# Supplementary material for: Effects of the gut microbiota on placental angiogenesis and intrauterine growth in gnotobiotic mice
Source: Proc Natl Acad Sci U S A. 2025 Jul 25;122(30):e2426341122. doi: 10.1073/pnas.2426341122 (PMC12318179; doi:10.1073/pnas.2426341122)
Supplement: Supplementary file 2 — Dataset S01 (XLSX) [file pnas.2426341122.sd01.xlsx]

## Sheet: A) Separation by sex
Dataset S1A: Fetal and placental weights when separating by male and female sex. Different litters separated by lines.
	Fetal Weights												Placental Weights
	E11.5						E17.5						E11.5						E17.5
	Female			Male			Female			Male			Female			Male			Female			Male
	CONV-R	GF	CONV-D	CONV-R	GF	CONV-D	CONV-R	GF	CONV-D	CONV-R	GF	CONV-D	CONV-R	GF	CONV-D	CONV-R	GF	CONV-D	CONV-R	GF	CONV-D	CONV-R	GF	CONV-D
	59.08	16.52	32.6	67.59	26.35	17.71	943.2	679.46	854.06	951.74	456.47	1001.64	56.32	51.27	55.59	56.06	48.02	64.01	126.18	91.5	106.01	113.22	95.83	116.67
	48.89	19.42	67.86	58.32	30.09	31.76	893.02	832.88	923.94	896.89	739.36	1015.54	64.02	49.6	93.37	44.72	32.83	63.24	98.6	108.35	101.93	106.43	98.53	124.93
	46.84	23.26	84.71	49.49	33.43	32.09	892.84	733.87	954.97	834.55	810.98	1038.01	57.4	39.22	48.13	61.96	47.63	60.78	78.68	99.93	104.93	114.1	96.65	124.53
	44.57	23.67	69.13	60	39.6	35.34	883.49	738.81	965.51	891.42	817.18	732.83	61.2	53.06	65.35	70	36.58	64.8	98.06	99.99	110.45	112.59	108.53	99.2
	41.57	18.39	85.31	40	11.45	40.86	812.26	760.63	795.07	885.12	567.32	768.13	24.5	54.54	90.05	50	23.46	46.74	87.56	102.72	92.51	101.14	105.87	115.41
	30	20.73	71.9	42.8	17.15	41.55	906.92	801.39	800.5	878.41	725.92	770.97	50	36.46	74.8	53.3	47.49	48.64	98.04	98.68	90.12	108.92	99.24	105.03
	34.8	24.32	18	38	27.17	44.34	872.05	806.75	805.35	840.87	726.4	787.14	50.3	29.38	29.5		52.11	58.47	100.55	102.88	95.19	102.83	94.99	106.71
	32.2	12.47	21	37.5	16.1	84.44	805.85	670	811.5	827.62	777.61	897.97	59.5	37.62	38.6	50.8	43.79	76.12	106.48	90	100.87	110.72	105.56	113.61
	20.1	13.9	32	27.3	22.21	89.55	906.85	680	903.5	988.64	620	882.7	46	43.89	49.1	48.5	33.82	86.81	88.65	100	102.4	119.25	90	97.3
	42.1	28.81	35.8	22.2	24.42	94.58	919.22	700	967.4	936.93	700	912.9	52.8	42.65	24.9	46.7	35.73	88.63	84.09	90	94.3	110.29	110	110.5
	38.1	29.89	39.3	42.3	33.7	71.54	904.21	630	988.4	932.96	660	920.9	48.1	31.39	54.1	58.4	36.26	78.87	99.57	110	110.7	126.27	100	109.5
	31.8	37.97	23.3	41.1	22.1	76.55	901.28	548.4	838.2	910.52	425.3	937.8	64.5	42.49	41.6	44.8	42.5	60.98	103.28	108.9	95.9	104.85	106.8	109.3
	140.99	38.3	25.1	40.5	23.5	77.78	877.42	693.9	845.2	829.98	438	978.2	96.61	56	48.9	44.2	29	70.16	100.35	119.1	125.1	104.1		128.8
	132.4	39.4	27.8	33.8	25	79.21	874.54	426.4	888.6	1392.5		811.2	85.41	54	47.4	45.7	31.5	57.14	104.42	101.3	109.8	90.8		78.7
	116.26	43.9	52.8	27.5	9.4	80.68	865.03	430.4	727.1	1349.4		874.3	101.08	43.5	60.7	52.4	46.1	103.91	130	83.8	127.8	103.8		122.7
	104.14	59.1	75.3	134.02	16.5	83.21	1279.6	434.4	730.7	1302		875.3	64.38	53.7	61.5	76.5	35.8	50.18	124.2	121.5	121.1	110.4		128.1
	98.25	55.9	81.1	121.2	20.6	84.84	1278.5	474	705.2	1238.6		901.2	83.72	60.6	68.4	87.62	43.1	78.35	96.6		136.6	101.6		119.3
	39.4	12.9	20	32.6	25.9	30.5	1255.2		755.4	1214.6		740.2	46	36.6	46.5	49.7	45.6	40.2	89.6		104.5	106.2		126.6
	22.1	17.2	29.2	28.9	23.1	59.3	872.3		695.2	949.8		721.4	34.1	38.3	55.2	42.8	37	35.9	85		108.8	105.6
	20.1	25.5	51.6	24.9	23.5	22.7	837.3		1205.1	894.2		749.4	36.5	35.6	62.7	36	30.2	37.6	88.5		108.2	97.6
	37.7	16.1	57.4	21.3	25.4	23.6	805.8		697.2	892.7		1009.6	48.5	32.8	76	46.2	35.1	48.4			103.5
	30.3	18.7	61.1	48	26.4	30.9	795.3		757.3	859.5		1035.4	42.4	38.7	82.2	61.9	44.6	72.6			106.1
	27.2	25.8	59.8	34.3	27.2	48.1	743.8		790.5	811.6		978.5	48.2	29.2	51.4	56.2	42.6	80.2
	26.5	27.3	11.1	33.8	53	55.9			801.2			1059	46.5	29.3	33.2	39.1	39.3	43.9
	47.9	37.5	18.5	32.8	59	56.9			859.6			797.4	51.2	56.4	36.1	50.9	63	83
	34.5	28.6	29.1	47.7	23.1	25.1						805.6	43.8	41.3	30	54.1	58	38.9
	34.4	31.2	35.4	26.6	29.4	28.6						834.4	61.9	30.7	54.1	44.3	31.2	33.3
	32.2	32.3		24.7	33.7	30.3						836.3	37.5	44.3		32	31	42.2
	28.5	44.8		56.5	34.3	18							49.8	49.8		37	37.1	39.4
	23.3	32.5		52.1	38.1	23.4							43.2	34.3		48.5	47.6	37.9
	19.2	51.5		49	66.3	35.3							49.6	38.8		43.4	32.3	53.1
	35.4	21.7		47.5	55.4	37.1							36	61.3		47.7	65.1	52.8
	80.5			41.2	51.7	40.2							60.2			36.7	59.7	46.7
	61.7			40.3	15.1	48.6							75.1			53.2	49	66.6
				79	21.2	69										64.7	43.2	70.9
				60.9	28.3	69.7										76.8	50.5	56.5
					46.6	74											41	67.1
					68.8	75.7											55.6	82.4
					70.8	65.1											63.2	79
					78.4	68											51.6	70
					18.4	70.6											58	52.5
					25.4	71.4											31.5	78.8
					38.3	90.2											35.5	34.4
						17.3											52.6	49.1
						18.6												47.8
						28.5												34
						22.2
mean ± standard deviation	48.91 ± 32.5	29.05 ± 12.37	45.04 ± 23.18	46.27 ± 24.04	32.69 ± 16.8	51.51 ± 24.29	918.52 ± 147.25	649.49 ± 137.18	842.67 ± 115.86	978.72 ± 181.04	651.12 ± 139.33	881.21 ± 104.5	55.19 ± 17.15	43.02 ± 9.67	54.79 ± 18	51.8 ± 12.21	43.11 ± 10.37	59.41 ± 17.51	99.42 ± 13.98	101.79 ± 10.26	107.13 ± 11.75	107.54 ± 7.72	101 ± 6.24	113.16 ± 12.92
	Statistical Significance of Microbiota Effect (Linear-Mixed Models with Benjamini-Hochberg Correction)
		Fetal Weights				Placental Weights
		E11.5		E17.5		E11.5		E17.5
		Female	Male	Female	Male	Female	Male	Female	Male
	Comparison	p-value	p-value	p-value	p-value	p-value	p-value	p-value	p-value
	CONV-R vs GF	0.18135	0.0951	0.011655	0.005856	0.0591	0.0366	0.8459	0.0207
	GF vs CONV-D	0.10344	0.0951	0.00555	0.00558	0.0474	0.02043	0.27681	0.168645
	CONV-R vs CONV-D	0.8035	0.992	0.348	0.256	0.668	0.4362	0.30513	0.3

## Sheet: B) Litter size
Dataset 1B: Litter sizes across groups assessed at E11.5 and E17.5 stages of pregnancy.
	E11.5			E17.5
	CONV-R	GF	CONV-D	CONV-R	GF	CONV-D
Litter Sizes	3	1	1	3	4	1
	5	2	5	6	6	6
	5	5	5	8	6	7
	5	6	6	8	6	8
	7	6	6	9	7	8
	7	6	6	9	7	8
	7	6	6	9	8	9
	7	6	7	10	9	10
	7	7	8
	8	8	8
	8	8	9
	8	8	9
	8	9
	8	9
	8	9
mean ± standard deviation	6.73 ± 1.53	6.40 ± 2.38	6.33 ± 2.19	7.75 ± 2.25	6.63 ± 1.51	7.13 ± 2.75
Mann-Whitney-Wilcoxon Rank Test with Benjamini-Hochberg correction
	E11.5			E17.5
Comparison		p-value			p-value
CONV-R vs GF		0.9325			0.4269
GF vs CONV-D		0.9325			0.4269
CONV-R vs CONV-D		0.9325			0.5186
