# Supplementary material for: Effects of the gut microbiota on placental angiogenesis and intrauterine growth in gnotobiotic mice
Source: Proc Natl Acad Sci U S A. 2025 Jul 25;122(30):e2426341122. doi: 10.1073/pnas.2426341122 (PMC12318179; doi:10.1073/pnas.2426341122)
Supplement: Supplementary file 3 — Dataset S02 (XLSX) [file pnas.2426341122.sd02.xlsx]

## Sheet: A) ASV absolute abundances 
Dataset S2A: Taxonomic assignments and abundances of amplicon sequence variants (ASVs)
ASV							Absolute Abundance (organisms / mg cecal contents; mean ± standard deviation)
	Taxonomic assignment						CONV-R			CONV-D
	Phylum	Class	Order	Family	Genus	Species	NP (n = 8)	E11.5 (n = 6)	E17.5 (n = 7)	NP (n = 5)	E11.5 (n = 9)	E17.5 (n = 6)
ASV0001	Firmicutes	Clostridia	Clostridiales	Lachnospiraceae			5639534823 ± 5511125168	4770522019 ± 2804926966	10000963406 ± 8300146228	3295293331 ± 6758890547	2107124987 ± 2961541369	3164710438 ± 3640361422
ASV0002	Bacteroidetes	Bacteroidia	Bacteroidales	Muribaculaceae			3953586739 ± 727268129	2281759118 ± 1937029876	1854151719 ± 1753926994	591435100 ± 1322489087	183384904 ± 550154712	717366286 ± 1529907276
ASV0003	Actinobacteria	Actinobacteria	Bifidobacteriales	Bifidobacteriaceae	Bifidobacterium	choerinum/pseudolongum	247462319 ± 220700822	281366634 ± 263962011	552796533 ± 725266329	744413623 ± 691102682	1180633258 ± 1074034951	635298792 ± 756769602
ASV0004	Firmicutes	Clostridia	Clostridiales	Lachnospiraceae			1887772908 ± 1584897009	2295556751 ± 2345593138	3084997884 ± 1675200267	2940907376 ± 3999413789	1407932367 ± 1115798510	4692322497 ± 4229464070
ASV0005	Bacteroidetes	Bacteroidia	Bacteroidales	Muribaculaceae			2182854323 ± 1137022125	1650095629 ± 2120214577	936755043 ± 950996198	1033733106 ± 2311497497	366769808 ± 1100309425	825533115 ± 2022134898
ASV0006	Firmicutes	Erysipelotrichia	Erysipelotrichales	Erysipelotrichaceae	Turicibacter		2161358229 ± 1009242550	1477952775 ± 1040038191	980172270 ± 753431933	1816023539 ± 750627313	1900630538 ± 1230380919	1246458020 ± 1305423959
ASV0007	Firmicutes	Erysipelotrichia	Erysipelotrichales	Erysipelotrichaceae	Faecalibaculum		424036738 ± 180324417	420350484 ± 228284218	307364199 ± 299397832	545504995 ± 497217369	1045598822 ± 424896834	373778916 ± 461271286
ASV0008	Firmicutes	Clostridia	Clostridiales	Lachnospiraceae			1224078412 ± 1434867195	2846407915 ± 3683968005	890788255 ± 1223986957	5312709427 ± 5640784756	4097359089 ± 3895698654	5875269859 ± 9654321015
ASV0009	Bacteroidetes	Bacteroidia	Bacteroidales	Muribaculaceae	Duncaniella		3329590405 ± 1425994792	2397711306 ± 1441279362	1994165899 ± 688983785	1368015810 ± 745418499	1452004036 ± 598241805	1199956274 ± 945415295
ASV0010	Bacteroidetes	Bacteroidia	Bacteroidales	Muribaculaceae			1817034141 ± 552452624	1267607714 ± 630058793	687542994 ± 550285603	677428032 ± 362692364	981334409 ± 307137446	443160364 ± 565308945
ASV0011	Bacteroidetes	Bacteroidia	Bacteroidales	Muribaculaceae			1751745254 ± 461332901	1194470039 ± 458246205	654909248 ± 538338471	688802439 ± 340046639	959048341 ± 283691014	425660075 ± 605344812
ASV0012	Firmicutes	Bacilli	Lactobacillales	Lactobacillaceae	Lactobacillus	gasseri/hominis/johnsonii/taiwanensis	1239749856 ± 463822151	1338996108 ± 902225982	1711110129 ± 1198480012	2417018779 ± 1333438866	1772298118 ± 1359505175	1237582495 ± 1064478996
ASV0013	Bacteroidetes	Bacteroidia	Bacteroidales	Muribaculaceae	Paramuribaculum		1693487243 ± 557697373	1244294860 ± 531028600	1597348545 ± 582927458	941695643 ± 296821073	830291552 ± 292927873	1119542181 ± 552254236
ASV0014	Firmicutes	Clostridia	Clostridiales	Lachnospiraceae			770875841 ± 734267968	940910993 ± 758361523	1449612763 ± 1126390471	1683101088 ± 2389253283	527512060 ± 875183473	5467972187 ± 3869094864
ASV0015	Bacteroidetes	Bacteroidia	Bacteroidales	Muribaculaceae			927733018 ± 390183793	656036236 ± 454696153	803565764 ± 73345455	433234260 ± 442146753	698414882 ± 504665181	425417649 ± 426528270
ASV0016	Proteobacteria	Betaproteobacteria	Burkholderiales	Sutterellaceae			1234329854 ± 257085101	1001462790 ± 456369137	754000703 ± 239093618	979308360 ± 333583418	1014792058 ± 247916101	850783570 ± 657962142
ASV0017	Firmicutes	Clostridia	Clostridiales	Clostridiaceae_1	Clostridium_sensu_stricto		1783257269 ± 843618988	1647020568 ± 1121302071	595194558 ± 443587577	797616053 ± 823282511	1176851199 ± 1137002279	698777727 ± 738263557
ASV0018	Firmicutes	Clostridia	Clostridiales	Lachnospiraceae			459952774 ± 226798959	628365530 ± 723155021	662435503 ± 458768835	1378973244 ± 929713516	1027796894 ± 791326651	1811093353 ± 1187010136
ASV0019	Bacteroidetes	Bacteroidia	Bacteroidales	Rikenellaceae	Alistipes		1218694197 ± 601164154	1556200950 ± 656891124	970665238 ± 388079331	1160346039 ± 597984901	769501409 ± 486596614	2020680283 ± 774709822
ASV0020	Firmicutes	Clostridia	Clostridiales	Lachnospiraceae			935626895 ± 854609412	464938627 ± 465657939	1440544544 ± 1082016233	361702726 ± 584342140	191443494 ± 162849839	391256865 ± 312795966
ASV0021	Firmicutes	Clostridia	Clostridiales	Lachnospiraceae			469208387 ± 280715187	236925897 ± 164130583	494579713 ± 498480806	384869460 ± 226665551	75056834 ± 105167265	152905582 ± 93554114
ASV0022	Bacteroidetes	Bacteroidia	Bacteroidales	Muribaculaceae	Paramuribaculum		949604865 ± 306305695	632276360 ± 153260364	963658581 ± 569480774	388201923 ± 105328252	575287889 ± 207580687	573952753 ± 247512303
ASV0023	Bacteroidetes	Bacteroidia	Bacteroidales	Muribaculaceae			1135307295 ± 258459125	874131458 ± 395826983	555694643 ± 258117018	501404285 ± 149430430	424441659 ± 221059301	297684633 ± 293147622
ASV0024	Firmicutes	Bacilli	Lactobacillales	Lactobacillaceae	Ligilactobacillus		1150711275 ± 421240186	946723763 ± 473445947	918976070 ± 769789616	754257341 ± 468154049	639267219 ± 156987870	677929644 ± 440142256
ASV0025	Firmicutes	Clostridia	Clostridiales	Lachnospiraceae			246460377 ± 145093934	394651410 ± 537662370	526824024 ± 432577876	951518214 ± 552917869	303945840 ± 283405712	1106276996 ± 448963891
ASV0026	Bacteroidetes	Bacteroidia	Bacteroidales	Bacteroidaceae	Bacteroides	acidifaciens	649215568 ± 348546859	457183807 ± 208766914	193799480 ± 60420152	967823440 ± 308194291	703886564 ± 482909265	563627185 ± 566461716
ASV0027	Firmicutes	Clostridia	Clostridiales	Lachnospiraceae			567447362 ± 480938416	671104686 ± 908155706	69728729 ± 101306167	970481724 ± 828807295	730878293 ± 926532552	130697103 ± 320141214
ASV0028	Bacteroidetes	Bacteroidia	Bacteroidales	Muribaculaceae			1079536842 ± 257430617	799673381 ± 391976326	506038528 ± 285314388	413777952 ± 236987495	387662884 ± 188565787	261857113 ± 358935441
ASV0029	Bacteroidetes	Bacteroidia	Bacteroidales	Porphyromonadaceae	Parabacteroides		595138564 ± 273534905	580048529 ± 284526850	169570808 ± 62899641	524932600 ± 288863295	393003743 ± 166880675	325692490 ± 265228270
ASV0030	Firmicutes	Clostridia	Clostridiales	Lachnospiraceae			987869717 ± 211567031	929611891 ± 414261174	924359258 ± 355632643	1096071353 ± 522731867	703411420 ± 375766353	1460009656 ± 565861710
ASV0031	Firmicutes	Clostridia	Clostridiales	Lachnospiraceae			821147852 ± 438651167	679975490 ± 662569065	339900752 ± 391552445	160215848 ± 358253528	60613537 ± 181840610	219276610 ± 339772964
ASV0032	Bacteroidetes	Bacteroidia	Bacteroidales	Rikenellaceae	Alistipes		540502576 ± 241119494	644725897 ± 262759392	371333837 ± 171106776	886949586 ± 681994894	329722591 ± 272386381	941652152 ± 341561428
ASV0033	Firmicutes						547302738 ± 514590298	413761157 ± 278562565	506420856 ± 262289179	15473856 ± 34600594	N.D.	185601248 ± 292508901
ASV0034	Bacteroidetes	Bacteroidia	Bacteroidales	Muribaculaceae			982215004 ± 182324264	435920594 ± 339588947	434284089 ± 425447709	80107924 ± 179126764	42082010 ± 126246029	165488038 ± 311177989
ASV0035	Firmicutes	Clostridia	Clostridiales	Lachnospiraceae			425634963 ± 225493009	649927000 ± 257037485	1007335190 ± 708823298	904890851 ± 616611062	513114151 ± 230498660	1029201329 ± 617679269
ASV0036	Firmicutes	Clostridia	Clostridiales	Lachnospiraceae			1084974588 ± 624321149	774268142 ± 547180555	490435985 ± 458091241	422701842 ± 366930352	481208306 ± 395186155	557390236 ± 493437344
ASV0037	Proteobacteria	Deltaproteobacteria	Desulfovibrionales	Desulfovibrionaceae			633651759 ± 264277202	541769660 ± 217617777	485235937 ± 246657902	217588120 ± 107153174	218504023 ± 79385173	341172457 ± 54365241
ASV0038	Bacteroidetes	Bacteroidia	Bacteroidales	Muribaculaceae			648311867 ± 138300881	373261303 ± 397959913	201740881 ± 196201343	97152163 ± 217238841	26252997 ± 78758990	101899436 ± 249601624
ASV0039	Bacteroidetes	Bacteroidia	Bacteroidales	Muribaculaceae			759548208 ± 197655624	844298470 ± 534331293	748460604 ± 390211686	734571713 ± 514956070	592600407 ± 307119431	678573572 ± 314244540
ASV0040	Firmicutes	Clostridia	Clostridiales	Lachnospiraceae			417983640 ± 450044910	942465467 ± 1340093842	1300765997 ± 1167183139	474632104 ± 681898303	513354535 ± 734364393	152102037 ± 219183620
ASV0041	Proteobacteria	Betaproteobacteria	Burkholderiales	Sutterellaceae			773123100 ± 150275357	581555425 ± 239153648	490158198 ± 142296480	336640394 ± 115908529	366879691 ± 79772597	276644684 ± 276016139
ASV0042	Bacteroidetes	Bacteroidia	Bacteroidales	Muribaculaceae	Duncaniella		860534800 ± 476284360	766333453 ± 431746443	1142059394 ± 810560028	500843403 ± 194961140	494843490 ± 324740008	542803776 ± 228769190
ASV0043	Firmicutes	Clostridia	Clostridiales	Lachnospiraceae			218756994 ± 287203259	1365065999 ± 1422324177	473862628 ± 613470277	791093151 ± 1336752746	235187486 ± 302837333	2773961357 ± 2662072315
ASV0044	Firmicutes	Clostridia	Clostridiales	Lachnospiraceae	Anaerotignum		510570555 ± 211453350	361833349 ± 121715596	562061223 ± 205333628	860957868 ± 344260680	389929786 ± 197510719	961295310 ± 320234253
ASV0045	Bacteroidetes	Bacteroidia	Bacteroidales	Muribaculaceae			64642987 ± 42206110	47981896 ± 45935989	25015406 ± 34363097	5965484 ± 13339227	3860735 ± 11582204	11814427 ± 28939319
ASV0046	Firmicutes	Clostridia	Clostridiales	Lachnospiraceae			444239713 ± 365917682	423955109 ± 468585299	626042837 ± 414711292	529393777 ± 904607293	273567480 ± 261626842	950684717 ± 886196625
ASV0047	Bacteroidetes	Bacteroidia	Bacteroidales	Muribaculaceae	Muribaculum		362360920 ± 125971011	296239883 ± 172535445	209158479 ± 118458802	395659250 ± 247287748	332705362 ± 105129057	231609960 ± 295003630
ASV0048	Firmicutes	Clostridia	Clostridiales	Lachnospiraceae			213210660 ± 206251949	204679890 ± 212891050	466299227 ± 342202736	393474140 ± 491672198	126732247 ± 137833319	1058406572 ± 911409638
ASV0049	Firmicutes	Clostridia	Clostridiales	Lachnospiraceae			334036380 ± 402873868	500945213 ± 292969266	408835130 ± 415312600	267358984 ± 321392978	453370319 ± 370666458	1197402226 ± 2301006526
ASV0050	Firmicutes	Clostridia	Clostridiales	Lachnospiraceae			262693606 ± 232293592	250213750 ± 293809207	469676840 ± 390368297	364737195 ± 284718128	491899036 ± 404329034	1193552468 ± 436655344
ASV0051	Firmicutes	Clostridia	Clostridiales	Lachnospiraceae			224103060 ± 191930109	330456272 ± 255337981	303486092 ± 201256307	299795816 ± 318408264	297059625 ± 384571544	600764955 ± 647120964
ASV0052	Firmicutes	Clostridia	Clostridiales	Ruminococcaceae			762991335 ± 663674398	276628734 ± 211034190	135984527 ± 91494514	361325351 ± 409824970	175753533 ± 133936462	113382286 ± 144330135
ASV0053	Firmicutes	Clostridia	Clostridiales	Lachnospiraceae			663145716 ± 290119753	476446109 ± 257213602	699262547 ± 764405971	95597799 ± 112800333	115631657 ± 211423492	112970057 ± 73421930
ASV0054	Firmicutes	Clostridia	Clostridiales	Lachnospiraceae			562804252 ± 407643734	659842600 ± 597667636	537760503 ± 271596450	1047325865 ± 1226750858	457468063 ± 496987183	491505673 ± 563113902
ASV0055	Bacteroidetes	Bacteroidia	Bacteroidales	Muribaculaceae			457999390 ± 180399883	304289488 ± 102189704	291095775 ± 103324995	336886706 ± 134206185	337702017 ± 73566026	283464676 ± 271371434
ASV0056	Firmicutes	Clostridia	Clostridiales	Ruminococcaceae	Lawsonibacter		328056863 ± 149112011	314760554 ± 333154032	333705577 ± 178925547	398199947 ± 178359825	298823592 ± 175070525	859654941 ± 555377238
ASV0057	Firmicutes	Clostridia	Clostridiales	Lachnospiraceae			409254279 ± 90809325	481517591 ± 222830099	284215526 ± 205875025	480185346 ± 246932456	277605766 ± 136475528	499612303 ± 262896755
ASV0058	Bacteroidetes	Bacteroidia	Bacteroidales	Muribaculaceae	Duncaniella		366629896 ± 153260356	377675716 ± 187002356	206483960 ± 65475561	252291798 ± 110727426	230304137 ± 114128797	112014024 ± 157330955
ASV0059	Firmicutes	Bacilli	Lactobacillales	Lactobacillaceae	Ligilactobacillus		628175233 ± 195465063	480223712 ± 327652377	505541310 ± 508287726	395683607 ± 345094900	273830165 ± 123619935	250706021 ± 251943807
ASV0060	Bacteroidetes	Bacteroidia	Bacteroidales	Muribaculaceae	Paramuribaculum		440939648 ± 151645239	319882553 ± 86746816	398859924 ± 222376224	171818236 ± 105793809	344228182 ± 153942117	262769041 ± 292028405
ASV0061	Firmicutes	Clostridia	Clostridiales	Lachnospiraceae			266564465 ± 105310230	571713097 ± 827842191	609009910 ± 436095645	338501899 ± 156266191	222505254 ± 159669569	684825621 ± 291288652
ASV0062	Bacteroidetes	Bacteroidia	Bacteroidales	Muribaculaceae			468979366 ± 174755065	386659415 ± 139549544	297271529 ± 139310260	259266407 ± 158872481	242810852 ± 70241340	223318886 ± 243804233
ASV0063	Bacteroidetes	Bacteroidia	Bacteroidales	Muribaculaceae			563013157 ± 345689374	917771386 ± 743177673	255602220 ± 187917329	486703200 ± 573663454	515107393 ± 457541043	222797586 ± 276123266
ASV0064	Bacteroidetes	Bacteroidia	Bacteroidales	Muribaculaceae	Muribaculum		997368448 ± 658671373	695843816 ± 559349509	273431840 ± 370129110	167033544 ± 373498359	84936166 ± 254808498	248722379 ± 508794931
ASV0065	Campilobacterota	Campylobacteria	Campylobacterales	Helicobacteraceae	Helicobacter	hepaticus	301924056 ± 117564703	291629452 ± 179893614	438771644 ± 263366048	88084765 ± 71915175	182164312 ± 99693662	303099617 ± 279477327
ASV0066	Firmicutes	Clostridia	Clostridiales	Lachnospiraceae			675047979 ± 364989752	1308116696 ± 1408439889	501768048 ± 527841586	7459893 ± 16680828	46058652 ± 99506232	18619991 ± 45609476
ASV0067	Firmicutes	Bacilli	Lactobacillales	Lactobacillaceae	Limosilactobacillus		368979004 ± 243325398	447954407 ± 163619836	465245599 ± 243412935	483747284 ± 127282366	414228514 ± 199949098	321452139 ± 290037447
ASV0068	Bacteroidetes	Bacteroidia	Bacteroidales				339045632 ± 182986134	189154488 ± 147618313	57749540 ± 28648333	132577500 ± 105456936	152047226 ± 81597285	170465677 ± 152008614
ASV0069	Firmicutes	Clostridia	Clostridiales	Lachnospiraceae			238146873 ± 92158441	167971016 ± 111874488	419100237 ± 321999588	462338151 ± 159608246	138559252 ± 108986868	977634185 ± 540074856
ASV0070	Firmicutes	Clostridia	Clostridiales	Ruminococcaceae			525772617 ± 442144283	313500774 ± 176341398	503031422 ± 419456904	188452447 ± 95327571	134299053 ± 106221193	595634265 ± 189164672
ASV0071	Bacteroidetes	Bacteroidia	Bacteroidales	Bacteroidaceae	Bacteroides	acidifaciens	201009278 ± 102863610	237652814 ± 102672468	85503206 ± 34333799	323125472 ± 164045354	227788618 ± 110410867	320078543 ± 174902605
ASV0072	Firmicutes	Clostridia	Clostridiales	Lachnospiraceae			196535533 ± 57272662	203662121 ± 112056376	202599016 ± 118837684	313030851 ± 74169802	125417269 ± 64411206	323291122 ± 116053728
ASV0073	Tenericutes	Mollicutes	Anaeroplasmatales	Anaeroplasmataceae	Anaeroplasma		105269452 ± 88161777	85694445 ± 72897911	163083162 ± 90852754	N.D.	N.D.	N.D.
ASV0074	Firmicutes	Clostridia	Clostridiales	Lachnospiraceae			51916760 ± 46006862	159222405 ± 214705653	378850762 ± 580048297	932022922 ± 870423322	393550269 ± 296684740	1951741240 ± 1938188956
ASV0075	Firmicutes	Clostridia	Clostridiales	Lachnospiraceae			182324400 ± 179532811	230881363 ± 205119066	392081193 ± 352704058	527537013 ± 753244784	168795770 ± 273195376	1572201836 ± 1288011155
ASV0076	Bacteroidetes	Bacteroidia	Bacteroidales	Muribaculaceae	Paramuribaculum		432763119 ± 140141041	216885138 ± 180534980	436780773 ± 276919206	33236266 ± 74318551	146803218 ± 71578195	69309186 ± 108258979
ASV0077	Firmicutes	Clostridia	Clostridiales	Lachnospiraceae			454475262 ± 98517267	368117634 ± 154325245	396292131 ± 161220182	442670343 ± 211856474	312859069 ± 179785881	599918772 ± 262661354
ASV0078	Firmicutes	Clostridia	Clostridiales	Ruminococcaceae	Dysosmobacter		467274032 ± 461318505	589382380 ± 515839781	118064768 ± 129393999	5965484 ± 13339227	N.D.	30588023 ± 74925048
ASV0079	Firmicutes	Clostridia	Clostridiales	Lachnospiraceae			49574256 ± 58319611	4025263 ± 9859840	363271606 ± 599268637	465477365 ± 791095719	579817077 ± 790264211	1401670631 ± 1529861730
ASV0080	Proteobacteria	Deltaproteobacteria	Desulfovibrionales	Desulfovibrionaceae			325111565 ± 142347305	259374853 ± 181383350	248087215 ± 150839680	88551295 ± 86617067	58710897 ± 74984121	146192062 ± 76787975
ASV0081	Firmicutes	Clostridia	Clostridiales	Ruminococcaceae	Flintibacter		400675053 ± 271115248	266346365 ± 97279625	175469492 ± 82928770	225450014 ± 94137430	198039738 ± 93736485	538824568 ± 321975724
ASV0082	Firmicutes	Clostridia	Clostridiales	Lachnospiraceae			90316201 ± 27717358	105697433 ± 90009953	78876951 ± 32807898	457178292 ± 227063358	133829002 ± 107513514	308604486 ± 179788651
ASV0083	Firmicutes	Clostridia	Clostridiales	Lachnospiraceae			197819819 ± 177670402	644092728 ± 457379949	297902839 ± 261844275	N.D.	N.D.	N.D.
ASV0084	Firmicutes	Clostridia	Clostridiales	Lachnospiraceae			45768697 ± 47920425	74994036 ± 57174681	453840368 ± 731266684	510525941 ± 353847665	411196898 ± 399766136	1602690219 ± 1401238881
ASV0085	Firmicutes	Clostridia	Clostridiales	Lachnospiraceae			179749865 ± 174460141	238885487 ± 173263613	468926526 ± 678612073	345309195 ± 603990858	67598942 ± 146461193	2126952096 ± 1747687705
ASV0086	Firmicutes	Clostridia	Clostridiales	Lachnospiraceae	Dorea		290086470 ± 180496384	263562488 ± 128905392	92434587 ± 79587133	466666650 ± 272987980	204824571 ± 137911619	246805783 ± 147734242
ASV0087	Firmicutes	Clostridia	Clostridiales	Lachnospiraceae	Schaedlerella		113801892 ± 77973593	174065943 ± 54128133	65454944 ± 66253548	83751501 ± 101013968	204278691 ± 219283178	58008445 ± 54131614
ASV0088	Firmicutes	Clostridia	Clostridiales	Lachnospiraceae			158115228 ± 74441066	235707381 ± 251459699	433137100 ± 268341047	350875736 ± 188963155	239597573 ± 146814373	509434907 ± 171516516
ASV0089	Firmicutes	Clostridia	Clostridiales	Lachnospiraceae			306232413 ± 201024303	338751433 ± 286715792	281590585 ± 117607441	586984009 ± 705677935	269228333 ± 306506049	283930687 ± 312804299
ASV0090	Firmicutes	Clostridia	Clostridiales	Lachnospiraceae			206346515 ± 109892455	272360282 ± 109843080	274869619 ± 176634286	247182247 ± 416422480	88501309 ± 94954602	434639556 ± 171920931
ASV0091	Firmicutes	Clostridia	Clostridiales	Ruminococcaceae	Ruminococcus		422932971 ± 406618870	124650836 ± 121094062	105357196 ± 106552814	147188526 ± 183348893	70080506 ± 100345693	17910586 ± 27926382
ASV0092	Actinobacteria	Coriobacteriia	Coriobacteriales	Atopobiaceae	Olsenella		131719471 ± 125561901	77054211 ± 107372677	92139912 ± 137492096	150776503 ± 120906209	253570330 ± 259248364	112752711 ± 190760124
ASV0093	Bacteroidetes	Bacteroidia	Bacteroidales	Muribaculaceae			217305990 ± 109213397	169454153 ± 88506665	135839578 ± 55833764	109532949 ± 111475072	71820230 ± 47595976	77718623 ± 146227292
ASV0094	Bacteroidetes	Bacteroidia	Bacteroidales	Prevotellaceae			183997269 ± 80203786	266285278 ± 179044301	78173164 ± 81964270	540334485 ± 357883285	264212295 ± 116431301	180396815 ± 159538046
ASV0095	Firmicutes	Clostridia	Clostridiales	Lachnospiraceae	Clostridium_XlVa		425450914 ± 300994751	293502789 ± 331390213	181995700 ± 182429249	162772484 ± 363970340	13898645 ± 41695936	47257710 ± 115757275
ASV0096	Bacteroidetes	Bacteroidia	Bacteroidales	Muribaculaceae	Duncaniella		374280085 ± 116714307	266120027 ± 95915744	138437495 ± 105366923	234395898 ± 67276402	200831565 ± 49444174	112018769 ± 151535634
ASV0097	Firmicutes	Clostridia	Clostridiales	Ruminococcaceae	Flintibacter		385696933 ± 424402642	179581456 ± 186692683	N.D.	378759420 ± 227804106	151524581 ± 151920174	191565940 ± 370711310
ASV0098	Bacteroidetes	Bacteroidia	Bacteroidales	Muribaculaceae	Muribaculum		232310586 ± 66998637	111323241 ± 124751115	71207803 ± 113800007	76634546 ± 105665303	99446798 ± 84930114	40408103 ± 73342399
ASV0099	Firmicutes	Clostridia	Clostridiales	Ruminococcaceae			183866127 ± 80169607	140077936 ± 72743006	305913705 ± 321739588	N.D.	N.D.	N.D.
ASV0100	Bacteroidetes	Bacteroidia	Bacteroidales	Muribaculaceae	Duncaniella		345823949 ± 122983100	268912156 ± 94692579	167247658 ± 102393427	158403305 ± 90916433	157898094 ± 68197243	125213551 ± 179057365
ASV0101	Firmicutes	Clostridia	Clostridiales	Lachnospiraceae			188316756 ± 116569309	199035920 ± 134212611	199269293 ± 172247880	477463236 ± 199465986	314920093 ± 265614839	283651213 ± 126869916
ASV0102	Bacteroidetes	Bacteroidia	Bacteroidales	Muribaculaceae			435568472 ± 210382358	252093388 ± 210340598	136979665 ± 148503424	63063685 ± 141014687	21620115 ± 64860345	73513998 ± 134031939
ASV0103	Firmicutes	Clostridia	Clostridiales	Lachnospiraceae			277398036 ± 216283148	337718650 ± 280085040	249601304 ± 165292633	512629992 ± 656868753	224664650 ± 318172784	226244486 ± 268731402
ASV0104	Firmicutes	Clostridia	Clostridiales	Ruminococcaceae			493166071 ± 255145018	485131341 ± 457416128	172933534 ± 174759254	80960136 ± 181032368	38221275 ± 114663824	74418140 ± 116354300
ASV0105	Bacteroidetes	Bacteroidia	Bacteroidales	Muribaculaceae			423351555 ± 173921733	261340643 ± 216130421	150508040 ± 160355244	50280506 ± 112430628	16215086 ± 48645259	84016300 ± 147956514
ASV0106	Firmicutes	Clostridia	Clostridiales	Lachnospiraceae			180908962 ± 150933006	261291663 ± 222291252	81399803 ± 89324569	531238296 ± 272537540	308146058 ± 236308718	345353524 ± 228035203
ASV0107	Firmicutes	Clostridia	Clostridiales	Ruminococcaceae	Dysosmobacter		203991487 ± 250648323	113981144 ± 188208422	276213586 ± 259300867	261333333 ± 379741591	211981297 ± 187188715	178732207 ± 116777036
ASV0108	Firmicutes	Bacilli	Lactobacillales	Lactobacillaceae	Limosilactobacillus		233419025 ± 149925978	188578943 ± 150393245	237583684 ± 235358620	146904577 ± 202320599	153245397 ± 199629525	149591239 ± 243175523
ASV0109	Firmicutes	Clostridia	Clostridiales	Ruminococcaceae	Flintibacter		178698565 ± 109880467	155385554 ± 71402496	272256474 ± 229486246	146076754 ± 91044829	74637346 ± 97322941	325938054 ± 276592040
ASV0110	Actinobacteria	Coriobacteriia	Eggerthellales	Eggerthellaceae	Adlercreutzia		209494019 ± 39038333	224169861 ± 53980601	207772174 ± 59616265	199315341 ± 73946467	168266387 ± 39556338	196536806 ± 77645892
ASV0111	Proteobacteria	Alphaproteobacteria					157531608 ± 184561295	75664040 ± 96298143	N.D.	58734986 ± 36915996	41832847 ± 60102984	20675248 ± 50643808
ASV0112	Firmicutes	Clostridia	Clostridiales	Lachnospiraceae			84757943 ± 49544939	34858221 ± 42435900	97098078 ± 76922491	117088815 ± 46119908	106045309 ± 64362033	153133436 ± 126672814
ASV0113	Firmicutes	Clostridia	Clostridiales	Lachnospiraceae			107455672 ± 65866363	166018816 ± 123787237	200673592 ± 122593000	358360407 ± 237626093	281194288 ± 137844136	364443089 ± 153733217
ASV0114	Firmicutes	Bacilli	Lactobacillales	Lactobacillaceae	Ligilactobacillus		284671729 ± 112421589	170926041 ± 170620638	200379187 ± 266561733	139739339 ± 191347915	81000620 ± 97765251	55340816 ± 97440774
ASV0115	Firmicutes	Clostridia	Clostridiales	Lachnospiraceae			164723747 ± 154275844	291999095 ± 123749021	567843999 ± 418495006	256776610 ± 188869091	39182459 ± 77761049	259297370 ± 172651297
ASV0116	Firmicutes	Clostridia	Clostridiales				133461805 ± 178187316	48146882 ± 107349540	6198021 ± 16398423	62165775 ± 139006900	30935344 ± 58262088	78270582 ± 191722987
ASV0117	Firmicutes	Clostridia	Clostridiales	Ruminococcaceae	Butyricicoccus		182310802 ± 201362833	254263021 ± 282863424	80920444 ± 177897125	117605250 ± 262973334	N.D.	260379557 ± 420738352
ASV0118	Firmicutes	Clostridia	Clostridiales	Ruminococcaceae			91576700 ± 63663051	222417329 ± 115142357	150594333 ± 172489011	343072303 ± 427889083	146599349 ± 152383590	274926631 ± 350058951
ASV0119	Firmicutes	Clostridia	Clostridiales	Lachnospiraceae			77891736 ± 102496511	93890370 ± 91222530	195965156 ± 178288916	311334765 ± 297611256	86285462 ± 110607938	612031303 ± 738710827
ASV0120	Firmicutes	Clostridia	Clostridiales	Ruminococcaceae			133947903 ± 99460569	56950824 ± 76147550	13011393 ± 34424910	169333744 ± 191983389	147192227 ± 182812912	43329797 ± 97711566
ASV0121	Firmicutes	Clostridia	Clostridiales	Lachnospiraceae	Eisenbergiella		57219546 ± 42280430	50212084 ± 49702364	74156708 ± 50686202	597410215 ± 746649392	144954678 ± 113403168	499616174 ± 706351506
ASV0122	Firmicutes	Clostridia	Clostridiales	Lachnospiraceae			10113416 ± 28605061	15142554 ± 37091530	5768289 ± 15261459	305474887 ± 305472808	106761680 ± 129936238	53716798 ± 66322621
ASV0123	Firmicutes	Clostridia	Clostridiales	Lachnospiraceae			83511577 ± 92392891	242642733 ± 291006435	40086948 ± 48098256	566169292 ± 381034335	160539994 ± 163283380	182121265 ± 263246247
ASV0124	Firmicutes	Clostridia	Clostridiales	Lachnospiraceae			125776100 ± 114598768	137339832 ± 151084879	26881660 ± 71122187	404921825 ± 265927773	266100178 ± 226520771	273440914 ± 244071650
ASV0125	Bacteroidetes	Bacteroidia	Bacteroidales	Muribaculaceae	Muribaculum		439869389 ± 287257966	277312776 ± 221408913	126250828 ± 135361532	79255712 ± 177221160	N.D.	86393000 ± 211618768
ASV0126	Firmicutes	Clostridia	Clostridiales	Ruminococcaceae			211967312 ± 240837201	106562861 ± 169086992	35547403 ± 45624123	181689265 ± 184355320	50610322 ± 59109008	128056765 ± 134009224
ASV0127	Firmicutes	Clostridia	Clostridiales	Lachnospiraceae			65816469 ± 63488748	95233285 ± 57299898	109338927 ± 66926441	275454172 ± 120340757	183036443 ± 126634205	439859661 ± 429874967
ASV0128	Firmicutes						167984796 ± 140169064	94713513 ± 144581989	109814397 ± 127851035	121849538 ± 174991622	19470668 ± 26925116	81602023 ± 111630843
ASV0129	Firmicutes	Clostridia	Clostridiales	Ruminococcaceae	Flintibacter		114196866 ± 75919143	149642654 ± 128855766	185988486 ± 175940076	37299465 ± 83404140	N.D.	N.D.
ASV0130	Bacteroidetes	Bacteroidia	Bacteroidales				244985972 ± 110385240	135517045 ± 125578929	82623631 ± 82419723	41758386 ± 93374590	28183364 ± 84550093	25844060 ± 63304760
ASV0131	Bacteroidetes	Bacteroidia	Bacteroidales	Bacteroidaceae	Bacteroides	ovatus/xylanisolvens	105843152 ± 64187812	99278835 ± 54554550	46067035 ± 49780471	139772366 ± 101755319	72572748 ± 78717348	76235582 ± 132309028
ASV0132	Bacteroidetes	Bacteroidia	Bacteroidales				275258541 ± 117161142	159175157 ± 194794827	98401912 ± 95127347	57098201 ± 127675459	16601160 ± 49803479	83195029 ± 161388951
ASV0133	Firmicutes	Clostridia	Clostridiales	Ruminococcaceae			151889632 ± 112702260	128547102 ± 111885283	115357044 ± 104792603	53689353 ± 120053044	3860735 ± 11582204	53739708 ± 119532553
ASV0134	Firmicutes	Clostridia	Clostridiales	Lachnospiraceae			78101290 ± 36332338	118343184 ± 67555214	83249613 ± 81116930	49956719 ± 31328591	68373908 ± 58213437	105212198 ± 74976526
ASV0135	Firmicutes	Clostridia	Clostridiales	Lachnospiraceae			65920460 ± 34693792	102609724 ± 47798242	122722740 ± 111644319	105546800 ± 61530784	33060578 ± 25789580	185214687 ± 161363416
ASV0136	Bacteroidetes	Bacteroidia	Bacteroidales	Muribaculaceae			89760376 ± 31419490	55705616 ± 40819109	69334240 ± 41034020	108558921 ± 116808537	109013738 ± 79336255	95359415 ± 95469994
ASV0137	Firmicutes	Clostridia	Clostridiales	Lachnospiraceae			76687744 ± 80513632	153118806 ± 183555453	221063531 ± 236611676	219852038 ± 142564508	89947303 ± 65639028	424553676 ± 139104695
ASV0138	Firmicutes	Clostridia	Clostridiales	Lachnospiraceae			116693352 ± 66706374	170121276 ± 48340830	156462945 ± 71255065	78622940 ± 40340293	59866636 ± 66654843	115987069 ± 40829327
ASV0139	Firmicutes	Clostridia	Clostridiales	Lachnospiraceae			73163236 ± 73939943	46611295 ± 55364867	63182397 ± 65334978	86828812 ± 85124901	242290337 ± 591161888	23711725 ± 40333347
ASV0140	Firmicutes	Erysipelotrichia	Erysipelotrichales	Erysipelotrichaceae	Dubosiella		132063988 ± 114948429	110253960 ± 124635103	51930384 ± 63924202	6320134 ± 8913293	19815745 ± 13604399	3692009 ± 9043537
ASV0141	Firmicutes	Clostridia	Clostridiales	Ruminococcaceae			49619090 ± 54402114	164244273 ± 172171181	99232857 ± 108964148	N.D.	N.D.	N.D.
ASV0142	Firmicutes	Clostridia	Clostridiales	Lachnospiraceae			90144147 ± 82395927	43693529 ± 55709744	21313102 ± 45131452	38452779 ± 61521303	39279853 ± 66856412	8122419 ± 19895782
ASV0143	Firmicutes	Clostridia	Clostridiales				105069289 ± 111954579	58053935 ± 47400763	16351822 ± 23054906	38786015 ± 57522792	50235872 ± 64129124	26582462 ± 65113467
ASV0144	Bacteroidetes	Bacteroidia	Bacteroidales	Muribaculaceae	Muribaculum		110472920 ± 91562034	114025586 ± 97617934	21140481 ± 55932454	N.D.	10304842 ± 30914525	N.D.
ASV0145	Bacteroidetes	Bacteroidia	Bacteroidales	Muribaculaceae	Paramuribaculum		225676319 ± 64816580	126106060 ± 114024630	75932406 ± 72943338	26418571 ± 59073720	19689748 ± 59069243	50500301 ± 84939414
ASV0146	Firmicutes	Clostridia	Clostridiales	Ruminococcaceae			81571475 ± 63206663	132721199 ± 97696587	49784479 ± 71818917	28975207 ± 64790532	35411250 ± 56858303	16983239 ± 41600271
ASV0147	Firmicutes	Clostridia	Clostridiales	Lachnospiraceae			129453690 ± 109833711	108210565 ± 82587818	241541674 ± 296514273	57641468 ± 79508721	28517782 ± 61681441	85953550 ± 80779161
ASV0148	Firmicutes	Clostridia	Clostridiales	Lachnospiraceae			216758853 ± 225555305	127205732 ± 101281487	254694673 ± 434516723	73767955 ± 129168917	7666150 ± 22998451	76793778 ± 188105572
ASV0149	Firmicutes	Clostridia	Clostridiales	Ruminococcaceae			173165474 ± 124036290	201954879 ± 235071254	169754380 ± 191516278	63963349 ± 143026395	8879690 ± 26639070	150855775 ± 291191930
ASV0150	Firmicutes	Clostridia	Clostridiales	Lachnospiraceae			272024781 ± 105979059	178089499 ± 256231532	90894352 ± 136441166	N.D.	N.D.	N.D.
ASV0151	Firmicutes	Clostridia	Clostridiales	Lachnospiraceae			5056708 ± 14302531	125594122 ± 307641513	43136090 ± 37901760	195625721 ± 298118785	59586753 ± 131637390	439668203 ± 941036564
ASV0152	Firmicutes	Clostridia	Clostridiales	Lachnospiraceae			72002626 ± 124804495	548890575 ± 765110318	394663596 ± 402156915	N.D.	N.D.	N.D.
ASV0153	Firmicutes	Clostridia	Clostridiales	Lachnospiraceae	Schaedlerella		8090733 ± 22884049	N.D.	37160201 ± 50963869	602867049 ± 823048773	225411152 ± 155705244	182872509 ± 120614582
ASV0154	Firmicutes	Clostridia	Clostridiales	Lachnospiraceae	Acetatifactor		30855890 ± 37222008	70700758 ± 74215502	150622079 ± 155572467	68013232 ± 72626315	22163853 ± 22276393	248124715 ± 256833305
ASV0155	Firmicutes	Clostridia	Clostridiales	Lachnospiraceae			61591419 ± 26498690	60935826 ± 55340027	128280138 ± 104990780	171854721 ± 95254407	110840352 ± 58131213	317267425 ± 136056123
ASV0156	Firmicutes	Clostridia	Clostridiales	Clostridiaceae_1	Clostridium_sensu_stricto		226888184 ± 246289891	159266805 ± 175835266	96023529 ± 128662894	40592125 ± 90766751	213163171 ± 252935304	39152669 ± 95904061
ASV0157	Firmicutes	Clostridia	Clostridiales	Lachnospiraceae			99950786 ± 62191796	78627308 ± 70299062	63580140 ± 44098846	43287330 ± 31381106	39680575 ± 31048714	57107486 ± 71000668
ASV0158	Firmicutes	Clostridia	Clostridiales	Lachnospiraceae			163273628 ± 242421359	76019069 ± 67358049	490822995 ± 473392360	N.D.	N.D.	N.D.
ASV0159	Firmicutes	Clostridia	Clostridiales	Lachnospiraceae	Dorea		100789676 ± 118909972	112083544 ± 90675695	29499203 ± 50680726	221839487 ± 172131230	66399619 ± 118762424	N.D.
ASV0160	Firmicutes	Clostridia	Clostridiales	Ruminococcaceae	Intestinimonas		132388456 ± 70815296	84544155 ± 85494297	39316440 ± 46590397	47723870 ± 106713817	10810058 ± 32430173	55462999 ± 115309024
ASV0161	Firmicutes	Clostridia	Clostridiales	Lachnospiraceae	Anaerotignum		164027295 ± 94602970	124078467 ± 60867007	39089566 ± 47622468	96195497 ± 80474789	51071540 ± 35465510	46814840 ± 25573673
ASV0162	Firmicutes	Clostridia	Clostridiales	Lachnospiraceae			N.D.	66704357 ± 163391638	11583825 ± 30647920	N.D.	N.D.	155089834 ± 218290102
ASV0163	Firmicutes	Clostridia	Clostridiales	Clostridiales_Incertae_Sedis_XIII	Ihubacter		100138066 ± 43415186	134900780 ± 72566108	92570852 ± 53326362	120532600 ± 40422798	84889284 ± 35726013	104439129 ± 74892623
ASV0164	Bacteroidetes	Bacteroidia	Bacteroidales	Muribaculaceae			120655841 ± 37157223	96253779 ± 44597288	72695511 ± 19866904	80744238 ± 21852618	78408735 ± 31076858	76748726 ± 90580136
ASV0165	Firmicutes	Clostridia	Clostridiales	Lachnospiraceae			85725102 ± 134393327	79880487 ± 65995979	118461281 ± 166201741	N.D.	N.D.	N.D.
ASV0166	Bacteroidetes	Bacteroidia	Bacteroidales	Muribaculaceae	Muribaculum		109313093 ± 70368542	73252976 ± 56407676	9439357 ± 16243453	60019849 ± 38024352	52634981 ± 35274086	36284846 ± 61126449
ASV0167	Firmicutes	Clostridia	Clostridiales	Lachnospiraceae	Schaedlerella		45535769 ± 39076109	55094357 ± 30634499	90482210 ± 76147715	60623049 ± 34019389	33145152 ± 26034959	125151039 ± 88321631
ASV0168	Firmicutes	Clostridia	Clostridiales	Lachnospiraceae			101121904 ± 28913801	100824940 ± 118730191	105450368 ± 155682758	9374332 ± 20961643	30499805 ± 91499415	34666629 ± 61201418
ASV0169	Firmicutes	Clostridia	Clostridiales	Lachnospiraceae	Clostridium_XlVa		63098880 ± 102728963	128627705 ± 241049320	14875252 ± 39356216	N.D.	45170597 ± 135511792	340810068 ± 834810767
ASV0170	Firmicutes	Clostridia	Clostridiales				60055111 ± 36489639	64061226 ± 67490771	39488418 ± 41190814	93576195 ± 23999896	54408717 ± 39280797	35542881 ± 43286052
ASV0171	Firmicutes	Clostridia	Clostridiales	Lachnospiraceae			79327221 ± 65795144	71748196 ± 67827827	38905998 ± 41425601	168192173 ± 162761360	127332179 ± 116470352	103451273 ± 124786397
ASV0172	Firmicutes	Clostridia	Clostridiales	Lachnospiraceae			N.D.	135268610 ± 193138907	125551352 ± 194820515	17896451 ± 40017681	19909054 ± 50126138	127926051 ± 162017960
ASV0173	Firmicutes	Clostridia	Clostridiales	Lachnospiraceae			4045367 ± 11442024	120998828 ± 233276615	333347291 ± 492655044	N.D.	N.D.	N.D.
ASV0174	Bacteroidetes	Bacteroidia	Bacteroidales	Muribaculaceae			154535761 ± 41701937	89993017 ± 61042946	60764544 ± 44976862	57737763 ± 50639059	51641190 ± 39448351	49344240 ± 77101736
ASV0175	Firmicutes	Clostridia	Clostridiales	Lachnospiraceae	Clostridium_XlVa		149099335 ± 113643443	82892585 ± 73293681	162247247 ± 289777051	N.D.	N.D.	N.D.
ASV0176	Firmicutes	Clostridia	Clostridiales	Ruminococcaceae			123307078 ± 72638500	75543212 ± 72116934	47324468 ± 47169200	32704138 ± 52061524	26590245 ± 62762611	29537130 ± 49784548
ASV0177	Firmicutes	Clostridia	Clostridiales	Lachnospiraceae			5772390 ± 16326784	14984244 ± 23298668	35860611 ± 46714686	N.D.	N.D.	N.D.
ASV0178	Firmicutes	Clostridia	Clostridiales	Lachnospiraceae			13934726 ± 22757941	10947478 ± 16591912	25601934 ± 36937673	220077901 ± 177254962	124672056 ± 65900918	291464499 ± 262677677
ASV0179	Firmicutes	Clostridia	Clostridiales	Lachnospiraceae			55925071 ± 20393473	76208594 ± 49560026	71135091 ± 48690315	75236885 ± 23777167	51540191 ± 19616909	45646039 ± 24815810
ASV0180	Firmicutes	Clostridia	Clostridiales	Lachnospiraceae			50738454 ± 16971740	67406326 ± 31846381	43937614 ± 27255346	84252713 ± 28476931	47467993 ± 42814516	82540146 ± 37915747
ASV0181	Verrucomicrobia	Verrucomicrobiae	Verrucomicrobiales	Akkermansiaceae	Akkermansia	muciniphila	17942995 ± 16826142	N.D.	3498672 ± 5975309	N.D.	5018955 ± 15056866	N.D.
ASV0182	Firmicutes	Clostridia	Clostridiales	Lachnospiraceae			67362265 ± 27159045	93127196 ± 27872916	75144159 ± 56950918	71888749 ± 15843677	46077587 ± 22436004	123011394 ± 75008935
ASV0183	Firmicutes	Clostridia	Clostridiales	Lachnospiraceae			40593854 ± 33875130	17940495 ± 11596617	16248591 ± 13944181	15612911 ± 14288792	23145739 ± 25911115	40852866 ± 43911902
ASV0184	Firmicutes	Clostridia	Clostridiales	Lachnospiraceae			25018686 ± 32396472	60200414 ± 34677489	124962162 ± 163880456	48608268 ± 72749782	21063436 ± 16117311	73504234 ± 76812765
ASV0185	Firmicutes	Clostridia	Clostridiales	Lachnospiraceae			46994479 ± 45849716	32844630 ± 27961740	108703696 ± 63928741	N.D.	N.D.	N.D.
ASV0186	Firmicutes	Clostridia	Clostridiales	Ruminococcaceae	Flintibacter		48032175 ± 55267846	45092171 ± 70774863	195245346 ± 97651109	34088478 ± 76224155	9187643 ± 27562930	117696832 ± 171986758
ASV0187	Firmicutes	Clostridia	Clostridiales	Lachnospiraceae			26996140 ± 37582217	173768685 ± 181554171	88955200 ± 85370227	N.D.	19758998 ± 41119372	36441083 ± 62424086
ASV0188	Firmicutes	Clostridia	Clostridiales	Lachnospiraceae			42807688 ± 64228308	58236178 ± 54089530	36340774 ± 35507896	101736888 ± 69663260	57655490 ± 46091588	115431908 ± 126630361
ASV0189	Firmicutes	Clostridia	Clostridiales	Lachnospiraceae	Acetatifactor		34464092 ± 58853821	26596062 ± 26373902	84710735 ± 83287173	28668996 ± 29440045	6800637 ± 20401911	145931691 ± 132363652
ASV0190	Firmicutes	Clostridia	Clostridiales	Ruminococcaceae	Acutalibacter		31716969 ± 24930023	30741862 ± 17839556	73314263 ± 62782107	28497297 ± 31388087	10436595 ± 16766505	269561088 ± 314501115
ASV0191	Firmicutes	Clostridia	Clostridiales	Lachnospiraceae			17933605 ± 32757765	34761124 ± 31439244	37385179 ± 45370405	52192787 ± 38068687	120669901 ± 230670728	354162081 ± 744114997
ASV0192	Firmicutes	Clostridia	Clostridiales	Ruminococcaceae			65578583 ± 98380444	37450837 ± 91735441	10135847 ± 26816930	N.D.	N.D.	24534058 ± 60095924
ASV0193	Firmicutes	Clostridia	Clostridiales	Lachnospiraceae			17617646 ± 25102822	23020679 ± 41157258	15039590 ± 18851231	24672669 ± 37494272	35767666 ± 55643001	88227163 ± 42112356
ASV0194	Firmicutes	Clostridia	Clostridiales	Lachnospiraceae			74884585 ± 87438036	11185340 ± 27398377	49354856 ± 86973808	45167234 ± 100997005	N.D.	214406334 ± 525186116
ASV0195	Firmicutes	Clostridia	Clostridiales	Lachnospiraceae			41059083 ± 27795111	120626260 ± 110010761	132310404 ± 114237097	N.D.	N.D.	N.D.
ASV0196	Firmicutes	Clostridia	Clostridiales	Ruminococcaceae			8337981 ± 10237437	20296213 ± 18276163	6357664 ± 13002282	29011332 ± 48508851	14998924 ± 16407114	10297250 ± 16183574
ASV0197	Firmicutes	Clostridia	Clostridiales	Lachnospiraceae			69518610 ± 35873642	66928875 ± 51869619	58207386 ± 48972785	47690974 ± 23207210	29648234 ± 30791985	100050215 ± 71905396
ASV0198	Firmicutes	Clostridia	Clostridiales	Lachnospiraceae			76876129 ± 56880223	140131410 ± 145353661	104786370 ± 80043407	34812834 ± 77843864	10795125 ± 23710234	85244141 ± 103693087
ASV0199	Firmicutes	Clostridia	Clostridiales	Ruminococcaceae	Butyricicoccus		49680919 ± 60641235	16450068 ± 40294272	39101769 ± 57129715	N.D.	N.D.	N.D.
ASV0200	Firmicutes	Clostridia	Clostridiales	Ruminococcaceae			99471177 ± 119902380	78081980 ± 101627911	15765911 ± 20202778	N.D.	N.D.	N.D.
ASV0201	Firmicutes	Clostridia	Clostridiales	Lachnospiraceae			28096374 ± 45326278	11745093 ± 19931695	32809793 ± 50741896	30892267 ± 38042977	36701753 ± 62811766	105507277 ± 82090893
ASV0202	Firmicutes	Clostridia	Clostridiales				35185725 ± 15113842	43575193 ± 26183214	27056064 ± 20713660	46260241 ± 13403837	35322990 ± 19867865	39727628 ± 19869139
ASV0203	Firmicutes	Clostridia	Clostridiales	Lachnospiraceae			17883276 ± 50581544	151916832 ± 202267456	42373513 ± 72795508	N.D.	N.D.	N.D.
ASV0204	Firmicutes	Clostridia	Clostridiales	Lachnospiraceae			14588989 ± 41263891	N.D.	11623249 ± 30752225	120114099 ± 110225778	N.D.	326001231 ± 241411465
ASV0205	Actinobacteria	Coriobacteriia					91844170 ± 43397272	82181507 ± 51864238	45018621 ± 44018310	34987875 ± 37289514	27756143 ± 37440568	16942866 ± 28046994
ASV0206	Firmicutes	Clostridia	Clostridiales	Ruminococcaceae			14229127 ± 22254910	17918067 ± 32397224	88174432 ± 76872566	59043899 ± 65570648	32865985 ± 27944497	110516514 ± 81852059
ASV0207	Firmicutes	Clostridia	Clostridiales	Lachnospiraceae			75095961 ± 42538264	106998315 ± 77437872	91066619 ± 66558395	29827419 ± 66696136	30464675 ± 40734287	41752216 ± 53132498
ASV0208	Firmicutes	Clostridia	Clostridiales	Ruminococcaceae			51624806 ± 30988803	61617589 ± 26668371	14901668 ± 19516640	60729866 ± 59624310	39182682 ± 31082556	16692293 ± 25873522
ASV0209	Firmicutes	Clostridia	Clostridiales				60143521 ± 65760824	28699962 ± 17124684	5923442 ± 7981054	21911043 ± 24892139	18340550 ± 15677233	11033134 ± 18441527
ASV0210	Firmicutes	Clostridia	Clostridiales	Ruminococcaceae			56335286 ± 55557746	79573616 ± 56216933	29562160 ± 44710224	47873993 ± 49743645	8283329 ± 17704383	27460032 ± 31759500
ASV0211	Firmicutes	Clostridia	Clostridiales	Lachnospiraceae	Anaerotignum		27766140 ± 78534502	31354189 ± 76801765	31114201 ± 82320437	N.D.	8405399 ± 25216197	N.D.
ASV0212	Firmicutes	Clostridia	Clostridiales	Ruminococcaceae			131078182 ± 68850585	44950200 ± 38319813	62731398 ± 90497486	38349538 ± 85752174	7590300 ± 16501681	4430410 ± 10852245
ASV0213	Firmicutes	Clostridia	Clostridiales	Ruminococcaceae	Flintibacter		96693928 ± 70452123	14085244 ± 34501660	72785841 ± 73291195	76263993 ± 170531472	10462518 ± 31387555	81844038 ± 101951876
ASV0214	Firmicutes	Clostridia	Clostridiales	Lachnospiraceae			26509905 ± 32156873	115710935 ± 110837878	81119324 ± 54840908	N.D.	N.D.	N.D.
ASV0215	Bacteroidetes	Bacteroidia	Bacteroidales	Muribaculaceae	Duncaniella		62693998 ± 53709556	46029371 ± 52985441	72691727 ± 104291106	54303520 ± 74569124	42138294 ± 53602377	66452211 ± 53465284
ASV0216	Firmicutes	Bacilli	Bacillales	Staphylococcaceae	Staphylococcus	aureus/cohnii/gallinarum/haemolyticus/lugdunensis/nepalensis/saprophyticus/succinus/xylosus	26010310 ± 73568267	237306506 ± 409677172	18557945 ± 49099706	N.D.	N.D.	N.D.
ASV0217	Firmicutes	Clostridia	Clostridiales	Clostridiaceae_1	Clostridium_sensu_stricto		77717554 ± 152924599	117793614 ± 179276722	13900590 ± 36777504	41758386 ± 93374590	29727658 ± 89182974	32489675 ± 79583127
ASV0218	Firmicutes	Clostridia	Clostridiales	Lachnospiraceae			23427693 ± 28372565	20250258 ± 22435668	39278318 ± 32706713	17473520 ± 24305893	42666490 ± 32778005	101727373 ± 118710895
ASV0219	Firmicutes	Clostridia	Clostridiales	Ruminococcaceae			79106355 ± 73876001	96952200 ± 80731764	75311285 ± 75908388	6817696 ± 15244831	N.D.	82423838 ± 70539758
ASV0220	Firmicutes	Clostridia	Clostridiales	Ruminococcaceae	Clostridium_IV		22409450 ± 33442624	90389792 ± 116326062	136240320 ± 109421902	18750387 ± 26552996	10737426 ± 21391035	20401168 ± 33410646
ASV0221	Firmicutes	Clostridia	Clostridiales	Lachnospiraceae			44473703 ± 30654058	39867586 ± 40705518	34083096 ± 33463548	38740060 ± 40324564	9168979 ± 13826485	26599411 ± 30505417
ASV0222	Firmicutes	Clostridia	Clostridiales	Ruminococcaceae	Intestinimonas		66980604 ± 47566165	35203848 ± 58974095	13314306 ± 23010189	16192027 ± 36206474	8493617 ± 25480850	36798965 ± 57089274
ASV0223	Firmicutes						63616691 ± 81723369	14923575 ± 23599344	36765474 ± 72939452	62843060 ± 50723282	9614839 ± 9364866	111952680 ± 50912466
ASV0224	Firmicutes	Clostridia	Clostridiales				67043007 ± 74362702	60134177 ± 41031254	N.D.	40569136 ± 24328398	57836131 ± 70790039	31728371 ± 42919482
ASV0225	Firmicutes	Clostridia	Clostridiales	Lachnospiraceae	Mediterraneibacter		3344822 ± 9460586	7328880 ± 11742231	2465538 ± 6523199	18683284 ± 32302372	17605892 ± 17013211	6148229 ± 9649424
ASV0226	Firmicutes	Clostridia	Clostridiales	Ruminococcaceae			65385146 ± 95656654	83945666 ± 105620077	51381861 ± 94390878	N.D.	11582204 ± 34746613	30274470 ± 74157004
ASV0227	Firmicutes	Clostridia	Clostridiales	Ruminococcaceae	Flintibacter		N.D.	12193296 ± 29867353	13399776 ± 22887279	N.D.	5018955 ± 15056866	48332171 ± 63891558
ASV0228	Firmicutes	Clostridia	Clostridiales	Clostridiaceae_1	Clostridium_sensu_stricto		103422203 ± 127257912	35629538 ± 87274188	12327688 ± 32615997	N.D.	103832350 ± 118772472	N.D.
ASV0229	Firmicutes	Clostridia	Clostridiales	Lachnospiraceae			27752910 ± 51389386	188235897 ± 243364858	153369250 ± 157909811	N.D.	N.D.	N.D.
ASV0230	Firmicutes	Clostridia	Clostridiales				51496873 ± 24507026	43107342 ± 31572958	22861432 ± 18723803	35845374 ± 15627946	16859263 ± 18313933	11290151 ± 17583752
ASV0231	Firmicutes	Clostridia	Clostridiales	Lachnospiraceae	Acetatifactor		20491926 ± 29343406	57143433 ± 121534586	12809244 ± 33890075	N.D.	N.D.	N.D.
ASV0232	Firmicutes	Clostridia	Clostridiales	Lachnospiraceae			50531114 ± 36249243	36528229 ± 34107070	68766966 ± 54613464	30913791 ± 28402546	31795696 ± 34583493	101499504 ± 53919183
ASV0233	Bacteroidetes	Bacteroidia	Bacteroidales	Muribaculaceae			53673573 ± 16416506	27413583 ± 23391503	26257993 ± 26244514	73439864 ± 58087997	41943527 ± 30306923	73457960 ± 51586463
ASV0234	Firmicutes	Clostridia	Clostridiales				31513568 ± 13319742	23459078 ± 16394388	20994184 ± 7093753	23605370 ± 8968067	18882308 ± 16883563	44420943 ± 22035624
ASV0235	Firmicutes	Clostridia	Clostridiales	Ruminococcaceae	Flintibacter		6068050 ± 17163037	N.D.	N.D.	45167234 ± 100997005	7335396 ± 22006188	9600284 ± 23515796
ASV0236	Firmicutes	Clostridia	Clostridiales	Clostridiaceae_1	Clostridium_sensu_stricto		122495518 ± 133710544	N.D.	15849885 ± 41934853	N.D.	89261925 ± 146401452	N.D.
ASV0237	Firmicutes	Clostridia	Clostridiales				35750180 ± 14969987	53803133 ± 24057476	44279301 ± 15238764	37700806 ± 12939531	38171468 ± 23214561	58854934 ± 9366350
ASV0238	Firmicutes	Clostridia	Clostridiales	Lachnospiraceae			51485752 ± 32359278	34739652 ± 18999959	52374302 ± 25235878	10226544 ± 22867246	1930367 ± 5791102	6645615 ± 16278367
ASV0239	Firmicutes	Clostridia	Clostridiales				56363832 ± 40981312	45570313 ± 26695392	47526039 ± 46395771	26127845 ± 28075014	6104560 ± 8465419	14203659 ± 15690917
ASV0240	Firmicutes	Clostridia	Clostridiales	Lachnospiraceae			14385273 ± 22163354	10738450 ± 19093431	6642982 ± 12049825	6631653 ± 14828826	11330032 ± 17319742	34820086 ± 40815058
ASV0241	Firmicutes	Clostridia	Clostridiales				35297436 ± 17896658	29489543 ± 24091916	18781856 ± 14790186	20487501 ± 28208573	24788316 ± 21299128	19899880 ± 23033270
ASV0242	Firmicutes	Clostridia	Clostridiales	Lachnospiraceae	Clostridium_XlVa		10339783 ± 19218981	N.D.	17460229 ± 22249383	5965484 ± 13339227	1930367 ± 5791102	7220400 ± 11459933
ASV0243	Firmicutes	Clostridia	Clostridiales	Lachnospiraceae			23128776 ± 20041717	23786400 ± 32535129	127853776 ± 207131773	30751610 ± 68762690	41397716 ± 83988645	114946950 ± 225974906
ASV0244	Firmicutes	Clostridia	Clostridiales	Ruminococcaceae			37642297 ± 53102754	10356797 ± 25368867	19621054 ± 35169473	34587565 ± 49057351	13875860 ± 33545534	72476306 ± 29913217
ASV0245	Firmicutes	Clostridia	Clostridiales	Ruminococcaceae			30549569 ± 37757283	40078612 ± 37800144	68875889 ± 119250410	11078755 ± 24772850	10361269 ± 23578458	21423873 ± 37868018
ASV0246	Firmicutes	Clostridia	Clostridiales	Lachnospiraceae			13160164 ± 19226354	7838547 ± 19200441	39034717 ± 64979295	N.D.	N.D.	N.D.
ASV0247	Firmicutes						12015848 ± 18414370	17522707 ± 14993654	110283570 ± 113801136	4421102 ± 9885884	21457821 ± 29649334	121036256 ± 148864407
ASV0248	Firmicutes	Clostridia	Clostridiales	Lachnospiraceae	Clostridium_XlVa		50037153 ± 59774152	91734205 ± 196928104	84972824 ± 106511238	N.D.	N.D.	N.D.
ASV0249	Firmicutes	Clostridia	Clostridiales	Lachnospiraceae			20228589 ± 57215089	118264505 ± 238301619	95389591 ± 167158425	N.D.	N.D.	N.D.
ASV0250	Firmicutes	Clostridia	Clostridiales	Ruminococcaceae			33817378 ± 56581165	32302194 ± 29137019	34686187 ± 59797917	N.D.	10105562 ± 30316686	27200804 ± 66628089
ASV0251	Firmicutes	Clostridia	Clostridiales	Lachnospiraceae			2553063 ± 7221152	N.D.	28942919 ± 39500838	42610598 ± 95280194	14784718 ± 44354155	117749440 ± 141922088
ASV0252	Firmicutes	Bacilli	Bacillales				18471648 ± 52245710	49456915 ± 76917138	39438534 ± 68016779	35792902 ± 80035363	N.D.	N.D.
ASV0253	Actinobacteria	Coriobacteriia					40699789 ± 30160645	33493061 ± 23484479	64528902 ± 50773927	16280358 ± 22354716	14069773 ± 23113157	11650810 ± 18993704
ASV0254	Firmicutes	Clostridia	Clostridiales	Lachnospiraceae			41251117 ± 38520273	87094970 ± 213338236	40585329 ± 29769026	N.D.	N.D.	N.D.
ASV0255	Firmicutes	Clostridia	Clostridiales	Ruminococcaceae			9078803 ± 25678734	12075789 ± 29579521	16971382 ± 44902057	N.D.	N.D.	N.D.
ASV0256	Firmicutes	Clostridia	Clostridiales	Lachnospiraceae			27832361 ± 26613189	31368324 ± 38280745	32543681 ± 32196644	5113272 ± 11433623	12916039 ± 26446885	8122419 ± 19895782
ASV0257	Firmicutes	Erysipelotrichia	Erysipelotrichales	Erysipelotrichaceae	Turicibacter		22319908 ± 63130233	N.D.	N.D.	N.D.	23546033 ± 70638098	33966479 ± 83200541
ASV0258	Firmicutes	Clostridia	Clostridiales	Ruminococcaceae			53298406 ± 50477864	59198235 ± 115836664	47617618 ± 53721977	N.D.	N.D.	N.D.
ASV0259	Firmicutes	Clostridia	Clostridiales				20463922 ± 22697329	9844872 ± 17835892	33444621 ± 40773902	46869809 ± 33964740	20736190 ± 35494917	33570629 ± 43974516
ASV0260	Firmicutes	Clostridia	Clostridiales	Ruminococcaceae			8681194 ± 9819708	15668594 ± 16266395	8893631 ± 9700092	30127406 ± 13420626	13878559 ± 8036443	31089594 ± 30393292
ASV0261	Firmicutes	Clostridia	Clostridiales	Lachnospiraceae			N.D.	N.D.	N.D.	66423477 ± 148527411	35317406 ± 71052112	166173899 ± 187817719
ASV0262	Firmicutes	Clostridia	Clostridiales	Lachnospiraceae	Acetatifactor		45718699 ± 62065014	46076401 ± 89925026	10743237 ± 28423934	52263536 ± 47886837	8387707 ± 16643887	53171166 ± 65622239
ASV0263	Firmicutes	Clostridia	Clostridiales	Peptostreptococcaceae	Romboutsia		N.D.	N.D.	N.D.	42610598 ± 95280194	89205990 ± 109680468	44304103 ± 108522445
ASV0264	Firmicutes	Clostridia	Clostridiales				10297730 ± 16266170	14857160 ± 14919164	868787 ± 2298594	7769383 ± 7128336	1158220 ± 3474661	3670563 ± 8991006
ASV0265	Firmicutes	Clostridia	Clostridiales	Lachnospiraceae			9554808 ± 27025078	34922867 ± 39103825	45938936 ± 80358895	34940690 ± 78129759	10728698 ± 23675222	41350496 ± 101287616
ASV0266	Firmicutes	Clostridia	Clostridiales	Lachnospiraceae			3487688 ± 9864671	N.D.	N.D.	N.D.	6949323 ± 20847968	68800971 ± 142190208
ASV0267	Bacteroidetes	Bacteroidia	Bacteroidales	Muribaculaceae	Duncaniella		27528787 ± 52011067	30200005 ± 73974602	14853580 ± 29463015	24664524 ± 33775174	45356323 ± 57508987	49054889 ± 84492169
ASV0268	Firmicutes	Clostridia	Clostridiales	Lachnospiraceae	Anaerotignum		18353889 ± 51912637	N.D.	27154211 ± 71843290	N.D.	7704949 ± 23114847	N.D.
ASV0269	Firmicutes	Clostridia	Clostridiales	Lachnospiraceae			N.D.	43715797 ± 69610328	110538360 ± 248525001	N.D.	34360540 ± 103081620	13466946 ± 32987145
ASV0270	Firmicutes	Clostridia	Clostridiales	Lachnospiraceae			N.D.	N.D.	N.D.	81047499 ± 58399749	47535416 ± 40673828	94081238 ± 53415897
ASV0271	Firmicutes						48594985 ± 34415601	28382949 ± 15451754	19231271 ± 22337265	21674976 ± 30127129	5100037 ± 11713450	N.D.
ASV0272	Firmicutes	Clostridia	Clostridiales	Lachnospiraceae	Acetatifactor	muris	37449566 ± 81433131	32372604 ± 40725801	28697979 ± 33765343	N.D.	N.D.	N.D.
ASV0273	Actinobacteria	Coriobacteriia	Eggerthellales	Eggerthellaceae			42263997 ± 24679902	22745554 ± 22953652	20392584 ± 27250300	11507174 ± 13068102	11771070 ± 13553518	10954010 ± 12681843
ASV0274	Firmicutes	Clostridia	Clostridiales	Clostridiaceae_1	Clostridium_sensu_stricto		38750054 ± 109601704	75329920 ± 184519867	N.D.	N.D.	N.D.	38396889 ± 94052786
ASV0275	Firmicutes	Clostridia	Clostridiales	Lachnospiraceae			5256149 ± 14866635	N.D.	9051404 ± 23947763	43954752 ± 26959246	7846889 ± 23540666	74072686 ± 38318785
ASV0276	Firmicutes	Clostridia	Clostridiales	Lachnospiraceae	Acetatifactor		11581308 ± 16198029	3728447 ± 9132792	5371619 ± 14211967	N.D.	N.D.	N.D.
ASV0277	Firmicutes	Clostridia	Clostridiales	Ruminococcaceae			13912398 ± 17789531	1657087 ± 4059019	6651831 ± 7269777	10669856 ± 14779409	16019321 ± 12099330	20743056 ± 30311845
ASV0278	Firmicutes	Clostridia	Clostridiales	Lachnospiraceae		fusiformis	7589309 ± 14151569	10389516 ± 25449014	19713609 ± 43132570	13263305 ± 29657652	42751254 ± 84865115	7384017 ± 18087074
ASV0279	Firmicutes	Clostridia	Clostridiales	Lachnospiraceae			7375514 ± 20861105	33848061 ± 82910479	56488667 ± 96889648	N.D.	15879882 ± 47639647	25600756 ± 62708790
ASV0280	Firmicutes	Clostridia	Clostridiales	Lachnospiraceae			8513618 ± 15880814	23851839 ± 42798636	26279401 ± 31997314	21910248 ± 21290916	13874988 ± 15082999	57177285 ± 34862139
ASV0281	Firmicutes	Clostridia	Clostridiales				17669832 ± 25123975	4328965 ± 10603756	15256899 ± 19414550	7380386 ± 16503046	N.D.	7345607 ± 17992988
ASV0282	Firmicutes	Clostridia	Clostridiales	Lachnospiraceae			11848070 ± 23099270	6214078 ± 15221320	23954002 ± 42006281	N.D.	21593506 ± 35799751	38965882 ± 51374751
ASV0283	Firmicutes	Clostridia	Clostridiales	Lachnospiraceae			9969494 ± 18735880	22417152 ± 27635259	20337780 ± 20522643	11290494 ± 25246312	2168779 ± 6506337	N.D.
ASV0284	Firmicutes	Clostridia	Clostridiales	Lachnospiraceae			8291948 ± 15359730	N.D.	17064551 ± 20172179	N.D.	N.D.	4266793 ± 10451465
ASV0285	Firmicutes	Clostridia	Clostridiales	Clostridiales_Incertae_Sedis_XIII	Ihubacter		34490384 ± 18822917	13931330 ± 13786143	15182519 ± 14857993	14827028 ± 20739085	18155275 ± 15332630	9474522 ± 17693879
ASV0286	Firmicutes	Clostridia	Clostridiales	Ruminococcaceae			7645150 ± 11684204	4556991 ± 11162302	N.D.	7669908 ± 17150435	3474661 ± 10423984	18256052 ± 28538433
ASV0287	Firmicutes	Clostridia	Clostridiales	Ruminococcaceae			19080315 ± 13391847	22522799 ± 13725619	N.D.	12251051 ± 19330539	8595465 ± 11917393	11518253 ± 20778593
ASV0288	Firmicutes	Clostridia	Clostridiales				25703120 ± 32845130	13225864 ± 32396618	13857423 ± 24633681	77085561 ± 172368556	10061981 ± 22371521	N.D.
ASV0289	Firmicutes	Clostridia	Clostridiales	Lachnospiraceae			40777231 ± 70016044	30657972 ± 51685630	13222446 ± 34983303	N.D.	N.D.	N.D.
ASV0290	Firmicutes	Clostridia	Clostridiales				19980977 ± 26297319	34656462 ± 19752335	10066595 ± 14306922	10581194 ± 15462163	14204017 ± 23751032	N.D.
ASV0291	Firmicutes	Clostridia	Clostridiales				18441062 ± 17711767	25141592 ± 14530089	6317190 ± 11379818	9142757 ± 14403858	14714244 ± 11392135	12797557 ± 14531361
ASV0292	Firmicutes	Clostridia	Clostridiales	Ruminococcaceae			14400186 ± 18867857	3030276 ± 7422629	5118372 ± 10414419	15339815 ± 34300870	N.D.	4744509 ± 7405838
ASV0293	Firmicutes	Clostridia	Clostridiales	Lachnospiraceae			21351003 ± 44385353	3728447 ± 9132792	11873421 ± 31414118	N.D.	N.D.	N.D.
ASV0294	Actinobacteria	Coriobacteriia	Coriobacteriales	Atopobiaceae	Olsenella		12638471 ± 24141300	15868174 ± 30193792	13182737 ± 12444702	5113272 ± 11433623	23863423 ± 29450916	12278101 ± 19599066
ASV0295	Firmicutes	Clostridia	Clostridiales	Ruminococcaceae			3184936 ± 9008359	6325413 ± 15494035	5768289 ± 15261459	22749223 ± 35453968	2679729 ± 8039188	27106103 ± 42931179
ASV0296	Firmicutes	Clostridia	Clostridiales	Lachnospiraceae			29736908 ± 76522754	51591675 ± 126373279	23129713 ± 48215159	N.D.	N.D.	N.D.
ASV0297	Firmicutes	Clostridia	Clostridiales	Clostridiales_Incertae_Sedis_XIII	Ihubacter		22470693 ± 21817884	23214388 ± 23279801	10814334 ± 17170033	8965432 ± 12301412	5231259 ± 15693778	15968653 ± 29533082
ASV0298	Firmicutes	Clostridia	Clostridiales	Lachnospiraceae			N.D.	8808335 ± 21575926	1447978 ± 3830990	8610451 ± 19253553	5643440 ± 11577408	N.D.
ASV0299	Firmicutes	Clostridia	Clostridiales	Clostridiales_Incertae_Sedis_XIII			18579885 ± 16978599	13038601 ± 18358190	13262641 ± 13811718	14344692 ± 19682259	13016321 ± 19232335	4894084 ± 11988008
ASV0300	Firmicutes	Clostridia	Clostridiales	Ruminococcaceae	Dysosmobacter		N.D.	2875188 ± 7042743	N.D.	155414439 ± 347517249	6800637 ± 20401911	14482215 ± 35474037
ASV0301	Firmicutes	Clostridia	Clostridiales	Ruminococcaceae			12327284 ± 21334434	N.D.	4795974 ± 8197259	N.D.	3088588 ± 9265764	4430410 ± 10852245
ASV0302	Firmicutes	Clostridia	Clostridiales	Ruminococcaceae			30987119 ± 23316920	15106094 ± 17944414	N.D.	5965484 ± 13339227	N.D.	N.D.
ASV0303	Firmicutes	Clostridia	Clostridiales	Lachnospiraceae			3715759 ± 10509752	3030276 ± 7422629	N.D.	4704373 ± 10519297	13896817 ± 17807981	47728871 ± 35661331
ASV0304	Firmicutes	Clostridia	Clostridiales	Lachnospiraceae			N.D.	N.D.	N.D.	N.D.	9651837 ± 28955511	115684019 ± 105570245
ASV0305	Firmicutes	Clostridia	Clostridiales	Lachnospiraceae			23646756 ± 34623512	9580447 ± 23467206	16359352 ± 22026360	N.D.	N.D.	N.D.
ASV0306	Firmicutes	Clostridia	Clostridiales	Lachnospiraceae			1702042 ± 4814101	N.D.	N.D.	19691262 ± 28251905	11794586 ± 20548650	52321421 ± 56712045
ASV0307	Firmicutes	Clostridia	Clostridiales	Lachnospiraceae			13871265 ± 21817263	23166184 ± 23040489	2817757 ± 7455085	N.D.	N.D.	N.D.
ASV0308	Firmicutes	Erysipelotrichia	Erysipelotrichales	Erysipelotrichaceae			16904343 ± 15462234	3450225 ± 8451292	11378215 ± 25092107	2822624 ± 6311578	13601274 ± 40803822	4351854 ± 10659821
ASV0309	Firmicutes	Clostridia	Clostridiales	Lachnospiraceae			12981140 ± 24562385	9794676 ± 10760294	25293994 ± 39176263	N.D.	N.D.	N.D.
ASV0310	Firmicutes						7675726 ± 13465827	12007714 ± 10715424	1652806 ± 4372913	5571942 ± 8272393	1569378 ± 4708133	6119098 ± 9759105
ASV0311	Firmicutes	Clostridia	Clostridiales	Lachnospiraceae			N.D.	13935195 ± 34134118	9503633 ± 25144249	N.D.	N.D.	11733680 ± 28741529
ASV0312	Firmicutes	Bacilli	Lactobacillales	Streptococcaceae	Streptococcus	danieliae	5669062 ± 8603138	10266303 ± 11735425	9724184 ± 13041294	N.D.	3630346 ± 7288165	N.D.
ASV0313	Bacteroidetes	Bacteroidia	Bacteroidales	Muribaculaceae	Duncaniella		28564016 ± 56070840	N.D.	10425443 ± 27583128	N.D.	N.D.	N.D.
ASV0314	Firmicutes	Clostridia	Clostridiales	Lachnospiraceae			6187175 ± 17499973	N.D.	N.D.	N.D.	19704139 ± 25034522	15915481 ± 38984808
ASV0315	Firmicutes	Clostridia	Clostridiales	Lachnospiraceae			9252986 ± 18208401	N.D.	N.D.	11052754 ± 24714710	11061920 ± 26659476	23861390 ± 31804278
ASV0316	Firmicutes	Clostridia	Clostridiales	Lachnospiraceae			30400020 ± 57626468	N.D.	19234233 ± 50888997	N.D.	N.D.	N.D.
ASV0317	Firmicutes	Clostridia	Clostridiales	Ruminococcaceae			2441381 ± 6905269	N.D.	2465538 ± 6523199	N.D.	6833517 ± 15119813	10344439 ± 25338598
ASV0318	Firmicutes	Clostridia	Clostridiales	Lachnospiraceae			N.D.	N.D.	12445680 ± 32928175	6631653 ± 14828826	7952824 ± 18940672	N.D.
ASV0319	Firmicutes	Clostridia	Clostridiales	Ruminococcaceae			N.D.	N.D.	N.D.	N.D.	5770711 ± 17312134	18781262 ± 32918012
ASV0320	Firmicutes	Clostridia	Clostridiales	Lachnospiraceae			N.D.	2485631 ± 6088528	2066007 ± 5466141	3690193 ± 8251523	6967711 ± 10598525	4894084 ± 11988008
ASV0321	Firmicutes	Clostridia	Clostridiales	Ruminococcaceae			12136100 ± 34326073	N.D.	28167645 ± 48626153	N.D.	N.D.	N.D.
ASV0322	Firmicutes						6990517 ± 9943888	5986390 ± 9353721	N.D.	N.D.	7499721 ± 10315571	9968954 ± 15459670
ASV0323	Firmicutes	Clostridia	Clostridiales	Lachnospiraceae			3807492 ± 10769214	5033334 ± 12329100	6185982 ± 16366569	6817696 ± 15244831	11530806 ± 15676709	20542484 ± 26395033
ASV0324	Firmicutes	Clostridia	Clostridiales	Ruminococcaceae	Oscillibacter		8255346 ± 15930592	N.D.	14777443 ± 25237673	N.D.	N.D.	N.D.
ASV0325	Firmicutes	Clostridia	Clostridiales	Lachnospiraceae			14250252 ± 15617019	10613453 ± 8948511	5646321 ± 9642953	N.D.	N.D.	N.D.
ASV0326	Firmicutes	Clostridia	Clostridiales	Ruminococcaceae			1924130 ± 5442261	4354749 ± 10666912	1447978 ± 3830990	5965484 ± 13339227	N.D.	5907214 ± 14469659
ASV0327	Bacteroidetes	Bacteroidia	Bacteroidales	Bacteroidaceae	Bacteroides	faecichinchillae/faecis/thetaiotaomicron	14715724 ± 21028496	12193296 ± 29867353	N.D.	N.D.	N.D.	N.D.
ASV0328	Firmicutes	Clostridia	Clostridiales	Ruminococcaceae	Oscillibacter		N.D.	4556991 ± 11162302	N.D.	18789683 ± 42015007	N.D.	31849415 ± 51405906
ASV0329	Bacteroidetes	Bacteroidia	Bacteroidales	Muribaculaceae	Paramuribaculum		2970436 ± 5811592	4761862 ± 11664131	1447978 ± 3830990	3408848 ± 7622415	1158220 ± 3474661	2215205 ± 5426122
ASV0330	Bacteroidetes	Bacteroidia	Bacteroidales	Muribaculaceae			4759365 ± 13461518	2875188 ± 7042743	N.D.	N.D.	18019473 ± 35761321	N.D.
ASV0331	Firmicutes	Clostridia	Clostridiales	Ruminococcaceae			7962340 ± 22520898	11500751 ± 28170972	4958417 ± 13118739	14487603 ± 32395266	N.D.	N.D.
ASV0332	Firmicutes	Clostridia	Clostridiales				6900986 ± 13028882	7525848 ± 12912937	2884145 ± 7630730	N.D.	4270129 ± 8474632	15716827 ± 25228609
ASV0333	Firmicutes	Clostridia	Clostridiales	Ruminococcaceae			N.D.	N.D.	N.D.	21136364 ± 47262346	N.D.	44886524 ± 78131790
ASV0334	Firmicutes	Clostridia	Clostridiales				8642238 ± 13516021	N.D.	N.D.	4261060 ± 9528019	N.D.	1740742 ± 4263929
ASV0335	Firmicutes	Clostridia	Clostridiales	Lachnospiraceae	Blautia		N.D.	N.D.	N.D.	14136828 ± 20110744	7819922 ± 18570759	N.D.
ASV0336	Actinobacteria	Coriobacteriia	Eggerthellales	Eggerthellaceae	Adlercreutzia		7870699 ± 12104993	6011836 ± 10627312	5334729 ± 7174564	N.D.	N.D.	4430410 ± 10852245
ASV0337	Firmicutes	Clostridia	Clostridiales	Ruminococcaceae	Oscillibacter		7156105 ± 13605884	12310726 ± 19072996	N.D.	9840515 ± 22004061	1544294 ± 4632882	N.D.
ASV0338	Firmicutes	Erysipelotrichia	Erysipelotrichales	Erysipelotrichaceae			4624490 ± 6693648	5627655 ± 13784882	N.D.	N.D.	5342799 ± 8159342	N.D.
ASV0339	Firmicutes	Clostridia	Clostridiales	Ruminococcaceae			N.D.	N.D.	N.D.	N.D.	N.D.	27376530 ± 31937248
ASV0340	Firmicutes	Clostridia	Clostridiales				3034025 ± 8581518	N.D.	N.D.	9466148 ± 13896846	N.D.	3692009 ± 9043537
ASV0341	Firmicutes	Erysipelotrichia	Erysipelotrichales	Erysipelotrichaceae			N.D.	7937491 ± 12433645	N.D.	N.D.	4921501 ± 10134328	N.D.
ASV0342	Firmicutes	Clostridia	Clostridiales	Lachnospiraceae			4763190 ± 9734114	5344431 ± 13091128	N.D.	N.D.	N.D.	N.D.

## Sheet: B) Alpha diversity
Dataset S2B: Alpha diversity metrics of cecal contents at different stages of pregnancy
		Alpha Diversity Measure
		(mean ± standard deviation)
	Pregnancy Stage	Shannon	Simpson
CONV-R	Non-pregnant	4.58 ± 0.15	0.98 ± 0.01
	E11.5	4.50 ± 0.18	0.98 ± 0.01
	E17.5	4.35 ± 0.29	0.97 ± 0.02
	Comparison	Adjusted p-values
	Non-pregnant vs E11.5	0.490842	0.662005
	Non-pregnant vs E17.5	0.455943	0.361773
	E11.5 vs E17.5	0.490842	0.662005
CONV-D	Non-pregnant	4.23 ± 0.15	0.97 ± 0.01
	E11.5	4.22 ± 0.20	0.97 ± 0.01
	E17.5	4.11 ± 0.29	0.96 ± 0.02
	Comparison	Adjusted p-values
	Non-pregnant vs E11.5	0.797203	0.797203
	Non-pregnant vs E17.5	0.797203	0.797203
	E11.5 vs E17.5	0.797203	0.797203

## Sheet: C) Abundances by taxa
Dataset S2C: Absolute and relative abundances by taxanomic classification
	Absolute Abundance (organisms / mg cecal contents; mean ± standard deviation)						Relative Abundance (%; mean ± standard deviation)
	CONV-R			CONV-D			CONV-R			CONV-D
Taxonomic Group	NP (n = 8)	E11.5 (n = 6)	E17.5 (n = 7)	NP (n = 5)	E11.5 (n = 9)	E17.5 (n = 6)	NP (n = 8)	E11.5 (n = 6)	E17.5 (n = 7)	NP (n = 5)	E11.5 (n = 9)	E17.5 (n = 6)
Phylum
Actinobacteria	783992936 ± 364349455	742890838 ± 413143860	1001166193 ± 762375325	1162394146 ± 622396547	1679930384 ± 1137581096	1000844504 ± 812052076	0.89 ± 0.25	1.02 ± 0.72	1.46 ± 1.17	1.61 ± 0.84	3.37 ± 2.32	1.22 ± 1.13
Bacteroidetes	34053307922 ± 8748882306	25591688734 ± 11043050967	18989418018 ± 5394383267	16594845419 ± 7159159027	14248538007 ± 4855792735	15251283381 ± 11576005896	39.66 ± 4.25	32.02 ± 11.43	26.43 ± 11.01	22.57 ± 7.77	26.57 ± 3.78	16.58 ± 10.33
Campilobacterota	301924056 ± 117564703	291629452 ± 179893614	438771644 ± 263366048	88084765 ± 71915175	182164312 ± 99693662	303099617 ± 279477327	0.35 ± 0.09	0.38 ± 0.27	0.58 ± 0.33	0.12 ± 0.09	0.34 ± 0.18	0.36 ± 0.34
Firmicutes	47318724975 ± 11039649505	50456488269 ± 15417166454	53666824396 ± 20719795317	53671141061 ± 10427584983	35037601672 ± 8237725535	71361640064 ± 17548272885	55.27 ± 4.25	63.34 ± 12.89	68.56 ± 12.58	73.37 ± 8.18	66.48 ± 3.67	79.99 ± 11.82
Proteobacteria	3123747888 ± 784766566	2459826768 ± 911550435	1977482053 ± 528561947	1680823154 ± 503443532	1700719517 ± 413237685	1635468021 ± 1001836588	3.69 ± 0.63	3.13 ± 1.05	2.77 ± 1.13	2.33 ± 0.68	3.23 ± 0.38	1.85 ± 0.99
Tenericutes	105269452 ± 88161777	85694445 ± 72897911	163083162 ± 90852754	N.D.	N.D.	N.D.	0.12 ± 0.09	0.12 ± 0.12	0.21 ± 0.09	N.D.	N.D.	N.D.
Verrucomicrobia	17942995 ± 16826142	N.D.	3498672 ± 5975309	N.D.	5018955 ± 15056866	N.D.	0.02 ± 0.02	N.D.	0.01 ± 0.01	N.D.	0.01 ± 0.02	N.D.
Class
Actinobacteria	247462319 ± 220700822	281366634 ± 263962011	552796533 ± 725266329	744413623 ± 691102682	1180633258 ± 1074034951	635298792 ± 756769602	0.27 ± 0.18	0.40 ± 0.42	0.82 ± 1.05	1.04 ± 0.95	2.42 ± 2.20	0.82 ± 1.1
Alphaproteobacteria	157531608 ± 184561295	75664040 ± 96298143	N.D.	58734986 ± 36915996	41832847 ± 60102984	20675248 ± 50643808	0.18 ± 0.19	0.08 ± 0.08	N.D.	0.09 ± 0.07	0.07 ± 0.09	0.02 ± 0.05
Bacilli	3955857143 ± 774140751	3870432698 ± 1076088818	4106556641 ± 782659565	4373143830 ± 1713574739	3337500379 ± 1606561899	2692602353 ± 1649046016	4.86 ± 1.51	4.98 ± 1.44	5.65 ± 1.52	6.06 ± 2.12	6.62 ± 3.20	2.89 ± 1.59
Bacteroidia	34053307922 ± 8748882306	25591688734 ± 11043050967	18989418018 ± 5394383267	16594845419 ± 7159159027	14248538007 ± 4855792735	15251283381 ± 11576005896	39.66 ± 4.25	32.02 ± 11.43	26.43 ± 11.01	22.57 ± 7.77	26.57 ± 3.78	16.58 ± 10.33
Betaproteobacteria	2007452955 ± 373415967	1583018215 ± 681143053	1244158900 ± 368113705	1315948754 ± 445117308	1381671749 ± 315913541	1127428254 ± 927161090	2.39 ± 0.40	1.97 ± 0.59	1.76 ± 0.72	1.8 0± 0.49	2.63 ± 0.36	1.27 ± 0.94
Campylobacteria	301924056 ± 117564703	291629452 ± 179893614	438771644 ± 263366048	88084765 ± 71915175	182164312 ± 99693662	303099617 ± 279477327	0.35 ± 0.09	0.38 ± 0.27	0.58 ± 0.33	0.12 ± 0.09	0.34 ± 0.18	0.36 ± 0.34
Clostridia	39747378836 ± 10814131446	43973184975 ± 14509257334	47425254315 ± 21383890769	46695491467 ± 10026030812	28621932116 ± 8686808450	66490510176 ± 17720281994	46.16 ± 4.90	55.06 ± 12.56	59.87 ± 14.78	63.67 ± 8.28	53.77 ± 5.43	74.65 ± 13.82
Coriobacteriia	536530617 ± 187271254	461524205 ± 190066953	448369660 ± 170333927	417980524 ± 197775496	499297125 ± 241424640	365545713 ± 324106382	0.62 ± 0.13	0.61 ± 0.33	0.63 ± 0.35	0.57 ± 0.25	0.95 ± 0.41	0.40 ± 0.28
Deltaproteobacteria	958763325 ± 400201831	801144513 ± 385815601	733323152 ± 388235153	306139415 ± 176632403	277214920 ± 119122575	487364519 ± 105587415	1.11 ± 0.36	1.08 ± 0.67	1.01 ± 0.65	0.44 ± 0.29	0.52 ± 0.18	0.56 ± 0.16
Erysipelotrichia	2761307694 ± 1305664838	2025572590 ± 973738693	1350845067 ± 1029373333	2370671291 ± 896662099	3013456712 ± 1190241438	1662247277 ± 1671866085	3.26 ± 1.66	2.58 ± 1.05	2.05 ± 1.72	3.35 ± 1.52	5.96 ± 2.24	1.90 ± 1.92
Mollicutes	105269452 ± 88161777	85694445 ± 72897911	163083162 ± 90852754	N.D.	N.D.	N.D.	0.12 ± 0.09	0.12 ± 0.12	0.21 ± 0.09	N.D.	N.D.	N.D.
Verrucomicrobiae	17942995 ± 16826142	N.D.	3498672 ± 5975309	N.D.	5018955 ± 15056866	N.D.	0.02 ± 0.02	N.D.	0.01 ± 0.01	N.D.	0.01 ± 0.02	N.D.
Order
Anaeroplasmatales	105269452 ± 88161777	85694445 ± 72897911	163083162 ± 90852754	N.D.	N.D.	N.D.	0.12 ± 0.09	0.12 ± 0.12	0.21 ± 0.09	N.D.	N.D.	N.D.
Bacillales	44481958 ± 83926904	286763421 ± 383611017	57996479 ± 73002062	35792902 ± 80035363	N.D.	N.D.	0.05 ± 0.09	0.41 ± 0.54	0.07 ± 0.09	0.04 ± 0.09	N.D.	N.D.
Bacteroidales	34053307922 ± 8748882306	25591688734 ± 11043050967	18989418018 ± 5394383267	16594845419 ± 7159159027	14248538007 ± 4855792735	15251283381 ± 11576005896	39.66 ± 4.25	32.02 ± 11.43	26.43 ± 11.01	22.57 ± 7.77	26.57 ± 3.78	16.58 ± 10.33
Bifidobacteriales	247462319 ± 220700822	281366634 ± 263962011	552796533 ± 725266329	744413623 ± 691102682	1180633258 ± 1074034951	635298792 ± 756769602	0.27 ± 0.18	0.40 ± 0.42	0.82 ± 1.05	1.04 ± 0.95	2.42 ± 2.20	0.82 ± 1.10
Burkholderiales	2007452955 ± 373415967	1583018215 ± 681143053	1244158900 ± 368113705	1315948754 ± 445117308	1381671749 ± 315913541	1127428254 ± 927161090	2.39 ± 0.40	1.97 ± 0.59	1.76 ± 0.72	1.80 ± 0.49	2.63 ± 0.36	1.27 ± 0.94
Campylobacterales	301924056 ± 117564703	291629452 ± 179893614	438771644 ± 263366048	88084765 ± 71915175	182164312 ± 99693662	303099617 ± 279477327	0.35 ± 0.09	0.38 ± 0.27	0.58 ± 0.33	0.12 ± 0.09	0.34 ± 0.18	0.36 ± 0.34
Clostridiales	39747378836 ± 10814131446	43973184975 ± 14509257334	47425254315 ± 21383890769	46695491467 ± 10026030812	28621932116 ± 8686808450	66490510176 ± 17720281994	46.16 ± 4.90	55.06 ± 12.56	59.87 ± 14.78	63.67 ± 8.28	53.77 ± 5.43	74.65 ± 13.82
Coriobacteriales	144357942 ± 133941500	92922385 ± 136627920	105322650 ± 144133667	155889775 ± 127060219	277433752 ± 256085691	125030811 ± 209107366	0.16 ± 0.13	0.13 ± 0.22	0.17 ± 0.27	0.21 ± 0.17	0.53 ± 0.47	0.12 ± 0.19
Desulfovibrionales	958763325 ± 400201831	801144513 ± 385815601	733323152 ± 388235153	306139415 ± 176632403	277214920 ± 119122575	487364519 ± 105587415	1.11 ± 0.36	1.08 ± 0.67	1.01 ± 0.65	0.44 ± 0.29	0.52 ± 0.18	0.56 ± 0.16
Eggerthellales	259628715 ± 51496976	252927251 ± 80614290	233499487 ± 83430806	210822516 ± 82256560	180037457 ± 51373202	211921226 ± 82926032	0.31 ± 0.05	0.32 ± 0.09	0.32 ± 0.12	0.28 ± 0.09	0.35 ± 0.1	0.24 ± 0.09
Erysipelotrichales	2761307694 ± 1305664838	2025572590 ± 973738693	1350845067 ± 1029373333	2370671291 ± 896662099	3013456712 ± 1190241438	1662247277 ± 1671866085	3.26 ± 1.66	2.58 ± 1.05	2.05 ± 1.72	3.35 ± 1.52	5.96 ± 2.24	1.90 ± 1.92
Lactobacillales	3911375185 ± 803497342	3583669277 ± 1049204441	4048560162 ± 813250814	4337350927 ± 1771677942	3337500379 ± 1606561899	2692602353 ± 1649046016	4.82 ± 1.51	4.57 ± 1.24	5.58 ± 1.56	6.02 ± 2.21	6.62 ± 3.20	2.89 ± 1.59
Verrucomicrobiales	17942995 ± 16826142	N.D.	3498672 ± 5975309	N.D.	5018955 ± 15056866	N.D.	0.02 ± 0.02	N.D.	0.01 ± 0.01	N.D.	0.01 ± 0.02	N.D.
Family
Akkermansiaceae	17942995 ± 16826142	N.D.	3498672 ± 5975309	N.D.	5018955 ± 15056866	N.D.	0.02 ± 0.02	N.D.	0.01 ± 0.01	N.D.	0.01 ± 0.02	N.D.
Anaeroplasmataceae	105269452 ± 88161777	85694445 ± 72897911	163083162 ± 90852754	N.D.	N.D.	N.D.	0.12 ± 0.09	0.12 ± 0.12	0.21 ± 0.09	N.D.	N.D.	N.D.
Atopobiaceae	144357942 ± 133941500	92922385 ± 136627920	105322650 ± 144133667	155889775 ± 127060219	277433752 ± 256085691	125030811 ± 209107366	0.16 ± 0.13	0.13 ± 0.22	0.17 ± 0.27	0.21 ± 0.17	0.53 ± 0.47	0.12 ± 0.19
Bacteroidaceae	970783722 ± 504421450	806308751 ± 327398337	325369722 ± 109366332	1430721278 ± 491780179	1004247931 ± 620690033	959941310 ± 789689519	1.08 ± 0.41	1.02 ± 0.39	0.43 ± 0.11	1.92 ± 0.40	1.83 ± 0.82	1.04 ± 0.87
Bifidobacteriaceae	247462319 ± 220700822	281366634 ± 263962011	552796533 ± 725266329	744413623 ± 691102682	1180633258 ± 1074034951	635298792 ± 756769602	0.27 ± 0.18	0.40 ± 0.42	0.82 ± 1.05	1.04 ± 0.95	2.42 ± 2.20	0.82 ± 1.10
Clostridiaceae_1	2352530781 ± 1158716496	2035040446 ± 1400385384	733296249 ± 571004461	879966564 ± 868766472	1612836303 ± 1588852250	808816961 ± 894581789	2.65 ± 0.99	2.55 ± 1.52	1.05 ± 0.83	1.14 ± 1.17	3.08 ± 2.87	0.9 ± 0.93
Clostridiales_Incertae_Sedis_XIII	175679028 ± 88219173	185085098 ± 105967050	131830347 ± 46391725	158669753 ± 43192855	121292140 ± 73930229	134776387 ± 122390352	0.20 ± 0.07	0.22 ± 0.08	0.17 ± 0.04	0.22 ± 0.08	0.23 ± 0.12	0.15 ± 0.14
Desulfovibrionaceae	958763325 ± 400201831	801144513 ± 385815601	733323152 ± 388235153	306139415 ± 176632403	277214920 ± 119122575	487364519 ± 105587415	1.11 ± 0.36	1.08 ± 0.67	1.01 ± 0.65	0.44 ± 0.29	0.52 ± 0.18	0.56 ± 0.16
Eggerthellaceae	259628715 ± 51496976	252927251 ± 80614290	233499487 ± 83430806	210822516 ± 82256560	180037457 ± 51373202	211921226 ± 82926032	0.31 ± 0.05	0.32 ± 0.09	0.32 ± 0.12	0.28 ± 0.09	0.35 ± 0.10	0.24 ± 0.09
Erysipelotrichaceae	2761307694 ± 1305664838	2025572590 ± 973738693	1350845067 ± 1029373333	2370671291 ± 896662099	3013456712 ± 1190241438	1662247277 ± 1671866085	3.26 ± 1.66	2.58 ± 1.05	2.05 ± 1.72	3.35 ± 1.52	5.96 ± 2.24	1.9 ± 1.92
Helicobacteraceae	301924056 ± 117564703	291629452 ± 179893614	438771644 ± 263366048	88084765 ± 71915175	182164312 ± 99693662	303099617 ± 279477327	0.35 ± 0.09	0.38 ± 0.27	0.58 ± 0.33	0.12 ± 0.09	0.34 ± 0.18	0.36 ± 0.34
Lachnospiraceae	29410382771 ± 6822616647	35585139369 ± 12590992989	41673668377 ± 20333311443	40888026704 ± 9510384965	24319048836 ± 7453230044	59829123589 ± 17691087806	34.56 ± 4.22	44.62 ± 12.52	52.36 ± 15.95	55.8 ± 9.29	45.67 ± 5.37	67.36 ± 15.37
Lactobacillaceae	3905706123 ± 802205417	3573402975 ± 1051504600	4038835978 ± 817765989	4337350927 ± 1771677942	3333870033 ± 1609012721	2692602353 ± 1649046016	4.81 ± 1.51	4.56 ± 1.25	5.56 ± 1.56	6.02 ± 2.21	6.61 ± 3.21	2.89 ± 1.59
Muribaculaceae	29684901449 ± 7657551579	21254272641 ± 10714702240	16835530165 ± 5441143868	11820127343 ± 5587510701	11291018288 ± 4218492210	10543415566 ± 10393817651	34.62 ± 4.04	26.54 ± 12.11	23.60 ± 10.92	16.19 ± 6.70	21.03 ± 4.08	11.38 ± 9.42
Peptostreptococcaceae	N.D.	N.D.	N.D.	42610598 ± 95280194	89205990 ± 109680468	44304103 ± 108522445	N.D.	N.D.	N.D.	0.05 ± 0.11	0.16 ± 0.19	0.04 ± 0.10
Porphyromonadaceae	595138564 ± 273534905	580048529 ± 284526850	169570808 ± 62899641	524932600 ± 288863295	393003743 ± 166880675	325692490 ± 265228270	0.68 ± 0.23	0.73 ± 0.34	0.23 ± 0.09	0.74 ± 0.43	0.76 ± 0.34	0.38 ± 0.31
Prevotellaceae	183997269 ± 80203786	266285278 ± 179044301	78173164 ± 81964270	540334485 ± 357883285	264212295 ± 116431301	180396815 ± 159538046	0.21 ± 0.06	0.33 ± 0.22	0.10 ± 0.11	0.69 ± 0.37	0.50 ± 0.20	0.19 ± 0.18
Rikenellaceae	1759196774 ± 814172706	2200926847 ± 877104242	1341999075 ± 511540982	2047295625 ± 1054553547	1099224000 ± 682022523	2962332436 ± 1076355019	2.09 ± 0.81	2.82 ± 1.27	1.73 ± 0.41	2.73 ± 1.11	2.09 ± 1.1	3.30 ± 0.84
Ruminococcaceae	7006272016 ± 3203495084	5560238518 ± 2264365804	4554303101 ± 2187610263	4106626246 ± 1341064967	2062518545 ± 1071639136	5223400580 ± 1817473621	7.86 ± 2.44	6.93 ± 2.01	5.85 ± 1.87	5.61 ± 1.50	3.83 ± 1.3	5.73 ± 1.27
Staphylococcaceae	26010310 ± 73568267	237306506 ± 409677172	18557945 ± 49099706	N.D.	N.D.	N.D.	0.02 ± 0.06	0.33 ± 0.58	0.02 ± 0.05	N.D.	N.D.	N.D.
Streptococcaceae	5669062 ± 8603138	10266303 ± 11735425	9724184 ± 13041294	N.D.	3630346 ± 7288165	N.D.	0.01 ± 0.01	0.01 ± 0.01	0.01 ± 0.02	N.D.	0.01 ± 0.01	N.D.
Sutterellaceae	2007452955 ± 373415967	1583018215 ± 681143053	1244158900 ± 368113705	1315948754 ± 445117308	1381671749 ± 315913541	1127428254 ± 927161090	2.39 ± 0.40	1.97 ± 0.59	1.76 ± 0.72	1.80 ± 0.49	2.63 ± 0.36	1.27 ± 0.94
