# Supplementary material for: Effects of the gut microbiota on placental angiogenesis and intrauterine growth in gnotobiotic mice
Source: Proc Natl Acad Sci U S A. 2025 Jul 25;122(30):e2426341122. doi: 10.1073/pnas.2426341122 (PMC12318179; doi:10.1073/pnas.2426341122)
Supplement: Supplementary file 4 — Dataset S03 (XLSX) [file pnas.2426341122.sd03.xlsx]

## Sheet: A) NP versus E11.5, DEGs
Dataset S3A: Significantly differentially expressed genes in bulk RNA sequencing along the length of the gut in GF and CONV-R mice in non-pregnant verses E11.5 stages of pregnancy.
Duodenum												Jejunum												Ileum												Colon
CONV-R						GF						CONV-R						GF						CONV-R						GF						CONV-R						GF
Gene	Mean base expression	Log2(fold-difference) (E11.5/non-pregnant)	Log2(fold-difference) standard error	p-value	Adjusted p-value	Gene	Mean base expression	Log2(fold-difference) (E11.5/non-pregnant)	Log2(fold-difference) standard error	p-value	Adjusted p-value	Gene	Mean base expression	Log2(fold-difference) (E11.5/non-pregnant)	Log2(fold-difference) standard error	p-value	Adjusted p-value	Gene	Mean base expression	Log2(fold-difference) (E11.5/non-pregnant)	Log2(fold-difference) standard error	p-value	Adjusted p-value	Gene	Mean base expression	Log2(fold-difference) (E11.5/non-pregnant)	Log2(fold-difference) standard error	p-value	Adjusted p-value	Gene	Mean base expression	Log2(fold-difference) (E11.5/non-pregnant)	Log2(fold-difference) standard error	p-value	Adjusted p-value	Gene	Mean base expression	Log2(fold-difference) (E11.5/non-pregnant)	Log2(fold-difference) standard error	p-value	Adjusted p-value	Gene	Mean base expression	Log2(fold-difference) (E11.5/non-pregnant)	Log2(fold-difference) standard error	p-value	Adjusted p-value
Acta1	148.926	2.43875	0.211036	1.15677e-32	1.63128e-28	Acta1	420.246	3.9722	0.370236	6.80711e-28	4.92392e-24	Mbl2	210.153	2.14551	0.267352	2.62823e-17	2.27999e-13	Cyp3a44	126.207	4.39007	0.297481	1.02059e-49	1.49659e-45	Acta1	1581.78	1.63234	0.229642	1.79549e-14	7.38395e-11	Cyp3a44	430.104	3.86324	0.282693	1.6671e-43	2.63319e-39	Egr3	13.9357	3.21248	2.94707	8.11505e-07	0.00510464	Ifit1	314.855	1.50682	0.280423	1.05478e-08	0.00019543
Notum	31.8909	2.11835	0.386266	9.57913e-10	1.35085e-06	Cyp2d34	41.0832	3.40625	0.405653	4.9283e-18	1.42595e-14	Cyp3a44	74.2233	1.83815	0.260113	1.2242e-13	3.53999e-10	Zc2hc1c	23.5325	1.64144	0.362038	5.03831e-09	8.20909e-06	Mbl2	18.5672	1.14224	0.679112	1.18327e-05	0.00648826	Smcp	11.5578	2.11542	1.79504	2.59697e-06	0.00241289	Klf9	3135.05	-0.615737	0.14271	7.19252e-08	0.0013573	Pitx2	76.3712	-3.93519	4.90257	1.45376e-05	0.0977536
Gm2061	669.298	2.09891	0.218939	3.97363e-23	1.86787e-19	Slc11a2	42312.3	3.33527	0.285306	2.17939e-32	3.15293e-28	Flvcr2	436.836	1.64925	0.185953	9.88989e-20	1.7159e-15	Mbl2	995.986	1.36581	0.32191	7.49962e-08	7.85532e-05	Slc31a1	6090.93	0.893557	0.15259	1.6029e-09	2.63678e-06	Slc5a4a	658.923	1.75012	0.286389	4.41728e-12	1.74427e-08
Prnd	28.0276	1.74845	0.348578	9.83151e-09	8.66524e-06	Cybrd1	21142.4	3.1499	0.619183	1.29104e-09	1.01267e-06	Afp	73.9244	1.17679	0.407586	1.54223e-06	0.000991025	Slc5a4a	3562.7	1.2709	0.138963	3.03116e-21	2.22245e-17	Flvcr2	102.572	0.85257	0.39963	2.56082e-05	0.0124738	Slc28a2	572.053	1.68694	0.496838	3.68717e-07	0.000447992
Foxo6	147.994	1.53401	0.201572	2.10688e-15	4.95188e-12	Gm2061	1071.35	2.3597	0.609126	7.10445e-09	4.1112e-06	Nkx1-2	25.971	1.069	0.499989	6.06181e-06	0.00300492	Rtn4r	97.1384	1.23422	0.187894	2.56293e-12	9.3957e-09	Esrrg	297.555	0.826099	0.120457	2.87206e-12	9.44909e-09	Foxo6	235.579	1.31984	0.244108	3.76919e-09	8.50492e-06
Lect2	33.7664	1.53025	0.571443	2.25454e-06	0.000765072	Sprr2a3	248.94	1.88589	0.322942	3.13409e-14	5.6676e-11	Slc31a1	6571.08	0.934147	0.151498	4.68652e-13	1.01639e-09	Slc31a1	7196.7	0.996716	0.165172	1.37279e-10	4.02612e-07	Foxo6	469.899	0.76599	0.100439	1.14213e-14	6.26268e-11	Slc31a1	7195.32	1.30295	0.228738	8.61951e-10	2.26909e-06
Cyp4a32	53.0777	1.47602	0.626209	3.78826e-06	0.00111296	Foxo6	101.669	1.56507	0.18967	2.88536e-21	1.04356e-17	Sertm1	65.7983	0.913581	0.310887	1.31107e-06	0.000874889	Ampd1	28.053	0.990786	0.465945	7.97079e-06	0.00417441	Cish	518.785	0.706493	0.143498	2.55894e-07	0.000263091	Plod2	498.096	1.29081	0.252308	1.70711e-08	2.99597e-05
Pdzd7	118.654	1.27398	0.409261	1.01241e-06	0.000432635	Slc40a1	26675.3	1.42425	0.251607	3.06884e-12	4.43969e-09	Foxo6	358.8	0.863718	0.176666	6.59435e-10	8.80092e-07	4933404O12Rik	388.184	0.952062	0.181631	5.79837e-09	8.50272e-06	Slc52a2	2675.72	0.645712	0.13479	4.31477e-07	0.000417518	Slc40a1	1397.33	1.14887	0.135715	4.181e-18	3.30195e-14
Cbr3	145.27	1.25097	0.608575	7.49781e-06	0.00181443	Prnd	31.0505	1.41053	0.48471	5.50817e-07	0.000162626	Socs2	1117.54	0.699404	0.108082	1.48469e-13	3.67991e-10	Slc52a2	3703.77	0.89351	0.196811	5.23442e-08	5.90443e-05	Slc4a1	8.46332	0.624978	0.930182	4.03673e-06	0.00288714	Slc6a18	145.311	1.09351	0.209513	2.09701e-08	3.31223e-05
Cym	120.022	1.17664	0.275289	2.08681e-08	1.54885e-05	Sprr2a1	41911.4	1.40679	0.199067	4.43192e-16	1.06861e-12	Acta1	69.2065	0.683047	0.597676	5.21615e-05	0.0156035	Ccn1	86.5205	0.885041	0.384073	7.6314e-06	0.0041447	Aox1	125.646	-0.592292	0.261382	2.98614e-05	0.013645	Zfp579	91.5775	1.05242	0.205051	3.27141e-08	4.69745e-05
Ccn1	74.5616	1.12018	0.313508	2.1768e-07	0.000118066	Gm3137	25.4797	1.40034	0.327176	4.92879e-09	2.97103e-06	Esrrg	409.697	0.680667	0.102261	5.4363e-14	1.8864e-10	Pck1	7748.53	0.810974	0.332271	5.99908e-06	0.00366544	Cd36	1261.64	-0.606718	0.346939	6.01945e-05	0.0194157	Cdkn1c	93.8504	1.00917	0.244288	5.71153e-07	0.000601424
Sprr2a1	21980.4	1.06485	0.23474	3.68728e-09	3.71414e-06	Lamb1	225.45	1.33817	0.336397	3.33642e-08	1.66441e-05	Ces1f	430.133	0.626576	0.167235	3.35571e-07	0.00024259	Flvcr2	641.97	0.796443	0.543791	3.06984e-05	0.0102309	Fam13a	491.822	-0.608537	0.190231	8.86045e-06	0.00520551	Gcnt1	579.051	0.995675	0.235695	4.75909e-07	0.000536927
Slc31a1	5657.24	1.0307	0.105125	3.05817e-26	2.15631e-22	Cubn	21711.2	1.3381	0.291574	2.66639e-09	1.83689e-06	Tmem171	302.291	0.596952	0.137584	4.77887e-08	4.6063e-05	Ankrd37	35.8215	0.752822	0.681638	3.23619e-05	0.0105457	Nat8l	154.27	-0.624092	0.532944	0.000118381	0.0324563	Rgl3	100.458	0.982206	0.453543	1.02813e-05	0.00773304
Cyp2c55	2609.09	1.01423	0.323114	7.09094e-07	0.000333321	Cyp4a32	124.533	1.31958	0.263238	4.6048e-10	4.75841e-07	Oas3	1248.34	-0.586867	0.301053	2.34875e-05	0.00947692	Socs2	994.778	0.723147	0.133159	4.51491e-10	1.10344e-06	Galnt15	275.822	-0.638625	0.354798	5.43541e-05	0.0190239	Mafb	979.182	0.860741	0.482778	2.0328e-05	0.0133784
Exph5	1683.56	1.00742	0.221278	2.72963e-09	2.96102e-06	Siglec1	164.998	1.31749	0.313056	1.73125e-08	9.27631e-06	Gsdmc4	1138.06	-0.590974	0.203603	4.22732e-06	0.002292	Gm5431	1197.64	0.719196	0.305795	6.58996e-06	0.00386541	Abca1	1483.88	-0.640019	0.143237	1.04396e-06	0.00090385	Pax8	300.681	0.823625	0.416891	1.66915e-05	0.0114627
Apln	63.2178	0.945482	0.297341	6.20763e-07	0.000301862	Lect2	40.421	1.30677	0.334933	6.1327e-08	2.39789e-05	Ccdc71l	1018.4	-0.602921	0.146907	1.1453e-07	9.46233e-05	Slc40a1	174.072	0.703516	0.371458	1.93558e-05	0.00746932	Kcna5	43.745	-0.678915	0.466033	7.85824e-05	0.0243902	Zfp385b	183.578	0.815522	0.179046	1.82983e-07	0.000240851
Tnfrsf23	178.281	0.841648	0.204607	2.39656e-08	1.68981e-05	Pcdh12	74.4997	1.28775	0.324954	6.05418e-08	2.39789e-05	Oas1a	354.53	-0.652422	0.417017	3.20072e-05	0.0106793	Arrdc3	689.94	0.68829	0.178437	8.54658e-08	8.35513e-05	Arxes2	51.2417	-0.688454	0.52983	8.8204e-05	0.026381	Cish	464.994	0.754176	0.259753	4.00397e-06	0.00346113
Cdkn1c	135.952	0.814949	0.173458	1.98414e-09	2.54366e-06	Igf2	293.499	1.21684	0.210319	3.24423e-11	3.91118e-08	Map3k6	948.05	-0.658648	0.162107	8.29511e-08	7.57474e-05	Atf3	251.599	0.669352	0.392525	3.02859e-05	0.0102309	Fndc1	249.054	-0.7453	0.461247	5.67777e-05	0.0194157	Cyp3a11	399.828	0.696875	0.633775	5.80713e-05	0.0305745
Slc30a1	1526.25	0.813086	0.0959212	1.85887e-20	6.55346e-17	Asb11	182.91	1.21552	0.813795	1.54225e-05	0.00179933	Cemip	77.5971	-0.692927	0.258179	3.87376e-06	0.00216805	Slc30a1	1177.49	0.648277	0.238577	1.95182e-06	0.00136293	Adhfe1	101.292	-0.748354	0.344091	2.93949e-05	0.013645	Flvcr2	246.497	0.64659	0.783561	5.6711e-05	0.0305745
Vnn1	803.587	0.789957	0.0969619	4.53706e-19	1.27963e-15	Apln	85.1483	1.19348	0.306856	2.05333e-07	6.60122e-05	Hif3a	85.5776	-0.758449	0.55762	3.28964e-05	0.0107689	Oas1e	73.4846	0.596747	0.538399	8.92476e-05	0.019246	Abca6	44.5997	-0.757911	0.571088	6.7929e-05	0.0214891	Dmrt3	124.12	0.59444	0.603286	8.76346e-05	0.0407114
Cybrd1	1994.93	0.767592	0.850105	6.75141e-05	0.00981529	Slc6a12	37.8135	1.16004	0.592525	1.09712e-05	0.00145616	Gpr17	85.111	-0.776689	0.540997	2.83812e-05	0.0106793	Rnaset2a	31.309	-0.636222	0.498671	6.91766e-05	0.0163614	Amy1	73.467	-0.773401	0.517937	5.87735e-05	0.0194157	H2bc24	193.358	-0.849408	0.693612	3.24151e-05	0.0204798
Myct1	40.4576	0.762342	0.347389	1.05885e-05	0.00240838	Dcst2	74.244	1.14923	0.226513	3.23179e-09	2.12519e-06	Sprr2a1	22262.1	-0.909543	0.199664	3.63628e-09	4.50638e-06	Ceacam10	39.0718	-0.644526	0.618491	6.04933e-05	0.0156537	Chst1	160.476	-0.781707	0.348592	2.57816e-05	0.0124738	Gsta1	346.781	-1.11429	0.163021	1.46584e-12	7.71762e-09
Vwf	1003.83	0.686583	0.202591	8.13441e-07	0.000358473	Exph5	1590.39	1.1479	0.207034	2.98108e-10	3.31749e-07	Ddah1	123.975	-0.964442	0.226444	1.61528e-08	1.75157e-05	Pnliprp2	1030.78	-0.660098	0.303604	9.3766e-06	0.00458328	Fam214a	551.421	-0.793873	0.124763	8.69756e-11	2.04393e-07	Gm3776	29.493	-1.3327	0.360044	6.64896e-07	0.000656377
Kcnj10	154.337	0.675023	0.172256	1.51242e-07	8.88673e-05	Oas2	85.4174	1.14442	0.352813	1.62068e-06	0.000339802	Usp18	215.387	-1.11621	0.175372	6.32434e-13	1.21919e-09	Prrt2	20.8427	-0.666614	0.599653	5.80041e-05	0.0156537	Lpl	1941.62	-0.835986	0.586218	4.86193e-05	0.018381
Cyp4a10	453.601	0.660907	0.414762	4.36334e-05	0.00699932	Slc38a1	4148.31	1.13638	0.20961	6.56112e-10	5.93248e-07	Syt12	354.911	-1.19247	0.15224	5.48144e-17	3.1701e-13	Gsta3	42.3949	-0.751324	0.436852	2.59554e-05	0.00951525	Apod	38.7198	-0.838558	0.514969	4.33625e-05	0.0174454
Kdr	693.075	0.660882	0.150191	2.54863e-08	1.71147e-05	6430710C18Rik	26.4882	1.12123	0.469393	7.88526e-06	0.00112947	Sprr2a3	135.916	-1.25457	0.304683	8.78588e-08	7.62175e-05	Trip13	90.1735	-0.824601	0.239828	6.77986e-07	0.000563664	Apol6	111.681	-0.868059	0.192162	6.91747e-07	0.00063218
Gbp6	407.132	0.657247	0.288646	1.38154e-05	0.00290782	Foxl1	39.0544	1.09664	0.353128	3.0386e-06	0.000568245	Bcl6	275.214	-1.63883	0.204122	1.18208e-16	5.12728e-13	Defa21	3087.25	-0.913417	0.511349	1.50004e-05	0.00611017	Ppp1r1a	32.5856	-0.870428	0.460001	3.14739e-05	0.0139931
Ky	350.271	0.630802	0.179324	8.00004e-07	0.000358473	Ggh	183.218	1.08851	0.216419	7.65882e-09	4.26154e-06	Slc10a2	156.553	-1.81265	0.267174	8.83552e-13	1.53296e-09	Defa20	5135.96	-1.00164	0.734717	1.05911e-05	0.00470629	Lpin1	731.332	-0.897849	0.18155	1.64549e-07	0.000180456
Fbxl21	64.6546	0.620963	0.347529	3.81068e-05	0.00642041	Gp6	201.908	1.08669	0.418343	7.38062e-06	0.00110078	Gm10408	9.13935	-4.48132	2.42347	3.01878e-07	0.000238072	Bcl6	228.686	-1.13658	0.208975	2.43199e-09	4.45783e-06	Slc36a2	119.382	-0.949768	0.397463	1.55418e-05	0.0082472
Socs2	1188.26	0.619405	0.130961	7.7933e-09	7.32674e-06	Zbp1	197.408	1.07339	0.34165	3.35986e-06	0.000607589							Cyp26b1	136.098	-1.17278	0.247114	3.4723e-08	4.62889e-05	Car3	5258.31	-0.968992	0.243626	1.81729e-06	0.00149472
Dock3	175.871	0.5876	0.143238	1.32787e-07	8.14157e-05	Kdr	700.055	1.05692	0.226545	5.02174e-08	2.09168e-05							Defa33	1407.11	-1.20098	0.694177	4.40724e-06	0.00293763	Pnpla3	67.186	-0.98161	0.280506	3.77287e-06	0.00282108
Pmaip1	879.825	-0.660012	0.174766	2.78653e-07	0.00014554	Endod1	714.688	1.05356	0.223904	4.39284e-08	1.9258e-05							Defa22	2085.41	-1.28425	0.367167	4.7753e-07	0.000437657	Atp1a2	1028.45	-1.00332	0.188359	2.20607e-08	3.20219e-05
Nek10	104.073	-0.67158	0.580125	7.97503e-05	0.0114759	Plpp7	21.8306	1.02205	0.401456	1.207e-05	0.00155908													Trarg1	204.161	-1.00842	0.391405	1.09742e-05	0.00622504
Hsph1	1237.76	-0.683893	0.272435	7.59121e-06	0.00181443	Aplnr	149.643	1.01349	0.308362	3.8481e-06	0.000662744													Sh2b2	59.2983	-1.04129	0.355498	6.80566e-06	0.00451353
Tle1	1542.05	-0.740447	0.167803	1.30047e-08	1.01885e-05	Lgr6	40.7198	1.00289	0.298234	3.5333e-06	0.000631066													Plin4	2316.47	-1.07741	0.204568	2.33594e-08	3.20219e-05
Rdh16	97.7155	-0.753132	0.218062	4.42683e-07	0.000222954	Emcn	111.319	1.00195	0.265691	1.38975e-06	0.000314148													A530016L24Rik	128.378	-1.17663	0.487846	7.53949e-06	0.00462923
Zbtb16	823.072	-0.801531	1.00071	4.29908e-05	0.00699932	Eng	496.093	1.0009	0.240395	4.60235e-07	0.000141664													Cidec	934.732	-1.21845	0.247176	6.38337e-08	8.07742e-05
Gpr17	121.799	-0.944464	0.498638	1.34732e-05	0.00287877	Flt1	546.329	0.994716	0.25517	1.03948e-06	0.000242552													Mrap	34.7192	-1.22474	0.58308	7.59813e-06	0.00462923
Hif3a	80.8939	-1.29958	0.642817	7.48299e-06	0.00181443	1110028F11Rik	229.261	0.988944	0.176646	1.02553e-09	8.72723e-07													Bcl6	283.965	-1.26077	0.162211	7.83742e-16	6.44628e-12
Bcl6	254.005	-1.70235	0.2773	4.29129e-11	8.64511e-08	Dipk1b	38.8696	0.984651	0.220116	1.7942e-07	6.18016e-05													Hp	104.926	-1.27936	0.201775	2.01932e-11	5.53631e-08
						C3ar1	181.93	0.971448	0.330927	9.46623e-06	0.00132959													Klf15	163.684	-1.29126	0.275008	1.14864e-07	0.000134966
						Sertm1	90.0035	0.954029	0.248498	1.53444e-06	0.000331325													Plin1	920.773	-1.35899	0.244883	1.60255e-09	2.63678e-06
						1700034H15Rik	73.221	0.929617	0.241987	1.71661e-06	0.000349778													Cfd	1785.29	-1.42353	0.174293	1.5245e-17	2.5078e-13
						Epop	22.4598	0.92035	0.440183	3.77839e-05	0.00348165
						Pdzd7	192.303	0.909217	0.183843	4.07203e-08	1.86608e-05
						C6	107.048	0.894264	0.412233	4.18488e-05	0.00376042
						Dhx58	137.542	0.887682	0.21624	9.58838e-07	0.000242552
						Cd93	432.35	0.887502	0.246708	3.77772e-06	0.00065846
						Ddr2	1046.92	0.88375	0.216305	1.0295e-06	0.000242552
						Ecm1	804.896	0.879008	0.287742	1.25347e-05	0.00159069
						Ifi27l2a	59.5553	0.87558	0.33913	2.84103e-05	0.00278317
						Notum	47.7202	0.875409	0.388928	4.3482e-05	0.00385923
						Slc30a10	7490.9	0.872515	0.248369	4.86656e-06	0.000809247
						Col6a1	1167.09	0.864366	0.257529	7.14207e-06	0.0010763
						Tmem119	114.218	0.857949	0.280799	1.36621e-05	0.00167162
						Scarb1	1737.8	0.857365	0.306551	2.20451e-05	0.00232793
						Col12a1	505.588	0.853032	0.271499	1.17099e-05	0.00152619
						Mrc1	173.5	0.847985	0.205912	1.02643e-06	0.000242552
						Trim30a	417.53	0.847552	0.202804	8.50898e-07	0.000232263
						Rnf43	2572.49	0.847011	0.126492	2.93337e-12	4.43969e-09
						Ank	5627.14	0.846567	0.169588	4.12763e-08	1.86608e-05
						Plxnd1	552.539	0.845726	0.207124	1.14665e-06	0.00026331
						Nxpe4	51.1318	0.838681	0.292416	2.10139e-05	0.00228761
						Tnc	1229.71	0.837889	0.235104	4.76749e-06	0.000801991
						Pigz	21.3334	0.83708	0.673799	7.88441e-05	0.00591004
						Vwf	871.795	0.835728	0.180745	1.88231e-07	6.33287e-05
						Col6a2	1283.28	0.829876	0.285082	2.00538e-05	0.00224898
						Procr	29.0826	0.826806	0.413544	7.51517e-05	0.00572221
						Nmur1	38.1815	0.816446	0.427367	8.58539e-05	0.00630482
						Serping1	424.422	0.81493	0.310399	3.55368e-05	0.0033602
						Plvap	1092.14	0.81223	0.287283	2.5018e-05	0.00253021
						Sparc	1278.9	0.801863	0.251414	1.2313e-05	0.00157638
						Cdh5	295.893	0.800713	0.228889	6.02656e-06	0.000937487
						Adgrf5	596.512	0.79657	0.26986	2.05993e-05	0.00228761
						Gpx3	698.204	0.796273	0.252033	1.33141e-05	0.00167162
						Slc31a1	7035.53	0.795422	0.19072	9.33826e-07	0.000241244
						Ros1	394.353	0.791031	0.198516	1.6471e-06	0.000340408
						Notch4	185.898	0.779469	0.2201	5.5515e-06	0.000882567
						Ly6a	168.616	0.775877	0.310565	5.15839e-05	0.00437371
						Nrp1	441.254	0.763741	0.264546	2.55074e-05	0.00254493
						Itpr2	1280.82	0.76257	0.220175	6.83373e-06	0.00104067
						Thsd7b	136.165	0.762254	0.205498	3.60173e-06	0.000635442
						Septin4	88.7511	0.759903	0.325498	7.21443e-05	0.00555165
						Cxcl12	540.425	0.759031	0.261645	2.50151e-05	0.00253021
						Apcdd1	122.712	0.756741	0.193628	2.05663e-06	0.00040207
						Ptges	139.151	0.752855	0.276827	3.67687e-05	0.00343182
						Abhd15	147.08	0.751072	0.176817	7.16762e-07	0.000200892
						Neu3	619.832	0.750172	0.263343	2.84128e-05	0.00278317
						Arhgef15	116.39	0.748079	0.212686	5.98148e-06	0.000937487
						Col6a3	1750.14	0.741866	0.26753	3.38101e-05	0.00323928
						Col4a1	2655.65	0.741815	0.216888	7.66116e-06	0.00111953
						Ankrd37	112.222	0.741453	0.313599	7.37919e-05	0.0056484
						Atp2b1	11377.7	0.738807	0.288321	5.185e-05	0.00437371
						Adamts9	161.476	0.736876	0.17709	9.29954e-07	0.000241244
						Adamts12	83.4407	0.735936	0.34497	0.000109026	0.00742976
						Pde4a	112.09	0.734958	0.182834	1.44186e-06	0.000320914
						Itga11	68.8114	0.734388	0.323856	8.9174e-05	0.00648114
						Stab1	1043.81	0.733881	0.187733	2.00694e-06	0.000397732
						F2rl3	29.9197	0.732753	0.314431	8.07323e-05	0.00602039
						Pdgfc	221.113	0.731424	0.257891	3.01423e-05	0.00290713
						Adgre1	164.321	0.730811	0.341746	0.000110786	0.00745459
						Lbh	1239.68	0.730455	0.244041	2.1347e-05	0.00228761
						Vcan	164.276	0.730259	0.315082	8.32666e-05	0.00617753
						Arap3	276.514	0.729432	0.21908	9.61196e-06	0.00133708
						Abca9	132.152	0.729208	0.30063	6.89541e-05	0.00539221
						Wipf3	905.609	0.724952	0.271283	4.30468e-05	0.00384419
						Slc30a1	1274.1	0.72341	0.150999	9.49291e-08	3.52138e-05
						Ncoa4	13781.5	0.72236	0.241055	2.13244e-05	0.00228761
						Anxa3	137.634	0.719937	0.148088	7.07399e-08	2.69314e-05
						Caprin2	355.139	0.718987	0.217196	1.0061e-05	0.00138622
						Csf3r	35.8102	0.709773	0.369561	0.000164661	0.00981229
						Hk3	47.7552	0.707658	0.342792	0.000137175	0.00870402
						Cp	130.91	0.706339	0.171862	1.02331e-06	0.000242552
						Acvrl1	347.129	0.705639	0.240934	2.51849e-05	0.00253021
						Stc2	42.1505	0.702806	0.358723	0.000162685	0.00980859
						Bgn	1844.33	0.700952	0.334342	0.000134398	0.00864146
						Ms4a4d	71.2535	0.69888	0.380218	0.000191755	0.0105094
						Oas1g	179.889	0.69885	0.373474	0.000185005	0.0104143
						Shank3	349.38	0.697414	0.186415	3.06374e-06	0.000568245
						Col14a1	693.67	0.693375	0.353065	0.00016928	0.00991488
						Dcaf17	918.189	0.688549	0.140093	5.06041e-08	2.09168e-05
						Fbln5	292.188	0.686186	0.347093	0.00017182	0.0100231
						Pcsk6	742.718	0.684042	0.204811	9.02437e-06	0.00127996
						Vstm4	88.359	0.68183	0.319483	0.000135787	0.00865388
						Col6a4	1296.12	0.676726	0.288258	9.21415e-05	0.00656656
						9630028B13Rik	16.827	0.676202	0.425044	0.000264355	0.012984
						Hmcn1	459.582	0.670587	0.270055	7.02851e-05	0.00543751
						Usp18	190.898	0.669141	0.345632	0.000197004	0.0106894
						Cntnap1	285.095	0.668117	0.240579	3.62686e-05	0.00340713
						Cd101	122.092	0.667067	0.302986	0.000125724	0.00819302
						Ifi44	70.1405	0.66636	0.362821	0.000229045	0.0117459
						Adgrl4	151.204	0.663923	0.342136	0.00020018	0.010806
						Mmp2	374.811	0.660319	0.347547	0.000216144	0.0112481
						Ifit3	103.542	0.657922	0.339053	0.00020535	0.0110029
						Slc5a4a	1823.8	0.65622	0.330283	0.00019178	0.0105094
						Pdgfrb	678.409	0.656218	0.301165	0.000135297	0.00865388
						Cd68	108.046	0.650262	0.370216	0.000274755	0.0131184
						Serpinh1	608.905	0.648133	0.277952	0.000100717	0.00697165
						Fn1	3104.3	0.647095	0.274917	9.62284e-05	0.00675795
						Slc52a2	3179.05	0.646357	0.13097	3.63582e-08	1.75331e-05
						C1qc	379.496	0.640647	0.352427	0.00026636	0.0130183
						Sulf2	3707.43	0.639513	0.190147	7.63962e-06	0.00111953
						Socs2	961.315	0.638234	0.0990013	1.44437e-11	1.89961e-08
						Pdgfra	917.808	0.636694	0.223105	2.96368e-05	0.00287755
						Exoc3l2	157.331	0.635178	0.283141	0.000124448	0.00814657
						Stard9	293.815	0.633772	0.181917	5.30191e-06	0.000852253
						Dse	98.7058	0.632953	0.284665	0.000130343	0.00845592
						Sox18	97.6224	0.626155	0.300963	0.000177741	0.0102039
						Pdpn	77.3264	0.624682	0.336149	0.000268409	0.0130743
						Glp2r	176.32	0.624479	0.241201	5.68355e-05	0.00468569
						Ano5	26.4224	0.617691	0.442781	0.000413985	0.017063
						Znf41-ps	36.0277	0.61725	0.327166	0.000263279	0.012984
						Tbx2	181.064	0.6161	0.324677	0.000259332	0.0128926
						Zfp503	341.81	0.614534	0.371824	0.000375649	0.0162562
						Spon2	306.292	0.613687	0.364479	0.000363861	0.0158397
						Srpx2	75.4054	0.612758	0.475169	0.00040208	0.0168118
						Cd300lg	120.689	0.610925	0.229068	4.64796e-05	0.00407528
						Col6a5	166.345	0.610867	0.382663	0.000406308	0.0168426
						Plut	405.921	0.609811	0.166037	2.67817e-06	0.000509804
						Slc15a3	142.788	0.608945	0.311403	0.000238461	0.0120623
						Lama4	497.616	0.60824	0.288547	0.000175031	0.0101287
						Lifr	712.45	0.607706	0.231631	5.17792e-05	0.00437371
						Dnm3os	68.6175	0.60652	0.293823	0.000192726	0.0105214
						Tmem132e	57.1023	0.606108	0.400868	0.000445511	0.0177554
						Ccn1	94.329	0.601962	0.334762	0.00032477	0.0148587
						Clec7a	70.0631	0.601718	0.365369	0.000405394	0.0168426
						F2r	324.382	0.600419	0.274085	0.00014782	0.00913894
						Lrp4	1998.14	0.59939	0.0644168	2.7819e-21	1.04356e-17
						Gpr4	33.2026	0.598529	0.333858	0.000332246	0.0150418
						Nfil3	267.128	0.598285	0.40687	0.000479272	0.0185374
						Robo2	164.567	0.597001	0.302965	0.000239446	0.0120699
						Bmp5	210.439	0.596912	0.335148	0.000341035	0.0152276
						Nid1	1114.49	0.596079	0.248454	9.04949e-05	0.00648114
						Col4a5	77.9399	0.593555	0.345073	0.000381397	0.0163245
						4921539E11Rik	18.0557	0.590831	0.519852	0.000392949	0.0166709
						Sod3	149.201	0.588259	0.27917	0.000181883	0.0102785
						Slc39a14	9855.76	0.588242	0.15491	1.5643e-06	0.000332804
						Tlr13	87.4339	0.586282	0.361055	0.00045235	0.0178602
						Zyg11a	300.178	0.586052	0.163895	3.16983e-06	0.00058048
						Timm8a1	200.512	-0.592882	0.161515	2.43957e-06	0.000470577
						Ddit4	477.592	-0.601621	0.206111	2.3539e-05	0.00243242
						Tm4sf4	5202.78	-0.633574	0.2148	2.30776e-05	0.0024193
						Glud1	4443.31	-0.649879	0.255034	6.21828e-05	0.00502569
						Arl4d	223.147	-0.691892	0.203576	7.81663e-06	0.00112947
						Tcf23	64.466	-0.695261	0.218444	1.36752e-05	0.00167162
						Mpp4	100.285	-0.703849	0.270695	5.19996e-05	0.00437371
						Cyp2j9	171.126	-0.706511	0.224061	1.47848e-05	0.0017677
						Anxa13	3508.42	-0.722558	0.0954982	8.36946e-15	1.72973e-11
						Rnf144b	227.64	-0.778447	0.250087	1.52903e-05	0.00179841
						Hsph1	785.174	-0.789469	0.185339	7.03318e-07	0.000200892
						Pdia6	71.1523	-0.833746	0.28892	2.07312e-05	0.00228761
						Ugt2b36	269.267	-0.848696	0.167136	2.80483e-08	1.4492e-05
						Reg3a	914.236	-0.951436	0.366606	1.78463e-05	0.00203293
						Nek10	308.111	-1.3193	0.266908	6.51905e-10	5.93248e-07

## Sheet: B) NP versus E17.5, DEGs
Dataset S3B: Significantly differentially expressed genes in bulk RNA sequencing along the length of the gut in GF and CONV-R mice in non-pregnant verses E17.5 stages of pregnancy.
Duodenum												Jejunum												Ileum												Colon
CONV-R						GF						CONV-R						GF						CONV-R						GF						CONV-R						GF
Gene	Mean base expression	Log2(fold-difference) (E17.5/non-pregnant)	Log2(fold-difference) standard error	p-value	Adjusted p-value	Gene	Mean base expression	Log2(fold-difference) (E17.5/non-pregnant)	Log2(fold-difference) standard error	p-value	Adjusted p-value	Gene	Mean base expression	Log2(fold-difference) (E17.5/non-pregnant)	Log2(fold-difference) standard error	p-value	Adjusted p-value	Gene	Mean base expression	Log2(fold-difference) (E17.5/non-pregnant)	Log2(fold-difference) standard error	p-value	Adjusted p-value	Gene	Mean base expression	Log2(fold-difference) (E17.5/non-pregnant)	Log2(fold-difference) standard error	p-value	Adjusted p-value	Gene	Mean base expression	Log2(fold-difference) (E17.5/non-pregnant)	Log2(fold-difference) standard error	p-value	Adjusted p-value	Gene	Mean base expression	Log2(fold-difference) (E17.5/non-pregnant)	Log2(fold-difference) standard error	p-value	Adjusted p-value	Gene	Mean base expression	Log2(fold-difference) (E17.5/non-pregnant)	Log2(fold-difference) standard error	p-value	Adjusted p-value
Cybrd1	5486.99	3.51559	0.574205	5.36251e-13	9.50534e-10	Cyp2d34	107.778	4.97201	0.377931	2.87165e-41	2.17599e-37	Mbl2	250.741	2.46705	0.21198	3.14839e-32	4.55572e-28	Cyp3a44	75.1406	3.48125	0.303992	2.15178e-31	1.53896e-27	Flvcr2	135.516	1.17578	0.367193	3.85294e-07	0.000562957	Cyp3a44	262.08	2.96808	0.675063	5.1901e-08	0.000115339	Mt2	509.34	1.63988	0.377896	3.13739e-08	0.000593501	Gm15401	134.342	1.00222	0.369967	2.13474e-06	0.0132013
Muc6	832.242	2.89576	3.60735	1.69411e-06	0.000624687	Cybrd1	26744.6	3.6699	0.50045	2.18938e-16	3.31801e-13	Cyp3a44	79.8848	1.95852	0.237665	2.85929e-18	1.37913e-14	Ros1	46.5181	1.76548	0.283351	1.85475e-13	2.94781e-10	Eln	985.648	1.02915	0.216797	5.21722e-08	0.000114344	Slc30a10	687.585	1.80202	0.696151	1.86442e-06	0.00241691	Bcl6	322.472	-0.610332	0.347019	3.55632e-06	0.0336375	H2-Q1	238.367	0.98126	0.427607	3.46738e-06	0.0137863
Trpv6	995.061	2.42828	1.22727	1.72295e-06	0.000624687	Slc11a2	38199.1	3.21547	0.235081	1.22957e-45	1.86342e-41	Flvcr2	463.937	1.65836	0.21484	9.813e-18	3.54985e-14	Slc5a4a	3966.91	1.48864	0.0940867	5.26095e-58	7.52526e-54	Gm2061	212.461	0.917612	0.254052	1.25585e-06	0.0011796	Flvcr2	193.514	1.49403	0.219085	2.85177e-13	3.79988e-09							Upp1	241.068	0.963917	0.15985	6.43447e-10	1.19372e-05
Gm2061	700.376	2.22679	0.287212	1.02239e-16	4.07754e-13	Gm2061	1161.63	2.63855	0.44088	2.17647e-11	1.06401e-08	Foxo6	405.714	0.987656	0.168688	8.80171e-12	1.81944e-08	Slc19a3	22.3123	1.45198	0.431296	6.20485e-07	0.000192944	Mt1	813.837	0.888408	0.162782	5.2949e-09	2.02929e-05	Foxo6	243.02	1.45955	0.215883	4.88542e-13	3.79988e-09							Rbp2	197.902	0.93733	0.411205	3.71557e-06	0.0137863
Adgrg2	81.0701	2.11798	0.234277	1.71677e-21	9.12923e-18	Slc6a12	50.5451	2.39904	0.387516	1.4598e-11	7.62872e-09	Slc31a1	7105.33	0.964799	0.138582	8.4826e-15	2.45486e-11	Slc40a1	220.345	1.40523	0.177295	7.2355e-17	1.72494e-13	Slc28a2	1006.61	0.802114	0.166348	1.4611e-07	0.000240168	Sulf2	1604.88	1.38036	0.286955	3.90979e-08	0.000101368							Aplnr	138.66	-1.10752	0.193589	3.06475e-09	2.84287e-05
Ephb6	59.9917	1.89034	0.336233	6.31833e-11	6.71976e-08	Syt8	10.8757	2.34971	0.753225	1.74206e-06	0.000256319	Slc16a6	777.498	0.957151	0.177823	2.01535e-10	2.91621e-07	Fkbp5	569.103	1.12491	0.188459	2.04759e-10	1.28149e-07	Slc31a1	5995.91	0.783526	0.239834	3.62241e-06	0.00272894	Slc31a1	6943	1.28574	0.211704	6.87991e-11	3.56746e-07
Notum	26.7978	1.85484	0.478719	1.61667e-07	8.35468e-05	Epop	38.2521	2.33441	0.445816	3.19657e-09	9.88655e-07	Slc30a1	1836.82	0.784104	0.16546	4.60195e-08	3.69946e-05	Gm2115	92.9689	1.01541	0.182061	2.13288e-09	1.0896e-06	Adm	106.871	0.768906	0.1901	1.19783e-06	0.0011796	Nt5e	610.327	1.02044	0.255178	7.67436e-07	0.00149228
Lect2	35.6834	1.80477	0.484282	2.51847e-07	0.000114792	Lect2	59.1572	2.29803	0.341031	6.03139e-13	4.1548e-10	Slc30a10	1113.98	0.783099	0.185727	3.38418e-07	0.000195876	4933404O12Rik	400.794	1.00849	0.152707	4.73137e-12	5.6398e-09	Anks6	217.299	0.739059	0.227215	4.3342e-06	0.00299972	Esrrg	280.134	0.985356	0.272453	1.63078e-06	0.00230621
Cyp4a32	49.7887	1.79609	0.304284	1.04164e-11	1.27825e-08	Foxo6	138.289	2.25356	0.198817	5.30079e-31	2.00834e-27	1500009L16Rik	80.6191	0.760523	0.202892	1.39477e-06	0.000670204	Rtn4r	86.1296	0.968272	0.166292	5.64424e-10	3.22941e-07	Spry4	349.122	0.730473	0.27662	9.04461e-06	0.00594683	Iyd	438.706	0.962358	0.188831	2.24201e-08	6.97534e-05
Foxo6	162	1.79226	0.192553	3.92452e-23	3.13039e-19	S100g	3194.42	2.16123	0.557689	5.02776e-07	9.29217e-05	Anks6	175.193	0.719084	0.179842	1.0867e-06	0.000542226	Sptssb	22.3483	0.960531	0.68537	2.58678e-05	0.00447484	Col1a1	10224.7	0.670134	0.0824414	1.48792e-16	1.95661e-12	Pappa2	42.9376	0.922345	0.492816	1.78817e-05	0.0163628
Sptssb	37.1	1.63492	0.543967	1.48415e-06	0.000563729	Tnni1	105.165	2.15615	0.307293	1.29459e-13	1.22622e-10	Slc52a2	3313.69	0.714675	0.1414	2.23729e-08	1.90432e-05	Slc31a1	7099.34	0.947828	0.136242	4.5076e-13	6.44767e-10	Slc52a2	2780.87	0.605324	0.294019	2.55254e-05	0.0139858	Slc40a1	1263.71	0.859304	0.253317	2.76541e-06	0.00330913
Acta1	86.8405	1.39603	0.352145	2.14089e-07	0.000100452	Ggh	291.702	2.15575	0.266392	3.98896e-17	7.55658e-14	Mt1	894.209	0.691788	0.161021	5.94953e-07	0.000331114	Reg3b	1178.3	0.941662	0.413266	1.82799e-05	0.00339579	Cish	490.934	0.600015	0.158113	2.8944e-06	0.00237883	Mafb	1080.47	0.774593	0.652861	4.91779e-05	0.0306004
Tnni1	97.9844	1.29468	0.448999	3.4005e-06	0.00104323	Asb11	189.576	2.08324	0.618852	1.58975e-06	0.000240926	Actg2	5059.38	0.691093	0.122361	1.1882e-09	1.43277e-06	Anks6	181.187	0.933508	0.123504	5.72099e-15	1.02291e-11	Hs3st1	270.392	-0.600989	0.10727	8.37101e-09	2.20158e-05	Pax8	262.439	0.702518	0.243456	7.04532e-06	0.00730647
Msx1	14.6504	1.26337	0.944283	2.377e-05	0.0052667	Slc37a2	2836.66	1.8941	0.439652	1.65179e-07	3.38282e-05	Tmem171	324.655	0.668882	0.127002	1.18633e-08	1.07289e-05	Enpp3	9761.12	0.898461	0.156294	7.93949e-10	4.20617e-07	Reg3a	438.509	-0.702236	0.270044	1.04569e-05	0.00625036	Slc52a2	3577.5	0.684279	0.118405	8.78669e-10	3.41714e-06
Lratd1	1452.78	1.18514	0.123918	1.85422e-23	2.95804e-19	Rims4	31.1267	1.89256	0.302017	1.76677e-11	8.92515e-09	Socs2	1153.72	0.644017	0.118872	6.60379e-09	6.82548e-06	Cish	574.127	0.885186	0.208492	4.76352e-07	0.000154858	Bcl6	288.827	-0.989683	0.186624	6.17274e-09	2.02929e-05	Fer1l4	12.1676	0.67027	0.878896	7.72072e-05	0.0423902
Slc30a10	7781.14	1.12089	0.289759	6.69717e-07	0.000288756	Acta1	159.136	1.86301	0.823722	1.13788e-05	0.00116517	Acsl1	1843.56	0.642098	0.140103	3.35158e-07	0.000195876	Slc30a1	1258.77	0.867369	0.141166	7.86094e-11	5.91804e-08	ccdc198	192.492	-1.24159	0.250771	3.98391e-09	2.02929e-05	Slc28a2	998.061	0.618411	1.20314	0.000117294	0.0570195
Thsd7b	32.7192	1.09232	0.46701	1.25988e-05	0.00304868	Trpv6	565.125	1.85741	2.05728	2.03092e-05	0.00183686	Itga5	742.572	0.635436	0.0996279	2.27325e-11	4.11174e-08	Gstm2	341.973	0.83789	0.099214	4.49047e-18	1.28463e-14							Usp18	78.0412	0.606358	0.698731	9.37323e-05	0.0486033
Pdzd7	102.96	1.08828	0.339999	3.34759e-06	0.00104323	Igf2	354.021	1.79325	0.188133	1.5699e-22	3.9653e-19	Optc	78.7253	0.610116	0.236447	2.10833e-05	0.00693353	Acsl1	2184.27	0.82841	0.123937	2.45879e-12	3.19732e-09							Zfp618	101.393	-0.817181	0.207534	1.13998e-06	0.00177335
Gbp6	440.269	1.0752	0.232089	5.39565e-08	3.44308e-05	Ddr2	1469.22	1.75918	0.226551	5.15793e-16	7.10622e-13	Cish	671.877	0.60637	0.0992869	1.59316e-10	2.56145e-07	Zc2hc1c	18.3968	0.82682	0.565353	5.36235e-05	0.00782684							Bcl6	180.613	-0.828508	0.272261	4.77268e-06	0.00530313
Slc11a2	8355.67	1.06727	0.72247	3.48497e-05	0.00722023	Slc40a1	27346.4	1.6757	0.242778	1.68107e-13	1.49863e-10	Ptpn22	466.643	-0.590871	0.265915	3.42913e-05	0.0101264	Mbl2	922.178	0.803468	0.565104	6.02522e-05	0.00861847
Anks6	196.793	1.04674	0.167215	1.02535e-11	1.27825e-08	4921539E11Rik	20.1961	1.66515	0.505045	2.26778e-06	0.000309624	Pla2g4c	93.8645	-0.633632	0.538304	4.11477e-05	0.0112341	Hbegf	587.516	0.800272	0.202571	9.54857e-07	0.000267809
Slc31a1	5428.88	1.01996	0.132255	4.33938e-16	1.15377e-12	6430710C18Rik	25.6176	1.65001	0.328185	5.83727e-09	1.73458e-06	Oas3	1305.84	-0.653212	0.289494	2.27155e-05	0.00730429	Slc30a10	746.667	0.77079	0.239383	5.18647e-06	0.00115918
Endod1	1112.38	1.00949	0.187767	1.91649e-09	1.91086e-06	Cyp4a32	126.227	1.58069	0.254774	8.06179e-12	4.69909e-09	Syt12	410.174	-0.661493	0.205342	6.91013e-06	0.00290342	Slc52a2	3468.59	0.763205	0.0994671	1.76102e-15	3.59852e-12
Slc30a1	1593.15	0.993908	0.141879	8.72722e-14	1.74032e-10	Endod1	826.757	1.57173	0.208494	1.03914e-15	1.31235e-12	Pmaip1	1272.53	-0.66301	0.314844	2.43464e-05	0.00765853	Jchain	1564.03	0.746816	0.216203	3.04082e-06	0.000737218
Exph5	1587.43	0.984017	0.203149	2.87367e-08	1.9932e-05	Pigz	22.3495	1.56682	0.801713	2.51834e-05	0.00218088	Adamts15	492.024	-0.721634	0.283566	1.11094e-05	0.00423035	Sulf2	3147.03	0.723886	0.0743124	2.33661e-23	1.11409e-19
Areg	135.078	0.969606	0.201888	3.60063e-08	2.39337e-05	Igf2os	10.9171	1.51413	0.799707	2.92977e-05	0.00242626	Per1	1192.55	-0.780598	0.152276	7.56502e-09	7.29773e-06	Socs2	1003.71	0.709128	0.11253	1.26943e-11	1.297e-08
Zfp503	425.537	0.91418	0.382566	1.94529e-05	0.00449756	Piwil2	76.3327	1.42909	0.239096	1.1963e-11	6.47499e-09	Ifi44	114.799	-0.80733	0.366905	9.41349e-06	0.00368144	Gstm3	1900.67	0.707147	0.152307	5.72164e-08	2.72808e-05
Ddr2	1214.99	0.901201	0.247674	2.27919e-06	0.000755578	Ecel1	67.1192	1.42366	0.248276	4.81374e-11	2.08435e-08	Gsdmc3	230.396	-0.837846	0.20308	2.63529e-07	0.000165794	Tph1	124.263	0.699034	0.210794	3.8947e-06	0.000890336
Ereg	150.378	0.852527	0.406759	3.40136e-05	0.00716613	Sprr2a3	186.982	1.42321	0.304396	1.24806e-08	3.37757e-06	Gsdmc4	1135.43	-0.88513	0.161433	3.00662e-10	3.95508e-07	Gstm7	269.31	0.668685	0.148766	7.85879e-08	3.40643e-05
Cym	97.0381	0.841095	0.215796	1.33533e-06	0.000519573	Sprr2a1	39000.2	1.41206	0.18494	1.32763e-16	2.23558e-13	Usp18	229.122	-0.967989	0.196943	2.08373e-09	2.31935e-06	Rims4	25.9393	0.663844	0.534841	0.000119984	0.01373
Ky	348.553	0.833666	0.133065	1.48215e-11	1.68891e-08	Adgrg2	85.9289	1.38609	0.416305	1.9082e-06	0.000275101	Bcl6	287.442	-1.71165	0.210266	6.31626e-19	4.56981e-15	Gstk1	474.311	0.63249	0.110006	1.2045e-10	8.61459e-08
Kdr	704.03	0.824003	0.17784	9.80339e-08	5.79235e-05	Fkbp5	822.144	1.38461	0.177847	3.24799e-17	7.03191e-14							Acot12	1049.26	0.612334	0.139334	7.53185e-08	3.36673e-05
Cdc14a	1058.94	0.797844	0.150466	3.89792e-09	3.64595e-06	Slc38a1	4270.55	1.37439	0.209639	2.14052e-13	1.8022e-10							Fbln5	216.36	0.605471	0.165146	1.12641e-06	0.000304004
Tnfrsf23	177.506	0.783276	0.354465	3.61517e-05	0.00739395	Cubn	19682.8	1.35218	0.307704	3.65347e-08	8.78863e-06							Slc16a6	329.37	0.601739	0.150165	3.32366e-07	0.000115955
Slc39a4	3958.6	0.775907	0.22336	4.40782e-06	0.00132675	Notum	51.2997	1.31136	0.4418	4.79037e-06	0.000590228							Flvcr2	605.879	0.597912	0.541081	0.000165651	0.0178156
C2	263.71	0.740182	0.156361	6.66576e-08	4.08996e-05	Zfp503	405.976	1.30498	0.364627	8.61195e-07	0.000141863							Ecm1	801.845	0.585949	0.137236	1.03744e-07	4.23988e-05
1110028F11Rik	256.737	0.739004	0.164673	1.9657e-07	9.54162e-05	Dcst2	75.0329	1.28983	0.297965	4.27933e-08	9.97742e-06							Gsdmc2	233.316	-0.636739	0.3954	9.26103e-05	0.0116809
Rnf43	2751.04	0.721589	0.145896	2.44233e-08	1.77102e-05	Rimkla	37.3629	1.22343	0.448728	8.73977e-06	0.000959792							Duoxa2	43.2634	-0.64742	0.465304	0.000117526	0.0136675
Slc52a2	2991.58	0.703086	0.132853	4.11378e-09	3.64595e-06	Gp6	173.271	1.20692	0.345861	1.14915e-06	0.00017954							Otop2	28.363	-0.693481	0.481033	9.5632e-05	0.0117924
Trim6	91.3485	0.699264	0.339428	5.62989e-05	0.0108209	1110028F11Rik	239.598	1.15174	0.232883	1.71902e-09	5.66342e-07							Defa2	5306.95	-0.735132	0.248458	8.60201e-06	0.00178079
Ccn1	63.12	0.692666	0.390141	8.21369e-05	0.0133707	Fst	109.31	1.15158	0.313336	6.31501e-07	0.000110005							Gsdmc4	368.173	-0.755785	0.320403	2.41859e-05	0.00432444
Ccdc92	65.8572	0.68427	0.383129	8.33247e-05	0.0134271	Slc39a3	29.6779	1.07447	1.43928	0.000104519	0.00679819							Defa32	522.899	-0.759292	0.642815	6.74416e-05	0.00938117
Irf7	911.15	0.682358	0.328221	5.76794e-05	0.0109543	Slc30a10	7738.37	1.07253	0.256048	9.1059e-08	1.89041e-05							Reg3g	756.251	-0.834949	0.274667	7.2619e-06	0.00159806
Slc38a1	3552.73	0.672257	0.146033	1.26584e-07	7.21214e-05	Exph5	1421.05	1.05746	0.177691	6.18555e-12	3.74968e-09							Mreg	325.015	-0.883139	0.137806	1.62226e-11	1.54699e-08
Spry4	212.559	0.664788	0.277458	3.87098e-05	0.00781693	Atp2b1	11972.6	1.05312	0.224611	8.79637e-09	2.56363e-06							Ceacam10	41.5146	-0.954573	0.5165	2.59656e-05	0.00447484
Fbxl21	58.8969	0.645599	0.335942	7.92092e-05	0.0130817	Dipk1b	38.8698	1.05229	0.289223	8.91525e-07	0.00014528							Defa20	5787.39	-1.04964	0.399428	8.71474e-06	0.00178079
Fgf11	203.878	0.618478	0.26639	4.89369e-05	0.00963815	Lgr6	39.2859	1.02596	0.38368	1.30179e-05	0.00130653							Duox2	733.838	-1.0844	0.174216	4.79077e-11	3.80707e-08
Hopx	874.534	0.608945	0.170842	5.10452e-06	0.00148059	Rnf208	18.3688	1.02122	0.56299	6.37181e-05	0.00445013							Defa35	17.8124	-1.15584	0.603911	1.00645e-05	0.00202764
Ophn1	373.298	0.602817	0.141918	6.26367e-07	0.000277567	Ephb6	33.8352	1.021	0.566998	6.51351e-05	0.00450741							Defa22	2255.96	-1.17472	0.197604	2.06057e-10	1.28149e-07
Socs2	1120.65	0.598154	0.165589	4.65767e-06	0.001376	Trmt9b	77.7251	1.01078	0.278197	1.05017e-06	0.00016753							Slc5a8	2517.02	-1.18029	0.186009	1.77186e-11	1.58404e-08
Phlda1	179.603	0.596748	0.30361	8.63707e-05	0.0136423	Rnf43	2715.27	1.01045	0.157509	4.16005e-13	3.21059e-10							Defa33	1596.98	-1.23574	0.209919	2.31894e-10	1.38209e-07
Slc40a1	20493.5	0.594276	0.424258	0.000173602	0.0256433	Thsd7b	144.642	1.00786	0.176589	3.87747e-11	1.72833e-08							Nos2	192.251	-1.26094	0.269739	7.07105e-08	3.26272e-05
Slc7a8	4404.05	-0.602009	0.204195	1.863e-05	0.00437065	Mdfi	36.299	0.98711	0.310341	4.43448e-06	0.000560038							Ocm	62.8221	-1.30269	0.304344	2.0232e-07	7.61576e-05
Gcnt3	1185.34	-0.617685	0.289978	6.46611e-05	0.0118361	Anks6	188.789	0.98125	0.152172	4.3256e-13	3.21059e-10							Bcl6	216.257	-1.64096	0.196008	1.70815e-19	6.10834e-16
Per1	1449.07	-0.657487	0.190922	6.05182e-06	0.00164459	Slc5a4a	1944.37	0.975661	0.31431	5.59999e-06	0.000673555
Gsdmc4	16.6911	-0.671426	0.822947	0.000137317	0.0212681	Slc30a1	1379.57	0.959776	0.157609	5.55028e-12	3.50477e-09
Smim22	175.745	-0.676818	0.20934	9.06897e-06	0.00230676	Pcsk6	794.438	0.925768	0.179851	1.97065e-09	6.35429e-07
Reg3a	372.346	-0.702389	0.334197	5.27877e-05	0.0102698	Socs2	1055.03	0.919571	0.0943024	1.23915e-24	3.75585e-21
Herpud1	3585.63	-0.728306	0.141148	8.25985e-09	6.58847e-06	Pappa2	154.471	0.912377	0.331309	1.5165e-05	0.00148275
Prg2	33.5142	-0.749508	0.412777	6.52905e-05	0.0118361	Cyp2d9	38.1356	0.905543	0.632102	0.000142749	0.00893952
Maoa	5122.98	-0.75389	0.117964	6.42065e-12	9.31169e-09	Ank	5562.03	0.899766	0.15236	3.31339e-11	1.52165e-08
Adamts15	448.173	-0.828685	0.158244	5.44128e-09	4.56867e-06	Scarb1	1611.12	0.894499	0.247318	1.97414e-06	0.000277019
Anxa13	1268.33	-0.842338	0.107865	2.70812e-16	8.64053e-13	Slc39a4	4141.79	0.877892	0.210213	3.11123e-07	6.20403e-05
Pmaip1	796.817	-0.88201	0.225594	1.18448e-06	0.0004724	1700034H15Rik	66.703	0.877216	0.192967	6.3943e-08	1.40443e-05
Hsph1	1156.7	-0.886287	0.240394	2.10527e-06	0.000730118	Cpn2	35.635	0.864757	0.593739	0.000150443	0.00930598
Ddit4	796.359	-0.973477	0.248639	9.28479e-07	0.000379796	Apln	66.9047	0.854076	0.308994	1.84359e-05	0.00169331
Bcl6	264.829	-1.07876	0.322787	2.6249e-06	0.0008375	Areg	109.302	0.824937	0.267435	1.09996e-05	0.00113401
Adh4	592.939	-1.16094	0.164986	3.31375e-14	7.55204e-11	Slc31a1	6891.03	0.799532	0.187949	4.44245e-07	8.31176e-05
Slc28a1	1169.69	-1.16645	0.31295	8.41846e-07	0.00035342	Ppic	256.776	0.798947	0.230218	5.21089e-06	0.000631769
Nek10	95.5376	-1.16943	0.534778	1.26128e-05	0.00304868	Akp3	106266	0.798515	0.35692	5.61471e-05	0.00399488
Acox2	79.8841	-1.28994	0.512164	6.0823e-06	0.00164459	Kdr	579.857	0.786808	0.181349	3.56291e-07	6.88223e-05
						Slc52a2	3282.51	0.756283	0.139541	2.72002e-09	8.58789e-07
						Ptk6	164.366	0.753688	0.171283	3.71417e-07	7.03603e-05
						Fbxl6	416.574	0.748103	0.124734	1.04377e-10	4.39399e-08
						Ros1	376.69	0.742391	0.18832	2.03257e-06	0.000282602
						Pdzd7	176.369	0.73327	0.216245	9.1257e-06	0.000980067
						Dhx58	124.586	0.731704	0.216753	9.5199e-06	0.00100891
						Acss1	1747.95	0.730831	0.130244	1.20566e-09	4.06041e-07
						Egfl7	139.179	0.70676	0.197445	6.80021e-06	0.000798893
						Cyp4f15	130.93	0.701175	0.220597	1.68011e-05	0.00158149
						Jaml	629.984	0.694336	0.122367	1.18128e-09	4.06041e-07
						Plut	413.287	0.692683	0.163441	1.08509e-06	0.000171297
						Spry4	211.652	0.691538	0.131207	1.11643e-08	3.13325e-06
						Ncoa4	13442.4	0.690284	0.26232	4.67946e-05	0.00345937
						Fgf11	185.894	0.685913	0.211305	1.57847e-05	0.00151472
						Rnf32	190.218	0.685515	0.166189	1.66479e-06	0.000247353
						Sox18	92.8738	0.681908	0.228158	2.633e-05	0.00226722
						Mpst	329.743	0.677385	0.157266	9.40411e-07	0.000151616
						Pcdh12	55.0746	0.673771	0.400055	0.000193885	0.0113012
						Ky	559.049	0.672347	0.131992	3.23799e-08	7.9148e-06
						Adamts9	153.977	0.658073	0.17977	7.1722e-06	0.000811154
						Tbx3os2	54.3814	0.656914	0.498785	0.000321568	0.0168047
						Cdkn1c	107.692	0.654771	0.351848	0.000166501	0.0100933
						Itpr2	1164.69	0.651468	0.160346	2.46423e-06	0.000333441
						Exoc3l2	145.989	0.647633	0.179504	8.54348e-06	0.000945083
						Slc52a3	597.702	0.646899	0.106147	1.42476e-10	5.68217e-08
						Map3k5	805.598	0.633887	0.139727	5.18396e-07	9.43643e-05
						Trim66	15.475	0.630538	0.522591	0.000398492	0.0197358
						Lbh	1139.47	0.625944	0.208965	3.28524e-05	0.00262041
						Tcaf2	602.71	0.620168	0.0834907	1.83424e-14	1.98556e-11
						Flt1	428.482	0.617579	0.201789	3.00899e-05	0.00247833
						Eng	388.846	0.606009	0.190243	2.47406e-05	0.0021673
						Axin2	1496.23	0.605074	0.148494	2.94646e-06	0.000395165
						Zbp1	160.631	0.602406	0.443421	0.00037632	0.0192024
						Mfsd4a	333.566	0.600634	0.198624	3.41612e-05	0.00271054
						Adgrl4	133.821	0.600181	0.264246	0.000117859	0.00756844
						Fam43a	114.066	0.599333	0.311446	0.00019296	0.0113012
						Ecm1	661.865	0.592893	0.241621	9.17793e-05	0.00604746
						Kctd12b	113.228	0.590071	0.268936	0.000137338	0.00870861
						Apcdd1	110.353	0.587844	0.156012	7.27435e-06	0.000816613
						Greb1	499.537	0.587502	0.180609	2.30032e-05	0.00203867
						Nadk2	3730.83	0.587134	0.130297	7.3538e-07	0.00012383
						Lrp4	1959.81	0.585834	0.0909353	2.35789e-11	1.11668e-08
						Tspan5	902.351	-0.586985	0.232275	8.34958e-05	0.00560274
						Slc16a10	5411.08	-0.58864	0.222307	6.82611e-05	0.00469852
						Tle3	1817.95	-0.595184	0.140941	1.92758e-06	0.000275101
						Aqp1	2037.87	-0.605642	0.153244	4.19482e-06	0.00053875
						Mtf1	871.098	-0.610803	0.16739	9.00478e-06	0.000980067
						Cyp2c38	208.481	-0.625376	0.40201	0.000274547	0.0147544
						Lhfpl2	732.164	-0.63613	0.289061	0.000112975	0.00728566
						Neurl1b	1501.59	-0.636513	0.103915	1.27047e-10	5.20376e-08
						Slc18a1	339.374	-0.638988	0.172659	7.08801e-06	0.00080766
						Rdh16	140.255	-0.639241	0.342786	0.000176583	0.0105776
						Slc27a2	4217.84	-0.641008	0.19205	1.59808e-05	0.00151472
						Nbea	994.563	-0.65258	0.0937795	4.44886e-13	3.21059e-10
						Slc27a4	10320.8	-0.653488	0.17726	6.87534e-06	0.000801506
						Gsta1	5544.38	-0.657679	0.133406	8.02984e-08	1.71398e-05
						Rab30	386.813	-0.659133	0.406873	0.00022226	0.0124754
						Anxa13	3478.2	-0.663036	0.0887001	9.36265e-15	1.09147e-11
						Slc17a4	1628.75	-0.667658	0.257792	5.51019e-05	0.00393901
						Glud1	4385.88	-0.670339	0.206424	1.69201e-05	0.00158287
						Ndrg1	2859.74	-0.672788	0.224523	2.70319e-05	0.00228255
						Satb1	75.7149	-0.678213	0.396313	0.000184148	0.0109014
						Bbox1	408.437	-0.68555	0.373732	0.00015252	0.00935806
						Arl4d	220.202	-0.686157	0.158808	8.45132e-07	0.000140747
						Slc23a1	78.4939	-0.689924	0.678921	0.000403425	0.0198707
						Gpr151	129.387	-0.709936	0.207373	9.60824e-06	0.0010112
						Vwa1	800.732	-0.710258	0.208902	1.01068e-05	0.0010491
						Slc34a2	240.365	-0.727223	0.538929	0.000247248	0.0135273
						Pmaip1	761.54	-0.730617	0.264298	3.13848e-05	0.00254351
						Gm3776	872.21	-0.731568	0.143599	1.93002e-08	5.13149e-06
						Cyp2j6	4494.13	-0.732262	0.243996	2.03625e-05	0.00183686
						Scin	2082.74	-0.735236	0.15364	8.33502e-08	1.75441e-05
						Crybb3	14.0754	-0.744682	0.694802	0.000328141	0.0169726
						Adh4	1389.08	-0.766297	0.251972	1.59917e-05	0.00151472
						Cyp2c23	103.698	-0.824533	0.341928	3.86106e-05	0.00300074
						Nt5e	511.443	-0.827167	0.752184	0.000259062	0.0139718
						Rnf144b	219.872	-0.827642	0.285784	1.59489e-05	0.00151472
						Creb3l2	2484.01	-0.830912	0.177749	5.51622e-08	1.24774e-05
						Lrp12	288.784	-0.846601	0.323761	2.50251e-05	0.00217963
						Cyp2j9	160.56	-0.865174	0.272555	7.43856e-06	0.000828908
						Ugt2b36	257.426	-0.885022	0.253625	3.01821e-06	0.000401237
						Ptprr	702.111	-0.903153	0.317159	1.2942e-05	0.00130653
						Pfkfb3	712.799	-0.935654	0.266404	2.16833e-06	0.000298737
						Mtmr11	100.122	-0.936971	0.429194	4.05447e-05	0.00313497
						Gpr17	99.6023	-0.943791	0.418431	3.51582e-05	0.00277512
						Angptl4	655.204	-0.954562	0.299953	4.96107e-06	0.000606331
						Cndp2	2795.01	-0.981019	0.306615	4.3107e-06	0.000548981
						Ces1g	584.951	-0.985108	0.410682	2.45972e-05	0.00216727
						Mpp4	93.9897	-0.991848	0.261955	6.63676e-07	0.000114296
						Itga2b	55.8744	-0.993833	0.376007	1.49559e-05	0.0014718
						Mtarc1	43.6337	-1.00183	0.31922	4.72037e-06	0.00058637
						Ces3a	60.9715	-1.03211	0.23744	5.20038e-08	1.19412e-05
						Acox2	93.6694	-1.06079	0.299106	1.19043e-06	0.000182232
						Ugt2b5	2019.79	-1.07833	0.201927	2.25217e-10	8.7517e-08
						Dnase1	510.142	-1.08654	0.779075	0.000107819	0.00698291
						Susd2	423.387	-1.29004	0.611685	2.71104e-05	0.00228255
						Bcl6	159.991	-1.33277	0.224574	8.63826e-12	4.84862e-09
						Oit3	17.7104	-1.4516	0.676703	2.17316e-05	0.00194878
						Reg3a	866.684	-1.51898	0.316242	9.97547e-09	2.85242e-06
						Hsf5	66.8706	-1.55329	0.241463	1.68647e-12	1.11124e-09
						Klkb1	72.9203	-1.56785	0.38148	2.0383e-07	4.11873e-05
						Dipk2a	745.32	-1.65118	0.307942	1.16924e-09	4.06041e-07
						Gal3st2b	604.967	-1.75654	0.310733	3.88669e-10	1.40245e-07
						Tmigd1	44.0298	-1.76694	0.868961	1.73166e-05	0.00161002
						Mcoln3	31.1158	-1.77723	0.781313	1.24957e-05	0.00127095
						Slc5a12	357.004	-2.21249	1.62044	1.47173e-05	0.00145778
						Enpp7	130.395	-2.22634	0.445498	1.145e-08	3.15499e-06
						Nek10	264.927	-2.80468	0.219578	1.17578e-39	5.93964e-36

## Sheet: C) NP versus E11.5, GOBPs
Dataset S3C: Significantly enriched Gene Ontology Biological Processes with a significantly differentially expressed gene int he leading edge, in bulk RNA sequencing results along the length of the gut in GF and CONV-R mice in non-pregnant verses E11.5 stages of pregnancy.
Duodenum										Jejunum										Ileum										Colon
CONV-R					GF					CONV-R					GF					CONV-R					GF					CONV-R					GF
Gene Ontology Biological Process Pathway	Normalized enrichment score	p-value	Adjusted p-value	Significantly differentially expressed genes in the leading edge	Gene Ontology Biological Process Pathway	Normalized enrichment score	p-value	Adjusted p-value	Significantly differentially expressed genes in the leading edge	Gene Ontology Biological Process Pathway	Normalized enrichment score	p-value	Adjusted p-value	Significantly differentially expressed genes in the leading edge	Gene Ontology Biological Process Pathway	Normalized enrichment score	p-value	Adjusted p-value	Significantly differentially expressed genes in the leading edge	Gene Ontology Biological Process Pathway	Normalized enrichment score	p-value	Adjusted p-value	Significantly differentially expressed genes in the leading edge	Gene Ontology Biological Process Pathway	Normalized enrichment score	p-value	Adjusted p-value	Significantly differentially expressed genes in the leading edge	Gene Ontology Biological Process Pathway	Normalized enrichment score	p-value	Adjusted p-value	Significantly differentially expressed genes in the leading edge	Gene Ontology Biological Process Pathway	Normalized enrichment score	p-value	Adjusted p-value	Significantly differentially expressed genes in the leading edge
VASCULAR_ENDOTHELIAL_GROWTH_FACTOR_RECEPTOR_SIGNALING_PATHWAY	2.15528	1.50981e-05	0.000668642	Slc31a1;Kdr	APC_TARGETS_UP	2.42985	6.68418e-11	5.38277e-07	Ggh;Cybrd1;Tnni1;Slc40a1;Rnf43;Piwil2;Epop;Axin2	XENOBIOTIC_CATABOLIC_PROCESS	1.99367	0.000200772	0.0148521	Cyp3a44	XENOBIOTIC_CATABOLIC_PROCESS	2.35055	4.15816e-07	1.76103e-05	Cyp3a44	NEGATIVE_REGULATION_OF_VIRAL_PROCESS	1.99143	1.56e-05	0.00298519	Mbl2	XENOBIOTIC_CATABOLIC_PROCESS	2.14652	0.000169657	0.00816574	Cyp3a44;Cyp3a11	T_CELL_DIFFERENTIATION_IN_THYMUS	1.74753	0.000420387	0.012386	Egr3	CELLULAR_RESPONSE_TO_INTERFERON_ALPHA	1.7882	0.0052401	0.0369355	Ifit1
POSITIVE_REGULATION_OF_TRANSMEMBRANE_RECEPTOR_PROTEIN_SERINE_THREONINE_KINASE_SIGNALING_PATHWAY	2.11812	4.87102e-06	0.000272328	Cdkn1c;Kdr;Ccn1	METAL_ION_SLC_TRANSPORTERS	2.19789	4.2379e-06	0.00682557	Slc11a2;Slc40a1;Slc30a1;Slc30a10;Slc39a4;Slc31a1;Slc39a3	XENOBIOTIC_METABOLIC_PROCESS	1.98469	0.00013322	0.0119139	Cyp3a44	ESTROGEN_METABOLIC_PROCESS	2.22457	0.000184155	0.00409565	Cyp3a44	PHOSPHATIDYLINOSITOL_PHOSPHATE_BIOSYNTHETIC_PROCESS	1.92497	0.000153176	0.0159109	Cish	OXIDATIVE_DEMETHYLATION	2.0906	5.78349e-05	0.00331669	Cyp3a44;Cyp3a11	BLOOD_VESSEL_ENDOTHELIAL_CELL_MIGRATION	1.70516	0.000304657	0.0099415	Egr3	RESPONSE_TO_INTERFERON_ALPHA	1.74079	0.00594927	0.0407183	Ifit1
ENDOTHELIAL_CELL_PROLIFERATION	2.04774	2.4393e-06	0.000158918	Kdr;Apln	APC_TARGETS	2.18706	3.29426e-08	0.000132643	Fkbp5;Ggh;Cybrd1;Tnni1;Rnf43;Lect2;6430710C18Rik;Trmt9b;Axin2	REGULATION_OF_COMPLEMENT_ACTIVATION	1.97865	0.000186573	0.0143678	Mbl2	OXIDATIVE_DEMETHYLATION	2.16556	2.26668e-06	8.16619e-05	Cyp3a44	DEFENSE_RESPONSE_TO_SYMBIONT	1.8665	7.44e-07	0.000277387	Mbl2	DEMETHYLATION	2.08562	0.000312274	0.0130832	Cyp3a44;Cyp3a11	CELL_MIGRATION_INVOLVED_IN_SPROUTING_ANGIOGENESIS	1.69084	0.00287646	0.0439509	Egr3	DEFENSE_RESPONSE_TO_SYMBIONT	1.37823	0.00709077	0.0459499	Ifit1
REGULATION_OF_CELLULAR_RESPONSE_TO_GROWTH_FACTOR_STIMULUS	2.03013	3.29282e-08	4.55392e-06	Cdkn1c;Kdr;Ccn1;Apln	TRANSITION_METAL_ION_TRANSMEMBRANE_TRANSPORTER_ACTIVITY	2.09527	0.000635618	0.227234	Slc11a2;Slc40a1;Slc30a1;Slc30a10;Slc39a4;Slc31a1;Slc39a3	RETINOIC_ACID_RECEPTOR_SIGNALING_PATHWAY	1.95897	0.000275897	0.0171241	Esrrg	DEMETHYLATION	2.05402	0.0017306	0.0258034	Cyp3a44	REGULATION_OF_VIRAL_PROCESS	1.83262	3.01e-05	0.00466061	Mbl2	MULTICELLULAR_ORGANISMAL_LEVEL_CHEMICAL_HOMEOSTASIS	2.05099	0.00118718	0.0359532	Slc40a1	POSITIVE_REGULATION_OF_ENDOTHELIAL_CELL_PROLIFERATION	1.66613	0.000467257	0.0133804	Egr3
POSITIVE_REGULATION_OF_ENDOTHELIAL_CELL_PROLIFERATION	2.01704	0.000113917	0.00330151	Kdr;Apln	MULTICELLULAR_ORGANISMAL_LEVEL_IRON_ION_HOMEOSTASIS	2.08578	0.000294439	0.182393	Slc11a2;Cybrd1;Slc40a1	CELLULAR_RESPONSE_TO_XENOBIOTIC_STIMULUS	1.94242	1.96329e-05	0.00378456	Cyp3a44	RETINOIC_ACID_METABOLIC_PROCESS	1.97939	0.00132407	0.0208345	Cyp3a44	RESPONSE_TO_VIRUS	1.74129	3.95e-06	0.000927208	Mbl2	ISOPRENOID_METABOLIC_PROCESS	2.04055	0.00178886	0.0475814	Cyp3a44;Cyp3a11	ENDOTHELIAL_CELL_PROLIFERATION	1.62701	0.000573085	0.0154641	Egr3
REGULATION_OF_BMP_SIGNALING_PATHWAY	2.01121	0.000145087	0.00394966	Kdr;Ccn1	TRANSITION_METAL_ION_TRANSPORT	2.06741	9.36368e-05	0.125676	Slc11a2;Slc40a1;Slc30a1;Slc30a10;Slc39a4;Slc31a1;Slc39a3	PHOSPHATIDYLINOSITOL_PHOSPHATE_BIOSYNTHETIC_PROCESS	1.93994	0.00106085	0.0380306	Socs2	TERPENOID_METABOLIC_PROCESS	1.96982	0.00317866	0.0406236	Cyp3a44	REGULATION_OF_RESPONSE_TO_BIOTIC_STIMULUS	1.69661	8.57e-07	0.000305664	Mbl2	MULTICELLULAR_ORGANISMAL_LEVEL_IRON_ION_HOMEOSTASIS	2.02922	0.00154557	0.0430947	Slc40a1	POSITIVE_REGULATION_OF_LEUKOCYTE_CELL_CELL_ADHESION	1.61585	6.75105e-05	0.00346568	Egr3
ANGIOGENESIS	2.00971	3.48799e-11	1.01836e-08	Slc31a1;Kdr;Ccn1;Apln	IRON_ION_TRANSMEMBRANE_TRANSPORT	2.06468	0.000758802	0.227234	Slc11a2;Slc40a1	RETINOIC_ACID_METABOLIC_PROCESS	1.9369	0.000493527	0.023699	Cyp3a44	REGULATION_OF_SPHINGOLIPID_BIOSYNTHETIC_PROCESS	1.92281	0.00090958	0.0156108	Ccn1	POSITIVE_REGULATION_OF_RESPONSE_TO_BIOTIC_STIMULUS	1.58362	0.000181478	0.0178517	Mbl2	IRON_ION_TRANSPORT	2.02537	0.00149666	0.0428191	Slc40a1;Flvcr2	POSITIVE_REGULATION_OF_LYMPHOCYTE_ACTIVATION	1.52113	0.000110708	0.00493147	Egr3
TAXIS	2.00352	3.76424e-09	7.23744e-07	Kdr;Ccn1;Lect2	TRANSPORT_OF_BILE_SALTS_AND_ORGANIC_ACIDS_METAL_IONS_AND_AMINE_COMPOUNDS	2.0404	0.000468756	0.227234	Slc11a2;Slc40a1;Slc30a1;Slc6a12;Slc30a10;Slc39a4;Slc31a1;Slc39a3	IRON_COORDINATION_ENTITY_TRANSPORT	1.89518	0.00092655	0.0351878	Flvcr2	PHOSPHATIDYLINOSITOL_PHOSPHATE_BIOSYNTHETIC_PROCESS	1.89142	0.00365822	0.0450182	Socs2	VIRAL_PROCESS	1.5707	0.000310002	0.0264987	Mbl2	HORMONE_METABOLIC_PROCESS	2.0006	0.000325397	0.0135627	Cyp3a44;Pax8;Cyp3a11	MONONUCLEAR_CELL_DIFFERENTIATION	1.50278	7.59769e-05	0.00368114	Egr3
RESPONSE_TO_BMP	2.00087	3.07793e-05	0.00118938	Kdr;Ccn1	INTRACELLULAR_IRON_ION_HOMEOSTASIS	2.02359	0.000602684	0.227234	Slc11a2;Cybrd1;Slc40a1;Ncoa4	HUMORAL_IMMUNE_RESPONSE_MEDIATED_BY_CIRCULATING_IMMUNOGLOBULIN	1.8726	0.00160826	0.0488664	Mbl2	ISOPRENOID_METABOLIC_PROCESS	1.88058	0.000294477	0.00621917	Cyp3a44	REGULATION_OF_INNATE_IMMUNE_RESPONSE	1.56553	6.17e-05	0.00781631	Mbl2	STEROID_METABOLIC_PROCESS	1.8346	0.000346263	0.0140559	Cyp3a44;Cyp3a11	REGULATION_OF_T_CELL_ACTIVATION	1.50206	0.000111914	0.00495059	Egr3
NEGATIVE_REGULATION_OF_CELLULAR_RESPONSE_TO_GROWTH_FACTOR_STIMULUS	1.98889	0.0001453	0.00394966	Apln	COPPER_ION_TRANSPORT	2.02344	0.000205797	0.145673	Slc11a2;Slc31a1	TRANSITION_METAL_ION_TRANSPORT	1.84841	0.00103958	0.0377563	Flvcr2;Slc31a1	CERAMIDE_BIOSYNTHETIC_PROCESS	1.84079	0.00372949	0.045365	Ccn1	ADAPTIVE_IMMUNE_RESPONSE	1.53865	9.77e-05	0.0108388	Mbl2	GLYCEROLIPID_METABOLIC_PROCESS	1.6229	0.0017373	0.0466705	Cish	T_CELL_DIFFERENTIATION	1.48911	0.000348928	0.01084	Egr3
TRANSITION_METAL_ION_TRANSPORT	1.97921	0.000111082	0.00324319	Slc31a1;Slc30a1	TRANSMEMBRANE_RECEPTOR_PROTEIN_KINASE_ACTIVITY	2.0166	0.000747071	0.227234	Ddr2;Kdr;Ros1;Eng;Flt1;Ephb6	ISOPRENOID_METABOLIC_PROCESS	1.79688	0.00107686	0.0384387	Cyp3a44	VITAMIN_TRANSPORT	1.83947	0.0041408	0.0486988	Slc52a2	CIRCULATORY_SYSTEM_PROCESS	-1.50021	0.00040865	0.0325571	Atp1a2;Cd36;Kcna5	INORGANIC_ION_HOMEOSTASIS	1.56679	0.00161694	0.0443206	Slc40a1;Slc31a1	POSITIVE_REGULATION_OF_CELL_CELL_ADHESION	1.47092	0.000500633	0.0140028	Egr3
UNSATURATED_FATTY_ACID_METABOLIC_PROCESS	1.96947	8.36488e-05	0.00255583	Cyp2c55;Cyp4a32;Cyp4a10	MULTICELLULAR_ORGANISMAL_LEVEL_CHEMICAL_HOMEOSTASIS	2.00995	0.000868976	0.235621	Slc11a2;Cybrd1;Slc40a1;Kdr	RESPONSE_TO_XENOBIOTIC_STIMULUS	1.78789	8.57252e-06	0.00222805	Cyp3a44	SURFACTANT_HOMEOSTASIS	1.81059	0.00330963	0.0416291	Mbl2;Oas1e	CELLULAR_RESPONSE_TO_HORMONE_STIMULUS	-1.59821	4.61e-05	0.00620169	Atp1a2;Lpin1;Sh2b2;Trarg1;Lpl	GLUTATHIONE_METABOLIC_PROCESS	-1.85324	0.00142585	0.0416225	Gsta1	LEUKOCYTE_CELL_CELL_ADHESION	1.4508	0.000344542	0.0107805	Egr3
DETOXIFICATION	1.96889	0.000320546	0.00717859	Slc30a1	INORGANIC_ION_IMPORT_ACROSS_PLASMA_MEMBRANE	1.98702	0.000198442	0.145673	Slc11a2;Slc30a1;Slc39a4;Slc31a1;Trpv6	OLEFINIC_COMPOUND_METABOLIC_PROCESS	1.70567	0.00161968	0.0488664	Afp	XENOBIOTIC_METABOLIC_PROCESS	1.80945	0.000487114	0.00936812	Cyp3a44	FATTY_ACID_METABOLIC_PROCESS	-1.68075	2.01e-05	0.0034311	Lpin1;Pnpla3;Lpl						POSITIVE_REGULATION_OF_CELL_ACTIVATION	1.44097	0.000484971	0.0137507	Egr3
VASCULOGENESIS	1.96666	0.000140113	0.00390285	Kdr	MANGANESE_ION_TRANSPORT	1.97704	0.00104904	0.248468	Slc11a2;Slc30a10	HORMONE_METABOLIC_PROCESS	1.6918	0.000343187	0.0189575	Cyp3a44;Afp	COPPER_ION_HOMEOSTASIS	1.7992	0.00316763	0.0405478	Slc31a1	TEMPERATURE_HOMEOSTASIS	-1.68218	0.000482015	0.0373152	Lpin1;Cd36						REGULATION_OF_LYMPHOCYTE_ACTIVATION	1.43749	0.000115477	0.0050373	Egr3
REGULATION_OF_VASCULAR_ENDOTHELIAL_GROWTH_FACTOR_RECEPTOR_SIGNALING_PATHWAY	1.95607	0.000589913	0.0113146	Kdr	ENDOTHELIAL_CELL_PROLIFERATION	1.90223	0.000360034	0.207097	Igf2;Kdr;Scarb1;Egfl7;Apln;Eng;Flt1;Ecm1	STEROID_METABOLIC_PROCESS	1.5739	0.000604477	0.0271753	Cyp3a44;Ces1f;Afp	GLYCEROLIPID_BIOSYNTHETIC_PROCESS	1.70609	0.00122382	0.0196918	Socs2;Pck1	REGULATION_OF_LIPID_METABOLIC_PROCESS	-1.702	1.82e-05	0.00325283	Cidec;Lpin1;Apod						POSITIVE_REGULATION_OF_CELL_ADHESION	1.42422	0.000144538	0.00565985	Egr3
ARACHIDONIC_ACID_METABOLIC_PROCESS	1.95375	0.000827364	0.0141477	Cyp2c55;Cyp4a32;Cyp4a10	EXTRACELLULAR_MATRIX_STRUCTURAL_CONSTITUENT	1.86698	0.000790085	0.227234	Ecm1	TRANSMEMBRANE_RECEPTOR_PROTEIN_SERINE_THREONINE_KINASE_SIGNALING_PATHWAY	1.56051	0.000236432	0.0162513	Afp	NEGATIVE_REGULATION_OF_RESPONSE_TO_BIOTIC_STIMULUS	1.65709	0.00102907	0.0173222	Oas1e	RESPONSE_TO_PEPTIDE	-1.72778	3.8e-06	0.000918212	Klf15;Lpin1;Sh2b2;Trarg1;Lpl;Cd36						REGULATION_OF_CELL_CELL_ADHESION	1.37274	0.00127375	0.0255935	Egr3
COPPER_ION_HOMEOSTASIS	1.95184	0.000603139	0.0114513	Slc31a1;Prnd	EXTRACELLULAR_MATRIX_ORGANIZATION	1.86444	0.000147786	0.138353	Ddr2	GLAND_DEVELOPMENT	1.5216	0.000259872	0.0168503	Socs2	GLYCEROPHOSPHOLIPID_BIOSYNTHETIC_PROCESS	1.65682	0.00140125	0.0217906	Socs2	CELLULAR_RESPONSE_TO_PEPTIDE	-1.74901	1.4e-05	0.00272621	Lpin1;Sh2b2;Trarg1;Lpl;Cd36						RESPONSE_TO_STEROID_HORMONE	-1.46242	0.00333139	0.0479523	Klf9
LONG_CHAIN_FATTY_ACID_METABOLIC_PROCESS	1.94502	0.000244233	0.00592397	Cyp2c55;Cyp4a32;Cyp4a10	INORGANIC_ION_HOMEOSTASIS	1.82197	3.76565e-06	0.00682557	Slc11a2;Cybrd1;Slc40a1;Slc30a1;Ank;Atp2b1;Slc30a10;Slc39a4;Kdr;Slc31a1;Itpr2;Trpv6;Ncoa4	ORGANIC_ACID_BIOSYNTHETIC_PROCESS	1.52132	0.00145994	0.0470716	Ces1f	GLYCEROPHOSPHOLIPID_METABOLIC_PROCESS	1.63067	0.00107168	0.0178883	Socs2	ORGANIC_ACID_TRANSMEMBRANE_TRANSPORT	-1.76141	0.000634462	0.0448827	Slc36a2;Cd36						RESPONSE_TO_ALCOHOL	-1.49601	0.00277472	0.0427063	Klf9
OLEFINIC_COMPOUND_METABOLIC_PROCESS	1.93953	0.000157505	0.00423758	Cyp2c55;Cyp4a32;Cyp4a10	BRANCHING_MORPHOGENESIS_OF_AN_EPITHELIAL_TUBE	1.81118	0.000936281	0.235621	Kdr;Areg;Eng;Flt1	ORGANIC_HYDROXY_COMPOUND_METABOLIC_PROCESS	1.41782	0.00163338	0.0488664	Ces1f	RESPONSE_TO_VIRUS	1.62519	0.00110093	0.0181895	Mbl2;Oas1e	LIPID_CATABOLIC_PROCESS	-1.7942	2.17e-06	0.000636898	Plin1;Cidec;Lpin1;Pnpla3;Lpl						RESPONSE_TO_CORTICOSTEROID	-1.74651	0.000247622	0.00865034	Klf9
REGULATION_OF_BLOOD_VESSEL_ENDOTHELIAL_CELL_MIGRATION	1.93709	0.000127975	0.00361551	Kdr	MONOATOMIC_ION_HOMEOSTASIS	1.80474	1.18967e-06	0.00319346	Slc11a2;Cybrd1;Slc40a1;Slc30a1;Ank;Atp2b1;Slc30a10;Slc39a4;Kdr;Slc31a1;Itpr2;Trpv6;Ncoa4	RESPONSE_TO_CALCIUM_ION	-1.59653	0.0016282	0.0488664	Syt12	DEFENSE_RESPONSE_TO_SYMBIONT	1.59548	0.00238763	0.032833	Mbl2;Oas1e	CARBOHYDRATE_TRANSMEMBRANE_TRANSPORT	-1.81945	0.000428143	0.0337821	Klf15;Sh2b2;Trarg1						RESPONSE_TO_THYROID_HORMONE	-1.81904	0.00222391	0.0375213	Klf9
REGULATION_OF_TRANSMEMBRANE_RECEPTOR_PROTEIN_SERINE_THREONINE_KINASE_SIGNALING_PATHWAY	1.93086	7.88939e-06	0.000401239	Cdkn1c;Kdr;Ccn1	EXTRACELLULAR_STRUCTURE_ORGANIZATION	1.80116	0.000154623	0.138353	Ddr2;Axin2;Adamts9;Eng	VIRAL_LIFE_CYCLE	-1.60013	0.00089545	0.0348012	Oas3;Oas1a	GLYCEROLIPID_METABOLIC_PROCESS	1.51974	0.00285897	0.0373779	Socs2;Pck1	EXPORT_ACROSS_PLASMA_MEMBRANE	-1.8497	0.000655714	0.0459896	Atp1a2;Abca1;Slc36a2;Kcna5
MYOTUBE_CELL_DEVELOPMENT	1.92974	0.000559079	0.0108552	Acta1	POSITIVE_REGULATION_OF_PHOSPHATIDYLINOSITOL_3_KINASE_PROTEIN_KINASE_B_SIGNAL_TRANSDUCTION	1.79474	0.000779444	0.227234	Igf2;Ddr2;Kdr;Eng;Flt1	NEGATIVE_REGULATION_OF_CYTOKINE_PRODUCTION	-1.60412	0.000307079	0.0178476	Bcl6;Oas3;Oas1a	PHOSPHOLIPID_METABOLIC_PROCESS	1.5056	0.00255404	0.0346817	Socs2	FAT_CELL_DIFFERENTIATION	-1.86347	3.44e-06	0.000909838	Lpin1;Sh2b2;Mrap;Lpl;Arxes2
POSITIVE_REGULATION_OF_CHEMOTAXIS	1.92719	4.18049e-05	0.00149794	Kdr	CORE_MATRISOME	1.76144	0.000925552	0.235621	Ecm1	REGULATION_OF_VIRAL_LIFE_CYCLE	-1.66793	0.0016154	0.0488664	Oas3;Oas1a	REGULATION_OF_RESPONSE_TO_BIOTIC_STIMULUS	1.46089	0.00419218	0.0489642	Mbl2;Oas1e	REGULATION_OF_RHO_PROTEIN_SIGNAL_TRANSDUCTION	-1.88065	0.000332178	0.0272585	Bcl6;Abca1
REGULATION_OF_CHEMOTAXIS	1.92575	1.14503e-05	0.000548157	Kdr	REGULATION_OF_VASCULATURE_DEVELOPMENT	1.75347	0.000217072	0.145673	Igf2;Kdr;Adamts9;Eng;Flt1;Ecm1	DEFENSE_RESPONSE_TO_SYMBIONT	-1.69071	2.05996e-05	0.00378456	Oas3;Oas1a	T_CELL_DIFFERENTIATION	-1.43505	0.00126243	0.0201207	Bcl6;Cyp26b1	NEGATIVE_REGULATION_OF_CELL_SUBSTRATE_ADHESION	-1.89156	0.000548844	0.0405749	Bcl6;Apod
EXTRACELLULAR_STRUCTURE_ORGANIZATION	1.91757	1.76272e-06	0.000124779	Ccn1	ANGIOGENESIS	1.66395	0.000137605	0.138353	Igf2;Kdr;Slc31a1;Egfl7;Adamts9;Apln;Eng;Sox18;Flt1;Ecm1	NEGATIVE_REGULATION_OF_IMMUNE_RESPONSE	-1.71254	0.0002129	0.015015	Bcl6;Oas3;Gpr17;Oas1a	REGULATION_OF_DNA_METABOLIC_PROCESS	-1.44341	0.000121558	0.0028805	Bcl6	NEGATIVE_REGULATION_OF_NOTCH_SIGNALING_PATHWAY	-1.91024	0.000198831	0.0189722	Bcl6
ACUTE_INFLAMMATORY_RESPONSE	1.9158	8.34916e-05	0.00255583	Vnn1;Vwf	LUNG_CANCER_KRAS_DN	1.64081	0.000933152	0.235621	Ggh;Kdr;Acta1;Eng;Flt1;Cdkn1c	RESPONSE_TO_VIRUS	-1.76844	1.33886e-06	0.000617292	Oas3;Oas1a	CELLULAR_RESPONSE_TO_LIPID	-1.46195	5.62103e-05	0.00147705	Cyp26b1;Defa22;Defa20;Defa21	GLUCOSE_IMPORT	-1.91814	0.000180711	0.0178517	Klf15;Sh2b2;Trarg1
MEDIUM_CHAIN_FATTY_ACID_METABOLIC_PROCESS	1.91196	0.000632645	0.0117645	Cyp4a32;Cyp4a10	MATRISOME_ASSOCIATED	1.62653	0.000548059	0.227234	Igf2;Pcsk6;Ky;S100g;Fst;Egfl7;Adamts9;Areg;Pappa2;Fgf11;Cpn2	REGULATION_OF_VIRAL_GENOME_REPLICATION	-1.77943	0.000855358	0.0337157	Oas3;Oas1a	NEGATIVE_REGULATION_OF_MITOTIC_CELL_CYCLE	-1.46873	0.00188515	0.0274397	Trip13	NEGATIVE_REGULATION_OF_B_CELL_MEDIATED_IMMUNITY	-1.93222	0.000289972	0.0253139	Bcl6
POSITIVE_REGULATION_OF_ERK1_AND_ERK2_CASCADE	1.90754	1.10569e-05	0.000538033	Kdr	ISOPRENOID_METABOLIC_PROCESS	-1.73594	0.000544141	0.227234	Adh4;Cyp2j6;Rdh16	REGULATION_OF_ALPHA_BETA_T_CELL_DIFFERENTIATION	-1.78871	0.000746037	0.0313373	Bcl6	ORGANELLE_FISSION	-1.5122	3.39913e-05	0.000952953	Cyp26b1;Trip13	LONG_CHAIN_FATTY_ACID_IMPORT_ACROSS_PLASMA_MEMBRANE	-1.94363	0.0005249	0.0391575	Cd36
XENOBIOTIC_METABOLIC_PROCESS	1.90628	0.000684896	0.0124978	Cyp2c55	BIOLOGICAL_OXIDATIONS	-1.80682	0.000691317	0.227234	Ugt2b5;Gm3776;Ces3a;Gsta1;Ugt2b36;Cndp2;Mtarc1;Adh4;Cyp2j6	ENDOLYSOSOMAL_TOLL_LIKE_RECEPTOR_SIGNALING_PATHWAY	-1.81551	0.00158742	0.0488664	Oas1a	RESPONSE_TO_MOLECULE_OF_BACTERIAL_ORIGIN	-1.51537	0.000329779	0.00680233	Defa22;Defa20;Defa21	CELLULAR_RESPONSE_TO_COLD	-1.94941	0.00020236	0.019087	Plin1
BLOOD_VESSEL_ENDOTHELIAL_CELL_MIGRATION	1.90478	0.000160514	0.00430042	Kdr	ANDROSTERONE_DEHYDROGENASE_ACTIVITY	-1.97335	0.000675252	0.227234	Rdh16	POSITIVE_REGULATION_OF_REGULATORY_T_CELL_DIFFERENTIATION	-1.81817	0.00140327	0.0465036	Bcl6	REGULATION_OF_LYMPHOCYTE_DIFFERENTIATION	-1.51848	0.00259994	0.0351878	Bcl6;Cyp26b1	REGULATION_OF_LIPID_CATABOLIC_PROCESS	-1.97066	5.71e-05	0.00743436	Cidec
INORGANIC_ION_IMPORT_ACROSS_PLASMA_MEMBRANE	1.90017	0.000464974	0.00939844	Slc31a1;Slc30a1;Kcnj10	CARBOXYLESTERASE_ACTIVITY	-2.01337	0.000439188	0.227234	Ces3a;Ces1g	TYPE_I_INTERFERON_PRODUCTION	-1.81964	6.87012e-05	0.00804772	Oas3;Oas1a	REGULATION_OF_MITOTIC_CELL_CYCLE	-1.52318	3.37545e-05	0.00094966	Trip13	FATTY_ACID_TRANSMEMBRANE_TRANSPORT	-1.9764	9.29e-05	0.0104424	Cd36
SEMAPHORIN_PLEXIN_SIGNALING_PATHWAY	1.90017	0.00202956	0.0258465	Kdr	EXTRACELLULAR_TRANSPORT	-2.18732	0.000617603	0.227234	Nek10	VIRAL_GENOME_REPLICATION	-1.82565	9.41457e-05	0.00966679	Oas3;Oas1a	NEGATIVE_REGULATION_OF_CELL_CYCLE	-1.52459	9.99861e-05	0.00244199	Trip13	NOTCH_SIGNALING_PATHWAY	-1.98408	3.73e-06	0.000918212	Cfd;Bcl6;Hp;Kcna5
CELL_CHEMOTAXIS	1.89614	5.04934e-06	0.000278349	Kdr						NEGATIVE_REGULATION_OF_B_CELL_MEDIATED_IMMUNITY	-1.86657	0.000504356	0.023699	Bcl6	EPIGENETIC_REGULATION_OF_GENE_EXPRESSION	-1.53221	0.0015713	0.0237394	Bcl6	RESPONSE_TO_INSULIN	-1.98932	4.02e-07	0.000165087	Klf15;Lpin1;Sh2b2;Trarg1;Lpl
ICOSANOID_METABOLIC_PROCESS	1.89573	0.000222666	0.00551973	Cyp2c55;Cyp4a32;Cyp4a10						INTERFERON_BETA_PRODUCTION	-1.87137	0.000365045	0.0195876	Oas3;Oas1a	DEFENSE_RESPONSE_TO_BACTERIUM	-1.54482	0.000493835	0.00942906	Defa22;Defa20;Defa21	FEAR_RESPONSE	-2.00816	0.000322193	0.0267062	Atp1a2
POSITIVE_REGULATION_OF_BMP_SIGNALING_PATHWAY	1.89552	0.00262586	0.0306208	Kdr;Ccn1						NEGATIVE_REGULATION_OF_VIRAL_GENOME_REPLICATION	-1.88408	0.000230401	0.0159687	Oas3;Oas1a	CELL_FATE_COMMITMENT	-1.55352	0.00121768	0.0196657	Cyp26b1	CELLULAR_RESPONSE_TO_INSULIN_STIMULUS	-2.02564	8.36e-08	4.57e-05	Lpin1;Sh2b2;Trarg1;Lpl
HEART_VALVE_DEVELOPMENT	1.89487	0.00082241	0.0141243	Ccn1						NEGATIVE_REGULATION_OF_CHEMOKINE_PRODUCTION	-1.94291	0.0012494	0.0436609	Oas3;Oas1a	NEGATIVE_REGULATION_OF_MITOTIC_CELL_CYCLE_PHASE_TRANSITION	-1.56634	0.00082082	0.0143951	Trip13	NEUTRAL_LIPID_METABOLIC_PROCESS	-2.03747	1.02e-05	0.00220314	Cidec;Lpin1;Pnpla3;Lpl
TRANSMEMBRANE_RECEPTOR_PROTEIN_SERINE_THREONINE_KINASE_SIGNALING_PATHWAY	1.88944	2.50355e-06	0.000160451	Cdkn1c;Kdr;Ccn1						NEGATIVE_REGULATION_OF_CELLULAR_SENESCENCE	-1.95035	0.000521436	0.0242279	Bcl6	CELLULAR_RESPONSE_TO_BIOTIC_STIMULUS	-1.5799	0.000300564	0.00633093	Defa22;Defa20;Defa21	BROWN_FAT_CELL_DIFFERENTIATION	-2.04222	1.95e-05	0.00341071	Sh2b2;Mrap
HEART_VALVE_MORPHOGENESIS	1.88631	0.000925552	0.0152934	Ccn1						GERMINAL_CENTER_FORMATION	-1.96634	0.000364062	0.0195876	Bcl6	REGULATION_OF_CELL_CYCLE_PHASE_TRANSITION	-1.58124	1.3421e-05	0.000406303	Trip13	NEGATIVE_REGULATION_OF_LIPID_METABOLIC_PROCESS	-2.04858	1.36e-05	0.00271264	Cidec;Lpin1;Apod
COENZYME_A_METABOLIC_PROCESS	1.88159	0.00329858	0.035234	Vnn1						NEGATIVE_REGULATION_OF_RHO_PROTEIN_SIGNAL_TRANSDUCTION	-2.01191	0.000162663	0.0130674	Bcl6	NEGATIVE_REGULATION_OF_ORGANELLE_ORGANIZATION	-1.58625	2.38754e-05	0.00069378	Trip13;Prrt2	NEGATIVE_REGULATION_OF_CELL_MATRIX_ADHESION	-2.06106	1.81e-05	0.00325283	Bcl6;Apod
RESPONSE_TO_PROTOZOAN	1.87105	0.000989733	0.0159969	Gbp6						POSITIVE_REGULATION_OF_TYPE_I_INTERFERON_PRODUCTION	-2.04534	8.50792e-06	0.00222805	Oas3;Oas1a	RNA_CATABOLIC_PROCESS	-1.58717	7.52265e-05	0.00193836	Rnaset2a	TRIGLYCERIDE_METABOLIC_PROCESS	-2.0951	1.86e-06	0.000566307	Cidec;Lpin1;Pnpla3;Lpl
ENDOTHELIAL_CELL_MIGRATION	1.86065	2.31727e-05	0.000952057	Kdr						CYTOSOLIC_PATTERN_RECOGNITION_RECEPTOR_SIGNALING_PATHWAY	-2.0504	6.28651e-07	0.000307558	Oas3;Oas1a	NEGATIVE_REGULATION_OF_CELL_CYCLE_PROCESS	-1.59199	4.07643e-05	0.00111919	Trip13	NEUTRAL_LIPID_BIOSYNTHETIC_PROCESS	-2.09712	1.15e-05	0.00236598	Lpin1;Pnpla3;Lpl
LYMPH_VESSEL_DEVELOPMENT	1.85633	0.00191625	0.0250511	Kdr						REGULATION_OF_RIBONUCLEASE_ACTIVITY	-2.07479	1.57924e-05	0.00328363	Oas3;Oas1a	HETEROCHROMATIN_ORGANIZATION	-1.59482	0.00261556	0.0352057	Bcl6	REGULATION_OF_TRIGLYCERIDE_METABOLIC_PROCESS	-2.1273	6.57e-05	0.00806795	Cidec;Lpin1
COPPER_ION_TRANSPORT	1.85632	0.00138492	0.0201056	Slc31a1						REGULATION_OF_NUCLEASE_ACTIVITY	-2.12384	0.000114201	0.010672	Oas3;Oas1a	NEGATIVE_REGULATION_OF_GENE_EXPRESSION_EPIGENETIC	-1.60836	0.00116143	0.0189494	Bcl6	TRIGLYCERIDE_BIOSYNTHETIC_PROCESS	-2.14718	3.89e-05	0.00540575	Lpin1;Pnpla3;Lpl
CHRONIC_INFLAMMATORY_RESPONSE	1.85558	0.000752116	0.0132488	Vnn1						POSITIVE_REGULATION_OF_INTERFERON_BETA_PRODUCTION	-2.15718	4.36736e-06	0.00146133	Oas3;Oas1a	NEGATIVE_REGULATION_OF_CHROMOSOME_ORGANIZATION	-1.6212	0.00210052	0.0296538	Trip13
CORONARY_VASCULATURE_DEVELOPMENT	1.85488	0.00128904	0.0192088	Apln											REGULATION_OF_MUSCLE_CELL_DIFFERENTIATION	-1.62385	0.00102096	0.0172588	Cyp26b1
REGULATION_OF_VASCULATURE_DEVELOPMENT	1.85288	1.66859e-05	0.000734832	Kdr											REGULATION_OF_NUCLEAR_DIVISION	-1.63221	0.000810266	0.0142414	Trip13
DEFENSE_RESPONSE_TO_BACTERIUM	1.84336	1.93824e-05	0.000834924	Slc30a1;Sprr2a1;Gbp6											MEIOTIC_CELL_CYCLE	-1.63347	0.000167466	0.00382153	Cyp26b1;Trip13
RESPONSE_TO_FIBROBLAST_GROWTH_FACTOR	1.8433	0.00140816	0.0202564	Apln											REGULATION_OF_MITOTIC_CELL_CYCLE_PHASE_TRANSITION	-1.6493	7.7437e-06	0.000251654	Trip13
WOUND_HEALING	1.83166	5.37829e-06	0.000294424	Kdr;Ccn1;Vwf											CELL_CYCLE_PHASE_TRANSITION	-1.6494	9.96214e-08	4.63966e-06	Trip13
INTRACELLULAR_ZINC_ION_HOMEOSTASIS	1.83101	0.00283117	0.0322438	Slc30a1											MEIOTIC_CELL_CYCLE_PROCESS	-1.66045	9.09545e-05	0.00227016	Cyp26b1;Trip13
REGULATION_OF_OSTEOBLAST_PROLIFERATION	1.83025	0.00198995	0.0254361	Ccn1											REGULATION_OF_STRIATED_MUSCLE_CELL_DIFFERENTIATION	-1.67104	0.00137406	0.0214514	Cyp26b1
LINOLEIC_ACID_METABOLIC_PROCESS	1.82909	0.000714498	0.0128232	Cyp2c55;Cyp4a32;Cyp4a10											GLUTATHIONE_METABOLIC_PROCESS	-1.67802	0.0022715	0.0315977	Gsta3
MORPHOGENESIS_OF_AN_EPITHELIUM	1.82433	7.45476e-08	8.90392e-06	Kdr;Ccn1											CHROMATIN_REMODELING	-1.67931	2.77983e-07	1.18358e-05	Bcl6
RESPONSE_TO_TOXIC_SUBSTANCE	1.82171	0.000421305	0.00876293	Slc30a1											NEGATIVE_REGULATION_OF_CELL_MATRIX_ADHESION	-1.7121	0.00378883	0.0459158	Bcl6
CHEMOKINE_PRODUCTION	1.8135	0.000726252	0.0129233	Ccn1											CELL_CYCLE_CHECKPOINT_SIGNALING	-1.71316	5.36669e-05	0.00141489	Trip13
POSITIVE_REGULATION_OF_OSTEOBLAST_PROLIFERATION	1.80989	0.00141732	0.020351	Ccn1											CHROMOSOME_SEGREGATION	-1.7162	2.63327e-07	1.1333e-05	Trip13
VASCULAR_ENDOTHELIAL_CELL_PROLIFERATION	1.80658	0.00293007	0.0327628	Apln											REGULATION_OF_MITOTIC_NUCLEAR_DIVISION	-1.71946	0.000419503	0.00826753	Trip13
FATTY_ACID_METABOLIC_PROCESS	1.80265	2.1928e-06	0.000145259	Cyp2c55;Cyp4a32;Cyp4a10											MITOTIC_CELL_CYCLE_PHASE_TRANSITION	-1.72028	5.95705e-08	3.07987e-06	Trip13
NUCLEOSIDE_BISPHOSPHATE_CATABOLIC_PROCESS	1.80058	0.0012038	0.0184264	Vnn1											MITOTIC_CELL_CYCLE_CHECKPOINT_SIGNALING	-1.7419	9.51851e-05	0.00234555	Trip13
NEGATIVE_REGULATION_OF_VASOCONSTRICTION	1.79019	0.00137919	0.0200593	Apln											NEGATIVE_REGULATION_OF_CD4_POSITIVE_ALPHA_BETA_T_CELL_DIFFERENTIATION	-1.80291	0.0028422	0.0372811	Bcl6
SPROUTING_ANGIOGENESIS	1.79001	0.000808572	0.0139474	Kdr											KERATINIZATION	-1.83575	0.00342261	0.0428676	Cyp26b1
REGULATION_OF_ENDOTHELIAL_CELL_MIGRATION	1.78931	0.000143812	0.00394966	Kdr											T_HELPER_2_CELL_DIFFERENTIATION	-1.85005	0.00278455	0.0367433	Bcl6
CARDIAC_CHAMBER_MORPHOGENESIS	1.78859	0.00106982	0.0168668	Ccn1											MITOTIC_NUCLEAR_DIVISION	-1.86102	9.90002e-08	4.63966e-06	Trip13
BONE_DEVELOPMENT	1.78851	0.000126884	0.00359793	Notum;Kdr											NEGATIVE_REGULATION_OF_NUCLEAR_DIVISION	-1.86924	0.000188199	0.00415082	Trip13
SMOOTH_MUSCLE_CELL_PROLIFERATION	1.78749	0.000144554	0.00394966	Apln											NUCLEAR_CHROMOSOME_SEGREGATION	-1.92163	9.69724e-09	5.89385e-07	Trip13
INORGANIC_ION_HOMEOSTASIS	1.78666	2.08355e-06	0.000140705	Slc31a1;Slc30a1;Prnd;Kdr;Kcnj10;Cybrd1											REGULATION_OF_SISTER_CHROMATID_SEGREGATION	-1.93936	1.0874e-05	0.000338197	Trip13
POSITIVE_REGULATION_OF_VASCULAR_ENDOTHELIAL_CELL_PROLIFERATION	1.7824	0.00445612	0.0419684	Apln											FEMALE_MEIOTIC_NUCLEAR_DIVISION	-1.94668	0.000328956	0.00680233	Trip13
POSITIVE_REGULATION_OF_BLOOD_VESSEL_ENDOTHELIAL_CELL_MIGRATION	1.78155	0.00413131	0.0402055	Kdr											HUMORAL_IMMUNE_RESPONSE	-1.96719	7.32555e-07	2.93096e-05	Defa22;Defa20;Defa21
CARDIAC_SEPTUM_MORPHOGENESIS	1.77991	0.00276537	0.0318104	Ccn1											REGULATION_OF_MITOTIC_SISTER_CHROMATID_SEGREGATION	-1.97665	5.87977e-05	0.0015342	Trip13
BRANCHING_MORPHOGENESIS_OF_AN_EPITHELIAL_TUBE	1.77323	0.000262678	0.00621828	Kdr											METAPHASE_ANAPHASE_TRANSITION_OF_CELL_CYCLE	-2.00395	6.46655e-06	0.000212755	Trip13
CELLULAR_RESPONSE_TO_VASCULAR_ENDOTHELIAL_GROWTH_FACTOR_STIMULUS	1.77079	0.00307166	0.0337474	Kdr											REGULATION_OF_CHROMOSOME_ORGANIZATION	-2.05443	7.36235e-10	5.92111e-08	Trip13
POSITIVE_REGULATION_OF_ENDOTHELIAL_CELL_MIGRATION	1.76993	0.00138796	0.0201126	Kdr											MITOTIC_SISTER_CHROMATID_SEGREGATION	-2.05882	5.90586e-08	3.07336e-06	Trip13
BONE_MINERALIZATION	1.76818	0.00108673	0.0170311	Notum;Ccn1											SISTER_CHROMATID_SEGREGATION	-2.07274	2.27814e-09	1.66867e-07	Trip13
POSITIVE_REGULATION_OF_VASCULATURE_DEVELOPMENT	1.76755	0.000603452	0.0114513	Kdr											MITOTIC_SISTER_CHROMATID_SEPARATION	-2.0752	1.34728e-05	0.000406327	Trip13
CARDIAC_CHAMBER_DEVELOPMENT	1.7664	0.000230571	0.00566227	Ccn1											REGULATION_OF_CHROMOSOME_SEGREGATION	-2.10356	9.96461e-08	4.63966e-06	Trip13
POSITIVE_REGULATION_OF_LIPASE_ACTIVITY	1.76448	0.0052781	0.0466449	Ccn1											SPINDLE_CHECKPOINT_SIGNALING	-2.10539	1.35386e-05	0.000406772	Trip13
POSITIVE_REGULATION_OF_CELL_MATRIX_ADHESION	1.76411	0.00406063	0.0399127	Kdr											DEFENSE_RESPONSE_TO_GRAM_POSITIVE_BACTERIUM	-2.10927	8.47138e-08	4.11275e-06	Defa22;Defa20;Defa21
SKELETAL_SYSTEM_DEVELOPMENT	1.76294	3.80973e-06	0.000225805	Notum;Cdkn1c;Kdr;Ccn1											CHROMOSOME_SEPARATION	-2.13654	9.11753e-07	3.59375e-05	Trip13
REGULATION_OF_CALCIUM_ION_IMPORT	1.76236	0.00556504	0.0484667	Slc30a1											ANTIMICROBIAL_HUMORAL_RESPONSE	-2.20711	2.62825e-08	1.53869e-06	Defa22;Defa20;Defa21
POSITIVE_REGULATION_OF_CHEMOKINE_PRODUCTION	1.76012	0.00419428	0.0405687	Ccn1											DISRUPTION_OF_ANATOMICAL_STRUCTURE_IN_ANOTHER_ORGANISM	-2.28971	9.45524e-09	5.79097e-07	Defa22;Defa20;Defa21
POSITIVE_REGULATION_OF_TUMOR_NECROSIS_FACTOR_SUPERFAMILY_CYTOKINE_PRODUCTION	1.75928	0.00150931	0.0212462	Ccn1											ANTIBACTERIAL_HUMORAL_RESPONSE	-2.29582	2.46049e-08	1.45114e-06	Defa22;Defa20;Defa21
POSITIVE_REGULATION_OF_CHEMOKINE_C_X_C_MOTIF_LIGAND_2_PRODUCTION	1.75789	0.00210357	0.0263192	Ccn1											DEFENSE_RESPONSE_TO_GRAM_NEGATIVE_BACTERIUM	-2.57365	3.74796e-12	4.6627e-10	Defa22;Defa20;Defa21
REGULATION_OF_BONE_MINERALIZATION	1.75612	0.00523079	0.0464239	Notum;Ccn1											ANTIMICROBIAL_HUMORAL_IMMUNE_RESPONSE_MEDIATED_BY_ANTIMICROBIAL_PEPTIDE	-2.65009	6.1797e-13	8.78621e-11	Defa22;Defa20;Defa21
REGULATION_OF_CELL_MIGRATION_INVOLVED_IN_SPROUTING_ANGIOGENESIS	1.75553	0.00503654	0.0456882	Kdr											INNATE_IMMUNE_RESPONSE_IN_MUCOSA	-2.66138	1.4715e-12	1.98578e-10	Defa22;Defa20;Defa21
ICOSANOID_BIOSYNTHETIC_PROCESS	1.75522	0.00398982	0.0396467	Cyp4a32;Cyp4a10											DISRUPTION_OF_CELLULAR_ANATOMICAL_STRUCTURE_IN_ANOTHER_ORGANISM	-2.66478	4.11351e-12	5.03873e-10	Defa22;Defa20;Defa21
TRANSFORMING_GROWTH_FACTOR_BETA_RECEPTOR_SIGNALING_PATHWAY	1.75516	0.000232658	0.00569578	Cdkn1c											ORGAN_OR_TISSUE_SPECIFIC_IMMUNE_RESPONSE	-2.66493	5.52848e-12	6.56981e-10	Defa22;Defa20;Defa21
RESPONSE_TO_TYPE_II_INTERFERON	1.75502	0.000715465	0.0128232	Gbp6
REGULATION_OF_HEAT_GENERATION	1.75482	0.00366393	0.0374615	Apln
AMEBOIDAL_TYPE_CELL_MIGRATION	1.75316	3.89949e-06	0.000227701	Kdr
MONOATOMIC_ION_HOMEOSTASIS	1.75243	2.47936e-06	0.000160204	Slc31a1;Slc30a1;Prnd;Kdr;Kcnj10;Cybrd1
HEART_MORPHOGENESIS	1.74433	0.000169998	0.00449697	Ccn1
NEGATIVE_REGULATION_OF_NEUROTRANSMITTER_TRANSPORT	1.74338	0.00105408	0.0166854	Slc30a1
EPITHELIAL_TUBE_MORPHOGENESIS	1.7431	2.18543e-05	0.00091152	Kdr
CARDIAC_VENTRICLE_DEVELOPMENT	1.73918	0.00136921	0.0199879	Ccn1
NEGATIVE_REGULATION_OF_SMOOTH_MUSCLE_CELL_PROLIFERATION	1.73623	0.00418885	0.040566	Apln
REGULATION_OF_STEM_CELL_PROLIFERATION	1.72323	0.00561273	0.0487282	Kdr
STEM_CELL_PROLIFERATION	1.72037	0.00275796	0.0318104	Kdr
RESPONSE_TO_INTERFERON_BETA	1.71974	0.00522883	0.0464239	Gbp6
CARDIAC_SEPTUM_DEVELOPMENT	1.71805	0.00208428	0.026163	Ccn1
POSITIVE_REGULATION_OF_LIPID_METABOLIC_PROCESS	1.71488	0.00137457	0.0200292	Ccn1
POSITIVE_REGULATION_OF_INTERLEUKIN_6_PRODUCTION	1.71403	0.00381326	0.0383515	Ccn1
RESPONSE_TO_TRANSFORMING_GROWTH_FACTOR_BETA	1.71375	0.000346628	0.00753583	Cdkn1c
REGULATION_OF_ENDOCYTOSIS	1.71121	0.000143944	0.00394966	Apln
CELL_SUBSTRATE_ADHESION	1.70931	0.000160932	0.00430042	Kdr;Ccn1;Vwf
VITAMIN_METABOLIC_PROCESS	1.7085	0.00509435	0.0457916	Vnn1;Cbr3
CELL_MIGRATION_INVOLVED_IN_SPROUTING_ANGIOGENESIS	1.70809	0.00532858	0.0469696	Kdr
REGULATION_OF_PHOSPHOLIPASE_ACTIVITY	1.70603	0.00538746	0.0472933	Ccn1
RESPONSE_TO_WOUNDING	1.70514	1.42459e-05	0.000641715	Kdr;Ccn1;Vwf
POSITIVE_REGULATION_OF_HEAT_GENERATION	1.70247	0.00198719	0.0254361	Apln
OSSIFICATION	1.70146	3.91101e-05	0.00143857	Notum;Ccn1
POSITIVE_REGULATION_OF_EPITHELIAL_CELL_PROLIFERATION	1.69861	0.000941415	0.0154286	Kdr;Apln
DETOXIFICATION_OF_INORGANIC_COMPOUND	1.69651	0.00513651	0.0460649	Slc30a1
REGULATION_OF_RECEPTOR_MEDIATED_ENDOCYTOSIS	1.69532	0.00148215	0.0210519	Apln
REGULATION_OF_VASCULOGENESIS	1.69526	0.00520194	0.0464239	Kdr
MORPHOGENESIS_OF_A_BRANCHING_STRUCTURE	1.68905	0.0006172	0.0116119	Kdr
STRESS_RESPONSE_TO_METAL_ION	1.68795	0.00251272	0.0296159	Slc30a1
REGULATION_OF_EPITHELIAL_CELL_PROLIFERATION	1.68726	8.28078e-05	0.0025499	Cdkn1c;Kdr;Apln
POSITIVE_REGULATION_OF_MAPK_CASCADE	1.68646	2.50106e-05	0.00101107	Kdr
MUSCLE_CELL_PROLIFERATION	1.68643	0.000356006	0.00770988	Apln
REGULATION_OF_OSSIFICATION	1.68367	0.00250548	0.0296113	Notum;Ccn1
WATER_SOLUBLE_VITAMIN_METABOLIC_PROCESS	1.68304	0.0052358	0.0464239	Vnn1
TISSUE_MIGRATION	1.68291	0.000225295	0.0055674	Kdr
STRIATED_MUSCLE_CELL_DEVELOPMENT	1.67898	0.00556985	0.0484667	Acta1
VASCULAR_PROCESS_IN_CIRCULATORY_SYSTEM	1.67447	0.00122926	0.0185954	Kdr;Apln
EPITHELIAL_CELL_PROLIFERATION	1.672	3.92354e-05	0.00143857	Cdkn1c;Kdr;Apln
POST_EMBRYONIC_ANIMAL_MORPHOGENESIS	1.66434	0.00573553	0.0495216	Kdr
BIOMINERAL_TISSUE_DEVELOPMENT	1.66426	0.00279655	0.0320425	Notum;Ccn1
CARBOHYDRATE_DERIVATIVE_CATABOLIC_PROCESS	1.66409	0.00283922	0.0322438	Vnn1
MYOTUBE_DIFFERENTIATION	1.66223	0.00212306	0.0264394	Acta1
BIOLOGICAL_PROCESS_INVOLVED_IN_INTERACTION_WITH_HOST	1.66157	0.00307378	0.0337474	Gbp6
REGULATION_OF_TUBE_SIZE	1.66067	0.00287387	0.0324566	Kdr;Apln
RENAL_SYSTEM_DEVELOPMENT	1.65952	0.000208227	0.0052588	Cdkn1c;Cyp4a32;Cyp4a10
EMBRYONIC_MORPHOGENESIS	1.65827	1.78528e-05	0.000777532	Cdkn1c;Ccn1;Apln;Pdzd7
MORPHOGENESIS_OF_AN_EPITHELIAL_SHEET	1.64948	0.00555527	0.0484667	Ccn1
POSITIVE_REGULATION_OF_PEPTIDASE_ACTIVITY	1.64905	0.00162732	0.0225451	Tnfrsf23;Ccn1
EMBRYONIC_ORGAN_MORPHOGENESIS	1.64812	0.00107824	0.0169656	Pdzd7
EAR_DEVELOPMENT	1.64709	0.00153147	0.0215198	Pdzd7
REGULATION_OF_CELLULAR_RESPONSE_TO_TRANSFORMING_GROWTH_FACTOR_BETA_STIMULUS	1.64579	0.00235046	0.0283313	Cdkn1c
RECEPTOR_MEDIATED_ENDOCYTOSIS	1.64223	0.00092032	0.0152922	Apln
SENSORY_ORGAN_DEVELOPMENT	1.64007	5.02785e-05	0.00171578	Cdkn1c;Kdr;Pdzd7
CONNECTIVE_TISSUE_DEVELOPMENT	1.63743	0.000886668	0.0148715	Ccn1
CIRCULATORY_SYSTEM_PROCESS	1.63688	5.50103e-05	0.0018453	Kdr;Apln
MULTICELLULAR_ORGANISMAL_LEVEL_CHEMICAL_HOMEOSTASIS	1.63224	0.00455774	0.0424979	Kdr;Cybrd1
PEPTIDYL_TYROSINE_MODIFICATION	1.62535	0.000488327	0.00974553	Kdr
POSITIVE_REGULATION_OF_EPITHELIAL_CELL_MIGRATION	1.61764	0.00441132	0.041746	Kdr
REGULATION_OF_EPITHELIAL_CELL_MIGRATION	1.6173	0.00149628	0.0211384	Kdr
REGULATION_OF_BLOOD_PRESSURE	1.6167	0.00245101	0.0292304	Kdr;Apln
IMPORT_ACROSS_PLASMA_MEMBRANE	1.61374	0.00159533	0.0222978	Slc31a1;Slc30a1;Kcnj10
MUSCLE_ORGAN_DEVELOPMENT	1.61362	0.000920232	0.0152922	Acta1;Ky
T_CELL_DIFFERENTIATION_IN_THYMUS	1.61299	0.00506996	0.0457916	Vnn1
CELL_MATRIX_ADHESION	1.61166	0.00267291	0.0310317	Kdr
POSITIVE_REGULATION_OF_CYTOKINE_PRODUCTION	1.61113	0.000171211	0.00450602	Ccn1
SENSORY_SYSTEM_DEVELOPMENT	1.60797	0.000706519	0.0127937	Cdkn1c;Kdr
TUMOR_NECROSIS_FACTOR_SUPERFAMILY_CYTOKINE_PRODUCTION	1.60662	0.00187701	0.0247902	Ccn1
POSITIVE_REGULATION_OF_CELL_ADHESION	1.60599	0.000174278	0.00454911	Vnn1;Kdr;Ccn1
RESPONSE_TO_XENOBIOTIC_STIMULUS	1.60261	0.00171221	0.0233116	Kdr;Cyp2c55
POSITIVE_REGULATION_OF_ENDOCYTOSIS	1.60151	0.00325773	0.0349398	Apln
EMBRYONIC_ORGAN_DEVELOPMENT	1.60121	0.000550523	0.010742	Cdkn1c;Kdr;Ccn1;Pdzd7
CALCIUM_ION_HOMEOSTASIS	1.5979	0.00255175	0.0299337	Slc30a1;Kdr
REGULATION_OF_LIPID_METABOLIC_PROCESS	1.58487	0.000979915	0.0159931	Ccn1
POSITIVE_REGULATION_OF_CELL_DEVELOPMENT	1.57764	0.00028083	0.00655404	Vnn1;Kdr
POSITIVE_REGULATION_OF_HEMOPOIESIS	1.57607	0.00435852	0.0413955	Vnn1
ORGANOPHOSPHATE_CATABOLIC_PROCESS	1.57565	0.00445555	0.0419684	Vnn1
TEMPERATURE_HOMEOSTASIS	1.5695	0.00290036	0.0327089	Apln
MUSCLE_CELL_DEVELOPMENT	1.56515	0.00456767	0.0425111	Acta1
DEFENSE_RESPONSE_TO_GRAM_POSITIVE_BACTERIUM	1.55579	0.00507365	0.0457916	Sprr2a1;Gbp6
REGULATION_OF_LIPID_BIOSYNTHETIC_PROCESS	1.55543	0.00582158	0.0498708	Ccn1
POSITIVE_REGULATION_OF_PHOSPHATIDYLINOSITOL_3_KINASE_PROTEIN_KINASE_B_SIGNAL_TRANSDUCTION	1.55394	0.00351411	0.0364977	Kdr
MUSCLE_CELL_DIFFERENTIATION	1.54571	0.00132095	0.0194636	Acta1
REGULATION_OF_CELL_SUBSTRATE_ADHESION	1.54561	0.00447226	0.0420131	Kdr;Ccn1
ERK1_AND_ERK2_CASCADE	1.53774	0.00192704	0.0250872	Kdr;Ccn1
GLYCEROLIPID_METABOLIC_PROCESS	1.5227	0.001932	0.0250872	Notum;Socs2
REGULATION_OF_BODY_FLUID_LEVELS	1.51045	0.00464105	0.0430167	Socs2;Apln;Vwf
BIOLOGICAL_PROCESS_INVOLVED_IN_SYMBIOTIC_INTERACTION	1.51019	0.00522111	0.0464239	Sprr2a1;Gbp6
GLAND_DEVELOPMENT	1.50652	0.00308998	0.0338581	Cdkn1c;Socs2;Vwf
GLIOGENESIS	1.5005	0.00285406	0.0323255	Kcnj10
COGNITION	1.49609	0.00470945	0.0434179	Foxo6;Cbr3
CELL_JUNCTION_ASSEMBLY	1.49529	0.00349011	0.0363923	Kdr
POSITIVE_REGULATION_OF_NERVOUS_SYSTEM_DEVELOPMENT	1.49256	0.00412768	0.0402055	Kdr
CELLULAR_RESPONSE_TO_PEPTIDE	1.49078	0.00426807	0.0409808	Socs2
MYELOID_CELL_DIFFERENTIATION	1.48679	0.00208253	0.026163	Cdkn1c
REGULATION_OF_LEUKOCYTE_DIFFERENTIATION	1.48535	0.00537497	0.0472362	Vnn1
REGULATION_OF_VESICLE_MEDIATED_TRANSPORT	1.48491	0.00106471	0.0168198	Exph5;Apln
REGULATION_OF_NEUROGENESIS	1.46963	0.00192886	0.0250872	Kdr
NEGATIVE_REGULATION_OF_TRANSPORT	1.45623	0.00303532	0.0335747	Slc30a1
G_PROTEIN_COUPLED_RECEPTOR_SIGNALING_PATHWAY	1.45607	0.00412689	0.0402055	Apln
REGULATION_OF_NERVOUS_SYSTEM_DEVELOPMENT	1.45468	0.00147032	0.0209974	Kdr
ACTIN_FILAMENT_ORGANIZATION	1.44139	0.00232832	0.028209	Acta1
REGULATION_OF_TRANSMEMBRANE_TRANSPORT	1.43997	0.00193339	0.0250872	Slc30a1;Kcnj10
MONONUCLEAR_CELL_DIFFERENTIATION	1.42896	0.00504582	0.0457197	Vnn1
MUSCLE_TISSUE_DEVELOPMENT	1.42628	0.00583204	0.0498708	Acta1
RESPONSE_TO_PEPTIDE	1.42323	0.00474656	0.0436097	Socs2
POSITIVE_REGULATION_OF_HYDROLASE_ACTIVITY	1.42283	0.00426011	0.0409808	Tnfrsf23;Ccn1
REGULATION_OF_TRANS_SYNAPTIC_SIGNALING	1.40078	0.00521228	0.0464239	Slc30a1;Kdr;Kcnj10
REGULATION_OF_MONOATOMIC_ION_TRANSPORT	1.39224	0.00471173	0.0434179	Slc30a1;Kcnj10
RESPONSE_TO_TOPOLOGICALLY_INCORRECT_PROTEIN	-1.4539	0.0057802	0.0496355	Hsph1
CHROMATIN_REMODELING	-1.47527	0.000108046	0.00316628	Bcl6
REGULATION_OF_CELL_CYCLE_PHASE_TRANSITION	-1.53077	1.22797e-05	0.000572786	Nek10
SIGNAL_TRANSDUCTION_IN_RESPONSE_TO_DNA_DAMAGE	-1.54245	0.00131233	0.0194093	Pmaip1
RESPONSE_TO_IONIZING_RADIATION	-1.54628	0.00434979	0.0413624	Pmaip1
CELL_CYCLE_PHASE_TRANSITION	-1.57531	2.08835e-06	0.000140705	Nek10
REGULATION_OF_DNA_METABOLIC_PROCESS	-1.62612	3.63241e-07	3.67106e-05	Bcl6
REGULATION_OF_CELL_CYCLE_G2_M_PHASE_TRANSITION	-1.64755	0.000935496	0.0153956	Nek10
PROTEIN_FOLDING	-1.6655	0.000303008	0.00684416	Hsph1
ESTABLISHMENT_OF_PROTEIN_LOCALIZATION_TO_MITOCHONDRIAL_MEMBRANE	-1.67759	0.0058647	0.0498721	Pmaip1
REGULATION_OF_DNA_RECOMBINATION	-1.68763	0.000324695	0.00723042	Bcl6
CELL_CYCLE_G2_M_PHASE_TRANSITION	-1.71028	0.00016342	0.00435215	Nek10
NEGATIVE_REGULATION_OF_MITOCHONDRIAL_MEMBRANE_POTENTIAL	-1.72452	0.00381909	0.0383515	Pmaip1
SOMATIC_DIVERSIFICATION_OF_IMMUNOGLOBULINS	-1.75176	0.000825096	0.0141396	Bcl6
SOMATIC_DIVERSIFICATION_OF_IMMUNOGLOBULINS_INVOLVED_IN_IMMUNE_RESPONSE	-1.76611	0.0016591	0.0228249	Bcl6
SOMATIC_DIVERSIFICATION_OF_IMMUNE_RECEPTORS	-1.77913	0.000297981	0.00678897	Bcl6
REGULATION_OF_ISOTYPE_SWITCHING	-1.78637	0.00322228	0.0347642	Bcl6
PROTEIN_INSERTION_INTO_MEMBRANE	-1.838	0.000321946	0.00718952	Pmaip1
DNA_RECOMBINATION	-1.94805	2.10587e-09	4.25656e-07	Bcl6
NEGATIVE_REGULATION_OF_ANOIKIS	-1.994	5.27718e-05	0.0017931	Tle1
ANOIKIS	-2.10545	5.97057e-06	0.000320177	Tle1
REGULATION_OF_ANOIKIS	-2.20104	6.38509e-07	5.71973e-05	Tle1

## Sheet: D) NP versus E17.5, GOBPs
Dataset S3D: Significantly enriched Gene Ontology Biological Processes with a significantly differentially expressed gene int he leading edge, in bulk RNA sequencing results along the length of the gut in GF and CONV-R mice in non-pregnant verses E17.5 stages of pregnancy.
Duodenum										Jejunum										Ileum										Colon
CONV-R					GF					CONV-R					GF					CONV-R					GF					CONV-R					GF
Gene Ontology Biological Process Pathway	Normalized enrichment score	p-value	Adjusted p-value	Significantly differentially expressed genes in the leading edge	Gene Ontology Biological Process Pathway	Normalized enrichment score	p-value	Adjusted p-value	Significantly differentially expressed genes in the leading edge	Gene Ontology Biological Process Pathway	Normalized enrichment score	p-value	Adjusted p-value	Significantly differentially expressed genes in the leading edge	Gene Ontology Biological Process Pathway	Normalized enrichment score	p-value	Adjusted p-value	Significantly differentially expressed genes in the leading edge	Gene Ontology Biological Process Pathway	Normalized enrichment score	p-value	Adjusted p-value	Significantly differentially expressed genes in the leading edge	Gene Ontology Biological Process Pathway	Normalized enrichment score	p-value	Adjusted p-value	Significantly differentially expressed genes in the leading edge	Gene Ontology Biological Process Pathway	Normalized enrichment score	p-value	Adjusted p-value	Significantly differentially expressed genes in the leading edge	Gene Ontology Biological Process Pathway	Normalized enrichment score	p-value	Adjusted p-value	Significantly differentially expressed genes in the leading edge
POSITIVE_REGULATION_OF_TRANSMEMBRANE_RECEPTOR_PROTEIN_SERINE_THREONINE_KINASE_SIGNALING_PATHWAY	2.23791	8.06e-07	9.98e-05	Kdr;Msx1;Ccn1	INORGANIC_ION_HOMEOSTASIS	1.82197	3.76565e-06	0.00682557	Slc11a2;Cybrd1;Slc40a1;Slc30a1;Ank;Atp2b1;Slc30a10;Slc39a4;Kdr;Slc31a1;Itpr2;Trpv6;Ncoa4	TRANSITION_METAL_ION_TRANSPORT	2.1549	9.86284e-05	0.00657412	Flvcr2;Slc31a1;Slc30a1;Slc30a10	FATTY_ACID_METABOLIC_PROCESS	2.00369	2.66442e-06	0.00234143	Acsl1;Acot12;Gstm7	COLLAGEN_FIBRIL_ORGANIZATION	2.22229	7.83024e-08	1.63377e-05	Col1a1	NUCLEOSIDE_PHOSPHATE_BIOSYNTHETIC_PROCESS	2.22206	2.67301e-12	1.42703e-09	Slc52a2	DETOXIFICATION_OF_INORGANIC_COMPOUND	1.9364	0.00127386	0.0194465	Mt2	NUCLEOSIDE_PHOSPHATE_BIOSYNTHETIC_PROCESS	2.90673	1.32917e-29	9.98445e-27	Upp1
MULTICELLULAR_ORGANISMAL_LEVEL_IRON_ION_HOMEOSTASIS	2.19603	3.61e-05	0.00151861	Cybrd1;Slc11a2;Slc40a1	MONOATOMIC_ION_HOMEOSTASIS	1.80474	1.18967e-06	0.00319346	Slc11a2;Cybrd1;Slc40a1;Slc30a1;Ank;Atp2b1;Slc30a10;Slc39a4;Kdr;Slc31a1;Itpr2;Trpv6;Ncoa4	POSITIVE_REGULATION_OF_PROTEIN_MATURATION	2.15047	1.32887e-05	0.00159706	Mbl2	SULFUR_COMPOUND_METABOLIC_PROCESS	1.98258	0.000117166	0.0226015	Sulf2;Acsl1;Acot12;Slc19a3	CELLULAR_RESPONSE_TO_ACID_CHEMICAL	2.10063	3.06722e-07	4.656e-05	Col1a1	ATP_METABOLIC_PROCESS	2.14955	5.2811e-08	1.03149e-05	Nt5e	STRESS_RESPONSE_TO_METAL_ION	1.93192	0.00047992	0.00946609	Mt2	RIBOSE_PHOSPHATE_BIOSYNTHETIC_PROCESS	2.88468	3.43903e-26	2.02977e-23	Upp1
VASCULAR_ENDOTHELIAL_GROWTH_FACTOR_RECEPTOR_SIGNALING_PATHWAY	2.1933	1.92e-05	0.000927173	Slc31a1;Kdr						PHAGOCYTOSIS_RECOGNITION	2.11499	3.03388e-05	0.00279666	Mbl2	RIBOSE_PHOSPHATE_METABOLIC_PROCESS	1.95072	2.70087e-05	0.007629	Acsl1;Enpp3;Acot12	TRABECULA_FORMATION	2.03395	5.46469e-05	0.00294421	Col1a1	TERPENOID_METABOLIC_PROCESS	2.14431	1.08892e-05	0.00101396	Cyp3a44	RESPONSE_TO_COPPER_ION	1.8273	0.00336185	0.0380439	Mt2	RIBOSE_PHOSPHATE_METABOLIC_PROCESS	2.77794	2.57651e-30	2.12897e-27	Upp1
GLAND_MORPHOGENESIS	2.16933	1.53e-06	0.000162177	Areg						COMPLEMENT_ACTIVATION	2.11289	0.00258465	0.0497962	Mbl2	PURINE_CONTAINING_COMPOUND_METABOLIC_PROCESS	1.86664	2.18911e-05	0.00721402	Acsl1;Enpp3;Acot12	ENDOCHONDRAL_BONE_MORPHOGENESIS	2.02633	1.34014e-05	0.00111246	Col1a1	RIBOSE_PHOSPHATE_METABOLIC_PROCESS	2.05799	1.51887e-11	6.75726e-09	Nt5e	CELLULAR_RESPONSE_TO_COPPER_ION	1.82422	0.00267722	0.0328504	Mt2	PYRIMIDINE_NUCLEOTIDE_METABOLIC_PROCESS	2.42769	2.30699e-08	2.47567e-06	Upp1
ENDOCARDIAL_CUSHION_MORPHOGENESIS	2.15499	6.71e-05	0.0024356	Msx1						XENOBIOTIC_CATABOLIC_PROCESS	2.10576	5.49189e-06	0.000907536	Cyp3a44;Acsl1	NUCLEOBASE_CONTAINING_SMALL_MOLECULE_METABOLIC_PROCESS	1.85777	1.92432e-06	0.0021742	Slc52a2;Acsl1;Enpp3;Acot12	DETOXIFICATION	2.01437	2.93919e-05	0.00192293	Mt1	VITAMIN_METABOLIC_PROCESS	2.05725	3.02315e-06	0.000366809	Slc52a2	NEGATIVE_REGULATION_OF_CELL_ADHESION	-1.40437	0.00498412	0.0493831	Bcl6	PYRIMIDINE_NUCLEOTIDE_BIOSYNTHETIC_PROCESS	2.31461	1.06136e-06	6.8516e-05	Upp1
SMOOTH_MUSCLE_CELL_PROLIFERATION	2.15327	1.17e-07	1.95e-05	Ddr2;Ereg						COLLAGEN_FIBRIL_ORGANIZATION	2.03702	0.000243818	0.0121633	Optc	ORGANOPHOSPHATE_BIOSYNTHETIC_PROCESS	1.83358	9.49504e-06	0.0049184	Slc52a2;Acsl1;Socs2;Cish;Slc19a3	REPLACEMENT_OSSIFICATION	1.9837	7.62021e-05	0.00376767	Col1a1	ISOPRENOID_METABOLIC_PROCESS	2.05444	7.62689e-06	0.000783027	Cyp3a44	IMMUNE_SYSTEM_DEVELOPMENT	-1.49196	0.00236103	0.030063	Bcl6	PYRIMIDINE_RIBONUCLEOTIDE_METABOLIC_PROCESS	2.29545	4.01571e-07	2.89407e-05	Upp1
FIBROBLAST_GROWTH_FACTOR_RECEPTOR_SIGNALING_PATHWAY	2.14697	2.31e-05	0.00104272	Spry4						REGULATION_OF_COMPLEMENT_ACTIVATION	2.03112	0.00189482	0.0418878	Mbl2	SMALL_MOLECULE_BIOSYNTHETIC_PROCESS	1.76381	8.13904e-05	0.0173977	Gstm7;Slc19a3;Sptssb	CELLULAR_RESPONSE_TO_CADMIUM_ION	1.97424	0.000202772	0.00815311	Mt1	TRANSITION_METAL_ION_TRANSPORT	2.05416	1.49084e-05	0.00131194	Flvcr2;Slc31a1;Slc30a10;Slc40a1	ALPHA_BETA_T_CELL_DIFFERENTIATION	-1.51591	0.00374637	0.0407749	Bcl6	DEOXYRIBONUCLEOTIDE_METABOLIC_PROCESS	2.26247	1.58805e-06	9.72003e-05	Upp1
RESPONSE_TO_BMP	2.14215	2.13e-06	0.000191314	Kdr;Msx1;Ccn1						REGULATION_OF_PROTEIN_MATURATION	2.02892	0.000504398	0.0181036	Mbl2	CHROMATIN_REMODELING	-1.6183	1.55099e-05	0.00635557	Bcl6	RESPONSE_TO_CADMIUM_ION	1.97241	0.000235347	0.00903919	Mt1	NUCLEOBASE_CONTAINING_SMALL_MOLECULE_METABOLIC_PROCESS	2.05236	1.65932e-14	1.40978e-11	Slc52a2;Nt5e	HOMEOSTASIS_OF_NUMBER_OF_CELLS	-1.53043	8.91865e-05	0.00266554	Bcl6	SMALL_MOLECULE_CATABOLIC_PROCESS	2.2458	5.46121e-15	1.21962e-12	Upp1
ENDOTHELIAL_CELL_PROLIFERATION	2.139	1.3e-06	0.000143448	Kdr						COMPLEMENT_ACTIVATION_CLASSICAL_PATHWAY	2.01154	0.00258649	0.0497962	Mbl2	RESPONSE_TO_MOLECULE_OF_BACTERIAL_ORIGIN	-1.62335	0.000374373	0.0462643	Defa22;Nos2;Defa2;Defa20;Defa35	TRABECULA_MORPHOGENESIS	1.96779	3.97182e-05	0.00237693	Col1a1	NUCLEOSIDE_TRIPHOSPHATE_METABOLIC_PROCESS	2.04529	7.38956e-08	1.31501e-05	Nt5e	IMMUNOGLOBULIN_PRODUCTION	-1.54473	0.00383992	0.0414534	Bcl6	PYRIMIDINE_DEOXYRIBONUCLEOTIDE_METABOLIC_PROCESS	2.23959	7.58422e-07	5.13675e-05	Upp1
ENDOCARDIAL_CUSHION_DEVELOPMENT	2.12771	1.32e-05	0.000716574	Msx1						MULTICELLULAR_ORGANISMAL_LEVEL_CHEMICAL_HOMEOSTASIS	1.97181	0.000252893	0.0123824	Mbl2	CELLULAR_RESPONSE_TO_BIOTIC_STIMULUS	-1.8613	1.08118e-05	0.0049184	Defa22;Nos2;Defa2;Defa20;Defa35	SKIN_MORPHOGENESIS	1.94964	0.000163063	0.00691676	Col1a1	ORGANOPHOSPHATE_BIOSYNTHETIC_PROCESS	2.04445	1.02138e-15	1.3632e-12	Slc52a2	CD4_POSITIVE_ALPHA_BETA_T_CELL_ACTIVATION	-1.54986	0.00386992	0.0417239	Bcl6	NUCLEOSIDE_MONOPHOSPHATE_METABOLIC_PROCESS	2.1961	1.68357e-06	0.000101543	Upp1
ENDOCARDIAL_CUSHION_FORMATION	2.1246	0.000670311	0.0123622	Msx1						KILLING_OF_CELLS_OF_ANOTHER_ORGANISM	1.96737	0.000163406	0.00932474	Mbl2	B_CELL_DIFFERENTIATION	-1.87815	0.000398343	0.0477347	Bcl6	CARTILAGE_DEVELOPMENT_INVOLVED_IN_ENDOCHONDRAL_BONE_MORPHOGENESIS	1.93385	0.00030752	0.0106939	Col1a1	MULTICELLULAR_ORGANISMAL_LEVEL_CHEMICAL_HOMEOSTASIS	2.01912	2.42233e-05	0.00202063	Slc40a1	NEGATIVE_REGULATION_OF_CYTOKINE_PRODUCTION	-1.56383	6.16372e-05	0.00197848	Bcl6	PYRIMIDINE_NUCLEOSIDE_MONOPHOSPHATE_METABOLIC_PROCESS	2.18061	1.72491e-05	0.00066915	Upp1
REGULATION_OF_TRANSMEMBRANE_RECEPTOR_PROTEIN_SERINE_THREONINE_KINASE_SIGNALING_PATHWAY	2.11954	3.2e-08	7.26e-06	Kdr;Msx1;Ccn1						POSITIVE_REGULATION_OF_HUMORAL_IMMUNE_RESPONSE	1.95607	0.000445566	0.0167499	Mbl2	POSITIVE_REGULATION_OF_REGULATORY_T_CELL_DIFFERENTIATION	-1.98068	0.000269574	0.0387647	Bcl6	CELLULAR_RESPONSE_TO_COPPER_ION	1.93301	6.04675e-05	0.00317557	Mt1	WATER_SOLUBLE_VITAMIN_METABOLIC_PROCESS	2.0086	3.78987e-05	0.00290711	Slc52a2	MYELOID_CELL_DIFFERENTIATION	-1.5809	1.00101e-05	0.000431151	Bcl6	DEOXYRIBONUCLEOSIDE_MONOPHOSPHATE_METABOLIC_PROCESS	2.18032	1.41553e-05	0.000567794	Upp1
REGULATION_OF_BMP_SIGNALING_PATHWAY	2.11945	8.8e-06	0.000532524	Kdr;Msx1;Ccn1						ESTROGEN_METABOLIC_PROCESS	1.93032	0.000664503	0.0217803	Cyp3a44	GERMINAL_CENTER_FORMATION	-2.03824	0.000103788	0.0210476	Bcl6	BONE_MORPHOGENESIS	1.92654	3.52365e-05	0.00217621	Col1a1	PURINE_CONTAINING_COMPOUND_METABOLIC_PROCESS	2.0065	8.63448e-12	4.06735e-09	Nt5e	MYELOID_CELL_HOMEOSTASIS	-1.59141	0.000605469	0.0109922	Bcl6	PYRIMIDINE_CONTAINING_COMPOUND_BIOSYNTHETIC_PROCESS	2.15659	1.6531e-05	0.000647373	Upp1
RESPONSE_TO_FIBROBLAST_GROWTH_FACTOR	2.11766	8.31e-06	0.000510233	Spry4						STRESS_RESPONSE_TO_METAL_ION	1.92792	0.000145245	0.00866226	Slc30a1;Slc30a10;Mt1	DEFENSE_RESPONSE_TO_GRAM_NEGATIVE_BACTERIUM	-2.05275	0.000113338	0.0224097	Defa22;Reg3g;Defa2;Defa20;Defa35	BONE_TRABECULA_MORPHOGENESIS	1.92565	0.000231547	0.00893773	Col1a1	NUCLEOSIDE_METABOLIC_PROCESS	1.93507	0.000226598	0.0117071	Nt5e	RHO_PROTEIN_SIGNAL_TRANSDUCTION	-1.59204	0.00173611	0.0243881	Bcl6	RIBONUCLEOTIDE_CATABOLIC_PROCESS	2.14684	2.8821e-06	0.000153644	Upp1
NEGATIVE_REGULATION_OF_CELLULAR_RESPONSE_TO_GROWTH_FACTOR_STIMULUS	2.10859	1.16e-05	0.000655464	Spry4						DETOXIFICATION_OF_INORGANIC_COMPOUND	1.9091	0.000544073	0.0190955	Slc30a1;Mt1	NEGATIVE_REGULATION_OF_RHO_PROTEIN_SIGNAL_TRANSDUCTION	-2.06738	0.000276713	0.0388105	Bcl6	STRESS_RESPONSE_TO_METAL_ION	1.92375	7.88097e-05	0.0038507	Mt1	ESTROGEN_METABOLIC_PROCESS	1.92019	0.000627402	0.0230469	Cyp3a44	REGULATION_OF_RHO_PROTEIN_SIGNAL_TRANSDUCTION	-1.60319	0.00225215	0.0293446	Bcl6	PYRIMIDINE_DEOXYRIBONUCLEOSIDE_MONOPHOSPHATE_METABOLIC_PROCESS	2.14161	5.27318e-06	0.000256308	Upp1
STEM_CELL_PROLIFERATION	2.10839	9.28e-06	0.000553228	Rnf43;Kdr						DETOXIFICATION	1.89405	0.000310866	0.0137895	Slc30a1;Slc30a10;Mt1	DISRUPTION_OF_ANATOMICAL_STRUCTURE_IN_ANOTHER_ORGANISM	-2.08138	7.02284e-05	0.0163364	Defa22;Nos2;Reg3g;Defa2;Defa20;Defa35	NEGATIVE_REGULATION_OF_FIBROBLAST_GROWTH_FACTOR_RECEPTOR_SIGNALING_PATHWAY	1.9128	0.000249841	0.00934728	Spry4	ALPHA_AMINO_ACID_METABOLIC_PROCESS	1.91915	3.73242e-06	0.000426989	Iyd	REGULATION_OF_INFLAMMATORY_RESPONSE	-1.6072	1.80776e-05	0.000713462	Bcl6	PYRIMIDINE_RIBONUCLEOTIDE_BIOSYNTHETIC_PROCESS	2.12806	1.87601e-05	0.000711078	Upp1
POSITIVE_REGULATION_OF_SMOOTH_MUSCLE_CELL_PROLIFERATION	2.10821	1.69e-05	0.000865334	Ddr2;Ereg						COPPER_ION_TRANSPORT	1.88366	0.000944539	0.0271452	Slc31a1	ANTIMICROBIAL_HUMORAL_IMMUNE_RESPONSE_MEDIATED_BY_ANTIMICROBIAL_PEPTIDE	-2.18298	1.68753e-05	0.00635557	Defa22;Reg3g;Defa2;Defa20;Defa35	SPONGIOTROPHOBLAST_LAYER_DEVELOPMENT	1.904	0.000206495	0.00819906	Adm	NUCLEOSIDE_MONOPHOSPHATE_CATABOLIC_PROCESS	1.91751	0.00157422	0.0410631	Nt5e	REGULATION_OF_IMMUNOGLOBULIN_PRODUCTION	-1.61431	0.00333553	0.0380008	Bcl6	PYRIMIDINE_CONTAINING_COMPOUND_METABOLIC_PROCESS	2.11859	7.98945e-06	0.000356848	Upp1
CARDIAC_EPITHELIAL_TO_MESENCHYMAL_TRANSITION	2.10427	0.000219029	0.00568084	Msx1						NUCLEOSIDE_BISPHOSPHATE_BIOSYNTHETIC_PROCESS	1.87108	0.00138988	0.0332384	Acsl1	DISRUPTION_OF_CELLULAR_ANATOMICAL_STRUCTURE_IN_ANOTHER_ORGANISM	-2.19023	0.000144287	0.0248079	Defa22;Reg3g;Defa2;Defa20;Defa35	INTRACELLULAR_ZINC_ION_HOMEOSTASIS	1.90241	0.00041435	0.0130032	Mt1	HORMONE_METABOLIC_PROCESS	1.90816	3.60143e-06	0.000417975	Iyd;Cyp3a44;Pax8	ERYTHROCYTE_HOMEOSTASIS	-1.6261	0.000937226	0.0153973	Bcl6	GLYCOSYL_COMPOUND_CATABOLIC_PROCESS	2.10801	2.40027e-05	0.000851219	Upp1
REGULATION_OF_CELL_MIGRATION_INVOLVED_IN_SPROUTING_ANGIOGENESIS	2.10377	0.000163815	0.00468725	Kdr						KILLING_BY_HOST_OF_SYMBIONT_CELLS	1.83559	0.00107286	0.0290441	Mbl2	MATURE_B_CELL_DIFFERENTIATION_INVOLVED_IN_IMMUNE_RESPONSE	-2.23737	2.28686e-05	0.00723472	Bcl6	COLLAGEN_ACTIVATED_TYROSINE_KINASE_RECEPTOR_SIGNALING_PATHWAY	1.88772	0.000251955	0.00935139	Col1a1	GLOMERULAR_BASEMENT_MEMBRANE_DEVELOPMENT	1.90111	0.000293583	0.0140779	Sulf2	LYMPHOCYTE_ACTIVATION_INVOLVED_IN_IMMUNE_RESPONSE	-1.64479	0.000198004	0.0047086	Bcl6	PYRIMIDINE_NUCLEOTIDE_CATABOLIC_PROCESS	2.10579	1.3607e-05	0.000553865	Upp1
BONE_GROWTH	2.10326	0.000229482	0.00590834	Kdr;Ddr2						IRON_ION_TRANSPORT	1.83294	0.0015655	0.0365222	Flvcr2	MATURE_B_CELL_DIFFERENTIATION	-2.25415	9.57506e-06	0.0049184	Bcl6	COLLAGEN_ACTIVATED_SIGNALING_PATHWAY	1.88772	0.000488458	0.014846	Col1a1	RETINOIC_ACID_METABOLIC_PROCESS	1.90053	0.00117056	0.0348471	Cyp3a44	NEGATIVE_REGULATION_OF_HEMOPOIESIS	-1.65483	0.00114601	0.0181172	Bcl6	NUCLEOBASE_CONTAINING_SMALL_MOLECULE_CATABOLIC_PROCESS	2.10073	3.87651e-05	0.00124973	Upp1
REGULATION_OF_CELLULAR_RESPONSE_TO_GROWTH_FACTOR_STIMULUS	2.10224	1.42e-08	3.73e-06	Kdr;Msx1;Spry4;Ccn1						CD40_SIGNALING_PATHWAY	1.81387	0.00242089	0.047867	Itga5	ORGAN_OR_TISSUE_SPECIFIC_IMMUNE_RESPONSE	-2.3004	7.95421e-06	0.0049184	Defa22;Defa2;Defa20;Defa35	RESPONSE_TO_ACID_CHEMICAL	1.88233	3.39122e-05	0.00211131	Col1a1	XENOBIOTIC_CATABOLIC_PROCESS	1.8857	0.000627309	0.0230469	Cyp3a44	NEGATIVE_REGULATION_OF_LYMPHOCYTE_DIFFERENTIATION	-1.65971	0.00417136	0.0439634	Bcl6	DTMP_METABOLIC_PROCESS	2.09581	9.11218e-06	0.000396284	Upp1
BRANCHING_MORPHOGENESIS_OF_AN_EPITHELIAL_TUBE	2.09369	9.25e-07	0.000109551	Areg;Kdr						IRON_COORDINATION_ENTITY_TRANSPORT	1.79258	0.00226324	0.045913	Flvcr2	INNATE_IMMUNE_RESPONSE_IN_MUCOSA	-2.38176	4.55473e-07	0.000740368	Defa22;Defa2;Defa20;Defa35	DETOXIFICATION_OF_INORGANIC_COMPOUND	1.87147	0.000422645	0.0131565	Mt1	AMINO_ACID_METABOLIC_PROCESS	1.8848	9.81766e-07	0.000133254	Iyd	REGULATION_OF_PRODUCTION_OF_MOLECULAR_MEDIATOR_OF_IMMUNE_RESPONSE	-1.68322	5.6753e-05	0.00184984	Bcl6	PYRIMIDINE_NUCLEOSIDE_MONOPHOSPHATE_BIOSYNTHETIC_PROCESS	2.08641	8.00206e-05	0.0022263	Upp1
MULTICELLULAR_ORGANISMAL_LEVEL_CHEMICAL_HOMEOSTASIS	2.09158	9.61e-05	0.00313892	Cybrd1;Kdr;Slc11a2;Slc40a1						VASCULAR_ENDOTHELIAL_GROWTH_FACTOR_RECEPTOR_SIGNALING_PATHWAY	1.76864	0.00146725	0.0347409	Slc31a1						RESPONSE_TO_COPPER_ION	1.86912	0.000609476	0.017235	Mt1	NUCLEOSIDE_MONOPHOSPHATE_METABOLIC_PROCESS	1.8723	0.000548879	0.0211318	Nt5e	REGULATION_OF_B_CELL_MEDIATED_IMMUNITY	-1.68612	0.00106365	0.0169772	Bcl6	GLYCOSYL_COMPOUND_METABOLIC_PROCESS	2.07247	1.41553e-05	0.000567794	Upp1
EPITHELIAL_TO_MESENCHYMAL_TRANSITION	2.08173	2e-06	0.000188136	Msx1						EXTRACELLULAR_STRUCTURE_ORGANIZATION	1.60473	0.00261317	0.0499117	Optc						ANDROGEN_METABOLIC_PROCESS	1.84684	0.00103438	0.0245705	Adm	IRON_ION_TRANSPORT	1.86776	0.000383647	0.0165174	Flvcr2;Slc40a1	REGULATION_OF_LYMPHOCYTE_MEDIATED_IMMUNITY	-1.68933	9.11828e-05	0.00270093	Bcl6	NUCLEOSIDE_MONOPHOSPHATE_CATABOLIC_PROCESS	2.04854	0.000257706	0.0055024	Upp1
LYMPH_VESSEL_DEVELOPMENT	2.08042	0.000301061	0.00710888	Kdr						ANGIOGENESIS	1.59036	0.000432921	0.0165093	Slc31a1;Itga5;Optc						EXTRACELLULAR_MATRIX_ASSEMBLY	1.82916	0.00220838	0.0420955	Eln	INTRACELLULAR_IRON_ION_HOMEOSTASIS	1.8366	0.000246074	0.0123934	Slc40a1	CELL_ACTIVATION_INVOLVED_IN_IMMUNE_RESPONSE	-1.69118	5.82795e-06	0.000276402	Bcl6	PYRIMIDINE_RIBONUCLEOTIDE_CATABOLIC_PROCESS	2.03202	8.50052e-05	0.00231052	Upp1
POSITIVE_REGULATION_OF_COLLAGEN_METABOLIC_PROCESS	2.07649	0.000152677	0.00450119	Ddr2						REGULATION_OF_RESPONSE_TO_BIOTIC_STIMULUS	-1.36602	0.00088956	0.0261438	Oas3;Ptpn22						NITRIC_OXIDE_MEDIATED_SIGNAL_TRANSDUCTION	1.82435	0.00194043	0.0384724	Mt1	RIBONUCLEOTIDE_CATABOLIC_PROCESS	1.82062	0.00208796	0.049697	Nt5e	PRODUCTION_OF_MOLECULAR_MEDIATOR_OF_IMMUNE_RESPONSE	-1.69881	9.04057e-06	0.000397502	Bcl6	NUCLEOSIDE_METABOLIC_PROCESS	2.0213	9.89875e-05	0.00262158	Upp1
REGULATION_OF_ANIMAL_ORGAN_MORPHOGENESIS	2.07284	3.7e-05	0.00154272	Msx1						POSITIVE_REGULATION_OF_CELL_DEVELOPMENT	-1.37614	0.00119435	0.0308586	Bcl6						EXTRACELLULAR_STRUCTURE_ORGANIZATION	1.81828	9.45274e-07	0.000117815	Col1a1;Eln	COPPER_ION_TRANSPORT	1.80815	0.00213132	0.049697	Slc31a1	NEGATIVE_REGULATION_OF_CELL_CELL_ADHESION	-1.71511	6.32333e-05	0.00200683	Bcl6	DEOXYRIBONUCLEOTIDE_CATABOLIC_PROCESS	2.01249	0.000471732	0.0085405	Upp1
MAMMARY_GLAND_MORPHOGENESIS	2.07164	0.000133141	0.00408933	Areg						ACTIVATION_OF_IMMUNE_RESPONSE	-1.40785	0.00112749	0.0298107	Oas3;Ptpn22						NEGATIVE_REGULATION_OF_CELLULAR_RESPONSE_TO_GROWTH_FACTOR_STIMULUS	1.80154	0.000217915	0.00856224	Spry4	RIBONUCLEOSIDE_MONOPHOSPHATE_METABOLIC_PROCESS	1.80421	0.00135743	0.0381294	Nt5e	NEGATIVE_REGULATION_OF_TYPE_2_IMMUNE_RESPONSE	-1.71866	0.00446343	0.0458955	Bcl6	DEOXYRIBONUCLEOSIDE_MONOPHOSPHATE_CATABOLIC_PROCESS	2.01004	0.000268762	0.00569432	Upp1
ANGIOGENESIS	2.06556	6.23e-12	6.36e-09	Slc31a1;Kdr;Ereg;Ccn1						POSITIVE_REGULATION_OF_RESPONSE_TO_BIOTIC_STIMULUS	-1.42455	0.00204711	0.0435326	Oas3;Ptpn22						BONE_TRABECULA_FORMATION	1.79655	0.00233108	0.0434684	Col1a1	CELLULAR_MODIFIED_AMINO_ACID_METABOLIC_PROCESS	1.79763	0.00052559	0.020632	Iyd;Pax8	REGULATION_OF_ALPHA_BETA_T_CELL_DIFFERENTIATION	-1.72209	0.00225594	0.0293446	Bcl6	RIBONUCLEOSIDE_MONOPHOSPHATE_METABOLIC_PROCESS	2.0088	0.000103861	0.00269877	Upp1
REGULATION_OF_VASCULATURE_DEVELOPMENT	2.06487	4.59e-08	9.37e-06	Kdr						REGULATION_OF_INNATE_IMMUNE_RESPONSE	-1.43117	0.000781789	0.0236685	Oas3;Ptpn22						POSITIVE_REGULATION_OF_EPITHELIAL_TO_MESENCHYMAL_TRANSITION	1.78988	0.00181731	0.036798	Col1a1	LIPID_MODIFICATION	1.79239	7.71915e-05	0.00519454	Cyp3a44	REGULATION_OF_HEMOPOIESIS	-1.73855	7.22624e-08	6.93227e-06	Bcl6	NUCLEOSIDE_CATABOLIC_PROCESS	2.00617	0.000210886	0.0047096	Upp1
HEART_MORPHOGENESIS	2.06199	9.87e-08	1.71e-05	Tnni1;Msx1;Ccn1						NEGATIVE_REGULATION_OF_RESPONSE_TO_EXTERNAL_STIMULUS	-1.44312	0.000613473	0.0207952	Oas3;Ptpn22						COLLAGEN_BIOSYNTHETIC_PROCESS	1.78492	0.00103802	0.0245814	Col1a1	NUCLEOSIDE_PHOSPHATE_CATABOLIC_PROCESS	1.72786	0.00204277	0.0492726	Nt5e	REGULATION_OF_LEUKOCYTE_DIFFERENTIATION	-1.74752	1.06739e-06	6.89301e-05	Bcl6	NUCLEOSIDE_MONOPHOSPHATE_BIOSYNTHETIC_PROCESS	1.99982	0.000223058	0.00492814	Upp1
TRANSMEMBRANE_RECEPTOR_PROTEIN_SERINE_THREONINE_KINASE_SIGNALING_PATHWAY	2.06136	2.53e-09	1.15e-06	Kdr;Msx1;Ccn1						CYTOKINE_MEDIATED_SIGNALING_PATHWAY	-1.4886	0.000363507	0.0149792	Oas3						COLLAGEN_METABOLIC_PROCESS	1.77833	0.000200066	0.00808643	Col1a1	ORGANOPHOSPHATE_CATABOLIC_PROCESS	1.68633	0.00107597	0.0327618	Nt5e	CYTOKINE_PRODUCTION_INVOLVED_IN_IMMUNE_RESPONSE	-1.75945	6.32333e-05	0.00200683	Bcl6	NUCLEOSIDE_PHOSPHATE_CATABOLIC_PROCESS	1.98687	3.56907e-05	0.00118439	Upp1
MUSCLE_CELL_PROLIFERATION	2.06005	8.72e-08	1.58e-05	Ddr2;Ereg						CELLULAR_RESPONSE_TO_BIOTIC_STIMULUS	-1.49519	0.00239037	0.0476393	Ptpn22						PHOSPHATIDYLINOSITOL_PHOSPHATE_BIOSYNTHETIC_PROCESS	1.76251	0.00216046	0.0415855	Cish	XENOBIOTIC_METABOLIC_PROCESS	1.6794	0.0021654	0.049697	Cyp3a44	NEGATIVE_REGULATION_OF_LEUKOCYTE_CELL_CELL_ADHESION	-1.76304	5.53233e-05	0.00181727	Bcl6	PYRIMIDINE_DEOXYRIBONUCLEOTIDE_CATABOLIC_PROCESS	1.97508	0.000252425	0.00541763	Upp1
MESENCHYME_MORPHOGENESIS	2.06002	0.000153162	0.00450119	Msx1						B_CELL_ACTIVATION	-1.50444	0.00162808	0.0376499	Bcl6						TOOTH_MINERALIZATION	1.76035	0.00281517	0.0489484	Col1a1	CARBOHYDRATE_DERIVATIVE_CATABOLIC_PROCESS	1.66113	0.00143763	0.039292	Nt5e	NEGATIVE_REGULATION_OF_B_CELL_MEDIATED_IMMUNITY	-1.77376	0.00366707	0.0403616	Bcl6	PYRIMIDINE_NUCLEOSIDE_MONOPHOSPHATE_CATABOLIC_PROCESS	1.9708	0.000187441	0.0043023	Upp1
POSITIVE_REGULATION_OF_ERK1_AND_ERK2_CASCADE	2.05372	1.25e-06	0.000141437	Kdr;Slc30a10;Ddr2						ADAPTIVE_IMMUNE_RESPONSE	-1.51631	0.000284631	0.0133386	Bcl6						TRANSITION_METAL_ION_TRANSPORT	1.75688	0.000652103	0.0181088	Flvcr2;Slc31a1	SMALL_MOLECULE_BIOSYNTHETIC_PROCESS	1.58977	1.03223e-05	0.000984055	Nt5e	REGULATION_OF_CD4_POSITIVE_ALPHA_BETA_T_CELL_ACTIVATION	-1.77521	0.000484778	0.00948851	Bcl6	PYRIMIDINE_RIBONUCLEOSIDE_MONOPHOSPHATE_METABOLIC_PROCESS	1.965	0.000813252	0.0129935	Upp1
POSITIVE_REGULATION_OF_VASCULATURE_DEVELOPMENT	2.05259	3.7e-06	0.000280073	Kdr						POSITIVE_REGULATION_OF_CELL_ADHESION	-1.52277	8.6872e-05	0.0059919	Bcl6;Ptpn22						EMBRYONIC_SKELETAL_SYSTEM_DEVELOPMENT	1.74151	0.000842227	0.0218188	Col1a1	ORGANIC_HYDROXY_COMPOUND_METABOLIC_PROCESS	1.45894	0.000807412	0.0268289	Iyd;Pax8	REGULATION_OF_CD4_POSITIVE_ALPHA_BETA_T_CELL_DIFFERENTIATION	-1.78627	0.0016385	0.0233258	Bcl6	PYRIMIDINE_CONTAINING_COMPOUND_CATABOLIC_PROCESS	1.89994	0.00197554	0.0252301	Upp1
NEGATIVE_REGULATION_OF_RECEPTOR_SIGNALING_PATHWAY_VIA_STAT	2.04747	0.00209472	0.0264481	Socs2						REGULATION_OF_CANONICAL_NF_KAPPAB_SIGNAL_TRANSDUCTION	-1.52535	0.00192711	0.042226	Per1						BONE_DEVELOPMENT	1.72501	0.000115906	0.0052327	Col1a1	INORGANIC_ION_HOMEOSTASIS	1.43921	0.000970792	0.0301322	Slc31a1;Nt5e;Slc30a10;Slc40a1	NEGATIVE_REGULATION_OF_IMMUNOGLOBULIN_PRODUCTION	-1.79305	0.00304677	0.0358229	Bcl6	RIBONUCLEOSIDE_METABOLIC_PROCESS	1.89833	0.00226261	0.0275345	Upp1
ODONTOGENESIS	2.04724	2.06e-05	0.000982999	Msx1						REGULATION_OF_INFLAMMATORY_RESPONSE	-1.52801	0.000220594	0.0112887	Bcl6						RESPONSE_TO_TOXIC_SUBSTANCE	1.72304	0.00051922	0.0153578	Mt1	REGULATION_OF_HORMONE_LEVELS	1.43269	0.00147372	0.0397358	Iyd;Cyp3a44;Pax8	REGULATION_OF_LEUKOCYTE_MEDIATED_IMMUNITY	-1.79798	3.26368e-07	2.52771e-05	Bcl6	RIBONUCLEOSIDE_CATABOLIC_PROCESS	1.85061	0.00102981	0.0155564	Upp1
REGULATION_OF_BLOOD_VESSEL_ENDOTHELIAL_CELL_MIGRATION	2.04293	3.7e-05	0.00154272	Kdr						CELL_ACTIVATION_INVOLVED_IN_IMMUNE_RESPONSE	-1.54229	0.00111439	0.0295629	Bcl6						STEROID_METABOLIC_PROCESS	1.71872	1.42539e-05	0.00117064	Adm	MONOATOMIC_ION_HOMEOSTASIS	1.40488	0.00155761	0.0409822	Slc31a1;Nt5e;Slc30a10;Slc40a1	T_HELPER_2_CELL_DIFFERENTIATION	-1.80721	0.00479674	0.0480914	Bcl6	CARBOHYDRATE_DERIVATIVE_CATABOLIC_PROCESS	1.80601	4.99766e-05	0.00152947	Upp1
POSITIVE_REGULATION_OF_ENDOTHELIAL_CELL_PROLIFERATION	2.04167	5.77e-05	0.00216087	Kdr						REGULATION_OF_LYMPHOCYTE_DIFFERENTIATION	-1.54528	0.000961828	0.0273449	Bcl6						OUTFLOW_TRACT_MORPHOGENESIS	1.70472	0.00216546	0.0415855	Eln	MONONUCLEAR_CELL_DIFFERENTIATION	-1.34398	0.00160463	0.0414512	Bcl6	MATURE_B_CELL_DIFFERENTIATION_INVOLVED_IN_IMMUNE_RESPONSE	-1.80829	0.00119054	0.0186812	Bcl6	TERPENOID_METABOLIC_PROCESS	1.77989	0.001581	0.0216646	Rbp2
MORPHOGENESIS_OF_A_BRANCHING_STRUCTURE	2.04086	1.58e-06	0.00016567	Areg;Kdr						CELLULAR_RESPONSE_TO_LIPID	-1.55801	1.47121e-05	0.00169125	Per1;Ptpn22						RESPONSE_TO_FIBROBLAST_GROWTH_FACTOR	1.70352	0.00262304	0.0469835	Spry4	RAS_PROTEIN_SIGNAL_TRANSDUCTION	-1.38034	0.000951108	0.0298685	Bcl6	B_CELL_DIFFERENTIATION	-1.8201	1.31836e-05	0.000553713	Bcl6	PYRIMIDINE_NUCLEOSIDE_METABOLIC_PROCESS	1.75728	0.00426761	0.0427952	Upp1
POSITIVE_REGULATION_OF_CELL_DIVISION	2.03784	0.000115399	0.00368287	Cdc14a;Ereg						POSITIVE_REGULATION_OF_CYTOKINE_PRODUCTION	-1.56273	3.86544e-05	0.00328866	Oas3;Ptpn22						REGULATION_OF_EPITHELIAL_TO_MESENCHYMAL_TRANSITION	1.69443	0.00154204	0.0323493	Col1a1	NEGATIVE_REGULATION_OF_CELL_ACTIVATION	-1.50217	0.00168619	0.0430032	Bcl6	ALPHA_BETA_T_CELL_ACTIVATION	-1.83713	4.8242e-06	0.00023541	Bcl6	ORGANOPHOSPHATE_CATABOLIC_PROCESS	1.75647	0.000258414	0.00550329	Upp1
MESENCHYMAL_CELL_PROLIFERATION	2.03091	0.000141652	0.00427046	Kdr;Msx1						NEGATIVE_REGULATION_OF_CYTOKINE_PRODUCTION	-1.62421	0.000128601	0.00809574	Bcl6;Oas3;Ptpn22						SKIN_DEVELOPMENT	1.68122	4.53413e-05	0.00259285	Col1a1	LYMPHOCYTE_ACTIVATION_INVOLVED_IN_IMMUNE_RESPONSE	-1.51992	0.00216667	0.049697	Bcl6	B_CELL_ACTIVATION	-1.84268	2.94058e-07	2.29856e-05	Bcl6	FATTY_ACID_TRANSPORT	1.69621	0.00144146	0.0201791	Rbp2
MAMMARY_GLAND_DUCT_MORPHOGENESIS	2.03045	0.000295578	0.00701997	Areg						MONONUCLEAR_CELL_DIFFERENTIATION	-1.6354	8.46372e-06	0.00124323	Bcl6;Ptpn22						HORMONE_METABOLIC_PROCESS	1.66578	0.000945716	0.0232514	Adm	B_CELL_ACTIVATION	-1.52488	0.000849706	0.0280018	Bcl6	IMMUNOLOGICAL_MEMORY_PROCESS	-1.85406	0.000997704	0.0162285	Bcl6	ISOPRENOID_METABOLIC_PROCESS	1.6909	0.00164031	0.0220747	Rbp2
REGULATION_OF_ENDOTHELIAL_CELL_MIGRATION	2.03008	4.6e-06	0.000312907	Kdr						NEGATIVE_REGULATION_OF_IMMUNE_SYSTEM_PROCESS	-1.63557	5.34581e-06	0.000902192	Bcl6;Oas3;Ptpn22						SKELETAL_SYSTEM_MORPHOGENESIS	1.65928	0.000406556	0.0129695	Col1a1	B_CELL_DIFFERENTIATION	-1.63481	0.000534254	0.0208108	Bcl6	MONONUCLEAR_CELL_DIFFERENTIATION	-1.85731	7.70305e-11	1.58608e-08	Bcl6	MONOCARBOXYLIC_ACID_TRANSPORT	1.67123	0.000407878	0.00767721	Rbp2
INTERFERON_MEDIATED_SIGNALING_PATHWAY	2.02632	0.000167749	0.0047753	Trim6;Irf7						NEGATIVE_REGULATION_OF_CELL_CELL_ADHESION	-1.66379	0.00069366	0.0223663	Bcl6;Ptpn22						BIOMINERAL_TISSUE_DEVELOPMENT	1.65453	0.000695298	0.0191021	Col1a1	CELLULAR_SENESCENCE	-1.69311	0.00158121	0.0411114	Bcl6	REGULATION_OF_IMMUNE_EFFECTOR_PROCESS	-1.85778	1.01674e-09	1.5606e-07	Bcl6	LIPID_LOCALIZATION	1.34546	0.00367434	0.0393278	Rbp2
AXIS_ELONGATION	2.02081	0.00120944	0.0183323	Areg						VIRAL_LIFE_CYCLE	-1.66416	0.000204398	0.0108086	Oas3						PLACENTA_DEVELOPMENT	1.64885	0.000994644	0.024071	Adm	NOTCH_SIGNALING_PATHWAY	-1.76289	1.4428e-05	0.00128377	Bcl6	POSITIVE_REGULATION_OF_HEMOPOIESIS	-1.85828	2.46932e-06	0.000138053	Bcl6	CELLULAR_NITROGEN_COMPOUND_CATABOLIC_PROCESS	1.34492	0.00456745	0.0450906	Upp1
COLLAGEN_BIOSYNTHETIC_PROCESS	2.01592	0.000280215	0.00679551	Ddr2						PRODUCTION_OF_MOLECULAR_MEDIATOR_OF_IMMUNE_RESPONSE	-1.67692	4.80111e-05	0.00370218	Bcl6;Ptpn22						SKELETAL_SYSTEM_DEVELOPMENT	1.60352	3.1879e-05	0.00205088	Col1a1	NEGATIVE_REGULATION_OF_LYMPHOCYTE_DIFFERENTIATION	-1.78953	0.000766587	0.0259991	Bcl6	ADAPTIVE_IMMUNE_RESPONSE_BASED_ON_SOMATIC_RECOMBINATION_OF_IMMUNE_RECEPTORS_BUILT_FROM_IMMUNOGLOBULIN_SUPERFAMILY_DOMAINS	-1.8609	4.19847e-08	4.27848e-06	Bcl6	REGULATION_OF_METAL_ION_TRANSPORT	-1.37841	0.0027018	0.0314879	Aplnr
MAMMARY_GLAND_DEVELOPMENT	2.01025	4.5e-05	0.00180289	Areg;Socs2;Msx1						T_CELL_DIFFERENTIATION	-1.68837	9.92375e-06	0.00138097	Bcl6;Ptpn22						REGULATION_OF_CELL_SUBSTRATE_ADHESION	1.58198	0.000900032	0.0224137	Col1a1;Spry4	NEGATIVE_REGULATION_OF_CELLULAR_SENESCENCE	-2.00366	0.000374857	0.0162262	Bcl6	REGULATION_OF_LYMPHOCYTE_DIFFERENTIATION	-1.86207	8.80809e-07	5.85495e-05	Bcl6	REGULATION_OF_MONOATOMIC_CATION_TRANSMEMBRANE_TRANSPORT	-1.39255	0.00461068	0.045463	Aplnr
VASCULOGENESIS	2.00973	7.53e-05	0.00263014	Kdr						DEFENSE_RESPONSE_TO_SYMBIONT	-1.69136	1.65234e-05	0.00177748	Oas3;Pmaip1;Ptpn22						GLYCEROLIPID_METABOLIC_PROCESS	1.58015	0.000171856	0.00715776	Cish						REGULATION_OF_TYPE_2_IMMUNE_RESPONSE	-1.86216	0.00125706	0.0192948	Bcl6	MUSCLE_CELL_DIFFERENTIATION	-1.43242	0.00131908	0.0189228	Aplnr
REGULATION_OF_COLLAGEN_METABOLIC_PROCESS	2.0072	0.000327956	0.00746351	Ddr2						LEUKOCYTE_CELL_CELL_ADHESION	-1.69474	2.18923e-06	0.000469324	Bcl6;Ptpn22						ORGANOPHOSPHATE_BIOSYNTHETIC_PROCESS	1.57612	1.99665e-05	0.00149652	Cish;Slc52a2						T_CELL_DIFFERENTIATION	-1.87588	1.14871e-08	1.36583e-06	Bcl6	POSITIVE_REGULATION_OF_MONOATOMIC_ION_TRANSPORT	-1.449	0.0033782	0.0367291	Aplnr
CHEMOKINE_C_X_C_MOTIF_LIGAND_2_PRODUCTION	2.00648	0.000732038	0.0130024	Ccn1						REGULATION_OF_RHO_PROTEIN_SIGNAL_TRANSDUCTION	-1.69593	0.00252175	0.0490258	Bcl6						ANGIOGENESIS	1.56296	2.5313e-05	0.00174318	Adm;Slc31a1						B_CELL_MEDIATED_IMMUNITY	-1.88823	3.44308e-06	0.000182681	Bcl6	REGULATION_OF_MONOATOMIC_ION_TRANSMEMBRANE_TRANSPORT	-1.49452	0.000150634	0.00359736	Aplnr
POSITIVE_REGULATION_OF_CELL_MIGRATION_INVOLVED_IN_SPROUTING_ANGIOGENESIS	2.00629	0.000802645	0.0137765	Kdr						REGULATION_OF_LYMPHOCYTE_ACTIVATION	-1.69624	8.88538e-07	0.000264737	Bcl6;Ptpn22						REGULATION_OF_BODY_FLUID_LEVELS	1.54121	0.000572325	0.0166503	Adm						TYPE_2_IMMUNE_RESPONSE	-1.88904	0.00089468	0.0149859	Bcl6	REGULATION_OF_CALCIUM_ION_TRANSMEMBRANE_TRANSPORT	-1.50496	0.00155562	0.0213878	Aplnr
BONE_MINERALIZATION	2.00629	8.29e-05	0.00284469	Notum;Ddr2;Ccn1						ANTIGEN_RECEPTOR_MEDIATED_SIGNALING_PATHWAY	-1.70274	0.000889916	0.0261438	Ptpn22						ORGANIC_ANION_TRANSPORT	1.53911	0.000651784	0.0181088	Slc52a2						REGULATION_OF_CELL_CELL_ADHESION	-1.89383	2.47588e-11	5.50036e-09	Bcl6	EPITHELIAL_TUBE_MORPHOGENESIS	-1.51139	0.000287788	0.00594498	Aplnr
REGULATION_OF_STEM_CELL_PROLIFERATION	2.00619	5.46e-05	0.00206504	Kdr						NEGATIVE_REGULATION_OF_RESPONSE_TO_BIOTIC_STIMULUS	-1.7067	0.00122596	0.0310682	Oas3;Ptpn22						NUCLEOBASE_CONTAINING_SMALL_MOLECULE_METABOLIC_PROCESS	1.5331	7.33979e-05	0.00370044	Slc52a2						REGULATION_OF_ADAPTIVE_IMMUNE_RESPONSE	-1.89936	2.83934e-07	2.24016e-05	Bcl6	ENDOTHELIAL_CELL_PROLIFERATION	-1.51776	0.0027969	0.0323227	Aplnr
POSITIVE_REGULATION_OF_VASCULAR_ASSOCIATED_SMOOTH_MUSCLE_CELL_PROLIFERATION	1.9992	0.000749328	0.013194	Ddr2						REGULATION_OF_LEUKOCYTE_MEDIATED_IMMUNITY	-1.71034	9.43466e-05	0.00639622	Bcl6						REGULATION_OF_CELLULAR_RESPONSE_TO_GROWTH_FACTOR_STIMULUS	1.53038	0.00117082	0.0265845	Spry4						LEUKOCYTE_MEDIATED_IMMUNITY	-1.92667	8.64696e-11	1.73804e-08	Bcl6	HEART_MORPHOGENESIS	-1.5203	0.000869532	0.0137379	Aplnr
CARDIAC_CHAMBER_MORPHOGENESIS	1.99472	7.44e-05	0.00262264	Tnni1;Ccn1						REGULATION_OF_RESPONSE_TO_CYTOKINE_STIMULUS	-1.71238	0.000972903	0.027561	Oas3						GLYCEROPHOSPHOLIPID_METABOLIC_PROCESS	1.51249	0.00158098	0.0330764	Cish						POSITIVE_REGULATION_OF_REGULATORY_T_CELL_DIFFERENTIATION	-1.93888	0.000510412	0.00979422	Bcl6	CELL_JUNCTION_ASSEMBLY	-1.53148	6.63265e-05	0.00194346	Aplnr
REGULATION_OF_OSTEOBLAST_DIFFERENTIATION	1.99454	6.78e-05	0.00244042	Areg;Ddr2;Ccn1						INTRACELLULAR_RECEPTOR_SIGNALING_PATHWAY	-1.71768	1.04984e-05	0.00143574	Per1;Oas3;Ptpn22						REGULATION_OF_VASCULATURE_DEVELOPMENT	1.50498	0.00147544	0.0314171	Adm						NEGATIVE_REGULATION_OF_IMMUNE_RESPONSE	-1.93957	1.1652e-07	1.0577e-05	Bcl6	POSITIVE_REGULATION_OF_CATION_TRANSMEMBRANE_TRANSPORT	-1.55753	0.00160033	0.0218282	Aplnr
REGULATION_OF_TYPE_I_INTERFERON_MEDIATED_SIGNALING_PATHWAY	1.98518	0.00255467	0.030205	Trim6;Irf7						CD4_POSITIVE_ALPHA_BETA_T_CELL_DIFFERENTIATION	-1.72966	0.00192647	0.042226	Bcl6						OSSIFICATION	1.49915	0.00106518	0.0250708	Col1a1						NEGATIVE_REGULATION_OF_ADAPTIVE_IMMUNE_RESPONSE	-1.94684	0.000105415	0.00296623	Bcl6	EMBRYONIC_ORGAN_DEVELOPMENT	-1.56424	1.23717e-05	0.000513704	Aplnr
CELL_MIGRATION_INVOLVED_IN_SPROUTING_ANGIOGENESIS	1.9839	0.000280664	0.00679551	Kdr						NEGATIVE_REGULATION_OF_LYMPHOCYTE_ACTIVATION	-1.73122	0.000313874	0.013802	Bcl6;Ptpn22						PHOSPHOLIPID_METABOLIC_PROCESS	1.48334	0.000867821	0.0220667	Cish						MATURE_B_CELL_DIFFERENTIATION	-1.95183	0.00014115	0.00378281	Bcl6	POSITIVE_REGULATION_OF_MONOATOMIC_ION_TRANSMEMBRANE_TRANSPORT	-1.56749	0.000366724	0.00714679	Aplnr
POSITIVE_REGULATION_OF_ANIMAL_ORGAN_MORPHOGENESIS	1.98348	0.00128925	0.0191441	Msx1						POSITIVE_REGULATION_OF_CELL_ACTIVATION	-1.73515	1.21251e-06	0.000310246	Bcl6;Ptpn22						CONNECTIVE_TISSUE_DEVELOPMENT	1.47685	0.00230375	0.0433779	Col1a1						NEGATIVE_REGULATION_OF_LEUKOCYTE_PROLIFERATION	-1.95878	9.14841e-06	0.00040016	Bcl6	CARDIAC_CHAMBER_MORPHOGENESIS	-1.575	0.00126107	0.018249	Aplnr
REGULATION_OF_ODONTOGENESIS	1.98157	0.000500548	0.0101982	Msx1						REGULATION_OF_PRODUCTION_OF_MOLECULAR_MEDIATOR_OF_IMMUNE_RESPONSE	-1.73812	0.00017761	0.00981767	Bcl6;Ptpn22						TRANSMEMBRANE_RECEPTOR_PROTEIN_TYROSINE_KINASE_SIGNALING_PATHWAY	1.37885	0.00263371	0.0469904	Col1a1;Slc31a1;Spry4						NEGATIVE_REGULATION_OF_IMMUNE_EFFECTOR_PROCESS	-1.95886	1.70967e-06	0.000101641	Bcl6	CARDIAC_CHAMBER_DEVELOPMENT	-1.57761	0.000597557	0.0101806	Aplnr
MORPHOGENESIS_OF_A_POLARIZED_EPITHELIUM	1.98083	0.000184617	0.00506147	Ophn1						LEUKOCYTE_PROLIFERATION	-1.75611	6.71703e-07	0.000242179	Bcl6;Ptpn22						CELL_ACTIVATION_INVOLVED_IN_IMMUNE_RESPONSE	-1.46907	0.00147904	0.0314171	Bcl6						LYMPHOCYTE_MEDIATED_IMMUNITY	-1.95918	9.3346e-10	1.45931e-07	Bcl6	POSITIVE_REGULATION_OF_TRANSMEMBRANE_TRANSPORT	-1.58183	0.000147629	0.00355645	Aplnr
EPIBOLY	1.97921	0.00132296	0.0193725	Ccn1						RESPONSE_TO_VIRUS	-1.75765	8.63155e-07	0.000264737	Oas3;Pmaip1;Ptpn22						NEGATIVE_REGULATION_OF_LYMPHOCYTE_ACTIVATION	-1.53452	0.00146429	0.0314171	Bcl6						REGULATION_OF_ALPHA_BETA_T_CELL_ACTIVATION	-1.95939	1.30552e-06	7.9289e-05	Bcl6	PATTERN_SPECIFICATION_PROCESS	-1.58588	8.42706e-06	0.00037437	Aplnr
HEART_VALVE_MORPHOGENESIS	1.97138	0.000186164	0.00508682	Ccn1						NEGATIVE_REGULATION_OF_LEUKOCYTE_CELL_CELL_ADHESION	-1.76176	0.000616278	0.0208014	Bcl6;Ptpn22						HUMORAL_IMMUNE_RESPONSE	-1.72618	0.000148137	0.00646461	Reg3a						NEGATIVE_REGULATION_OF_CELL_ACTIVATION	-1.98908	5.9117e-08	5.87136e-06	Bcl6	SPECIFICATION_OF_SYMMETRY	-1.59215	0.00163253	0.0220747	Aplnr
COLLAGEN_FIBRIL_ORGANIZATION	1.96637	0.000851904	0.0143506	Ddr2						POSITIVE_REGULATION_OF_TUMOR_NECROSIS_FACTOR_SUPERFAMILY_CYTOKINE_PRODUCTION	-1.77196	0.000688817	0.0223622	Oas3						NEGATIVE_REGULATION_OF_LYMPHOCYTE_DIFFERENTIATION	-1.79223	0.00203588	0.0398909	Bcl6						B_CELL_PROLIFERATION	-1.99757	3.83697e-06	0.000196313	Bcl6	MESENCHYME_DEVELOPMENT	-1.59545	8.34675e-05	0.00228375	Aplnr
CELLULAR_RESPONSE_TO_VASCULAR_ENDOTHELIAL_GROWTH_FACTOR_STIMULUS	1.96315	0.00103562	0.016334	Kdr						REGULATION_OF_INFLAMMASOME_MEDIATED_SIGNALING_PATHWAY	-1.77258	0.00181648	0.0407015	Ptpn22						NEGATIVE_REGULATION_OF_B_CELL_ACTIVATION	-1.82495	0.00274699	0.0480879	Bcl6						NEGATIVE_REGULATION_OF_B_CELL_ACTIVATION	-1.99811	9.11828e-05	0.00270093	Bcl6	CARDIAC_VENTRICLE_DEVELOPMENT	-1.60185	0.00091138	0.0142089	Aplnr
BONE_MORPHOGENESIS	1.95901	0.000257551	0.00644196	Msx1						CD4_POSITIVE_ALPHA_BETA_T_CELL_ACTIVATION	-1.7761	0.00195301	0.0422735	Bcl6						NEGATIVE_REGULATION_OF_IMMUNOGLOBULIN_PRODUCTION	-1.90664	0.00118684	0.0268199	Bcl6						NEGATIVE_REGULATION_OF_LYMPHOCYTE_ACTIVATION	-1.99926	9.22593e-08	8.55883e-06	Bcl6	REGULATION_OF_CELL_JUNCTION_ASSEMBLY	-1.60454	0.000206016	0.00462584	Aplnr
REGULATION_OF_VASCULAR_ENDOTHELIAL_GROWTH_FACTOR_RECEPTOR_SIGNALING_PATHWAY	1.95724	0.00118215	0.0180527	Kdr						POSITIVE_REGULATION_OF_HEMOPOIESIS	-1.77837	8.38043e-05	0.00583102	Bcl6						ANTIMICROBIAL_HUMORAL_RESPONSE	-1.9543	1.53638e-05	0.00123551	Reg3a						LEUKOCYTE_CELL_CELL_ADHESION	-2.00935	8.7851e-13	2.77204e-10	Bcl6	REGULATION_OF_G_PROTEIN_COUPLED_RECEPTOR_SIGNALING_PATHWAY	-1.62	0.00100334	0.0153004	Aplnr
ENDOTHELIAL_CELL_MIGRATION	1.95715	4.03e-06	0.000288857	Kdr						IMMUNOGLOBULIN_PRODUCTION	-1.78168	0.00046616	0.0172784	Bcl6						ANTIMICROBIAL_HUMORAL_IMMUNE_RESPONSE_MEDIATED_BY_ANTIMICROBIAL_PEPTIDE	-2.35165	8.7508e-09	2.81484e-06	Reg3a						POSITIVE_REGULATION_OF_LYMPHOCYTE_DIFFERENTIATION	-2.02175	3.38137e-07	2.59505e-05	Bcl6	EMBRYONIC_ORGAN_MORPHOGENESIS	-1.6408	1.52118e-05	0.000604305	Aplnr
POSITIVE_REGULATION_OF_ENDOTHELIAL_CELL_MIGRATION	1.95579	0.0002333	0.00597512	Kdr						POSITIVE_REGULATION_OF_B_CELL_ACTIVATION	-1.78212	0.00116594	0.0304218	Bcl6						DISRUPTION_OF_ANATOMICAL_STRUCTURE_IN_ANOTHER_ORGANISM	-2.43433	1.28654e-09	5.7913e-07	Reg3a						ADAPTIVE_IMMUNE_RESPONSE	-2.02563	2.58711e-13	1.01779e-10	Bcl6	ARTERY_DEVELOPMENT	-1.69357	0.000346162	0.00686365	Aplnr
COLLAGEN_METABOLIC_PROCESS	1.9513	0.000308793	0.00720812	Ddr2						NEGATIVE_REGULATION_OF_DEFENSE_RESPONSE	-1.78881	3.41308e-06	0.000644584	Oas3;Ptpn22						DISRUPTION_OF_CELLULAR_ANATOMICAL_STRUCTURE_IN_ANOTHER_ORGANISM	-2.66113	5.05279e-14	1.30025e-10	Reg3a						REGULATION_OF_T_CELL_ACTIVATION	-2.03476	2.32017e-12	6.66354e-10	Bcl6	NEGATIVE_REGULATION_OF_CAMP_MEDIATED_SIGNALING	-1.69998	0.00523244	0.0494121	Aplnr
RESPONSE_TO_CADMIUM_ION	1.95115	0.00174445	0.0233259	Slc30a1						POSITIVE_REGULATION_OF_CD8_POSITIVE_ALPHA_BETA_T_CELL_PROLIFERATION	-1.79157	0.00211099	0.0440345	Ptpn22																REGULATION_OF_T_CELL_PROLIFERATION	-2.06868	1.81763e-09	2.51548e-07	Bcl6	ENDOCARDIAL_CUSHION_MORPHOGENESIS	-1.7053	0.00301204	0.0340938	Aplnr
TRANSITION_METAL_ION_TRANSPORT	1.94461	0.000292406	0.0069649	Slc31a1;Slc30a1;Slc30a10;Slc39a4;Slc11a2;Slc40a1						INTRINSIC_APOPTOTIC_SIGNALING_PATHWAY_IN_RESPONSE_TO_ENDOPLASMIC_RETICULUM_STRESS	-1.79207	0.00205381	0.0435584	Pmaip1																LEUKOCYTE_PROLIFERATION	-2.06886	2.87255e-13	1.05435e-10	Bcl6	AORTA_DEVELOPMENT	-1.71518	0.00234959	0.0283103	Aplnr
CARDIAC_SEPTUM_MORPHOGENESIS	1.94424	0.000271651	0.00667369	Ccn1						POSITIVE_REGULATION_OF_T_CELL_PROLIFERATION	-1.79245	0.000729635	0.0230576	Ptpn22																POSITIVE_REGULATION_OF_B_CELL_ACTIVATION	-2.07347	3.27685e-06	0.000175083	Bcl6	ENDOCARDIAL_CUSHION_DEVELOPMENT	-1.73311	0.00210536	0.0260819	Aplnr
SMOOTH_MUSCLE_CELL_DIFFERENTIATION	1.94355	0.000600196	0.0115108	Ereg						REGULATION_OF_T_CELL_ACTIVATION	-1.7968	5.18662e-07	0.000195906	Bcl6;Ptpn22																NEGATIVE_REGULATION_OF_LEUKOCYTE_MEDIATED_IMMUNITY	-2.07351	3.27685e-06	0.000175083	Bcl6	CARDIAC_SEPTUM_DEVELOPMENT	-1.75338	0.000200414	0.00452465	Aplnr
MORPHOGENESIS_OF_AN_EPITHELIUM	1.94122	1.22e-09	7.11e-07	Areg;Kdr;Ophn1;Ccn1						REGULATION_OF_LEUKOCYTE_PROLIFERATION	-1.8009	1.28058e-06	0.000317424	Bcl6;Ptpn22																POSITIVE_REGULATION_OF_LEUKOCYTE_PROLIFERATION	-2.09982	2.78363e-09	3.73006e-07	Bcl6	MESENCHYME_MORPHOGENESIS	-1.76071	0.000917149	0.0142719	Aplnr
ERBB2_SIGNALING_PATHWAY	1.93515	0.00287915	0.0324899	Areg;Ereg						T_CELL_ACTIVATION	-1.80129	3.28122e-09	2.89185e-06	Bcl6;Ptpn22																POSITIVE_REGULATION_OF_CELL_CELL_ADHESION	-2.10772	2.368e-12	6.66354e-10	Bcl6	ADAPTATION_OF_SIGNALING_PATHWAY	-1.76944	0.00348057	0.0375947	Aplnr
BONE_DEVELOPMENT	1.93063	1.87e-05	0.000919245	Kdr;Notum;Ddr2;Msx1						REGULATION_OF_CELLULAR_SENESCENCE	-1.80159	0.00136877	0.0330094	Bcl6																POSITIVE_REGULATION_OF_CELL_ACTIVATION	-2.12744	1.49189e-14	1.04954e-11	Bcl6	CORONARY_VASCULATURE_DEVELOPMENT	-1.79057	0.000970414	0.0149697	Aplnr
ENDOTHELIAL_CELL_CHEMOTAXIS	1.93056	0.00189841	0.0248557	Kdr						TUMOR_NECROSIS_FACTOR_SUPERFAMILY_CYTOKINE_PRODUCTION	-1.80534	5.95107e-05	0.00441158	Oas3;Ptpn22																GERMINAL_CENTER_FORMATION	-2.12952	1.99265e-05	0.000768125	Bcl6	CARDIAC_SEPTUM_MORPHOGENESIS	-1.81037	0.000295729	0.00603359	Aplnr
SPROUTING_ANGIOGENESIS	1.92971	0.000176138	0.0049164	Kdr						MATURE_B_CELL_DIFFERENTIATION	-1.80905	0.00187354	0.0416273	Bcl6																T_CELL_PROLIFERATION	-2.14323	8.76093e-12	2.17529e-09	Bcl6	HEART_VALVE_DEVELOPMENT	-1.81786	0.000424944	0.00789059	Aplnr
BRANCHING_INVOLVED_IN_MAMMARY_GLAND_DUCT_MORPHOGENESIS	1.92799	0.00355182	0.036879	Areg						IMMUNOGLOBULIN_PRODUCTION_INVOLVED_IN_IMMUNOGLOBULIN_MEDIATED_IMMUNE_RESPONSE	-1.80927	0.00162628	0.0376499	Bcl6																REGULATION_OF_B_CELL_ACTIVATION	-2.14523	1.97493e-08	2.19373e-06	Bcl6	ENDOCARDIAL_CUSHION_FORMATION	-1.82534	0.00311462	0.0348895	Aplnr
POSITIVE_REGULATION_OF_BLOOD_VESSEL_ENDOTHELIAL_CELL_MIGRATION	1.92667	0.00100881	0.0161506	Kdr						T_HELPER_2_CELL_DIFFERENTIATION	-1.81164	0.00144294	0.0343705	Bcl6																POSITIVE_REGULATION_OF_B_CELL_PROLIFERATION	-2.14894	6.34213e-06	0.000294177	Bcl6	VENTRICULAR_SEPTUM_DEVELOPMENT	-1.86783	0.000176653	0.00412615	Aplnr
COPPER_ION_HOMEOSTASIS	1.92521	0.00204547	0.0260279	Slc31a1						NEGATIVE_REGULATION_OF_IMMUNE_RESPONSE	-1.81555	2.6483e-05	0.0026496	Bcl6;Oas3																POSITIVE_REGULATION_OF_LEUKOCYTE_CELL_CELL_ADHESION	-2.1678	8.70329e-13	2.77204e-10	Bcl6	EMBRYONIC_HEART_TUBE_DEVELOPMENT	-1.97287	2.05582e-05	0.000765193	Aplnr
EXTRACELLULAR_STRUCTURE_ORGANIZATION	1.92459	2.37e-06	0.000203758	Ddr2;Ccn1						POSITIVE_REGULATION_OF_CHEMOKINE_PRODUCTION	-1.82204	0.000653718	0.0216958	Oas3																REGULATION_OF_B_CELL_DIFFERENTIATION	-2.18673	1.95919e-06	0.000114857	Bcl6	VENTRICULAR_SEPTUM_MORPHOGENESIS	-1.97899	0.000146421	0.00353765	Aplnr
TISSUE_REMODELING	1.92098	4.55e-05	0.0018131	Ddr2						CYTOKINE_PRODUCTION_INVOLVED_IN_INFLAMMATORY_RESPONSE	-1.82398	0.00137331	0.0330094	Per1																POSITIVE_REGULATION_OF_LYMPHOCYTE_ACTIVATION	-2.18997	1.16881e-14	8.97005e-12	Bcl6	EMBRYONIC_HEART_TUBE_MORPHOGENESIS	-1.98634	3.92169e-05	0.00125116	Aplnr
RESPONSE_TO_INTERFERON_BETA	1.91358	0.000706873	0.0127206	Gbp6;Trim6						REGULATION_OF_IMMUNOGLOBULIN_PRODUCTION	-1.82403	0.000712733	0.0226136	Bcl6																REGULATION_OF_LEUKOCYTE_PROLIFERATION	-2.20195	1.53262e-13	6.80966e-11	Bcl6	VASCULOGENESIS	-2.09617	3.69649e-07	2.72715e-05	Aplnr
BRANCH_ELONGATION_OF_AN_EPITHELIUM	1.91268	0.00246279	0.0295306	Areg						REGULATION_OF_CELL_CELL_ADHESION	-1.82471	7.86807e-09	5.67359e-06	Bcl6;Ptpn22																REGULATION_OF_B_CELL_PROLIFERATION	-2.25624	3.3883e-08	3.62077e-06	Bcl6
CELL_MATRIX_ADHESION	1.91076	1.71e-05	0.00086606	Kdr						REGULATION_OF_ADAPTIVE_IMMUNE_RESPONSE	-1.82546	1.22661e-05	0.00154436	Bcl6
NEGATIVE_REGULATION_OF_OSTEOBLAST_DIFFERENTIATION	1.90998	0.000661497	0.0122549	Areg						NEGATIVE_REGULATION_OF_INNATE_IMMUNE_RESPONSE	-1.82655	0.00113347	0.0298694	Oas3
BIOMINERAL_TISSUE_DEVELOPMENT	1.90442	0.000132899	0.00408933	Notum;Ddr2;Ccn1						PYRAMIDAL_NEURON_DIFFERENTIATION	-1.82925	0.00251273	0.0490015	Bcl6
SKELETAL_SYSTEM_DEVELOPMENT	1.90362	5.35e-08	1.07e-05	Kdr;Notum;Ddr2;Msx1;Ccn1						NATURAL_KILLER_CELL_ACTIVATION	-1.8308	0.00100432	0.0281493	Ptpn22
INTRACELLULAR_ZINC_ION_HOMEOSTASIS	1.90295	0.00288877	0.0325085	Slc30a1;Slc30a10;Slc39a4						REGULATION_OF_NATURAL_KILLER_CELL_ACTIVATION	-1.83398	0.00122178	0.0310613	Ptpn22
COLLAGEN_ACTIVATED_SIGNALING_PATHWAY	1.90089	0.00263987	0.0308993	Ddr2						NEGATIVE_REGULATION_OF_CELLULAR_SENESCENCE	-1.83765	0.000901459	0.0263189	Bcl6
NEGATIVE_REGULATION_OF_MULTICELLULAR_ORGANISM_GROWTH	1.90022	0.00543604	0.0484852	Socs2						IMMUNOLOGICAL_MEMORY_PROCESS	-1.8399	0.00123816	0.0311781	Bcl6
ENDOCRINE_HORMONE_SECRETION	1.89684	0.00124354	0.0187448	Trpv6						MATURE_B_CELL_DIFFERENTIATION_INVOLVED_IN_IMMUNE_RESPONSE	-1.83997	0.00130023	0.0319707	Bcl6
MESENCHYMAL_CELL_DIFFERENTIATION	1.89229	2.12e-05	0.00100079	Msx1						TOLL_LIKE_RECEPTOR_9_SIGNALING_PATHWAY	-1.84425	0.00194796	0.0422735	Ptpn22
MANGANESE_ION_TRANSPORT	1.89134	0.00166609	0.0227245	Slc30a10;Slc11a2						REGULATION_OF_TYPE_2_IMMUNE_RESPONSE	-1.84721	0.00120532	0.0310265	Bcl6
MESENCHYME_DEVELOPMENT	1.89098	3.86e-06	0.000288857	Msx1						ALPHA_BETA_T_CELL_DIFFERENTIATION	-1.86196	0.000364471	0.0149792	Bcl6
VASCULAR_ASSOCIATED_SMOOTH_MUSCLE_CELL_PROLIFERATION	1.88913	0.000649973	0.0122085	Ddr2						T_CELL_PROLIFERATION	-1.86476	2.67382e-06	0.000517287	Bcl6;Ptpn22
ERK1_AND_ERK2_CASCADE	1.88611	2.13e-06	0.000191314	Kdr;Slc30a10;Ddr2;Ccn1						TOLL_LIKE_RECEPTOR_4_SIGNALING_PATHWAY	-1.8723	0.00108758	0.0291775	Ptpn22
REGULATION_OF_FIBROBLAST_GROWTH_FACTOR_RECEPTOR_SIGNALING_PATHWAY	1.88324	0.0033703	0.0358205	Spry4						TYPE_II_INTERFERON_PRODUCTION	-1.87808	0.000219565	0.0112887	Ptpn22
ADENYLATE_CYCLASE_ACTIVATING_G_PROTEIN_COUPLED_RECEPTOR_SIGNALING_PATHWAY	1.87964	0.000552791	0.0109619	Adgrg2						CD8_POSITIVE_ALPHA_BETA_T_CELL_PROLIFERATION	-1.87829	0.00243997	0.047867	Ptpn22
VENTRICULAR_CARDIAC_MUSCLE_TISSUE_DEVELOPMENT	1.87734	0.00246871	0.0295306	Tnni1						CYTOKINE_PRODUCTION_INVOLVED_IN_IMMUNE_RESPONSE	-1.88132	4.42591e-05	0.00358228	Bcl6
OSSIFICATION	1.8759	8.03e-07	9.98e-05	Areg;Notum;Ddr2;Ccn1						REGULATION_OF_CD4_POSITIVE_ALPHA_BETA_T_CELL_ACTIVATION	-1.88657	0.000339708	0.0144094	Bcl6
MAMMARY_GLAND_EPITHELIUM_DEVELOPMENT	1.87368	0.00125368	0.0188283	Areg;Msx1						POSITIVE_REGULATION_OF_CD8_POSITIVE_ALPHA_BETA_T_CELL_ACTIVATION	-1.88684	0.00220574	0.0450926	Ptpn22
COLLAGEN_ACTIVATED_TYROSINE_KINASE_RECEPTOR_SIGNALING_PATHWAY	1.87205	0.00332603	0.0355676	Ddr2						NEGATIVE_REGULATION_OF_ALPHA_BETA_T_CELL_ACTIVATION	-1.88814	0.000497709	0.0180266	Bcl6
MEMORY	1.87079	0.000156832	0.00454368	Foxo6						MYELOID_LEUKOCYTE_CYTOKINE_PRODUCTION	-1.89416	0.000703584	0.0225033	Bcl6
REGULATION_OF_OSSIFICATION	1.87063	0.000622372	0.0117703	Notum;Ddr2;Ccn1						GERMINAL_CENTER_FORMATION	-1.89556	0.000766677	0.0233493	Bcl6
HEART_VALVE_DEVELOPMENT	1.86788	0.00201047	0.0257051	Ccn1						NEGATIVE_REGULATION_OF_CD4_POSITIVE_ALPHA_BETA_T_CELL_ACTIVATION	-1.89818	0.000949513	0.0271897	Bcl6
OSTEOBLAST_DIFFERENTIATION	1.86698	4.86e-05	0.00188225	Areg;Ddr2;Ccn1						NEGATIVE_REGULATION_OF_PRODUCTION_OF_MOLECULAR_MEDIATOR_OF_IMMUNE_RESPONSE	-1.90055	0.000390076	0.015706	Bcl6
CARDIAC_VENTRICLE_DEVELOPMENT	1.86344	0.000438175	0.0092028	Tnni1;Ccn1						REGULATION_OF_CD4_POSITIVE_ALPHA_BETA_T_CELL_DIFFERENTIATION	-1.90062	0.000556168	0.0193488	Bcl6
REGULATION_OF_CELL_MATRIX_ADHESION	1.86147	0.000403845	0.0086518	Kdr						MONOCYTE_CHEMOTACTIC_PROTEIN_1_PRODUCTION	-1.90205	0.00193266	0.0422311	Oas3
EPITHELIAL_CELL_PROLIFERATION	1.86139	1.87e-07	2.83e-05	Areg;Kdr;Ereg						REGULATION_OF_T_HELPER_2_CELL_DIFFERENTIATION	-1.90423	0.000749115	0.0233019	Bcl6
VASCULAR_ENDOTHELIAL_GROWTH_FACTOR_SIGNALING_PATHWAY	1.86015	0.0029939	0.0332891	Kdr						REGULATION_OF_LYMPHOCYTE_MEDIATED_IMMUNITY	-1.90671	1.14494e-05	0.00146478	Bcl6
CARDIAC_CHAMBER_DEVELOPMENT	1.85962	9.22e-05	0.00307331	Tnni1;Ccn1						ANTIGEN_PROCESSING_AND_PRESENTATION	-1.91223	0.000188621	0.0101778	Ptpn22
BLOOD_VESSEL_ENDOTHELIAL_CELL_MIGRATION	1.85895	0.000291308	0.00695903	Kdr						REGULATION_OF_B_CELL_MEDIATED_IMMUNITY	-1.91661	0.00106765	0.0290038	Bcl6
EPITHELIAL_TUBE_MORPHOGENESIS	1.85789	2.18e-06	0.000193185	Areg;Kdr						TYPE_2_IMMUNE_RESPONSE	-1.92171	0.000886691	0.0261438	Bcl6
POSITIVE_REGULATION_OF_TYPE_I_INTERFERON_MEDIATED_SIGNALING_PATHWAY	1.85661	0.00409526	0.0404574	Trim6;Irf7						VIRAL_GENOME_REPLICATION	-1.9228	0.000115004	0.00747712	Oas3
ROOF_OF_MOUTH_DEVELOPMENT	1.84929	0.000488733	0.00998236	Msx1						POSITIVE_REGULATION_OF_LYMPHOCYTE_ACTIVATION	-1.92426	1.90336e-08	1.16134e-05	Bcl6;Ptpn22
SPECIFICATION_OF_SYMMETRY	1.84863	0.000363658	0.0080413	Anks6						RESPONSE_TO_STILBENOID	-1.92931	0.000311185	0.0137895	Usp18
NEGATIVE_REGULATION_OF_FIBROBLAST_GROWTH_FACTOR_RECEPTOR_SIGNALING_PATHWAY	1.84692	0.00314729	0.0343302	Spry4						POSITIVE_REGULATION_OF_ALPHA_BETA_T_CELL_PROLIFERATION	-1.935	0.000314947	0.013802	Ptpn22
POSITIVE_REGULATION_OF_CELL_MATRIX_ADHESION	1.84679	0.00261202	0.0306763	Kdr						REGULATION_OF_B_CELL_PROLIFERATION	-1.93584	0.000382955	0.0155532	Bcl6
REGULATION_OF_EPITHELIAL_CELL_MIGRATION	1.84628	1.87e-05	0.000919245	Kdr						NEGATIVE_REGULATION_OF_B_CELL_ACTIVATION	-1.93739	0.000625059	0.0209162	Bcl6
INORGANIC_ION_IMPORT_ACROSS_PLASMA_MEMBRANE	1.84423	0.000423352	0.00896058	Slc31a1;Slc30a1;Trpv6;Slc39a4;Slc11a2						NEGATIVE_REGULATION_OF_ADAPTIVE_IMMUNE_RESPONSE	-1.93968	0.000599486	0.0205849	Bcl6
NEUROMUSCULAR_JUNCTION_DEVELOPMENT	1.84348	0.00156237	0.0215728	Ky						TYPE_I_INTERFERON_PRODUCTION	-1.94176	3.70741e-05	0.00323156	Oas3;Ptpn22
ANTIVIRAL_INNATE_IMMUNE_RESPONSE	1.84192	0.00283612	0.0321821	Trim6						REGULATION_OF_T_CELL_PROLIFERATION	-1.95192	3.58092e-06	0.000660554	Bcl6;Ptpn22
POSITIVE_REGULATION_OF_CHEMOKINE_PRODUCTION	1.84108	0.00274473	0.031495	Ccn1						POSITIVE_REGULATION_OF_MONOCYTE_CHEMOTACTIC_PROTEIN_1_PRODUCTION	-1.95274	0.000290291	0.0134259	Oas3
POSITIVE_REGULATION_OF_RESPONSE_TO_CYTOKINE_STIMULUS	1.84043	0.000883384	0.0146154	Trim6;Irf7						REGULATION_OF_CD8_POSITIVE_ALPHA_BETA_T_CELL_ACTIVATION	-1.95841	0.000394805	0.0158161	Ptpn22
CARDIAC_ATRIUM_DEVELOPMENT	1.83946	0.00295962	0.0330916	Ccn1						NEGATIVE_REGULATION_OF_TYPE_2_IMMUNE_RESPONSE	-1.95957	0.000306505	0.0137895	Bcl6
CELL_SUBSTRATE_ADHESION	1.83894	2.12e-06	0.000191314	Kdr;Spry4;Ccn1						NEGATIVE_REGULATION_OF_CELL_MATRIX_ADHESION	-1.96946	0.000319154	0.0138335	Bcl6
RESPONSE_TO_TYPE_I_INTERFERON	1.83713	0.00254768	0.030166	Trim6;Irf7						CYTOSOLIC_PATTERN_RECOGNITION_RECEPTOR_SIGNALING_PATHWAY	-1.97371	1.27049e-05	0.00157461	Oas3;Ptpn22
POST_EMBRYONIC_ANIMAL_MORPHOGENESIS	1.83685	0.00432196	0.0418866	Kdr						B_CELL_PROLIFERATION	-1.97795	0.000493697	0.0179633	Bcl6
PEPTIDYL_TYROSINE_AUTOPHOSPHORYLATION	1.83664	0.00425169	0.0413721	Kdr						REGULATION_OF_P38MAPK_CASCADE	-1.98411	0.000194977	0.0104168	Per1;Ptpn22
RESPIRATORY_SYSTEM_DEVELOPMENT	1.83542	3.58e-05	0.00151542	Kdr;Hopx;Msx1						INTERFERON_MEDIATED_SIGNALING_PATHWAY	-1.99864	0.000160439	0.00928906	Oas3
ODONTOGENESIS_OF_DENTIN_CONTAINING_TOOTH	1.8343	0.00163413	0.0224384	Msx1						POSITIVE_REGULATION_OF_INTERFERON_ALPHA_PRODUCTION	-2.00173	0.00231289	0.0468007	Ptpn22
NEGATIVE_REGULATION_OF_WNT_SIGNALING_PATHWAY	1.83297	0.00026478	0.00657523	Rnf43;Notum;Lect2						PYROPTOSIS	-2.00293	0.00040342	0.0159997	Gsdmc4;Gsdmc3
POSITIVE_REGULATION_OF_OSTEOBLAST_PROLIFERATION	1.82953	0.00374721	0.0381729	Ccn1						REGULATION_OF_ALPHA_BETA_T_CELL_DIFFERENTIATION	-2.00418	2.59323e-05	0.00263712	Bcl6
CALCIUM_ION_IMPORT	1.82792	0.00532381	0.0479743	Slc30a1;Trpv6						ALPHA_BETA_T_CELL_PROLIFERATION	-2.01174	5.49181e-05	0.00410953	Ptpn22
RESPONSE_TO_PROTOZOAN	1.82757	0.00340054	0.035941	Gbp6						CD8_POSITIVE_ALPHA_BETA_T_CELL_ACTIVATION	-2.01202	0.000303076	0.0137895	Ptpn22
GLAND_DEVELOPMENT	1.82308	2.52e-06	0.000214404	Areg;Socs2;Msx1						NEGATIVE_REGULATION_OF_LEUKOCYTE_MEDIATED_IMMUNITY	-2.01556	0.000195677	0.0104168	Bcl6
CELL_SUBSTRATE_JUNCTION_ORGANIZATION	1.82258	0.000856193	0.0143932	Kdr						POSITIVE_REGULATION_OF_CELL_CELL_ADHESION	-2.01807	1.15078e-09	1.30399e-06	Bcl6;Ptpn22
NEGATIVE_REGULATION_OF_VIRAL_PROCESS	1.82222	0.00123791	0.0186945	Trim6						REGULATION_OF_TYPE_I_INTERFERON_MEDIATED_SIGNALING_PATHWAY	-2.02341	0.000137679	0.00840053	Oas3
TRABECULA_MORPHOGENESIS	1.82104	0.0035069	0.0365918	Slc40a1						POSITIVE_REGULATION_OF_REGULATORY_T_CELL_DIFFERENTIATION	-2.0269	5.10739e-05	0.00385827	Bcl6
MORPHOGENESIS_OF_AN_EPITHELIAL_SHEET	1.82092	0.0034921	0.0365579	Ccn1						REGULATION_OF_VIRAL_LIFE_CYCLE	-2.02986	8.04144e-06	0.00122663	Oas3
POSITIVE_REGULATION_OF_NUCLEAR_DIVISION	1.82038	0.00359977	0.0371513	Msx1;Ereg						NEGATIVE_REGULATION_OF_B_CELL_MEDIATED_IMMUNITY	-2.04973	1.0772e-05	0.00144819	Bcl6
CARDIAC_VENTRICLE_MORPHOGENESIS	1.8174	0.00135507	0.0196293	Tnni1						POSITIVE_REGULATION_OF_LEUKOCYTE_CELL_CELL_ADHESION	-2.05204	9.89041e-09	6.53756e-06	Bcl6;Ptpn22
COPPER_ION_TRANSPORT	1.81708	0.00205718	0.0260576	Slc31a1;Slc11a2						ALPHA_BETA_T_CELL_ACTIVATION	-2.05528	1.78279e-07	7.85614e-05	Bcl6;Ptpn22
POSITIVE_REGULATION_OF_EPITHELIAL_CELL_MIGRATION	1.81606	0.000368789	0.00809949	Kdr						POSITIVE_REGULATION_OF_LYMPHOCYTE_DIFFERENTIATION	-2.05628	8.64975e-06	0.00124745	Bcl6
MUSCLE_ORGAN_DEVELOPMENT	1.816	1.42e-05	0.000754359	Ky;Acta1;Tnni1;Msx1						NEGATIVE_REGULATION_OF_TYPE_I_INTERFERON_MEDIATED_SIGNALING_PATHWAY	-2.0664	0.000401496	0.0159997	Oas3
POSITIVE_REGULATION_OF_VASCULOGENESIS	1.81564	0.00324861	0.0351074	Kdr						REGULATION_OF_NUCLEASE_ACTIVITY	-2.07007	0.0010937	0.0292096	Oas3
POSITIVE_REGULATION_OF_STEM_CELL_PROLIFERATION	1.81211	0.003921	0.0394515	Kdr						POSITIVE_REGULATION_OF_B_CELL_PROLIFERATION	-2.07993	0.000101771	0.00672704	Bcl6
VENTRICULAR_CARDIAC_MUSCLE_TISSUE_MORPHOGENESIS	1.80996	0.00507741	0.0466619	Tnni1						POSITIVE_REGULATION_OF_LEUKOCYTE_PROLIFERATION	-2.09496	2.44373e-07	0.000102019	Bcl6;Ptpn22
POSITIVE_REGULATION_OF_CELL_JUNCTION_ASSEMBLY	1.80845	0.00109435	0.0170627	Kdr;Hopx						ENDOLYSOSOMAL_TOLL_LIKE_RECEPTOR_SIGNALING_PATHWAY	-2.10395	4.54451e-05	0.00364112	Ptpn22
REGULATION_OF_BONE_MINERALIZATION	1.80819	0.00225664	0.0277448	Notum;Ddr2;Ccn1						RESPONSE_TO_TYPE_I_INTERFERON	-2.10469	2.67231e-05	0.0026496	Oas3
CONNECTIVE_TISSUE_DEVELOPMENT	1.80662	2.15e-05	0.0010104	Msx1;Ccn1						INTERFERON_ALPHA_PRODUCTION	-2.11347	4.97913e-05	0.00379755	Ptpn22
ORGAN_GROWTH	1.8052	0.000139204	0.0042122	Kdr;Ddr2						POSITIVE_REGULATION_OF_TYPE_I_INTERFERON_PRODUCTION	-2.12198	1.1026e-05	0.00145764	Oas3;Ptpn22
PEPTIDYL_TYROSINE_MODIFICATION	1.80449	2.18e-05	0.00101532	Areg;Kdr;Ddr2						POSITIVE_REGULATION_OF_ALPHA_BETA_T_CELL_ACTIVATION	-2.12859	1.68067e-05	0.00177748	Ptpn22
POSITIVE_REGULATION_OF_KINASE_ACTIVITY	1.8005	4.25e-06	0.000301074	Kdr;Ddr2;Ereg;Ccn1						REGULATION_OF_VIRAL_GENOME_REPLICATION	-2.12862	1.68067e-05	0.00177748	Oas3
REGULATION_OF_CELL_SUBSTRATE_ADHESION	1.79116	0.000181634	0.00501333	Kdr;Spry4;Ccn1						REGULATION_OF_RIBONUCLEASE_ACTIVITY	-2.12897	2.52647e-06	0.000508425	Oas3
POSITIVE_REGULATION_OF_PHOSPHATIDYLINOSITOL_3_KINASE_PROTEIN_KINASE_B_SIGNAL_TRANSDUCTION	1.7864	0.00089253	0.0147015	Kdr;Ddr2						INTERFERON_BETA_PRODUCTION	-2.16588	1.29558e-05	0.00158101	Oas3;Ptpn22
SIGNAL_TRANSDUCTION_IN_ABSENCE_OF_LIGAND	1.78406	0.0034681	0.0364195	Tnfrsf23						REGULATION_OF_ALPHA_BETA_T_CELL_ACTIVATION	-2.19817	8.4904e-07	0.000264737	Bcl6;Ptpn22
NEGATIVE_REGULATION_OF_NEUROTRANSMITTER_TRANSPORT	1.78329	0.00532649	0.0479743	Slc30a1						POSITIVE_REGULATION_OF_INTERFERON_BETA_PRODUCTION	-2.23646	7.17965e-06	0.00111665	Oas3;Ptpn22
POSITIVE_REGULATION_OF_CHEMOKINE_C_X_C_MOTIF_LIGAND_2_PRODUCTION	1.7831	0.00474537	0.0446655	Ccn1						NEGATIVE_REGULATION_OF_VIRAL_GENOME_REPLICATION	-2.31576	1.00513e-06	0.000274921	Oas3
REGULATION_OF_MESENCHYMAL_CELL_PROLIFERATION	1.77984	0.0044186	0.0424706	Kdr
CARDIAC_SEPTUM_DEVELOPMENT	1.77963	0.00112277	0.0173732	Ccn1
CHEMOKINE_PRODUCTION	1.77897	0.00167656	0.0227913	Ccn1
PATTERN_SPECIFICATION_PROCESS	1.7762	5.91e-06	0.000386252	Anks6;Msx1
POSITIVE_REGULATION_OF_PEPTIDYL_TYROSINE_PHOSPHORYLATION	1.77529	0.000683864	0.0124436	Areg
OSTEOBLAST_PROLIFERATION	1.77407	0.00487306	0.045345	Ccn1
TISSUE_MIGRATION	1.77127	3.3e-05	0.00141987	Kdr
LUNG_ALVEOLUS_DEVELOPMENT	1.77001	0.00320392	0.0346879	Kdr;Hopx
AMEBOIDAL_TYPE_CELL_MIGRATION	1.76356	4.41e-06	0.000304518	Kdr;Ddr2
POSITIVE_REGULATION_OF_CELL_SUBSTRATE_ADHESION	1.76295	0.000744357	0.0131554	Kdr;Ccn1
ADENYLATE_CYCLASE_MODULATING_G_PROTEIN_COUPLED_RECEPTOR_SIGNALING_PATHWAY	1.75638	0.000710277	0.0127538	Adgrg2
INORGANIC_ION_HOMEOSTASIS	1.75523	3.97e-06	0.000288857	Slc31a1;Slc30a1;Cybrd1;Kdr;Slc30a10;Trpv6;Slc39a4;Slc11a2;Slc40a1
POSITIVE_REGULATION_OF_EPITHELIAL_CELL_PROLIFERATION	1.7539	0.000373724	0.00818585	Kdr
REGULATION_OF_EPITHELIAL_CELL_PROLIFERATION	1.75293	4.91e-06	0.000329129	Kdr
ERBB_SIGNALING_PATHWAY	1.75285	0.0020769	0.0262667	Areg;Slc30a10;Ereg
SKELETAL_SYSTEM_MORPHOGENESIS	1.75206	0.000471518	0.00970353	Msx1
EMBRYONIC_ORGAN_DEVELOPMENT	1.74488	6.96e-06	0.00044416	Kdr;Pdzd7;Msx1;Ccn1
ENDOTHELIUM_DEVELOPMENT	1.74206	0.000967063	0.0157076	Kdr;Slc40a1
FOCAL_ADHESION_ASSEMBLY	1.74093	0.00363402	0.0374157	Kdr
REGULATION_OF_BLOOD_CIRCULATION	1.73341	0.000395285	0.00852105	Hopx
POSITIVE_REGULATION_OF_MAPK_CASCADE	1.73046	4.44e-06	0.000304518	Kdr;Slc30a10;Ddr2
VENTRICULAR_SEPTUM_DEVELOPMENT	1.72984	0.00562197	0.0496021	Ccn1
REGULATION_OF_RESPONSE_TO_CYTOKINE_STIMULUS	1.72586	0.00148371	0.0208029	Trim6;Irf7
TAXIS	1.72503	1.27e-05	0.000707336	Kdr;Lect2;Ccn1
GLIAL_CELL_PROLIFERATION	1.72467	0.00272813	0.0314223	Areg
REGULATION_OF_BIOMINERAL_TISSUE_DEVELOPMENT	1.72296	0.00482929	0.0451951	Notum;Ddr2;Ccn1
CELL_JUNCTION_ASSEMBLY	1.72105	5.45e-05	0.00206504	Kdr;Ophn1;Hopx
CARTILAGE_DEVELOPMENT	1.71869	0.000650101	0.0122085	Msx1;Ccn1
RENAL_SYSTEM_DEVELOPMENT	1.71432	0.000120504	0.00378659	Anks6;Cyp4a32
EPIDERMAL_GROWTH_FACTOR_RECEPTOR_SIGNALING_PATHWAY	1.714	0.00380246	0.0386394	Areg;Slc30a10;Ereg
EMBRYONIC_ORGAN_MORPHOGENESIS	1.71241	0.000281136	0.00679551	Pdzd7;Msx1
ENDOCRINE_PROCESS	1.69624	0.00381907	0.03876	Trpv6
SENSORY_SYSTEM_DEVELOPMENT	1.69391	8.93e-05	0.00302798	Kdr
CELL_FATE_COMMITMENT	1.68745	0.000789629	0.013697	Kdr
SMOOTH_MUSCLE_CELL_MIGRATION	1.68629	0.00519737	0.047284	Ddr2
POSITIVE_REGULATION_OF_TRANSFERASE_ACTIVITY	1.67723	4.86e-05	0.00188225	Kdr;Ddr2;Ereg;Ccn1
POSITIVE_REGULATION_OF_CHEMOTAXIS	1.67351	0.00256174	0.0302449	Kdr
WOUND_HEALING	1.6603	0.000163326	0.00468725	Kdr;Ddr2;Ccn1
COGNITION	1.65196	0.000203721	0.0054392	Foxo6;Slc11a2
REGULATION_OF_MAP_KINASE_ACTIVITY	1.65143	0.00104798	0.0164971	Spry4
REGULATION_OF_PEPTIDYL_TYROSINE_PHOSPHORYLATION	1.64428	0.00112504	0.0173754	Areg
AXON_GUIDANCE	1.64244	0.00212936	0.0266823	Ephb6
SEX_DIFFERENTIATION	1.63581	0.00192412	0.0250649	Kdr;Ereg
REGULATION_OF_CELL_JUNCTION_ASSEMBLY	1.62665	0.00102259	0.0162224	Kdr;Hopx
MUSCLE_TISSUE_DEVELOPMENT	1.61664	0.000127515	0.00396122	Acta1;Tnni1
REGULATION_OF_SYNAPTIC_PLASTICITY	1.61627	0.000683171	0.0124436	Kdr;Slc38a1
IN_UTERO_EMBRYONIC_DEVELOPMENT	1.6141	8.7e-05	0.00297547	Slc30a1;Anks6;Hopx;Msx1;Ccn1
CELL_CHEMOTAXIS	1.61331	0.000675903	0.0124093	Kdr
STRIATED_MUSCLE_TISSUE_DEVELOPMENT	1.61148	0.000962506	0.0156647	Tnni1
REPRODUCTIVE_SYSTEM_DEVELOPMENT	1.6095	0.000717565	0.0128564	Kdr;Ereg
REGULATION_OF_PHOSPHATIDYLINOSITOL_3_KINASE_PROTEIN_KINASE_B_SIGNAL_TRANSDUCTION	1.60919	0.0017151	0.0231609	Kdr;Ddr2
RESPONSE_TO_TYPE_II_INTERFERON	1.60668	0.00490716	0.0456104	Gbp6
EAR_DEVELOPMENT	1.60523	0.00360144	0.0371513	Pdzd7;Msx1
SENSORY_ORGAN_MORPHOGENESIS	1.6021	0.00181223	0.0239578	Kdr;Pdzd7;Msx1
CELL_CELL_JUNCTION_ORGANIZATION	1.60195	0.00353128	0.0367523	Hopx
REGULATION_OF_HEART_CONTRACTION	1.59838	0.00500238	0.0462613	Hopx
APPENDAGE_DEVELOPMENT	1.59327	0.00541193	0.0483757	Msx1
PHOSPHATIDYLINOSITOL_3_KINASE_PROTEIN_KINASE_B_SIGNAL_TRANSDUCTION	1.58836	0.00134216	0.0195463	Kdr;Ddr2
EPIDERMIS_DEVELOPMENT	1.5873	0.0018454	0.0242394	Exph5;Pdzd7
REGULATION_OF_CHEMOTAXIS	1.58197	0.00438873	0.042237	Kdr
REGULATION_OF_PROTEIN_SERINE_THREONINE_KINASE_ACTIVITY	1.57916	0.000802207	0.0137765	Spry4
RESPONSE_TO_WOUNDING	1.57913	0.000329409	0.0074641	Kdr;Ddr2;Ccn1
BIOLOGICAL_PROCESS_INVOLVED_IN_INTERACTION_WITH_HOST	1.57444	0.00520055	0.047284	Gbp6;Trim6
DEVELOPMENT_OF_PRIMARY_SEXUAL_CHARACTERISTICS	1.56934	0.00432173	0.0418866	Kdr;Ereg
REGULATION_OF_WNT_SIGNALING_PATHWAY	1.56597	0.00125205	0.0188283	Rnf43;Notum;Lect2
REGULATION_OF_RESPONSE_TO_BIOTIC_STIMULUS	1.55955	0.000319941	0.00738395	Ereg;Trim6;Irf7
STRESS_ACTIVATED_PROTEIN_KINASE_SIGNALING_CASCADE	1.55409	0.00394778	0.0395489	Tnfrsf23
DEFENSE_RESPONSE_TO_BACTERIUM	1.54927	0.0022583	0.0277448	Slc30a1;Gbp6
REGULATION_OF_DEVELOPMENTAL_GROWTH	1.54172	0.00135452	0.0196293	Socs2;Hopx
CELL_CELL_SIGNALING_BY_WNT	1.53897	0.00106982	0.0167762	Rnf43;Notum;Lect2
DEVELOPMENTAL_GROWTH_INVOLVED_IN_MORPHOGENESIS	1.53625	0.00133441	0.0194681	Areg
REGULATION_OF_INNATE_IMMUNE_RESPONSE	1.53191	0.00118821	0.0181113	Ereg;Trim6;Irf7
SKIN_DEVELOPMENT	1.52948	0.00355248	0.036879	Exph5
CYTOKINE_MEDIATED_SIGNALING_PATHWAY	1.52816	0.000994205	0.0159918	Ereg;Trim6;Irf7
REGULATION_OF_STRESS_ACTIVATED_PROTEIN_KINASE_SIGNALING_CASCADE	1.52638	0.00560029	0.0494642	Tnfrsf23
CIRCULATORY_SYSTEM_PROCESS	1.52214	0.00093202	0.0152597	Kdr;Tnni1;Hopx
AXON_DEVELOPMENT	1.52145	0.000577362	0.0112579	Ephb6
CANONICAL_WNT_SIGNALING_PATHWAY	1.50648	0.00240287	0.0292135	Notum
CELLULAR_RESPONSE_TO_PEPTIDE	1.5014	0.00265742	0.0310404	Slc30a10;Socs2
SECOND_MESSENGER_MEDIATED_SIGNALING	1.49995	0.00545285	0.0485821	Kdr
SYNAPSE_ORGANIZATION	1.49335	0.00138327	0.0200024	Ky;Ophn1
POSITIVE_REGULATION_OF_NERVOUS_SYSTEM_DEVELOPMENT	1.48164	0.00266556	0.0310665	Kdr
REGULATION_OF_DNA_BINDING_TRANSCRIPTION_FACTOR_ACTIVITY	1.47324	0.00417111	0.0409332	Ddr2;Trim6
GLIOGENESIS	1.46611	0.00516329	0.0472037	Areg
REGULATION_OF_NEUROGENESIS	1.45265	0.00235205	0.0287669	Kdr
RESPONSE_TO_INORGANIC_SUBSTANCE	1.43676	0.00307315	0.0337922	Slc30a1;Cybrd1;Kdr;Slc30a10;Trpv6;Slc11a2;Slc40a1
POSITIVE_REGULATION_OF_DEFENSE_RESPONSE	1.43504	0.00275796	0.0315754	Ereg;Trim6;Irf7
MYELOID_CELL_DIFFERENTIATION	1.43265	0.00411794	0.0405833	Slc11a2
POSITIVE_REGULATION_OF_CELL_ADHESION	1.41603	0.00446976	0.0428112	Ephb6;Kdr;Ccn1
POSITIVE_REGULATION_OF_CELL_DEVELOPMENT	1.40575	0.00519111	0.047284	Kdr
NON_MEMBRANE_BOUNDED_ORGANELLE_ASSEMBLY	-1.37794	0.0045625	0.0433437	Smim22
PROTEIN_MATURATION	-1.40041	0.0024118	0.029235	Hsph1
REGULATION_OF_SMALL_MOLECULE_METABOLIC_PROCESS	-1.41432	0.00317411	0.0344768	Ddit4;Pmaip1
INTRINSIC_APOPTOTIC_SIGNALING_PATHWAY	-1.43398	0.00248648	0.0296996	Herpud1;Ddit4;Pmaip1
ORGANIC_HYDROXY_COMPOUND_METABOLIC_PROCESS	-1.44411	0.00042044	0.00894753	Adh4;Maoa;Acox2
RESPONSE_TO_ENDOPLASMIC_RETICULUM_STRESS	-1.45811	0.00478023	0.0448902	Herpud1;Pmaip1
RESPONSE_TO_TOPOLOGICALLY_INCORRECT_PROTEIN	-1.47244	0.00449951	0.0429451	Herpud1;Hsph1
ESTABLISHMENT_OF_PROTEIN_LOCALIZATION_TO_ORGANELLE	-1.48526	0.000255774	0.00642977	Herpud1;Pmaip1
CELLULAR_KETONE_METABOLIC_PROCESS	-1.5066	0.00265952	0.0310404	Adh4
LIPID_CATABOLIC_PROCESS	-1.50683	0.00060274	0.0115244	Acox2
FATTY_ACID_METABOLIC_PROCESS	-1.54439	0.000151117	0.00450119	Adh4;Acox2
REACTIVE_OXYGEN_SPECIES_METABOLIC_PROCESS	-1.55261	0.00147487	0.0207395	Ddit4;Pmaip1
PYRUVATE_METABOLIC_PROCESS	-1.55547	0.00407727	0.0403285	Ddit4
NUCLEOBASE_CONTAINING_COMPOUND_TRANSPORT	-1.57728	0.00154504	0.0214679	Slc28a1
B_CELL_PROLIFERATION	-1.59356	0.00448783	0.042934	Bcl6
REGULATION_OF_INTRINSIC_APOPTOTIC_SIGNALING_PATHWAY	-1.62196	0.00179102	0.0237543	Herpud1;Pmaip1
ERAD_PATHWAY	-1.62421	0.0028081	0.0320089	Herpud1
MITOCHONDRIAL_TRANSPORT	-1.6465	0.000756218	0.0132582	Pmaip1
LIPID_MODIFICATION	-1.67304	0.000573653	0.0112448	Adh4;Acox2
APOPTOTIC_MITOCHONDRIAL_CHANGES	-1.67319	0.00205134	0.0260279	Pmaip1
INDOLE_CONTAINING_COMPOUND_METABOLIC_PROCESS	-1.6907	0.00566467	0.0498711	Maoa
GENERATION_OF_PRECURSOR_METABOLITES_AND_ENERGY	-1.70234	3.41e-06	0.000263772	Adh4;Ddit4
CELLULAR_LIPID_CATABOLIC_PROCESS	-1.72667	0.000168562	0.00478178	Acox2
AROMATIC_AMINO_ACID_TRANSPORT	-1.72677	0.00371965	0.0379869	Slc7a8
AZOLE_TRANSMEMBRANE_TRANSPORT	-1.73513	0.00356705	0.0369832	Slc28a1
NK_T_CELL_ACTIVATION	-1.74319	0.0030711	0.0337922	Hsph1
MITOCHONDRIAL_MEMBRANE_ORGANIZATION	-1.75501	0.000665703	0.012305	Pmaip1
PROTEIN_INSERTION_INTO_MEMBRANE	-1.75576	0.00149573	0.020889	Pmaip1
CELLULAR_ALDEHYDE_METABOLIC_PROCESS	-1.75858	0.0028195	0.0320826	Adh4
UBIQUITIN_DEPENDENT_ERAD_PATHWAY	-1.76071	0.000849797	0.0143447	Herpud1
NEGATIVE_REGULATION_OF_B_CELL_ACTIVATION	-1.76712	0.00390186	0.039328	Bcl6
NEGATIVE_REGULATION_OF_ENDOPLASMIC_RETICULUM_STRESS_INDUCED_INTRINSIC_APOPTOTIC_SIGNALING_PATHWAY	-1.79448	0.00446716	0.0428112	Herpud1
PYRIMIDINE_CONTAINING_COMPOUND_TRANSMEMBRANE_TRANSPORT	-1.80565	0.0029948	0.0332891	Slc28a1
ESTABLISHMENT_OF_PROTEIN_LOCALIZATION_TO_MITOCHONDRIAL_MEMBRANE	-1.81059	0.00465929	0.0440583	Pmaip1
PRIMARY_ALCOHOL_METABOLIC_PROCESS	-1.81813	0.00170693	0.0230887	Adh4
LIPID_OXIDATION	-1.83917	0.000203143	0.0054392	Adh4;Acox2
PROTEIN_LOCALIZATION_TO_MITOCHONDRION	-1.84287	0.000319775	0.00738395	Pmaip1
CHAPERONE_MEDIATED_PROTEIN_FOLDING	-1.8629	0.000704666	0.0127206	Hsph1
CELLULAR_RESPONSE_TO_TOXIC_SUBSTANCE	-1.86792	0.000682638	0.0124436	Adh4
NEUROTRANSMITTER_CATABOLIC_PROCESS	-1.88815	0.00043934	0.00920361	Maoa
CHAPERONE_COFACTOR_DEPENDENT_PROTEIN_REFOLDING	-1.90013	0.00096057	0.0156644	Hsph1
PROTEIN_LOCALIZATION_TO_ENDOPLASMIC_RETICULUM	-1.90064	0.000207431	0.0055023	Herpud1
DE_NOVO_PROTEIN_FOLDING	-1.93164	0.000617914	0.0117404	Hsph1
ALCOHOL_CATABOLIC_PROCESS	-1.94458	0.000251375	0.00635831	Adh4
ORGANIC_ACID_CATABOLIC_PROCESS	-1.95	2.01e-07	2.94e-05	Acox2
ANTIMICROBIAL_HUMORAL_IMMUNE_RESPONSE_MEDIATED_BY_ANTIMICROBIAL_PEPTIDE	-1.95483	0.00012039	0.00378659	Reg3a
CELLULAR_DETOXIFICATION_OF_ALDEHYDE	-1.96374	6.25e-05	0.00228943	Adh4
ESTABLISHMENT_OF_PROTEIN_LOCALIZATION_TO_ENDOPLASMIC_RETICULUM	-1.98783	0.000518382	0.0104757	Herpud1
MONOCARBOXYLIC_ACID_CATABOLIC_PROCESS	-2.00007	3.36e-06	0.000263772	Acox2
ALDEHYDE_CATABOLIC_PROCESS	-2.01467	0.000128748	0.00398435	Adh4
SMALL_MOLECULE_CATABOLIC_PROCESS	-2.03811	1.44e-09	7.86e-07	Adh4;Acox2
ISOPRENOID_METABOLIC_PROCESS	-2.04398	6.08e-05	0.00223796	Adh4
BILE_ACID_BIOSYNTHETIC_PROCESS	-2.04495	9.4e-05	0.00309806	Acox2
FATTY_ACID_CATABOLIC_PROCESS	-2.07449	5.59e-06	0.000371543	Acox2
CELLULAR_RESPONSE_TO_ALDEHYDE	-2.07599	7.04e-05	0.0025107	Adh4
FATTY_ACID_BETA_OXIDATION	-2.08001	1.35e-05	0.0007283	Acox2
ENDOPLASMIC_RETICULUM_TO_CYTOSOL_TRANSPORT	-2.1061	4.64e-05	0.00183878	Herpud1
PROTEIN_EXIT_FROM_ENDOPLASMIC_RETICULUM	-2.11046	7.67e-05	0.00265962	Herpud1
ORGANIC_HYDROXY_COMPOUND_CATABOLIC_PROCESS	-2.14371	3.12e-05	0.00134706	Adh4;Maoa
TERPENOID_METABOLIC_PROCESS	-2.15627	8.98e-06	0.000539416	Adh4
QUINONE_METABOLIC_PROCESS	-2.16634	2.08e-05	0.000988739	Adh4
PROTEIN_FOLDING	-2.18461	2.15e-08	5.35e-06	Hsph1
BILE_ACID_METABOLIC_PROCESS	-2.18974	1.3e-05	0.000710896	Acox2
RETINOL_METABOLIC_PROCESS	-2.19274	5.91e-06	0.000386252	Adh4
DISRUPTION_OF_CELLULAR_ANATOMICAL_STRUCTURE_IN_ANOTHER_ORGANISM	-2.22101	3.08e-06	0.00025191	Reg3a
ORGAN_OR_TISSUE_SPECIFIC_IMMUNE_RESPONSE	-2.2823	1.77e-06	0.000174703	Gcnt3

## Sheet: E) Blood-vessel formation GOBPs
Dataset S3E: Significantly enriched Gene Ontology Biological Processes related to blood-vessel formation in CONV-R or GF mice along the length of the gut with a significantly differentially expressed gene in the leading edge, in bulk RNA sequencing results of pregnant (E11.5 or E17.5) mice (positive enrichment) versus non-pregnant mice (negative enrichment).
Microbiota Group	Pregnancy Stage Comparison	Tissue Section	Gene Ontology Biological Process Pathway	Normalized enrichment score	p-value	Adjusted p-value	Significantly differentially expressed genes in the leading edge
CONV-R	Non-pregnant to E11.5	Duodenum	VASCULAR_ENDOTHELIAL_GROWTH_FACTOR_RECEPTOR_SIGNALING_PATHWAY	2.15528	1.50981e-05	0.000668642	Slc31a1;Kdr
CONV-R	Non-pregnant to E11.5	Duodenum	ENDOTHELIAL_CELL_PROLIFERATION	2.04774	2.4393e-06	0.000158918	Kdr;Apln
CONV-R	Non-pregnant to E11.5	Duodenum	POSITIVE_REGULATION_OF_ENDOTHELIAL_CELL_PROLIFERATION	2.01704	0.000113917	0.00330151	Kdr;Apln
CONV-R	Non-pregnant to E11.5	Duodenum	ANGIOGENESIS	2.00971	3.48799e-11	1.01836e-08	Slc31a1;Kdr;Ccn1;Apln
CONV-R	Non-pregnant to E11.5	Duodenum	VASCULOGENESIS	1.96666	0.000140113	0.00390285	Kdr
CONV-R	Non-pregnant to E11.5	Duodenum	REGULATION_OF_VASCULAR_ENDOTHELIAL_GROWTH_FACTOR_RECEPTOR_SIGNALING_PATHWAY	1.95607	0.000589913	0.0113146	Kdr
CONV-R	Non-pregnant to E11.5	Duodenum	REGULATION_OF_BLOOD_VESSEL_ENDOTHELIAL_CELL_MIGRATION	1.93709	0.000127975	0.00361551	Kdr
CONV-R	Non-pregnant to E11.5	Duodenum	BLOOD_VESSEL_ENDOTHELIAL_CELL_MIGRATION	1.90478	0.000160514	0.00430042	Kdr
CONV-R	Non-pregnant to E11.5	Duodenum	ENDOTHELIAL_CELL_MIGRATION	1.86065	2.31727e-05	0.000952057	Kdr
CONV-R	Non-pregnant to E11.5	Duodenum	REGULATION_OF_VASCULATURE_DEVELOPMENT	1.85288	1.66859e-05	0.000734832	Kdr
CONV-R	Non-pregnant to E11.5	Duodenum	VASCULAR_ENDOTHELIAL_CELL_PROLIFERATION	1.80658	0.00293007	0.0327628	Apln
CONV-R	Non-pregnant to E11.5	Duodenum	SPROUTING_ANGIOGENESIS	1.79001	0.000808572	0.0139474	Kdr
CONV-R	Non-pregnant to E11.5	Duodenum	REGULATION_OF_ENDOTHELIAL_CELL_MIGRATION	1.78931	0.000143812	0.00394966	Kdr
CONV-R	Non-pregnant to E11.5	Duodenum	POSITIVE_REGULATION_OF_VASCULAR_ENDOTHELIAL_CELL_PROLIFERATION	1.7824	0.00445612	0.0419684	Apln
CONV-R	Non-pregnant to E11.5	Duodenum	POSITIVE_REGULATION_OF_BLOOD_VESSEL_ENDOTHELIAL_CELL_MIGRATION	1.78155	0.00413131	0.0402055	Kdr
CONV-R	Non-pregnant to E11.5	Duodenum	CELLULAR_RESPONSE_TO_VASCULAR_ENDOTHELIAL_GROWTH_FACTOR_STIMULUS	1.77079	0.00307166	0.0337474	Kdr
CONV-R	Non-pregnant to E11.5	Duodenum	POSITIVE_REGULATION_OF_ENDOTHELIAL_CELL_MIGRATION	1.76993	0.00138796	0.0201126	Kdr
CONV-R	Non-pregnant to E11.5	Duodenum	POSITIVE_REGULATION_OF_VASCULATURE_DEVELOPMENT	1.76755	0.000603452	0.0114513	Kdr
CONV-R	Non-pregnant to E11.5	Duodenum	REGULATION_OF_CELL_MIGRATION_INVOLVED_IN_SPROUTING_ANGIOGENESIS	1.75553	0.00503654	0.0456882	Kdr
CONV-R	Non-pregnant to E11.5	Duodenum	CELL_MIGRATION_INVOLVED_IN_SPROUTING_ANGIOGENESIS	1.70809	0.00532858	0.0469696	Kdr
CONV-R	Non-pregnant to E11.5	Duodenum	REGULATION_OF_VASCULOGENESIS	1.69526	0.00520194	0.0464239	Kdr
CONV-R	Non-pregnant to E11.5	Colon	BLOOD_VESSEL_ENDOTHELIAL_CELL_MIGRATION	1.70516	0.000304657	0.0099415	Egr3
CONV-R	Non-pregnant to E11.5	Colon	CELL_MIGRATION_INVOLVED_IN_SPROUTING_ANGIOGENESIS	1.69084	0.00287646	0.0439509	Egr3
CONV-R	Non-pregnant to E11.5	Colon	POSITIVE_REGULATION_OF_ENDOTHELIAL_CELL_PROLIFERATION	1.66613	0.000467257	0.0133804	Egr3
CONV-R	Non-pregnant to E11.5	Colon	ENDOTHELIAL_CELL_PROLIFERATION	1.62701	0.000573085	0.0154641	Egr3
CONV-R	Non-pregnant to E17.5	Duodenum	VASCULAR_ENDOTHELIAL_GROWTH_FACTOR_RECEPTOR_SIGNALING_PATHWAY	2.1933	1.92e-05	0.000927173	Slc31a1;Kdr
CONV-R	Non-pregnant to E17.5	Duodenum	ENDOTHELIAL_CELL_PROLIFERATION	2.139	1.3e-06	0.000143448	Kdr
CONV-R	Non-pregnant to E17.5	Duodenum	REGULATION_OF_CELL_MIGRATION_INVOLVED_IN_SPROUTING_ANGIOGENESIS	2.10377	0.000163815	0.00468725	Kdr
CONV-R	Non-pregnant to E17.5	Duodenum	ANGIOGENESIS	2.06556	6.23e-12	6.36e-09	Slc31a1;Kdr;Ereg;Ccn1
CONV-R	Non-pregnant to E17.5	Duodenum	REGULATION_OF_VASCULATURE_DEVELOPMENT	2.06487	4.59e-08	9.37e-06	Kdr
CONV-R	Non-pregnant to E17.5	Duodenum	POSITIVE_REGULATION_OF_VASCULATURE_DEVELOPMENT	2.05259	3.7e-06	0.000280073	Kdr
CONV-R	Non-pregnant to E17.5	Duodenum	REGULATION_OF_BLOOD_VESSEL_ENDOTHELIAL_CELL_MIGRATION	2.04293	3.7e-05	0.00154272	Kdr
CONV-R	Non-pregnant to E17.5	Duodenum	POSITIVE_REGULATION_OF_ENDOTHELIAL_CELL_PROLIFERATION	2.04167	5.77e-05	0.00216087	Kdr
CONV-R	Non-pregnant to E17.5	Duodenum	REGULATION_OF_ENDOTHELIAL_CELL_MIGRATION	2.03008	4.6e-06	0.000312907	Kdr
CONV-R	Non-pregnant to E17.5	Duodenum	VASCULOGENESIS	2.00973	7.53e-05	0.00263014	Kdr
CONV-R	Non-pregnant to E17.5	Duodenum	POSITIVE_REGULATION_OF_CELL_MIGRATION_INVOLVED_IN_SPROUTING_ANGIOGENESIS	2.00629	0.000802645	0.0137765	Kdr
CONV-R	Non-pregnant to E17.5	Duodenum	POSITIVE_REGULATION_OF_VASCULAR_ASSOCIATED_SMOOTH_MUSCLE_CELL_PROLIFERATION	1.9992	0.000749328	0.013194	Ddr2
CONV-R	Non-pregnant to E17.5	Duodenum	CELL_MIGRATION_INVOLVED_IN_SPROUTING_ANGIOGENESIS	1.9839	0.000280664	0.00679551	Kdr
CONV-R	Non-pregnant to E17.5	Duodenum	CELLULAR_RESPONSE_TO_VASCULAR_ENDOTHELIAL_GROWTH_FACTOR_STIMULUS	1.96315	0.00103562	0.016334	Kdr
CONV-R	Non-pregnant to E17.5	Duodenum	REGULATION_OF_VASCULAR_ENDOTHELIAL_GROWTH_FACTOR_RECEPTOR_SIGNALING_PATHWAY	1.95724	0.00118215	0.0180527	Kdr
CONV-R	Non-pregnant to E17.5	Duodenum	ENDOTHELIAL_CELL_MIGRATION	1.95715	4.03e-06	0.000288857	Kdr
CONV-R	Non-pregnant to E17.5	Duodenum	POSITIVE_REGULATION_OF_ENDOTHELIAL_CELL_MIGRATION	1.95579	0.0002333	0.00597512	Kdr
CONV-R	Non-pregnant to E17.5	Duodenum	ENDOTHELIAL_CELL_CHEMOTAXIS	1.93056	0.00189841	0.0248557	Kdr
CONV-R	Non-pregnant to E17.5	Duodenum	SPROUTING_ANGIOGENESIS	1.92971	0.000176138	0.0049164	Kdr
CONV-R	Non-pregnant to E17.5	Duodenum	POSITIVE_REGULATION_OF_BLOOD_VESSEL_ENDOTHELIAL_CELL_MIGRATION	1.92667	0.00100881	0.0161506	Kdr
CONV-R	Non-pregnant to E17.5	Duodenum	VASCULAR_ASSOCIATED_SMOOTH_MUSCLE_CELL_PROLIFERATION	1.88913	0.000649973	0.0122085	Ddr2
CONV-R	Non-pregnant to E17.5	Duodenum	VASCULAR_ENDOTHELIAL_GROWTH_FACTOR_SIGNALING_PATHWAY	1.86015	0.0029939	0.0332891	Kdr
CONV-R	Non-pregnant to E17.5	Duodenum	BLOOD_VESSEL_ENDOTHELIAL_CELL_MIGRATION	1.85895	0.000291308	0.00695903	Kdr
CONV-R	Non-pregnant to E17.5	Duodenum	POSITIVE_REGULATION_OF_VASCULOGENESIS	1.81564	0.00324861	0.0351074	Kdr
CONV-R	Non-pregnant to E17.5	Duodenum	ENDOTHELIUM_DEVELOPMENT	1.74206	0.000967063	0.0157076	Kdr;Slc40a1
CONV-R	Non-pregnant to E17.5	Jejunum	VASCULAR_ENDOTHELIAL_GROWTH_FACTOR_RECEPTOR_SIGNALING_PATHWAY	1.76864	0.00146725	0.0347409	Slc31a1
CONV-R	Non-pregnant to E17.5	Jejunum	ANGIOGENESIS	1.59036	0.000432921	0.0165093	Slc31a1;Itga5;Optc
CONV-R	Non-pregnant to E17.5	Ileum	ANGIOGENESIS	1.56296	2.5313e-05	0.00174318	Adm;Slc31a1
CONV-R	Non-pregnant to E17.5	Ileum	REGULATION_OF_VASCULATURE_DEVELOPMENT	1.50498	0.00147544	0.0314171	Adm
GF	Non-pregnant to E11.5	Duodenum	ENDOTHELIAL_CELL_PROLIFERATION	1.90223	0.000360034	0.207097	Igf2;Kdr;Scarb1;Egfl7;Apln;Eng;Flt1;Ecm1
GF	Non-pregnant to E11.5	Duodenum	REGULATION_OF_VASCULATURE_DEVELOPMENT	1.75347	0.000217072	0.145673	Igf2;Kdr;Adamts9;Eng;Flt1;Ecm1
GF	Non-pregnant to E11.5	Duodenum	ANGIOGENESIS	1.66395	0.000137605	0.138353	Igf2;Kdr;Slc31a1;Egfl7;Adamts9;Apln;Eng;Sox18;Flt1;Ecm1
GF	Non-pregnant to E17.5	Colon	VASCULOGENESIS	-2.09617	3.69649e-07	2.72715e-05	Aplnr
GF	Non-pregnant to E17.5	Colon	ENDOTHELIAL_CELL_PROLIFERATION	-1.51776	0.0027969	0.0323227	Aplnr
