# Supplementary material for: Effects of the gut microbiota on placental angiogenesis and intrauterine growth in gnotobiotic mice
Source: Proc Natl Acad Sci U S A. 2025 Jul 25;122(30):e2426341122. doi: 10.1073/pnas.2426341122 (PMC12318179; doi:10.1073/pnas.2426341122)
Supplement: Supplementary file 5 — Dataset S04 (XLSX) [file pnas.2426341122.sd04.xlsx]

## Sheet: A) Duodenum DEGs
Dataset S4A: Significantly differentially expressed genes in bulk RNA sequencing of duodenum from GF versus CONV-R mice.
Pregnancy Stage
Non-pregnant						E11.5						E17.5
Gene	Mean base expression	Log2(fold-difference) (GF/CONV-R)	Log2(fold-difference) standard error	p-value	Adjusted p-value	Gene	Mean base expression	Log2(fold-difference) (GF/CONV-R)	Log2(fold-difference) standard error	p-value	Adjusted p-value	Gene	Mean base expression	Log2(fold-difference) (GF/CONV-R)	Log2(fold-difference) standard error	p-value	Adjusted p-value
Nat8f7	38.3251	3.55806	0.574832	1.56491e-13	4.26551e-11	Tdpoz3	9.60462	4.3235	1.33738	8.68767e-08	5.08662e-06	Cyp2d34	117.566	5.66816	0.715208	9.31902e-18	2.04915e-15
Ugt1a9	1017.62	3.33884	0.306947	5.35802e-31	1.6357e-27	Cybrd1	23896	3.34691	0.596184	8.89191e-11	1.23761e-08	Cyp2d9	32.0554	3.7193	0.462318	1.41304e-18	3.49552e-16
Cyp2c38	176.963	3.12489	0.406082	1.18414e-17	7.22988e-15	Clca4a	1691.41	3.17041	0.526607	1.36651e-11	2.2353e-09	Gpr151	47.366	3.54504	0.369059	1.89057e-24	8.0896e-22
Aqp8	1059.65	3.00998	0.287636	1.64466e-28	3.58629e-25	Slc11a2	48694.3	3.0736	0.452474	1.2553e-13	3.01786e-11	Cyp2c38	70.019	3.3358	0.32131	1.45056e-27	8.20189e-25
Gpr151	107.385	2.89831	0.288136	1.79712e-26	3.42891e-23	Tmigd1	16.1606	2.89191	0.601816	1.23521e-08	9.37756e-07	Ugt1a9	641.374	3.0748	0.251216	2.12231e-36	2.24003e-33
Cyp2c29	2327.24	2.52225	0.654644	2.11332e-07	1.14389e-05	Slc5a12	70.0192	2.83261	0.443192	2.91829e-12	5.44759e-10	Tdpoz3	8.99446	2.86018	1.22455	4.0569e-06	9.1364e-05
Thsd7b	65.5796	2.52078	0.258319	1.79114e-24	2.734e-21	Cyp2d9	23.5328	2.72543	0.59112	3.40228e-08	2.30701e-06	Olfr165	29.1871	2.80301	0.459558	6.01946e-12	5.5731e-10
Pramel29	15.7101	2.46529	0.855222	2.3869e-06	8.33788e-05	Acot3	18.0722	2.70081	0.767527	8.54782e-07	3.59757e-05	Aqp8	674.55	2.62596	0.863651	1.29309e-06	3.40635e-05
Tm4sf4	4320.16	2.39691	0.213171	4.28436e-31	1.63491e-27	Gpr151	73.1964	2.59829	0.340034	6.85631e-16	2.22019e-13	Flvcr2	119.424	2.44896	0.237973	7.05825e-27	3.72487e-24
Zmat4	119.212	2.34505	0.311085	7.20632e-16	3.66658e-13	Apol9b	203.426	2.47981	0.215692	6.68442e-32	2.67592e-28	Mbl2	205.28	2.42601	0.574614	4.05456e-08	1.60882e-06
Flvcr2	117.982	2.33935	0.282395	2.01411e-18	1.46397e-15	Cyp2c38	131.685	2.42845	0.383723	6.88459e-12	1.20041e-09	Zmat4	119.385	2.39865	0.183048	2.96515e-41	5.86803e-38
Bcl2l15	91.8802	2.22094	0.323068	1.07237e-13	3.04158e-11	Ly6m	452.692	2.39758	0.208454	6.74589e-32	2.67592e-28	Slc11a2	43721.9	2.36275	0.467565	1.09328e-09	6.31711e-08
Tmigd1	46.8457	2.18928	0.698807	2.38296e-06	8.33788e-05	Tm4sf4	2321.42	2.31498	0.167003	6.25435e-45	4.96189e-41	Trim50	40.4672	2.3426	0.439597	2.70833e-10	1.82461e-08
Trim50	30.9238	2.05619	0.512289	2.71621e-07	1.41503e-05	Il1rl1	189.53	2.21554	0.275593	3.43033e-17	1.43234e-14	Thsd7b	123.739	2.13764	0.225994	9.99511e-24	4.0575e-21
Dipk2a	776.534	1.98699	0.318309	7.35962e-12	1.43268e-09	Zmat4	136.813	2.16531	0.28023	3.80919e-16	1.28597e-13	Cybrd1	32204.8	2.10364	0.576278	2.8918e-07	9.21187e-06
Paqr9	227.164	1.98583	0.368059	8.47017e-10	9.57694e-08	Thsd7b	116.442	2.11701	0.278532	9.42874e-16	2.99212e-13	Crp	58.3986	2.09869	0.283467	3.37514e-16	6.43797e-14
Cyp2j6	4089.71	1.96383	0.268799	6.08669e-15	2.32268e-12	Gdf9	35.8842	2.11697	0.313592	4.02042e-13	8.73864e-11	Cyp2d10	78.2225	2.04786	0.452041	9.03737e-09	4.22612e-07
Cyp4a10	729.805	1.94189	0.234354	3.0088e-18	2.08756e-15	Cyp2d34	46.3351	2.11202	1.31273	3.13629e-05	0.000737237	Tm4sf4	3082.33	1.95297	0.240502	9.25111e-19	2.44106e-16
Cybrd1	2515.48	1.93736	0.634688	4.13458e-06	0.000133708	Pappa2	119.663	2.0705	0.364575	2.56342e-10	3.17764e-08	Clca4a	1218.64	1.86456	0.245195	5.14171e-17	1.05719e-14
Krtap5-5	11.171	1.88003	0.698429	9.49054e-06	0.000263388	Flvcr2	178.053	2.06674	0.247344	2.13536e-18	1.02672e-15	Pappa2	138.885	1.85437	0.288169	2.12707e-13	2.67268e-11
Mbl2	223.082	1.87492	0.759459	1.44371e-05	0.000374139	Muc3	17353	2.05418	0.209525	3.97465e-24	5.12462e-21	Slc28a1	1347.27	1.79089	0.182569	1.84609e-25	8.59626e-23
Gimd1	507.712	1.82013	0.212612	2.58381e-19	2.31996e-16	Ugt1a9	979.751	1.98131	0.265859	2.29885e-15	6.7548e-13	Cyp4b1	2044.03	1.7636	0.15892	2.34888e-31	1.77083e-28
1810046K07Rik	121.111	1.7748	0.249457	1.92623e-14	6.25573e-12	Bmp8b	81.2688	1.94927	0.363743	1.19066e-09	1.21885e-07	Apoc3	4471.36	1.69608	0.185246	1.03386e-22	3.72001e-20
Mcoln3	34.1412	1.76733	0.620886	8.04011e-06	0.000228963	Bcl2l15	44.9626	1.93285	0.422707	4.24919e-08	2.77456e-06	Acsl6	274.301	1.67566	0.185137	2.78667e-22	9.80414e-20
Trim38	196.838	1.74607	0.23495	1.84063e-15	7.80426e-13	Bmp8a	325.93	1.92196	0.315685	1.99349e-11	3.19502e-09	1810046K07Rik	68.5649	1.65746	0.232842	2.11072e-15	3.37545e-13
Cyp4b1	2584.83	1.74302	0.304133	1.17834e-10	1.69681e-08	Cyp4b1	2430.2	1.91639	0.204288	1.718e-22	1.51442e-19	Cyp2j6	1945.05	1.65313	0.128029	8.0183e-41	1.15405e-37
Slc34a2	220.778	1.73941	0.924097	4.4981e-05	0.000934136	Acta1	578.721	1.91127	0.19149	4.95531e-25	7.8626e-22	Fosb	79.0853	1.64859	0.337404	1.74377e-09	9.75525e-08
Spsb4	31.321	1.73602	0.297725	6.63195e-11	1.0123e-08	Nat8f7	29.2121	1.90295	0.442124	1.16153e-07	6.58213e-06	Anxa13	1689.36	1.63867	0.0941341	1.55495e-70	2.4618e-66
Cd36	1876.45	1.69011	0.327457	2.25116e-09	2.26064e-07	Trim50	59.4871	1.87609	0.400428	2.50823e-08	1.75322e-06	Rdh16f2	157.909	1.61996	0.211562	3.9601e-17	8.26732e-15
Bok	337.587	1.64765	0.251641	7.05083e-13	1.63067e-10	Cyp2d10	88.2158	1.86773	0.411778	4.60069e-08	2.97956e-06	Aldh1a1	2942.78	1.59161	0.216613	4.3664e-16	8.22962e-14
Rdh16f2	199.989	1.64175	0.242738	1.66411e-13	4.45631e-11	Apol9a	362.002	1.78163	0.307183	8.42749e-11	1.18335e-08	Epop	44.8039	1.57238	0.443393	5.85199e-07	1.7253e-05
Ugt2b36	252.332	1.63695	0.210723	1.11325e-16	5.85955e-14	Enpp7	104.802	1.72406	0.439167	3.75947e-07	1.86995e-05	Akr1c19	2350.04	1.57012	0.233902	4.1778e-14	5.75156e-12
Apoc3	4922.58	1.61863	0.310311	1.56018e-09	1.6091e-07	Olfr165	37.6067	1.68124	0.543549	4.16662e-06	0.00013802	Igf2	386.226	1.5594	0.189832	5.0763e-19	1.38565e-16
Selenop	42040.2	1.60248	0.355672	4.31065e-08	2.92435e-06	Rsph4a	8.01305	1.61992	1.08467	9.47981e-05	0.00182766	Rdh7	791.278	1.52372	0.119392	7.54598e-40	9.95566e-37
Cyp4a32	47.4856	1.59858	0.321469	5.10721e-09	4.66805e-07	Pmp22	266.057	1.59268	0.184005	6.18589e-20	3.92606e-17	Cyp2c29	1448.99	1.50873	0.571771	1.00979e-05	0.000202882
Gsta5	16.294	1.55595	0.561061	1.19386e-05	0.000319142	Hsd3b3	413.556	1.56091	0.261405	2.18363e-11	3.46476e-09	Ecel1	68.3288	1.50454	0.271959	7.22925e-11	5.52915e-09
Il1rl1	145.563	1.55558	0.339168	2.92513e-08	2.11718e-06	1810046K07Rik	97.8704	1.49113	0.216456	5.59171e-14	1.45449e-11	Hsd3b3	365.239	1.49858	0.161976	6.28216e-23	2.313e-20
Apoa4	67749.4	1.55403	0.294957	1.09151e-09	1.18161e-07	Igf2	313.164	1.4798	0.234851	2.64294e-12	4.99232e-10	Ppme1	2546.62	1.49484	0.185739	2.31414e-18	5.38787e-16
Sord	5035.1	1.5441	0.247398	4.0395e-12	8.22119e-10	Dipk2a	559.548	1.46515	0.24185	1.15044e-11	1.96279e-09	Cyp4a10	788.929	1.45561	0.504487	5.82665e-06	0.000125208
Aldh1a1	5634.8	1.53126	0.254763	1.62682e-11	2.85422e-09	Rasgef1b	536.86	1.45639	0.190203	1.99324e-16	7.02817e-14	Rgn	64.3537	1.45322	0.307051	5.20115e-09	2.59762e-07
Adh7	31.0826	1.52274	0.312789	7.77757e-09	6.86224e-07	Ppfia3	196.744	1.44641	0.167911	7.84778e-20	4.78926e-17	4921539E11Rik	21.3197	1.44986	0.570869	1.45038e-05	0.000277995
Enpp3	11016.9	1.51501	0.281805	5.87069e-10	7.16882e-08	Tafa3	50.4744	1.44162	0.30221	9.8507e-09	7.81505e-07	Gprc5a	366.19	1.39312	0.238167	1.51026e-11	1.33578e-09
Ddit4l	31.4529	1.51376	0.420061	1.22637e-06	4.79984e-05	Epop	23.9164	1.43906	0.488784	6.20225e-06	0.000195524	Adh4	609.938	1.37686	0.2065	8.87059e-14	1.15465e-11
Apoa2	25.8085	1.50517	0.480246	4.97636e-06	0.000155974	Cyp2j6	2429.19	1.42798	0.189155	4.44472e-16	1.46926e-13	Cyp4a32	137.208	1.34571	0.236277	4.21074e-11	3.49029e-09
Gdf9	34.8653	1.50417	0.379648	3.55886e-07	1.7411e-05	Gimd1	389.034	1.42439	0.156133	8.28848e-22	6.57567e-19	Gltpd2	28.3713	1.33803	0.371994	8.16162e-07	2.27892e-05
Fras1	1235.56	1.4874	0.188724	3.11676e-17	1.7964e-14	Gprc5a	269.326	1.42425	0.269574	8.0973e-10	8.62281e-08	Igf2os	11.6129	1.33674	0.757809	9.2299e-05	0.00132123
Slc6a3	48.2662	1.48109	0.765244	7.11731e-05	0.00134787	Enpp3	10706.6	1.41725	0.480217	6.10419e-06	0.000193104	Gsta2	24.4858	1.32626	0.439027	5.39437e-06	0.000117474
Clca4a	2550.22	1.46681	0.922277	0.00011498	0.00199211	Lamb3	651.302	1.4025	0.314745	3.70888e-08	2.48014e-06	Maob	1370.84	1.30179	0.156974	5.04848e-19	1.38565e-16
Nek10	324.023	1.46586	0.354662	1.83972e-07	1.02114e-05	Lama3	837.178	1.39693	0.218121	1.25545e-12	2.55387e-10	Slc5a4b	524.483	1.29598	0.263474	3.17556e-09	1.68709e-07
Anxa13	3256.04	1.45941	0.10627	6.91753e-45	1.05589e-40	Apoa4	71017.6	1.39525	0.20029	2.98737e-14	8.03399e-12	Abat	2024.92	1.29214	0.102303	7.62499e-39	8.62277e-36
Nat8f1	282.68	1.45144	0.23955	1.06226e-11	1.90757e-09	Tspan5	641.699	1.39334	0.145752	1.35954e-23	1.34824e-20	Cyp2c23	42.204	1.2829	0.285979	2.60438e-08	1.08507e-06
Bche	11509.2	1.45041	0.17342	5.50291e-19	4.66647e-16	Tubb2a	664.813	1.39222	0.231375	1.34614e-11	2.22491e-09	Akr1c13	1844.22	1.28194	0.12819	7.79079e-26	3.85449e-23
Ypel2	1063.01	1.44186	0.258437	1.75386e-10	2.37378e-08	Lgals3	2128.54	1.38852	0.170181	3.5488e-18	1.60882e-15	Pmp22	296.249	1.27456	0.294196	5.30411e-08	2.0582e-06
Ereg	189.886	1.41968	0.294125	8.70259e-09	7.50488e-07	Fosb	63.0536	1.33961	0.295111	2.43756e-08	1.72664e-06	Aqp3	291.499	1.26964	0.271232	1.09602e-08	5.05894e-07
Lhfpl2	707.476	1.41769	0.276388	1.93044e-09	1.9776e-07	Hcn1	94.1508	1.32419	0.205231	8.5061e-13	1.75281e-10	Abcc6	702.34	1.25017	0.11654	4.27398e-29	2.8194e-26
Tspan5	851.303	1.38313	0.279145	4.56041e-09	4.19338e-07	Nek10	101.335	1.32198	0.346534	4.1296e-07	2.02236e-05	Ano6	6723.44	1.24893	0.114507	6.06647e-30	4.17584e-27
Aadac	2814.7	1.37209	0.192684	7.92921e-15	2.81469e-12	Abcc6	1010.68	1.32103	0.235137	1.1995e-10	1.61291e-08	Ms4a10	1793.48	1.22963	0.120419	1.0318e-26	5.26949e-24
Cyp2c23	102.835	1.37179	0.434155	5.02812e-06	0.000156996	Ada	6502.89	1.31612	0.274768	7.77808e-09	6.36158e-07	Ugt2b36	107.713	1.2249	0.301298	1.92419e-07	6.41207e-06
Ppfia3	190.642	1.36918	0.248622	2.45412e-10	3.22928e-08	Rdh16f2	184.373	1.30877	0.185149	1.33449e-14	3.78113e-12	Sord	3395.19	1.21645	0.147804	1.06134e-18	2.75462e-16
Unc93a	293.283	1.36775	0.300484	3.05905e-08	2.20252e-06	4921539E11Rik	18.6185	1.30536	0.828149	0.000147779	0.00262959	Fras1	848.294	1.20366	0.142825	2.08618e-19	6.00517e-17
Ces3a	61.5829	1.36219	0.403505	2.64646e-06	9.11864e-05	Cd36	1571.77	1.29336	0.219553	2.47849e-11	3.89368e-09	Nat8	712.074	1.18861	0.207436	5.48798e-11	4.34428e-09
Ano6	11143	1.35862	0.253417	5.44503e-10	6.70265e-08	Igf2os	9.86318	1.28676	0.875185	0.000180523	0.00305695	Gimd1	332.606	1.17707	0.224572	8.74456e-10	5.26402e-08
Ndrg1	2760.64	1.35826	0.26144	1.31974e-09	1.41862e-07	4933405D12Rik	35.8963	1.282	0.383648	1.97796e-06	7.29867e-05	Fabp2	8205.73	1.17618	0.174268	8.89759e-14	1.15465e-11
Vnn1	1115.49	1.35592	0.289166	1.62597e-08	1.26627e-06	Apoc3	5481.43	1.27845	0.165811	1.14334e-16	4.21891e-14	Svip	699.723	1.1702	0.11056	2.38558e-28	1.45263e-25
Cym	130.111	1.35375	0.258115	1.01493e-09	1.10657e-07	Flvcr1	2010.25	1.27391	0.286689	3.43729e-08	2.32083e-06	Bche	7878.59	1.16036	0.105356	2.28864e-30	1.64699e-27
Nr0b2	251.163	1.35368	0.189606	6.77939e-15	2.50126e-12	1700110K17Rik	28.9538	1.26313	0.376792	1.91136e-06	7.13588e-05	Cd36	1049.28	1.15621	0.17614	3.30699e-13	4.02741e-11
Hbegf	302.973	1.33712	0.382492	1.82933e-06	6.63455e-05	Hbegf	275.811	1.2495	0.155653	9.09755e-18	4.00974e-15	Aadac	1738.41	1.15202	0.141226	2.30811e-18	5.38787e-16
Hcn1	123.871	1.32912	0.251131	7.79984e-10	9.01945e-08	Slc4a11	22.8342	1.24843	0.472167	1.46766e-05	0.000412896	Pck1	2146.26	1.14975	0.568719	9.58656e-05	0.00135877
Scin	2030.56	1.32661	0.201811	3.41293e-13	8.54015e-11	Cyp2c67	19.2465	1.24761	0.496363	2.05331e-05	0.000536736	Akr1c14	676.703	1.13724	0.100246	5.84997e-32	4.63083e-29
Gltpd2	40.2177	1.31908	0.37703	1.82988e-06	6.63455e-05	Gm6377	22.8673	1.24029	0.501939	2.29812e-05	0.000587157	Car9	3305.8	1.13225	0.166701	7.60122e-14	1.00285e-11
Cyp2c67	31.0863	1.30703	0.319376	2.14854e-07	1.15885e-05	Cyp4a10	1071.77	1.22758	0.31494	2.91412e-07	1.50613e-05	Cyp2d26	6085.03	1.1297	0.15147	6.19347e-16	1.12707e-13
Ppme1	2369.16	1.29555	0.176763	1.60182e-15	7.19124e-13	Pde8a	283.61	1.21188	0.172984	1.76996e-14	4.91476e-12	Syt8	12.7389	1.12195	0.789548	0.000264012	0.00314037
Arl14	213.51	1.2819	0.31106	1.9345e-07	1.06217e-05	Nat8f1	223.934	1.19154	0.180099	2.35207e-13	5.25638e-11	Ugt2a3	1473.79	1.12046	0.135132	8.26883e-19	2.21885e-16
Abcc6	1213.52	1.26715	0.245419	1.55475e-09	1.6091e-07	Slc28a2	2817.26	1.17534	0.547296	5.37566e-05	0.00115891	Bok	344.647	1.11101	0.193537	6.7191e-11	5.18911e-09
Slc4a11	21.9875	1.25678	0.524181	4.07486e-05	0.000870334	Unc93a	259.002	1.17126	0.18923	3.35435e-12	6.18877e-10	Trim38	107.736	1.10616	0.269155	2.44768e-07	7.84447e-06
Susd2	476.071	1.25472	0.401754	6.13908e-06	0.000185192	Sprr2a1	48829.3	1.16877	0.225398	9.38036e-10	9.79199e-08	Aldoc	277.026	1.08429	0.1796	1.24537e-11	1.13315e-09
Ces1g	618.916	1.25352	0.35466	1.69644e-06	6.28506e-05	Crp	77.1769	1.16405	0.326383	9.40218e-07	3.9259e-05	Apoa4	39379	1.08111	0.161649	1.84937e-13	2.34234e-11
Cyp2j9	164.485	1.24587	0.29786	1.53608e-07	8.6201e-06	Vldlr	206.724	1.15132	0.164899	1.79653e-14	4.91476e-12	Nat8f1	192.37	1.07439	0.137113	3.96865e-17	8.26732e-15
Slc17a4	1615.18	1.23171	0.256749	9.9959e-09	8.38338e-07	Ppm1j	574.16	1.14927	0.148301	6.40109e-17	2.53915e-14	Syna	198.962	1.05235	0.229179	3.62505e-08	1.46035e-06
Reg3a	971.374	1.23005	0.339445	1.27657e-06	4.97081e-05	Nat8f6	96.6258	1.1437	0.389034	6.93754e-06	0.000214996	Flacc1	54.731	1.04906	0.266149	6.03041e-07	1.77131e-05
L2hgdh	1134.41	1.22935	0.213673	5.96601e-11	9.19851e-09	Anxa13	1911.15	1.13925	0.12812	4.66708e-21	3.52632e-18	Tspan5	474.204	1.04882	0.106855	9.12388e-25	4.12712e-22
Ankrd37	56.527	1.22692	0.438901	1.57659e-05	0.000403101	Sun3	11.4291	1.13086	0.675244	0.00016182	0.00281816	Mep1a	710.868	1.04773	0.131915	1.86122e-17	4.03656e-15
Slc5a4b	1422.36	1.22551	0.815404	0.00023031	0.00344314	Rab30	337.81	1.11695	0.266744	8.84133e-08	5.15755e-06	Sult1c2	118.997	1.04654	0.436272	6.32217e-05	0.000963355
Rdh7	1416.72	1.22519	0.252968	8.04071e-09	7.05364e-07	Cyp2d26	7945.91	1.11416	0.174025	7.68042e-13	1.60349e-10	Krtap5-5	9.45415	1.03445	1.05228	0.000424658	0.00463348
Serpinb5	36.232	1.20451	0.39492	8.00277e-06	0.000228326	Oas1g	193.736	1.11114	0.227532	3.86444e-09	3.46424e-07	Iyd	465.657	1.03251	0.206409	5.27955e-09	2.62848e-07
Npr3	73.5286	1.19395	0.258042	2.31177e-08	1.72131e-06	Scin	1338.57	1.10961	0.110788	1.00314e-25	1.9896e-22	Hsd17b13	753.483	1.01846	0.245488	2.96313e-07	9.42014e-06
Ambp	43.4664	1.19282	0.30738	5.24297e-07	2.35378e-05	Ano6	8281.87	1.09558	0.209557	6.66193e-10	7.53036e-08	Slc6a20b	496.719	1.00076	0.182017	4.22204e-10	2.73948e-08
2010106E10Rik	3963.54	1.18493	0.268357	6.04006e-08	3.85755e-06	Ppme1	2666.69	1.09364	0.179792	5.31526e-12	9.47609e-10	Fads6	197.461	0.986462	0.154216	1.90763e-12	1.96114e-10
Gk	3918.28	1.17832	0.255142	2.44869e-08	1.81441e-06	Klkb1	57.9542	1.08447	0.369863	7.42848e-06	0.000227984	Unc93a	215.826	0.980979	0.309584	1.1399e-05	0.000224742
Muc3	16909.7	1.17539	0.344095	2.70079e-06	9.24323e-05	Gk	3413.39	1.08149	0.151634	4.98595e-15	1.4384e-12	Ndrg1	1468.03	0.978756	0.110663	1.15207e-20	3.6479e-18
Bmp8a	273.5	1.17418	0.364887	5.03982e-06	0.000156996	Ptrh1	69.1526	1.07267	0.267977	1.83862e-07	9.94851e-06	Gk	2620.88	0.97411	0.189914	3.54697e-09	1.85946e-07
Tspan12	1015.31	1.16668	0.145854	9.29276e-18	6.16716e-15	Nrg1	392.508	1.05773	0.27674	3.72257e-07	1.85742e-05	Ly6m	379.187	0.968104	0.454577	0.000147008	0.00194114
Svip	759.998	1.16356	0.172259	1.07603e-13	3.04158e-11	Gm11127	1610.4	1.05322	0.286171	6.34166e-07	2.82649e-05	Hykk	441.228	0.967691	0.124484	1.008e-16	1.97021e-14
Cyp2d26	6366.79	1.13276	0.233074	8.30528e-09	7.20294e-07	Bche	9706.03	1.02495	0.133666	7.50031e-17	2.90262e-14	Scin	1070.69	0.967114	0.153392	3.79202e-12	3.57353e-10
Lama3	761.7	1.13165	0.399834	1.63138e-05	0.000415024	Hsd3b2	145.734	1.02269	0.216558	7.62704e-09	6.27037e-07	Leap2	730.469	0.966219	0.172454	2.73615e-10	1.83554e-08
Maob	1784.06	1.12703	0.230825	7.51327e-09	6.66759e-07	Nt5e	518.916	1.01997	0.359695	1.05837e-05	0.000306444	Ppfia3	149.042	0.964992	0.246249	9.41202e-07	2.59601e-05
Acsl6	285.806	1.11099	0.33234	3.71216e-06	0.000121333	Slc47a1	704.421	1.01088	0.278676	7.85221e-07	3.34922e-05	Tubb2a	613.134	0.962711	0.192444	7.20895e-09	3.46906e-07
Ugt2b5	2143.68	1.10573	0.311884	1.92648e-06	6.93534e-05	Car9	2956.12	1.00408	0.105656	8.81451e-24	9.32399e-21	Ace	17727.2	0.959464	0.213306	8.38533e-08	3.13845e-06
Prxl2a	1588.17	1.10548	0.218735	3.32811e-09	3.21521e-07	Ces1c	12.7585	0.991778	0.599946	0.000217336	0.00353328	Mme	16243.9	0.958683	0.168194	1.61842e-10	1.15418e-08
Adh4	1440.23	1.10364	0.216702	2.73903e-09	2.68004e-07	Fads6	244.851	0.979909	0.190383	8.70717e-10	9.14945e-08	Spsb4	27.4196	0.955678	0.333542	2.94866e-05	0.000500893
Acot1	345.16	1.09915	0.282613	5.7214e-07	2.53135e-05	Capg	239.624	0.976446	0.178564	1.51325e-10	1.9681e-08	Adh1	9537.32	0.953931	0.14427	5.33484e-13	6.21039e-11
Ppm1j	643.12	1.09898	0.276196	4.07158e-07	1.93609e-05	Slc25a34	387.918	0.973286	0.18491	4.6519e-10	5.42733e-08	Aldh1a7	539.329	0.952323	0.177259	1.06605e-09	6.18231e-08
Cyp2d10	46.5269	1.08872	0.591802	0.000182916	0.00287618	Hykk	509.954	0.9714	0.207705	9.27716e-09	7.43438e-07	Fam169b	94.0693	0.945692	0.270281	4.6641e-06	0.000103857
Pde8a	249.031	1.08288	0.185808	4.95668e-11	7.79987e-09	Irf7	999.834	0.971333	0.19898	3.39569e-09	3.07882e-07	Slc6a3	14.7133	0.938018	0.56573	0.000361461	0.00406727
Slc11a2	6290.97	1.081	0.273087	4.53532e-07	2.11077e-05	Kcnj15	94.6634	0.968853	0.18563	5.88404e-10	6.76537e-08	Aoc1	5357	0.923499	0.123112	1.04906e-15	1.78589e-13
Add2	77.0267	1.07677	0.344528	7.65008e-06	0.000221577	Sprr2a3	298.309	0.963423	0.58363	0.000231613	0.00368976	Slc22a3	13.8868	0.922008	0.568863	0.000404808	0.00445373
Zfp937	443.867	1.07247	0.165738	9.15095e-13	2.08478e-10	Bnip5	1565.01	0.96017	0.210399	1.58934e-08	1.17293e-06	Ucp2	22095.7	0.919574	0.141212	1.24712e-12	1.32513e-10
Akr1c19	4573.48	1.06363	0.351845	1.05689e-05	0.000287052	Dcst2	85.7299	0.95999	0.253212	4.38479e-07	2.10192e-05	Tnfrsf21	589.608	0.918912	0.155983	6.37858e-11	4.95028e-09
Pcdh19	401.131	1.06331	0.218576	9.32366e-09	7.95063e-07	Plau	181.352	0.95857	0.30713	4.76577e-06	0.000155274	Muc3	15219.8	0.910928	0.266523	7.09164e-06	0.00014812
Dusp5	616.464	1.05453	0.14589	4.95492e-15	1.93928e-12	Oit3	12.3245	0.955263	0.636655	0.000319382	0.00475835	Naaladl1	1534.03	0.909424	0.180863	8.21622e-09	3.87141e-07
Sec14l2	2619.65	1.04416	0.224856	2.75397e-08	2.03075e-06	Gal3st2b	365.06	0.953521	0.200762	6.51883e-09	5.53124e-07	Serpinb5	44.1863	0.904011	0.338514	5.96148e-05	0.000920801
Apob	190925	1.04061	0.264138	5.23394e-07	2.35378e-05	Cyp2c23	66.5083	0.948667	0.387124	3.50665e-05	0.000813451	Dpep1	1642.18	0.890995	0.194308	7.81133e-08	2.95153e-06
Rnf144b	232.049	1.03473	0.283771	1.53213e-06	5.7887e-05	Lipa	3627.29	0.947452	0.289434	2.92438e-06	0.000101312	Pramel34	61.5945	0.883701	0.387793	0.000154705	0.00201422
Retsat	4097.84	1.03258	0.225221	3.69309e-08	2.57177e-06	Akp3	103626	0.947304	0.519626	0.000164961	0.00285435	Arl14	187.426	0.876779	0.218594	9.84699e-07	2.68326e-05
Ace	29059.7	1.03092	0.376327	2.47443e-05	0.000579289	Npr3	122.61	0.947076	0.45745	9.277e-05	0.00179949	Lamb3	432.799	0.875104	0.180226	2.33355e-08	9.93137e-07
Syna	258.46	1.0239	0.229288	6.38084e-08	3.99168e-06	Bbox1	281.927	0.941724	0.256624	7.12759e-07	3.09845e-05	Cyp2c40	11.7929	0.874706	0.547246	0.000504672	0.00527043
Gal3st2b	713.956	1.0177	0.373002	2.61481e-05	0.000604733	Errfi1	1379.5	0.940605	0.208393	2.02173e-08	1.45812e-06	Ggh	373.508	0.873422	0.300944	3.7873e-05	0.000618787
Pdzd7	102.672	1.01373	0.328169	9.52866e-06	0.000263966	Lin28b	17.7902	0.934295	0.546534	0.000217846	0.00353432	Cyp4f15	127.232	0.863092	0.272075	1.86829e-05	0.000341595
Bmp8b	64.2119	1.01006	0.505663	0.000156658	0.00256021	Sord	3960.16	0.93053	0.189381	2.88894e-09	2.68063e-07	Adad2	11.8048	0.854702	0.560479	0.000600932	0.00612224
Iyd	476.082	1.00993	0.260408	6.98658e-07	3.00403e-05	Cd55	929.968	0.928495	0.215781	5.32856e-08	3.35509e-06	Arsg	356.459	0.850974	0.166083	6.83151e-09	3.32789e-07
Fads6	240.593	1.00855	0.142895	2.04519e-14	6.38786e-12	Mep1a	810.487	0.924385	0.200322	1.26817e-08	9.58189e-07	Bmp8a	223.915	0.847348	0.23433	4.87192e-06	0.000107877
Ces1d	373.748	1.00051	0.225164	7.40217e-08	4.53762e-06	Ace	25799.2	0.92131	0.217268	7.07675e-08	4.26946e-06	2010106E10Rik	3516.52	0.84458	0.187503	1.432e-07	4.91787e-06
Nab2	399.76	0.996874	0.210663	2.05139e-08	1.55783e-06	Krtap5-5	12.379	0.919891	0.901833	0.000684613	0.0085399	Tmem86a	658.007	0.833702	0.155865	2.27221e-09	1.24476e-07
Fam83b	1624.72	0.992378	0.268573	1.40152e-06	5.37506e-05	Cxcl11	117.436	0.91403	0.202015	1.95997e-08	1.43079e-06	Tspan12	913.378	0.833341	0.172283	3.18461e-08	1.30958e-06
Aldh1a7	745.296	0.990702	0.180958	4.89085e-10	6.06943e-08	Acot4	1130.77	0.913241	0.196335	1.0719e-08	8.37824e-07	Paqr9	170.511	0.830461	0.381703	0.000238888	0.00288488
Hsd3b3	454.063	0.984349	0.301355	5.8856e-06	0.000178604	Bst1	2254.23	0.909501	0.260936	1.47676e-06	5.71969e-05	Ntn4	252.005	0.83018	0.142499	1.54682e-10	1.10811e-08
Cyp4v3	7394.11	0.983838	0.309831	7.79591e-06	0.000225001	Cubn	26695.6	0.907577	0.278634	3.29913e-06	0.000112575	Bmp8b	57.5466	0.829482	0.295158	5.82477e-05	0.000902326
Gad2	13.1402	0.980597	0.556319	0.000273126	0.00388174	Gm19276	13.9483	0.906057	0.719807	0.000549881	0.00722265	4933405D12Rik	21.4521	0.827552	0.446168	0.000426817	0.00465063
Rgn	100.189	0.970526	0.169381	1.25303e-10	1.78751e-08	Cyp4a32	143.184	0.90485	0.466761	0.000139379	0.00252169	Aldh3a2	3767.07	0.822655	0.0787205	4.57435e-27	2.49728e-24
Hsd17b11	7308.19	0.970279	0.183537	1.4268e-09	1.50577e-07	Igsf23	4754.07	0.903047	0.178015	1.2881e-09	1.3018e-07	Gas2	141.506	0.821838	0.163514	1.32192e-08	5.99673e-07
Sfrp5	232.614	0.968793	0.36826	3.74963e-05	0.000815303	Treh	7520.15	0.901242	0.174363	7.74733e-10	8.46608e-08	Piwil2	87.7753	0.817937	0.272535	3.70678e-05	0.000608142
Gstk1	616.643	0.966646	0.216185	7.10013e-08	4.40335e-06	Fbxw28	10.5341	0.892033	0.671672	0.000508765	0.00680655	Col25a1	15.2819	0.814038	0.472661	0.000554689	0.00572675
Plk5	13.9308	0.96495	0.51607	0.000228511	0.00342309	Arnt2	80.3505	0.891129	0.315537	1.36363e-05	0.000385681	Nab2	310.681	0.813919	0.112711	1.64569e-14	2.3263e-12
Arnt2	106.63	0.951341	0.364319	4.10169e-05	0.0008717	2010106E10Rik	3914.34	0.887908	0.250631	1.24713e-06	4.97193e-05	Tm4sf5	5695.85	0.81094	0.120863	6.24417e-13	7.1636e-11
Dusp6	1791.79	0.951003	0.305984	1.0223e-05	0.000279649	Smoc1	138.481	0.886365	0.236067	5.59578e-07	2.52239e-05	Ereg	296.885	0.810538	0.285788	5.93064e-05	0.000916933
Npas2	953.226	0.946608	0.26943	2.86649e-06	9.6749e-05	Maob	1570.35	0.879866	0.169399	6.93967e-10	7.75435e-08	Treh	6026.41	0.809671	0.159918	1.17019e-08	5.38561e-07
Cat	7200.03	0.94192	0.210726	7.57612e-08	4.62567e-06	Aqp3	398.932	0.875261	0.315455	1.64055e-05	0.000443563	Cyp4v3	5523.73	0.809323	0.178416	1.48668e-07	5.08362e-06
Hykk	493.452	0.940612	0.172417	6.36534e-10	7.65044e-08	Slc46a3	624.392	0.874754	0.306407	1.29022e-05	0.000367984	Cd55	833.213	0.808503	0.179927	1.80909e-07	6.05528e-06
Aldh3a2	5076.69	0.93043	0.16796	4.15681e-10	5.20078e-08	Ribc1	14.4868	0.865055	0.600724	0.000445528	0.00615248	Hcn1	74.9084	0.805626	0.225407	6.8231e-06	0.000143077
Errfi1	2304.61	0.93024	0.239168	7.91063e-07	3.34481e-05	Dpep1	1995.22	0.864134	0.154063	6.93751e-11	1.0007e-08	Ces1e	515.965	0.804361	0.123473	2.40878e-12	2.4446e-10
Crp	54.0481	0.922642	0.368301	5.77139e-05	0.0011426	Slc28a2b	218.72	0.861396	0.626271	0.000506762	0.0067912	Srd5a1	302.138	0.803163	0.119257	5.51937e-13	6.3783e-11
Nat8	905.236	0.922492	0.320926	2.14335e-05	0.000512792	Fam83b	1388.87	0.857902	0.132892	3.54069e-13	7.80279e-11	Pfkl	954.751	0.80041	0.141522	4.95124e-10	3.17361e-08
Acot4	1040.85	0.919474	0.215916	1.93274e-07	1.06217e-05	Plekha1	1792.77	0.857554	0.165532	7.79005e-10	8.46608e-08	Gm13710	29.1879	0.797859	0.384724	0.000334826	0.0038219
Fosb	65.4732	0.918371	0.612918	0.000521332	0.00652263	Tnfrsf21	666.812	0.856503	0.180457	7.38767e-09	6.10522e-07	Prxl2a	1190.69	0.796107	0.178863	2.32898e-07	7.54038e-06
Hexb	1090.57	0.917539	0.190008	1.59901e-08	1.25165e-06	Ankef1	23.7124	0.856141	0.448284	0.000168493	0.0028965	Ypel2	744.429	0.793862	0.190111	7.60519e-07	2.1501e-05
3300002I08Rik	165.201	0.916258	0.181918	5.91843e-09	5.31406e-07	Oas3	731.62	0.854634	0.26014	3.36299e-06	0.000114262	Ppm1n	14.267	0.791696	0.549369	0.000869418	0.00821769
Sult1c2	120.797	0.913943	0.463935	0.000210061	0.00320316	Lhfpl2	472.566	0.85404	0.23799	1.13411e-06	4.59055e-05	Mroh7	36.0123	0.787762	0.412495	0.000467353	0.00497254
Hsd17b13	643.003	0.91203	0.141443	1.95287e-12	4.14007e-10	Slc6a20b	774.159	0.852449	0.271155	5.45055e-06	0.000175424	Lct	32809.6	0.777334	0.192089	1.38415e-06	3.59243e-05
Bst1	2385.78	0.907724	0.342658	4.11179e-05	0.0008717	Slc34a2	263.815	0.846982	0.920257	0.000872117	0.0102351	Maoa	4737.42	0.773985	0.128893	7.33223e-11	5.55426e-09
Slc18a1	348.365	0.906188	0.199754	6.1661e-08	3.92164e-06	Susd2	306.73	0.844414	0.347378	4.71069e-05	0.00104831	Ceacam18	1230.71	0.773681	0.163399	7.12447e-08	2.71794e-06
Glyctk	467.891	0.899421	0.184931	1.42068e-08	1.13992e-06	Ddit4l	20.436	0.839576	0.541265	0.000384038	0.00547487	Ppm1j	499.091	0.772397	0.190169	1.33653e-06	3.486e-05
Slc6a20b	722.104	0.898893	0.267105	5.15622e-06	0.000158678	Cyp2s1	1987.49	0.833003	0.101527	7.28792e-19	3.85458e-16	Ces2g	2415.54	0.770799	0.17432	3.0085e-07	9.52611e-06
Cd55	807.746	0.898794	0.207731	1.5282e-07	8.60755e-06	Ndrg1	1634.1	0.83128	0.246238	2.61098e-06	9.20631e-05	Gm11992	38.1461	0.770269	0.299476	0.000134977	0.00180334
Ms4a10	2659.41	0.898255	0.260935	4.0191e-06	0.000130249	Acsl6	283.994	0.826131	0.39763	0.000123003	0.00228001	Kcnj15	87.6442	0.7701	0.250303	3.72607e-05	0.000610042
Pbld1	986.582	0.892125	0.144813	1.28031e-11	2.2724e-09	Ms4a10	2123.96	0.825029	0.153961	3.22361e-10	3.96504e-08	Slc19a2	991.141	0.7698	0.128359	7.86835e-11	5.90387e-09
Naip5	2698.26	0.890246	0.211396	2.4913e-07	1.31128e-05	Trim38	164.836	0.824448	0.215429	4.90027e-07	2.30037e-05	Slc6a20a	6517.28	0.769753	0.165624	1.0941e-07	3.95475e-06
Plau	125.691	0.887055	0.383392	0.000101792	0.00181512	Rdh7	961.698	0.822974	0.214221	4.64224e-07	2.20534e-05	Hsd3b2	133.757	0.768389	0.180999	6.46854e-07	1.87908e-05
Fabp2	11203.5	0.885909	0.266664	6.09058e-06	0.000184092	Tymp	636.859	0.82175	0.188528	5.13203e-08	3.25111e-06	Nat8f6	75.8669	0.766539	0.300973	0.000145437	0.00192522
Chrm3	162.178	0.884244	0.145472	2.1632e-11	3.71001e-09	Nat8	839.404	0.820072	0.165518	2.87079e-09	2.67946e-07	L2hgdh	891.295	0.763328	0.162481	8.94223e-08	3.32332e-06
Igsf9	5122.34	0.883878	0.140499	5.86523e-12	1.16269e-09	Nlrp9b	624.891	0.819914	0.210982	3.9198e-07	1.93755e-05	Tymp	549.284	0.76305	0.186673	1.26108e-06	3.33419e-05
Akr1c13	2759.2	0.883576	0.2202	5.49774e-07	2.44657e-05	Ceacam18	1619.59	0.819084	0.206474	2.82525e-07	1.46978e-05	Pbld1	1079.85	0.756611	0.143652	5.39611e-09	2.66973e-07
Egr1	267.526	0.881102	0.257867	4.53617e-06	0.000144551	Adam2	11.8839	0.811661	0.611406	0.000633166	0.00807592	Cmbl	932.061	0.753517	0.0914772	8.54518e-18	1.93267e-15
Gm11127	1281.53	0.875688	0.343595	5.80231e-05	0.00114723	Ptprr	483.019	0.805021	0.232964	2.13216e-06	7.77723e-05	Pde8a	249.089	0.75316	0.18035	9.26036e-07	2.56311e-05
Cda	3150.73	0.874254	0.146183	4.00209e-11	6.49872e-09	Dcaf17	950.61	0.802097	0.160398	2.42692e-09	2.27858e-07	Ldhd	211.587	0.747034	0.166533	2.55245e-07	8.1637e-06
Ky	367.624	0.874185	0.152786	1.78646e-10	2.39198e-08	Slc38a1	4936	0.798525	0.213371	7.45099e-07	3.20392e-05	Ky	562.682	0.745197	0.1145	3.57315e-12	3.38743e-10
Cdc42ep2	732.529	0.872456	0.231254	1.36631e-06	5.27985e-05	Abcc5	943.627	0.797536	0.184288	6.44859e-08	3.99687e-06	Slc25a15	5187.4	0.744809	0.0877869	1.11978e-18	2.85942e-16
Arsg	416.06	0.870731	0.24634	3.13834e-06	0.000104138	Gm2061	1570.92	0.79524	0.288857	2.19439e-05	0.000567075	Sectm1a	128.369	0.744777	0.153627	4.80973e-08	1.89422e-06
Lipa	3125.35	0.870334	0.181661	2.12789e-08	1.6e-06	3300002I08Rik	178.525	0.790526	0.228979	2.26778e-06	8.21528e-05	Dhrs1	5204.02	0.743728	0.10122	1.0049e-14	1.4596e-12
Siae	1084.46	0.865046	0.168619	4.22111e-09	3.93781e-07	L2hgdh	1058.92	0.78988	0.157441	2.35496e-09	2.23749e-07	Abtb2	168.338	0.742675	0.190416	2.86128e-06	6.67155e-05
Slc35f5	2153.99	0.864804	0.173892	9.11207e-09	7.81386e-07	Mme	25404	0.787472	0.249903	6.47982e-06	0.000202392	Cth	1195.34	0.740749	0.0851374	1.75736e-19	5.15233e-17
D130043K22Rik	603.163	0.863669	0.206224	2.88525e-07	1.47441e-05	Ace2	11402	0.786543	0.256126	8.45051e-06	0.000252038	Bst1	1623.86	0.737258	0.245194	5.23621e-05	0.000819167
Abat	2719.13	0.861383	0.146833	8.0848e-11	1.20987e-08	Serpinb5	42.1745	0.782856	0.350458	9.54454e-05	0.00183568	Gm11437	739.162	0.734114	0.141687	9.52222e-09	4.43399e-07
Ltc4s	139.635	0.860335	0.184172	3.74373e-08	2.57406e-06	Ypel2	1065.8	0.781355	0.294752	3.09903e-05	0.000733975	Prap1	32310.5	0.734084	0.171917	6.88189e-07	1.96049e-05
Klkb1	83.6198	0.859843	0.486221	0.000373584	0.00498025	Nr0b2	217.02	0.780681	0.183029	9.12904e-08	5.29072e-06	Twf1	3205.2	0.732091	0.0755659	1.94886e-23	7.52544e-21
Notum	20.5277	0.852084	0.5773	0.000659551	0.00782237	Apob	179756	0.779053	0.245828	6.29321e-06	0.000197732	Cda	2565.83	0.730855	0.122726	1.2614e-10	9.20298e-09
Adipor2	14403.4	0.846284	0.183768	5.16048e-08	3.40994e-06	Rsad2	189.03	0.777761	0.313327	5.03627e-05	0.00110987	Car4	755.634	0.729899	0.406719	0.000739622	0.00722332
Slc6a20a	8920.37	0.846122	0.248515	5.09395e-06	0.000157978	Frmd3	19.0613	0.775486	0.476077	0.000396929	0.00561826	Acat3	67.6105	0.72958	0.360941	0.00050603	0.00528112
Adh1	14739.5	0.846043	0.146179	1.31747e-10	1.86203e-08	Gltpd2	33.4132	0.772669	0.413643	0.000238488	0.00377115	Clca4b	9261.45	0.72875	0.188048	3.34688e-06	7.73544e-05
Slc46a3	741.118	0.840768	0.314568	4.57346e-05	0.00094721	Iyd	518.365	0.771345	0.208563	9.80519e-07	4.04101e-05	Cat	4550.62	0.72777	0.110726	2.57492e-12	2.56391e-10
Neu3	363.218	0.836898	0.163013	4.37724e-09	4.04935e-07	Fras1	1062.5	0.770259	0.14728	8.4202e-10	8.90689e-08	Cyp2c68	1358.06	0.726403	0.12718	5.41468e-10	3.41535e-08
Rdh9	863.635	0.833556	0.347731	9.5832e-05	0.0017311	Klf4	2886.72	0.769616	0.194159	3.45375e-07	1.75082e-05	Mien1	451.609	0.724203	0.107948	1.05352e-12	1.13465e-10
Rragd	3693.09	0.831764	0.121667	1.94666e-13	5.03624e-11	Hsd17b13	855.518	0.769322	0.187484	1.93414e-07	1.03818e-05	Hsd17b11	6264.73	0.724118	0.16009	2.41378e-07	7.78308e-06
Treh	7791	0.828503	0.257607	9.68308e-06	0.000267274	Acsl5	17785.5	0.768593	0.143038	3.87306e-10	4.65559e-08	Retsat	3117.35	0.722307	0.154926	1.2938e-07	4.492e-06
Ceacam18	1590.9	0.826307	0.285954	2.59249e-05	0.000602309	Panct2	72.2656	0.762838	0.363214	0.000142753	0.00256229	Lhfpl2	387.282	0.720499	0.14362	2.36266e-08	1.00135e-06
Dab1	2058.76	0.821401	0.178371	5.37563e-08	3.50534e-06	Malrd1	4490.86	0.761844	0.160732	1.09966e-08	8.55308e-07	Rps6ka5	866.009	0.714508	0.131889	2.98889e-09	1.59489e-07
Mme	24889.5	0.817642	0.31365	5.81372e-05	0.001148	Oxct2a	54.7301	0.756538	0.458914	0.000405931	0.00571509	Vav3	180.663	0.713648	0.138907	1.32164e-08	5.99673e-07
Pparg	424.42	0.816033	0.14875	7.34569e-10	8.69183e-08	Tmem140	748.395	0.752975	0.259761	1.6489e-05	0.000443563	Npr3	95.4708	0.712607	0.305884	0.000299571	0.00349507
Phlda1	194.682	0.814608	0.217286	1.66564e-06	6.20105e-05	Acot1	223.796	0.752382	0.255304	1.42375e-05	0.000401969	Xpnpep2	358.552	0.71065	0.150348	1.01258e-07	3.73688e-06
Slc5a9	1039.27	0.814229	0.22117	2.12057e-06	7.52753e-05	Ankrd37	119.714	0.752236	0.374102	0.000183905	0.00310759	Cubn	22060.6	0.709691	0.375871	0.000702119	0.00695617
Zfp442	411.245	0.812008	0.222527	2.38709e-06	8.33788e-05	Abtb2	191.665	0.75189	0.263036	1.87229e-05	0.00049845	Slc7a8	4079.06	0.709681	0.126468	1.04341e-09	6.07324e-08
Klf4	3336.14	0.810361	0.251271	9.81309e-06	0.000270374	Opn3	1576.97	0.748683	0.191626	4.78733e-07	2.25402e-05	Acnat1	910.276	0.709453	0.106013	1.27723e-12	1.34807e-10
Flvcr1	1731.73	0.806548	0.361619	0.000156506	0.00256021	Gm11437	1057.44	0.747712	0.170923	6.58399e-08	4.0424e-06	Nit2	243.39	0.709128	0.114539	3.32807e-11	2.80266e-09
Igsf23	4656.03	0.805425	0.270128	2.08882e-05	0.000500529	Plekhg6	2517.84	0.742635	0.170044	6.99086e-08	4.24996e-06	Plpp1	1174.57	0.708627	0.105147	9.31202e-13	1.01674e-10
Mep1a	767.804	0.805108	0.210474	1.28417e-06	4.98768e-05	Heatr6	1095.8	0.742503	0.145832	2.07781e-09	1.98606e-07	Cyb5b	15235.2	0.707921	0.107915	3.1183e-12	3.04746e-10
Slc25a34	400.072	0.801011	0.169872	3.3646e-08	2.40318e-06	Pdzd2	938.146	0.741053	0.14052	7.95217e-10	8.58348e-08	Plscr1	605.665	0.70782	0.123814	5.77761e-10	3.60123e-08
Tnfrsf23	194.841	0.799861	0.384344	0.000227282	0.00341459	Arl14	187.937	0.74055	0.166403	4.85787e-08	3.13332e-06	Flvcr1	1196.06	0.705814	0.197532	1.07676e-05	0.000214573
Ptprr	773.377	0.798351	0.326616	9.41017e-05	0.00170524	Rdh16	89.2262	0.738861	0.202976	1.41173e-06	5.53086e-05	Zfp937	365.759	0.705728	0.131268	3.90248e-09	2.02571e-07
Cyp2d9	14.0288	0.798148	0.782219	0.00124346	0.0125199	Abat	2462.44	0.73537	0.0942043	3.62943e-17	1.47662e-14	Gbe1	292.884	0.705216	0.139549	2.11245e-08	9.13781e-07
Dpep1	2068.18	0.795979	0.268243	2.23099e-05	0.000530435	Sgk2	544.661	0.734987	0.314975	8.79102e-05	0.00171782	Guca2b	3115.12	0.704992	0.172134	1.59905e-06	4.02483e-05
Slc28a1	2733.75	0.792324	0.317617	8.40789e-05	0.00154252	Odf3b	201.057	0.728952	0.231608	8.29975e-06	0.000249417	Sec14l2	1524.66	0.703574	0.177036	2.58153e-06	6.09103e-05
Slc28a2	3571.92	0.789824	0.376371	0.000225354	0.00339566	Mfsd2b	73.7958	0.727362	0.234935	9.8764e-06	0.000289131	Pepd	3219.29	0.702413	0.132909	6.46153e-09	3.15738e-07
Ston2	1555.73	0.787357	0.157767	9.38355e-09	7.95725e-07	Tmem144	223.996	0.722986	0.181977	4.18349e-07	2.03202e-05	Malrd1	4181.13	0.702012	0.139099	2.21778e-08	9.51542e-07
Lipg	476.319	0.787053	0.150546	2.8978e-09	2.81732e-07	Odad1	507.202	0.719545	0.156415	2.75201e-08	1.89853e-06	Prr15	633.628	0.696409	0.19763	1.32139e-05	0.000255709
Cyb5b	20613.7	0.785976	0.169756	5.01289e-08	3.356e-06	Slc22a5	2361.14	0.718128	0.200027	1.88127e-06	7.05675e-05	Cyp2s1	1628.44	0.692096	0.0971035	6.70004e-14	8.9894e-12
Sprr2a1	18862.6	0.780983	0.198468	8.84877e-07	3.68032e-05	Add2	77.7157	0.717956	0.419174	0.000407935	0.00573822	Stard5	549	0.690647	0.14918	1.73892e-07	5.87563e-06
Plscr1	993.871	0.780213	0.23903	9.26777e-06	0.000258811	Abhd2	28297.3	0.7167	0.198286	1.73274e-06	6.62164e-05	Ddc	2947.23	0.690619	0.108838	1.37583e-11	1.23063e-09
Smlr1	107.892	0.777924	0.234935	7.99613e-06	0.000228326	Cdr2	2758.94	0.714985	0.224133	7.69822e-06	0.000235352	Idh1	4941.57	0.688055	0.133202	1.29005e-08	5.88592e-07
Plpp1	1697.28	0.777846	0.187968	4.03063e-07	1.9261e-05	Sema7a	582.444	0.714975	0.172677	2.18908e-07	1.14634e-05	Crip1	2226.39	0.686717	0.128745	5.35324e-09	2.65682e-07
Abcg8	6014.57	0.777578	0.148347	2.71611e-09	2.68004e-07	Svip	630.914	0.714023	0.170194	1.74474e-07	9.54615e-06	Plscr4	261.015	0.685877	0.14418	9.81753e-08	3.63157e-06
Clca4b	12329.3	0.777006	0.304823	7.61813e-05	0.0014303	Emp1	2438.42	0.71388	0.159358	4.97884e-08	3.18545e-06	Gstk1	651.454	0.685232	0.229348	6.93288e-05	0.00104435
Lrrc19	1820.4	0.773966	0.223834	4.95662e-06	0.000155675	Clec2e	2535.68	0.709858	0.24549	2.02873e-05	0.00053135	Cfb	1818.13	0.683541	0.10413	3.41919e-12	3.28277e-10
Ces2b	964.369	0.773271	0.269978	3.20071e-05	0.000716359	Klhdc7b	272.3	0.708813	0.239042	1.6265e-05	0.000441864	Pcdh19	250.921	0.682262	0.13631	2.98848e-08	1.23534e-06
Twf1	3827.29	0.772984	0.103909	2.95485e-15	1.18692e-12	Gpat3	1594.57	0.708603	0.15283	2.48949e-08	1.74782e-06	Rbp2	12035.2	0.680243	0.110189	4.27636e-11	3.52622e-09
Slc27a2	4434.45	0.772252	0.225494	5.55902e-06	0.000169706	Paqr7	873.947	0.705534	0.182902	7.29924e-07	3.1472e-05	Notum	60.4693	0.675187	0.321456	0.000566641	0.00583392
Tec	331.626	0.772246	0.185596	3.70325e-07	1.79449e-05	Slc6a3	40.9616	0.705135	0.506423	0.000800851	0.00959027	Sst	203.489	0.675046	0.196191	1.89385e-05	0.000344637
Bnip5	1547.22	0.770559	0.352554	0.000195171	0.00300918	Zfand2a	327.953	0.704485	0.129739	4.41113e-10	5.18455e-08	Gm11127	1153.53	0.674918	0.19661	1.94394e-05	0.000352134
Vat1	4210.83	0.769786	0.13708	3.7633e-10	4.74736e-08	Gramd1c	427.887	0.703897	0.181633	6.86638e-07	3.00135e-05	Vat1	3347.94	0.674032	0.0829082	3.25383e-17	6.96144e-15
Apoc2	7043.97	0.767311	0.251981	1.89563e-05	0.000466692	D330041H03Rik	192.039	0.702105	0.220189	8.23537e-06	0.000248313	Grhpr	463.435	0.672366	0.122626	2.53798e-09	1.38556e-07
Rgs13	45.5854	0.766756	0.250813	1.82997e-05	0.000457911	Dusp5	614.613	0.701834	0.180594	6.6558e-07	2.93354e-05	Slc47a1	579.506	0.671692	0.272594	0.000269751	0.00319185
Aoc1	9133.17	0.766575	0.273142	3.84917e-05	0.000830947	Aldh3a2	4616.92	0.698906	0.103669	1.37288e-13	3.25126e-11	Gls	6263.02	0.670298	0.108007	3.6455e-11	3.03766e-09
Dusp16	2225.45	0.765882	0.134127	2.22985e-10	2.95969e-08	Cldn4	590.869	0.694128	0.193891	2.21718e-06	8.05035e-05	Hexb	832.164	0.669831	0.0975023	4.58886e-13	5.38154e-11
Nudt4	2745.19	0.762108	0.213847	3.51878e-06	0.000115756	Dusp14	40.5162	0.693925	0.449327	0.000630117	0.0080435	Slc4a5	1176.56	0.668998	0.0844156	1.74934e-16	3.3775e-14
Odf3b	191.939	0.759904	0.204776	2.09367e-06	7.44937e-05	Glyctk	471.924	0.692438	0.138016	4.32409e-09	3.7698e-07	Odf3b	180.517	0.668449	0.152827	5.93102e-07	1.74535e-05
Fzd4	916.401	0.759895	0.104083	8.13838e-15	2.82328e-12	Pramel29	9.0833	0.687952	0.672508	0.00146062	0.0152519	Smlr1	86.861	0.668137	0.214246	5.17485e-05	0.00081117
Gchfr	166.822	0.759375	0.34475	0.000194294	0.00300148	Akr1c19	3118.28	0.682518	0.311564	0.000158086	0.00277779	Tcaf2	598.523	0.66749	0.131677	2.30716e-08	9.84554e-07
Gk5	1404.2	0.757836	0.140908	1.34256e-09	1.43307e-07	Slc27a2	3637.25	0.682474	0.173644	6.26843e-07	2.80172e-05	Mfsd4b2	1027.35	0.66622	0.112782	2.29777e-10	1.58494e-08
Ugt2a3	1819.5	0.753036	0.221154	6.16336e-06	0.000185271	Slc25a15	6082.15	0.68063	0.110771	8.11539e-12	1.39964e-09	Radx	38.1121	0.665352	0.368231	0.00100015	0.00923827
Apoa1	39420.1	0.752899	0.266309	3.7631e-05	0.000817069	Lpin2	3296.16	0.679902	0.130354	1.70127e-09	1.6663e-07	Gk5	1219.38	0.664613	0.120345	2.10809e-09	1.16697e-07
Leap2	808.998	0.751237	0.288926	7.16425e-05	0.00135508	Sgk3	408.988	0.678995	0.139568	1.02094e-08	8.05932e-07	D630023F18Rik	14.6097	0.663622	0.517707	0.00187973	0.0152967
Unc93a2	2182.59	0.750778	0.360215	0.000265018	0.00379478	Slc28a1	2002.89	0.677955	0.2227	1.48244e-05	0.000415579	Car2	1760.76	0.659502	0.228939	0.000103101	0.00143998
Uap1l1	1071.15	0.750365	0.178989	3.32789e-07	1.65462e-05	Il15	663.624	0.674832	0.185272	1.96931e-06	7.28368e-05	Sh3d21	359.257	0.658137	0.110305	1.66561e-10	1.18251e-08
Ces1e	851.102	0.74849	0.130035	1.70962e-10	2.35096e-08	Ambp	64.7169	0.674377	0.366919	0.000372927	0.00535497	Scp2	5689.81	0.656937	0.106531	4.92855e-11	3.96085e-09
Nckap5	696.84	0.744908	0.223328	7.90016e-06	0.000226669	Cfb	2142.26	0.671368	0.133879	5.13042e-09	4.42415e-07	Tspan8	2546.1	0.656098	0.0669783	1.02685e-23	4.06426e-21
Pnp2	1528.84	0.742169	0.180435	4.60797e-07	2.1314e-05	Cyp4v3	6972.83	0.669379	0.224709	1.90126e-05	0.000503627	Rhobtb3	914.726	0.655675	0.100903	5.97281e-12	5.56244e-10
Ucp2	22307.7	0.737335	0.164995	1.04454e-07	6.13223e-06	Ereg	213.088	0.669292	0.32642	0.000235633	0.00373878	Zfp442	351.759	0.655641	0.162743	2.55427e-06	6.04473e-05
Tmem140	605.8	0.733351	0.275588	6.38343e-05	0.00123808	Rdh9	647.271	0.668086	0.271125	8.38908e-05	0.00165559	Slc5a4a	2236.96	0.65561	0.173932	6.72266e-06	0.000141533
Gpr155	2712.8	0.733309	0.195039	1.81534e-06	6.63455e-05	Castor2	2577.09	0.667518	0.153288	1.17919e-07	6.63482e-06	Slc40a1	34810.3	0.654183	0.218824	7.87228e-05	0.00115616
Rnf152	1887.25	0.732772	0.129288	2.75923e-10	3.59974e-08	Tspan12	896.327	0.66479	0.180872	1.85038e-06	6.95735e-05	Asah2	6557.1	0.653519	0.209592	5.50649e-05	0.000858059
Acadl	2514.76	0.730924	0.133294	7.53326e-10	8.77768e-08	Sec14l2	2262.33	0.664186	0.171017	8.42459e-07	3.55513e-05	Smim22	157.012	0.653417	0.176907	8.86548e-06	0.000180409
Cfb	2117.2	0.729655	0.183728	8.15382e-07	3.42865e-05	Osbpl6	1930.36	0.659133	0.159185	3.09928e-07	1.58633e-05	D130043K22Rik	375.029	0.65226	0.183507	1.43225e-05	0.000274853
Crot	4146.01	0.729176	0.155052	3.66771e-08	2.57177e-06	Dusp16	2805.42	0.656014	0.101813	1.52607e-12	2.9894e-10	Cym	162.991	0.652097	0.226484	0.000106804	0.00148196
Agmo	3028.17	0.727604	0.236832	1.91695e-05	0.000470347	Impg2	70.2651	0.655015	0.230423	3.09876e-05	0.000733975	Fmo4	815.65	0.651888	0.140008	1.80687e-07	6.05528e-06
Heatr6	1138.91	0.727169	0.178275	5.3414e-07	2.39094e-05	Ecel1	51.7807	0.654272	0.409525	0.000670902	0.00843519	Faah	2653.93	0.651133	0.0981314	2.45122e-12	2.47182e-10
Paqr7	821.847	0.72378	0.185525	1.07535e-06	4.30816e-05	Alppl2	46.2565	0.651514	0.310871	0.000230531	0.00367621	Dpyd	5440.28	0.650974	0.114748	9.54821e-10	5.6557e-08
Acot2	452.077	0.722927	0.207991	5.10647e-06	0.000157978	Gm7457	110.54	0.651043	0.222139	2.43336e-05	0.000608991	Ces2e	9672.97	0.64687	0.105331	5.99698e-11	4.67705e-09
Egln3	696.194	0.720827	0.117778	1.96472e-11	3.4079e-09	Slc3a1	2877.95	0.649608	0.181271	2.83584e-06	9.91108e-05	Pdzd7	184.871	0.642753	0.211363	7.15745e-05	0.00107308
Pdzd2	1004.9	0.719649	0.234852	2.00266e-05	0.000485988	Apoa1	31351.4	0.648891	0.174558	1.74643e-06	6.64524e-05	Tmem65	1704.06	0.642611	0.12425	1.50247e-08	6.79633e-07
Erlin1	1329.31	0.718862	0.207329	5.29534e-06	0.000162305	Mroh7	44.6176	0.648858	0.304477	0.000214732	0.0035053	Pmm1	184.658	0.641482	0.155991	1.94006e-06	4.75466e-05
Pappa2	81.8483	0.714922	0.359304	0.000374177	0.00498381	Naip6	5197.78	0.64779	0.138247	3.03028e-08	2.07248e-06	Slc46a3	378.134	0.640091	0.206771	6.20068e-05	0.000949412
Tnfrsf21	666.028	0.713038	0.229417	1.77088e-05	0.000443854	Bok	341.323	0.647786	0.241543	5.12931e-05	0.00112568	Cyp4a31	22.1615	0.639384	0.406222	0.00160907	0.0135938
Sectm1a	119.128	0.712264	0.358019	0.000378108	0.00503177	Garem1	360.542	0.646185	0.108586	3.611e-11	5.45674e-09	Nadk2	3718.26	0.639084	0.149745	1.03919e-06	2.81897e-05
Acnat1	1068.58	0.706855	0.150407	3.6787e-08	2.57177e-06	Clca4b	13659.5	0.646132	0.405428	0.00070128	0.00869944	Igsf9	3590.88	0.638311	0.0830545	1.30722e-15	2.17851e-13
Lrp12	319.918	0.706128	0.326002	0.000255096	0.00370837	Ceacam20	2863.85	0.646128	0.241657	5.29572e-05	0.00114791	Ces1f	2765.8	0.637481	0.16655	5.83651e-06	0.000125208
1600014C10Rik	1306.15	0.705675	0.179995	1.01273e-06	4.07872e-05	Kcng3	61.1298	0.645053	0.240764	5.24573e-05	0.00114236	Dglucy	1833.2	0.636968	0.0946705	1.38083e-12	1.44777e-10
Adgrd1	649.542	0.705432	0.154809	7.04426e-08	4.38872e-06	Slc16a3	924.425	0.644944	0.182752	3.54516e-06	0.000120194	Tmem86b	942.094	0.636263	0.126759	3.33854e-08	1.35876e-06
Rhod	456.434	0.704121	0.227792	1.90798e-05	0.000468976	Ucp2	23513.5	0.644181	0.140525	4.97706e-08	3.18545e-06	Tfrc	6275.33	0.634402	0.115432	2.7393e-09	1.48523e-07
Pramel34	61.8375	0.703762	0.396651	0.000624438	0.00750505	Prxl2a	1536.54	0.641984	0.117643	6.32826e-10	7.22378e-08	Mb21d2	449.806	0.629905	0.153166	2.02078e-06	4.92959e-05
C2cd3	1921.12	0.699894	0.111985	8.44091e-12	1.57124e-09	Lrrc8b	4741.24	0.640623	0.118114	7.67135e-10	8.45287e-08	Mgst1	2142.99	0.629525	0.133921	1.59344e-07	5.41361e-06
Rai14	542.599	0.699596	0.155331	8.89538e-08	5.30387e-06	Bcas1	147.989	0.639532	0.2227	3.09928e-05	0.000733975	Otc	2211.97	0.628988	0.103867	1.08035e-10	8.0301e-09
Tubb2a	434.748	0.699418	0.295362	0.000157012	0.00256325	Dgkh	450.579	0.639262	0.14182	7.28971e-08	4.36475e-06	Errfi1	1398.01	0.628636	0.225651	0.000150206	0.00197513
Rnase4	1120.65	0.698625	0.128498	9.18315e-10	1.03067e-07	Dgat2	4169.14	0.638325	0.166722	1.22727e-06	4.90506e-05	Tec	237.378	0.628067	0.149393	1.40552e-06	3.62414e-05
Tmem65	1425.58	0.697172	0.191577	2.95854e-06	9.92508e-05	Arsg	486.722	0.637541	0.287444	0.000184279	0.0031106	Fmo5	4186.03	0.627144	0.187528	3.10754e-05	0.000522925
Rnd2	337.292	0.695961	0.182896	1.59163e-06	5.9692e-05	Siae	1271.88	0.635895	0.131127	1.51747e-08	1.13041e-06	Dhfr	622.592	0.627103	0.0917784	6.98397e-13	7.89787e-11
Ddah1	39.2989	0.693133	0.336848	0.000346766	0.0046924	Ifit1bl2	1606.46	0.634972	0.261226	0.000108894	0.00204234	Cldnd1	2710.83	0.626271	0.11578	4.52534e-09	2.30371e-07
Snap29	1096.21	0.692944	0.168475	4.7188e-07	2.17607e-05	Oas2	105.602	0.63177	0.351659	0.000497622	0.00671409	Lmcd1	152.739	0.623694	0.14163	6.1643e-07	1.80394e-05
Zfp703	2091.03	0.691759	0.119898	1.43302e-10	2.00676e-08	Cdc42ep2	720.209	0.630672	0.15569	5.39935e-07	2.50083e-05	Castor2	2199.79	0.623505	0.165842	7.84931e-06	0.000161181
Sst	276.13	0.690601	0.224582	2.07208e-05	0.000498411	Slc41a2	1926.73	0.627845	0.138689	7.23871e-08	4.35063e-06	Acsl5	14896.1	0.623326	0.132022	1.47751e-07	5.06318e-06
Plscr4	300.339	0.689009	0.269245	9.72083e-05	0.00175182	Zfp442	430.48	0.627836	0.192072	9.58e-06	0.000280972	Paqr7	543.045	0.623189	0.153399	2.52133e-06	5.9757e-05
Fmo4	1052.85	0.684345	0.202312	7.52704e-06	0.000218427	Mecom	476.164	0.627378	0.146049	2.00079e-07	1.06891e-05	Opn3	1327.4	0.622956	0.125713	4.80237e-08	1.89422e-06
Pmp22	364.385	0.683828	0.665046	0.00204911	0.0180586	Ophn1	557.086	0.626893	0.175193	3.3282e-06	0.000113323	Apob	132030	0.622029	0.169989	1.12374e-05	0.000222457
F5	87.3624	0.68025	0.207007	1.05619e-05	0.000287052	Slc5a9	1071.08	0.625591	0.131534	2.55581e-08	1.77088e-06	Slc5a11	1690.17	0.619488	0.140618	6.20324e-07	1.81199e-05
Gm11437	712.145	0.680045	0.200846	7.49626e-06	0.000217948	Lct	44528	0.6253	0.272796	0.000163706	0.00283573	Tmem94	2082.64	0.619441	0.141383	6.88501e-07	1.96049e-05
Cyp2c68	1638.97	0.679294	0.225043	2.54909e-05	0.000594943	Uap1l1	1136.03	0.623624	0.155271	6.49404e-07	2.8863e-05	Caprin2	344.896	0.617965	0.213978	0.000120162	0.0016426
Sh3rf2	337.73	0.678575	0.137811	1.22415e-08	9.99218e-07	Vnn1	1310.65	0.623374	0.198224	1.47111e-05	0.000413135	Cox7a1	166.275	0.616015	0.162727	7.3404e-06	0.000151839
Ndst1	5231.19	0.676251	0.147313	5.91266e-08	3.79205e-06	Pbld1	1156.41	0.621136	0.186128	7.95219e-06	0.000241257	Rnf152	1719.27	0.615676	0.103603	2.22948e-10	1.55494e-08
Plekha1	1676.44	0.676221	0.245178	5.71308e-05	0.001134	Ldb3	2098.49	0.620978	0.213534	3.09858e-05	0.000733975	Erlin1	908.359	0.613042	0.120207	2.39995e-08	1.01323e-06
Rasgef1b	436.152	0.675695	0.358622	0.00055106	0.00679983	Ubxn2a	1510.75	0.620588	0.136907	7.41479e-08	4.42295e-06	Serpina1e	9.86517	0.611031	0.529126	0.00268177	0.020305
Dhrs1	6228.59	0.672746	0.16436	5.13611e-07	2.33326e-05	Acsl3	307.742	0.61995	0.152435	5.43174e-07	2.50539e-05	Arg2	7254.45	0.609951	0.102494	2.15481e-10	1.50951e-08
Smim31	1285.11	0.672396	0.180429	2.19177e-06	7.74425e-05	Slc6a8	10940.1	0.618061	0.168623	2.57066e-06	9.10461e-05	Enpp3	6866.52	0.606906	0.258792	0.000470916	0.00499701
Fbxl21	59.7158	0.672321	0.258067	9.00858e-05	0.00164286	Adgrd1	597.041	0.617602	0.232307	6.49347e-05	0.0013357	Siae	1030.06	0.605699	0.0903422	1.78386e-12	1.85803e-10
Gcnt4	2402.93	0.671984	0.145329	5.05064e-08	3.3665e-06	Gm21057	26.6486	0.617374	0.379227	0.000752275	0.00918181	Phyh	4885.71	0.605582	0.182521	3.6531e-05	0.000599958
Nmnat3	408.127	0.668124	0.157788	2.8398e-07	1.46442e-05	Dusp6	1670.15	0.617128	0.261466	0.000144262	0.00258233	Dhcr24	4189.21	0.604352	0.0863363	2.32173e-13	2.87187e-11
Cyp2r1	76.2563	0.666924	0.283199	0.000182101	0.00286852	Unc93a2	1607.7	0.617033	0.204537	2.28287e-05	0.000584229	Atp7b	1770.82	0.604082	0.150236	3.1605e-06	7.32608e-05
Pxdc1	1191.58	0.665696	0.246523	6.99001e-05	0.00133369	Gbe1	281.173	0.615482	0.140962	1.60178e-07	8.88651e-06	Slc25a34	344.942	0.602876	0.196621	7.79897e-05	0.00114646
Ncoa7	831.051	0.663872	0.164125	6.26819e-07	2.73365e-05	Pcdh19	367.076	0.613893	0.220067	4.57836e-05	0.00102461	Fbxw9	493.26	0.601473	0.134388	4.83106e-07	1.45363e-05
Gabrd	12.3778	0.663565	0.584838	0.00209579	0.0182758	Gm49890	216.277	0.613271	0.159727	1.38472e-06	5.43845e-05	Dnah2	163.75	0.598711	0.139145	1.02594e-06	2.79084e-05
Gas2	174.077	0.663444	0.141409	3.64471e-08	2.57177e-06	D130043K22Rik	499.796	0.613248	0.124105	1.144e-08	8.85453e-07	Cxcl11	90.7052	0.598545	0.268973	0.0006334	0.00637102
Sqor	1112.42	0.663421	0.208885	1.58337e-05	0.000404156	Xpnpep2	420.496	0.611096	0.159564	1.45722e-06	5.67305e-05	Acot4	896.2	0.597577	0.149123	3.40027e-06	7.82458e-05
Ntn4	378.036	0.662606	0.211962	1.87213e-05	0.000464654	Rps6ka5	919.776	0.610847	0.14977	5.50478e-07	2.51135e-05	Gm2061	1643.36	0.597117	0.364312	0.00185048	0.0151205
B3gnt7	1191.43	0.661988	0.112104	5.92998e-11	9.19851e-09	Nat8f5	770.276	0.609953	0.270308	0.000194901	0.00323482	Ephx2	8073.14	0.595856	0.124475	1.17834e-07	4.21116e-06
Slc25a15	6227.85	0.661933	0.154264	2.22208e-07	1.19207e-05	Hsd17b11	7844.3	0.609466	0.166337	2.72889e-06	9.5795e-05	2010003K11Rik	1126.99	0.594724	0.226046	0.00025503	0.00304958
Hsd17b2	409.835	0.661892	0.167994	9.59921e-07	3.89687e-05	Rhod	352.415	0.608454	0.149808	5.98914e-07	2.68445e-05	Apoc2	6233.5	0.593982	0.167871	1.86835e-05	0.000341595
Ang	191.68	0.661708	0.178569	2.39791e-06	8.35654e-05	1810055G02Rik	1474.79	0.60819	0.260491	0.000161966	0.00281816	Nr0b2	223.916	0.593946	0.231965	0.000303624	0.00353714
Ddc	3911.35	0.661142	0.134853	1.31785e-08	1.06998e-06	Slc18a1	236.989	0.60738	0.162275	2.06908e-06	7.59957e-05	Bcl2l15	45.4654	0.593652	0.435334	0.00262636	0.0200003
Cth	1477.33	0.658791	0.121082	8.11655e-10	9.31511e-08	Lama1	150.002	0.606582	0.313759	0.000422398	0.00588428	Nr1i3	1180.41	0.591307	0.166626	1.82034e-05	0.000334723
Gm3776	958.729	0.655249	0.174198	1.94622e-06	6.97349e-05	Tmem65	1938.23	0.606069	0.158215	1.50054e-06	5.77889e-05	Sprr2a1	43668	0.590427	0.389087	0.00226504	0.0177256
Sphk1	276.366	0.653242	0.218717	3.011e-05	0.000678884	Naip5	2510.29	0.605898	0.165893	2.91346e-06	0.000101155	Cyp2c65	5307.41	0.589572	0.152693	6.06525e-06	0.00012924
Tmem86a	1154.49	0.65109	0.294817	0.000282051	0.00396795	Lrrc66	740.624	0.604585	0.152842	9.3547e-07	3.91638e-05	Anxa4	5453.51	0.589557	0.0637541	2.42174e-21	8.15766e-19
Ces2e	13945.4	0.644486	0.195241	1.07402e-05	0.000291186	Pxdc1	853.822	0.601856	0.122795	1.50708e-08	1.12796e-06	Nadk	3029.76	0.589388	0.0701388	4.42213e-18	1.01465e-15
Ophn1	382.781	0.638293	0.113851	3.0367e-10	3.92815e-08	Slc25a22	1603.14	0.600865	0.137923	1.84336e-07	9.94851e-06	Ddr2	1959.24	0.588768	0.169795	2.40303e-05	0.000423662
Me1	1387.78	0.635381	0.196117	1.35247e-05	0.0003541	Slc15a1	6135.57	0.600345	0.189849	1.60444e-05	0.000439683	Kyat3	131.254	0.588506	0.194706	9.31215e-05	0.0013306
Adra2a	78.9737	0.634639	0.295497	0.000350634	0.00473635	Tmem43	442.331	0.59972	0.117764	5.92465e-09	5.05411e-07	Ank	6089.8	0.587979	0.195639	9.78957e-05	0.00138259
Kcnf1	59.558	0.632528	0.286597	0.000304526	0.00422955	Aqp7	684.309	0.596807	0.226563	7.86849e-05	0.00156453	Lgals3	2483.85	0.587657	0.217243	0.000218211	0.00266979
Cyp2s1	1754.72	0.632498	0.122958	3.65297e-09	3.50685e-07	Dhfr	652.361	0.596302	0.0993008	3.92013e-11	5.868e-09	Proz	630.276	0.587624	0.154448	7.51153e-06	0.000154847
Phyh	4598.21	0.630387	0.171148	2.69347e-06	9.2389e-05	Fuca2	2452.85	0.596301	0.201606	3.1042e-05	0.000734044	Wwc2	226.174	-0.585562	0.151284	5.9274e-06	0.000126472
Dhfr	825.676	0.628479	0.139483	8.29532e-08	4.98503e-06	Arsa	621.972	0.593561	0.127404	5.02344e-08	3.20108e-06	Myo1h	14.4901	-0.586071	0.481458	0.00304362	0.0224538
Slc25a36	4071.56	0.62725	0.182081	6.62259e-06	0.000196223	Aadac	2192.6	0.592016	0.141443	4.0219e-07	1.97571e-05	Cyth3	296.592	-0.586789	0.122502	1.1895e-07	4.23194e-06
Tafa3	61.7359	0.627036	0.47273	0.0019441	0.0174045	Nmnat3	407.962	0.590828	0.156566	2.05242e-06	7.55585e-05	Ak7	24.5764	-0.586958	0.355949	0.00192709	0.015598
Aqp3	519.679	0.626114	0.375904	0.00107663	0.0113294	Pgm2	1946.28	0.590763	0.120014	1.46544e-08	1.102e-06	Mvb12b	221.492	-0.588021	0.20748	0.000156062	0.00202855
Themis3	2180.83	0.625493	0.217688	4.65744e-05	0.000963295	Gk5	1321.72	0.589595	0.114043	4.27934e-09	3.75139e-07	Gm2a	565.872	-0.588254	0.123225	1.28009e-07	4.46512e-06
Rnf167	1790.59	0.624747	0.181222	6.58912e-06	0.000195674	Nek6	1192.52	0.589088	0.160984	3.16426e-06	0.000108439	Robo2	161.724	-0.589214	0.166519	1.89722e-05	0.000344854
Lamp1	7452.67	0.623013	0.164648	1.82944e-06	6.63455e-05	Cyb5b	17954.6	0.589044	0.109773	1.53921e-09	1.52642e-07	Apol7c	419.42	-0.589723	0.167677	2.03446e-05	0.000365757
Kcns3	92.7087	0.622185	0.32547	0.000648447	0.00773273	Adipor2	14620.2	0.587955	0.127611	6.59849e-08	4.0424e-06	Pip4k2a	214.133	-0.590709	0.166739	1.86096e-05	0.000341595
Ada	7933.5	0.620211	0.344507	0.000836621	0.00943145	Cdhr2	39844.2	0.586845	0.217203	6.93589e-05	0.00141092	Tmtc1	287.272	-0.592142	0.190906	7.32829e-05	0.0010894
Alppl2	62.5527	0.618222	0.351103	0.000918123	0.0101405	Cyb5d2	224.081	0.586524	0.198615	3.34847e-05	0.000782477	Limch1	130.599	-0.592416	0.152001	5.25147e-06	0.000114678
Gprc5a	364.245	0.616173	0.590256	0.00279076	0.0225745	Gls	6648.98	0.58627	0.141111	4.73998e-07	2.23837e-05	Nptx1	68.3878	-0.592668	0.394041	0.00227386	0.0177689
Gramd1c	420.657	0.615567	0.245787	0.000145707	0.00241859	Ank	6408.97	0.586081	0.189627	2.20109e-05	0.000567881	Atp11a	407.218	-0.592673	0.138411	1.13965e-06	3.04264e-05
Ces2c	11838.6	0.614921	0.214863	4.98283e-05	0.00101276	Tesk2	642.471	0.585846	0.140332	4.37626e-07	2.10192e-05	Ccrl2	64.553	-0.595387	0.234532	0.00031797	0.00366383
Slc22a5	2337.18	0.614895	0.207855	3.65714e-05	0.000800897	Pfkl	1122.91	0.585716	0.111666	2.97431e-09	2.7438e-07	Kcnj10	107.408	-0.59618	0.190905	6.79095e-05	0.00102884
Pbld2	1976.67	0.61322	0.181215	8.47688e-06	0.00023917	Il7	51.7406	-0.585022	0.302207	0.000474212	0.00646975	Fam20c	68.8788	-0.597615	0.321612	0.00129635	0.0114275
Acvr2a	1650.85	0.612592	0.15646	1.0841e-06	4.32053e-05	Manf	904.479	-0.585665	0.131385	1.3103e-07	7.34645e-06	Hoxb4	63.6383	-0.598178	0.24637	0.00040657	0.00447001
Tgoln1	7155.12	0.611633	0.182622	9.64364e-06	0.000266668	C1qtnf2	16.5992	-0.585706	0.475819	0.00172643	0.0172283	Cyria	193.094	-0.598876	0.13366	4.76259e-07	1.44115e-05
Chmp2b	1214.8	0.610737	0.179754	8.10246e-06	0.000229881	Rab39b	10.416	-0.586047	0.557774	0.00215996	0.0204977	Parvg	46.7027	-0.599357	0.296092	0.000946783	0.00883813
Atp7b	1865.76	0.610271	0.118998	3.74986e-09	3.57737e-07	Lyz1	21134.7	-0.586581	0.129781	9.88673e-08	5.70446e-06	Clec4a1	46.4449	-0.599473	0.337142	0.00147152	0.012634
Pmm1	164.661	0.609745	0.145532	3.39034e-07	1.6802e-05	Ccr4	14.0937	-0.587112	0.558513	0.00214824	0.0204109	Htr3a	36.8146	-0.600335	0.501848	0.00281877	0.0211001
Chrnb2	93.7306	0.609537	0.210479	4.54338e-05	0.000942258	Fam107b	668.13	-0.590625	0.113968	3.98667e-09	3.55373e-07	B4galt2	46.3731	-0.600342	0.307835	0.00108341	0.00988624
Tymp	590.877	0.608203	0.21261	5.10661e-05	0.00103354	Ifitm2	574.956	-0.591512	0.127911	5.96604e-08	3.71228e-06	Ets1	602.172	-0.600834	0.134959	5.37031e-07	1.59517e-05
Tmem184a	2290.52	0.607371	0.150192	6.3514e-07	2.76205e-05	Pdzk1ip1	28.5603	-0.594084	0.341863	0.000683228	0.00853041	Sun2	474.124	-0.601024	0.115828	1.57146e-08	7.04798e-07
Car4	945.747	0.607272	0.312523	0.000644556	0.00769234	Crlf2	129.138	-0.595434	0.192006	2.00789e-05	0.00052747	Col6a1	1306.95	-0.601664	0.148404	2.79572e-06	6.53794e-05
Fnip1	1585.1	0.607031	0.141848	2.28178e-07	1.21355e-05	Fhdc1	342.874	-0.59825	0.161686	2.57066e-06	9.10461e-05	5730507C01Rik	13.2463	-0.60341	0.494427	0.00273844	0.020648
Fuca2	2144.74	0.602243	0.200331	3.23733e-05	0.000722436	Myl4	14.165	-0.598388	0.502898	0.00172151	0.017201	Emb	82.3211	-0.603562	0.255139	0.000456864	0.00489714
Bbox1	442.695	0.600476	0.380257	0.00143359	0.013974	Bicd1	159.491	-0.598595	0.153112	1.16392e-06	4.67793e-05	Tgm2	1993	-0.604954	0.133952	3.9948e-07	1.23768e-05
Tmem64	720.869	0.597077	0.150287	8.61442e-07	3.59264e-05	Setbp1	403.872	-0.59937	0.247019	0.000134954	0.00245282	Trim6	87.0758	-0.605038	0.230005	0.000244583	0.00294466
Ly75	2835.61	0.595745	0.198705	3.38848e-05	0.000748507	Lrrc55	39.7072	-0.600655	0.323185	0.000513015	0.00685186	Ntrk2	52.2871	-0.605175	0.244675	0.000355278	0.00400624
Plekhf1	432.092	0.591961	0.265	0.000335995	0.00457913	Akr1b7	1356.12	-0.60093	0.419862	0.00116973	0.0128266	Clca3a1	161.402	-0.606169	0.197187	7.53095e-05	0.00111639
Maoa	8832.05	0.590936	0.191854	2.60585e-05	0.000604494	Themis	40.1624	-0.602104	0.482776	0.00155995	0.0159942	Cd8a	254.602	-0.606554	0.29439	0.000852455	0.00808148
Tnfrsf12a	46.5985	0.588185	0.29317	0.000605585	0.00735959	Slamf1	20.4031	-0.605932	0.507662	0.00165452	0.0166893	Nfkbia	740.504	-0.606859	0.099679	9.46859e-11	7.07107e-09
Efna1	672.438	0.588033	0.138984	2.82951e-07	1.46406e-05	Capn13	181.109	-0.606172	0.180113	7.93816e-06	0.000241257	Jdp2	55.8319	-0.607279	0.233454	0.000260166	0.00309695
Dnase1l1	160.494	0.586404	0.192474	2.95822e-05	0.000670939	Ccl22	67.3001	-0.607506	0.328368	0.000503341	0.00676823	Limd2	162.262	-0.60818	0.169092	1.46212e-05	0.000279906
Themis2	127.744	-0.585708	0.321924	0.00094153	0.0103318	Reln	615.3	-0.608758	0.145124	3.46828e-07	1.75258e-05	Frem1	52.6507	-0.608513	0.271195	0.000581732	0.00594576
Glul	1390.18	-0.589596	0.279565	0.000467729	0.00595447	Srgn	139.488	-0.609088	0.219047	4.83558e-05	0.00107309	Jade2	589.818	-0.608627	0.089497	9.20323e-13	1.01184e-10
Gm3137	21.2112	-0.590066	0.454421	0.00240991	0.020244	Lck	126.994	-0.611738	0.238881	8.78711e-05	0.00171782	Sec11c	342.241	-0.608831	0.104846	5.07399e-10	3.23917e-08
Zfp945	221.812	-0.590511	0.151416	1.17462e-06	4.63293e-05	Dgkd	3634.31	-0.614855	0.136411	8.65191e-08	5.08444e-06	H2-T24	77.5548	-0.609803	0.211225	0.000124488	0.00168807
Slc9a9	110.998	-0.592623	0.233854	0.000145775	0.00241859	Hdac9	128.045	-0.615832	0.23887	8.18703e-05	0.00161975	Arhgef6	174.68	-0.609921	0.151134	2.92868e-06	6.81866e-05
Ddit4	826.442	-0.593254	0.248138	0.000218622	0.00330401	Gnai1	100.533	-0.615991	0.259489	0.000140238	0.00253435	D030028A08Rik	148.44	-0.610281	0.15661	4.97167e-06	0.000109779
Gstm1	3837.26	-0.593406	0.272288	0.000384711	0.005093	Pou6f1	171.807	-0.617179	0.14998	4.55179e-07	2.16886e-05	Gpr34	32.7921	-0.611589	0.391902	0.00190507	0.0154593
Spink4	888.174	-0.593857	0.239241	0.000168539	0.00270229	Ak7	22.957	-0.620326	0.406255	0.000897759	0.0104357	Bcl6	109.661	-0.613221	0.188617	4.35842e-05	0.000699823
D130040H23Rik	58.791	-0.594274	0.254396	0.000253131	0.00369034	Tns4	513.64	-0.620519	0.317565	0.000374369	0.00536595	C3ar1	182.376	-0.61541	0.184227	3.28524e-05	0.000546919
Arrb2	229.839	-0.596145	0.184636	1.53389e-05	0.000394828	Il17re	44.3258	-0.620533	0.364589	0.000639636	0.00813882	F830016B08Rik	55.5295	-0.615826	0.323764	0.00109396	0.0099595
Fyn	197.718	-0.596912	0.21563	7.08545e-05	0.00134787	Lgr5	252.57	-0.620767	0.228188	5.35753e-05	0.00115657	Glcci1	635.621	-0.616397	0.112787	3.43942e-09	1.81181e-07
Mmp9	160.669	-0.597954	0.397264	0.00166179	0.0154763	Nkg7	133.32	-0.62264	0.214465	3.11306e-05	0.000735044	Prkch	267.079	-0.61647	0.243313	0.000293918	0.00344228
Sec11c	360.653	-0.601685	0.212975	5.83336e-05	0.00115039	Itln1	3967.63	-0.631483	0.191979	8.75341e-06	0.000260007	Ano1	299.44	-0.616531	0.302453	0.00084737	0.00805256
Il7	48.2324	-0.602926	0.272255	0.000337241	0.00459202	Tert	106.463	-0.634063	0.215107	2.54708e-05	0.000632366	Def6	48.4776	-0.617359	0.297747	0.000788778	0.00760532
Tagap	74.9004	-0.603228	0.297458	0.000537177	0.00667166	Gadd45b	132.488	-0.636144	0.19324	8.43516e-06	0.000252038	Btla	30.8078	-0.617466	0.377093	0.00166133	0.0139018
Gpr65	53.1715	-0.603818	0.351878	0.00107697	0.0113294	Ifitm3	517.591	-0.637995	0.177548	2.94156e-06	0.000101686	Igf1r	911.364	-0.617481	0.148631	1.78274e-06	4.40318e-05
Ly6e	2679.5	-0.603928	0.184454	1.28244e-05	0.000338671	Gpr65	73.6406	-0.639541	0.329627	0.00035025	0.00510792	Cybb	321.557	-0.61804	0.114658	5.14408e-09	2.57725e-07
Cnnm1	89.4236	-0.605498	0.186936	1.44686e-05	0.000374321	Ptpn22	195.289	-0.639878	0.219434	2.70958e-05	0.00066143	Aim2	40.1837	-0.618263	0.309885	0.000912023	0.00857432
9530026P05Rik	60.5688	-0.606273	0.331851	0.000841129	0.00946828	Rnf122	99.3666	-0.641501	0.207003	1.52735e-05	0.00042291	Celf2	576.034	-0.618791	0.130046	1.26097e-07	4.43393e-06
Proser2	214.195	-0.60655	0.131739	5.11298e-08	3.39324e-06	Lypd8	19247.6	-0.641675	0.0974225	6.8214e-13	1.44314e-10	Fcgr4	72.0679	-0.619412	0.212556	0.000111393	0.00154024
Mir1949	31.5562	-0.607333	0.31361	0.000654196	0.00778931	Adgrg6	262.247	-0.645863	0.241037	5.21778e-05	0.0011388	Shisa5	1288.82	-0.62007	0.0861004	5.24242e-14	7.15499e-12
Ccl5	251.542	-0.60826	0.317422	0.000682612	0.00804586	Mthfd2	203.644	-0.646142	0.16035	5.31104e-07	2.47127e-05	Lgr5	227.354	-0.620963	0.164582	7.54978e-06	0.000155433
Adamts15	452.206	-0.609538	0.177814	7.2658e-06	0.000212462	Zbtb16	137.475	-0.646575	0.388469	0.000608662	0.00785174	Sdk2	150.666	-0.622848	0.234268	0.000211753	0.0025968
Nudt5	1763.27	-0.610059	0.211807	4.77015e-05	0.000981289	Rassf5	212.641	-0.649543	0.198345	8.24737e-06	0.000248313	St6galnac4	108.516	-0.623052	0.267621	0.000454318	0.00488364
Pcdhga11	77.529	-0.61114	0.252468	0.000187532	0.00293287	D16Ertd472e	109.592	-0.65213	0.25187	6.48886e-05	0.0013357	Meis3	67.2099	-0.623077	0.230351	0.000188689	0.00235594
Tlr7	45.5993	-0.611266	0.347774	0.000953962	0.0104232	Csrnp1	142.653	-0.655993	0.208271	1.19563e-05	0.000343057	Ifi203	312.796	-0.62393	0.226342	0.000165077	0.00211277
B3gnt8	53.85	-0.611448	0.397677	0.00147057	0.014205	Atp8b2	325.736	-0.657699	0.160292	3.65219e-07	1.83384e-05	Ifit2	91.1296	-0.625701	0.20934	8.86041e-05	0.0012741
Nxpe3	55.0969	-0.612922	0.422384	0.00170094	0.0157735	1700017B05Rik	752.145	-0.66053	0.114751	1.00345e-10	1.36083e-08	Cacna1d	153.337	-0.625843	0.194322	4.55392e-05	0.00072679
Rinl	118.324	-0.612975	0.246197	0.000153393	0.00251492	Myo5a	321.672	-0.669869	0.153043	1.05239e-07	6.0501e-06	Gimap6	202.623	-0.626061	0.189575	3.55146e-05	0.000586502
Foxl1	32.2669	-0.6139	0.358933	0.00103982	0.0110959	Trim72	70.0179	-0.672183	0.241872	3.41035e-05	0.000793432	Gzma	847.094	-0.627844	0.421223	0.00189749	0.0154057
Sdf2l1	324.849	-0.617964	0.134354	5.29443e-08	3.46842e-06	Arhgap30	268.456	-0.673006	0.244514	3.6697e-05	0.000841433	9330175E14Rik	65.3978	-0.627919	0.257576	0.00034859	0.00394769
St3gal3	129.995	-0.618931	0.226269	7.29167e-05	0.00137748	Prrt1	71.0586	-0.675394	0.256449	5.087e-05	0.00111949	Chrd	34.3601	-0.62819	0.322799	0.00095033	0.00886601
Cp	138.795	-0.619111	0.221871	6.15397e-05	0.00120274	Gimap3	251.759	-0.676876	0.224376	1.62508e-05	0.000441864	Igsf10	172.05	-0.628413	0.289326	0.000615055	0.00621881
Tmem184c	60.3791	-0.619971	0.211253	3.89072e-05	0.000837631	Spn	133.215	-0.678255	0.285335	0.000100455	0.0019066	Pcdhgb1	42.745	-0.628505	0.297441	0.00069174	0.00688348
Ccl6	757.053	-0.624122	0.214015	4.08004e-05	0.000870334	Efna4	116.89	-0.680462	0.265915	6.10533e-05	0.00127801	Pla2g5	177.261	-0.62915	0.177628	1.63109e-05	0.000305602
Hdac7	365.275	-0.624316	0.136683	6.19685e-08	3.92484e-06	Adgrf1	70.7704	-0.686641	0.286256	9.12386e-05	0.0017763	Hoxa2	24.4025	-0.62919	0.413395	0.00181495	0.0149114
H2-Q4	735.619	-0.624879	0.14152	1.24953e-07	7.25201e-06	Cbr3	149.495	-0.691882	0.429483	0.000557219	0.00731298	Med12l	49.0067	-0.629279	0.27071	0.000445	0.00480248
Zfp248	24.9146	-0.626991	0.331957	0.000668564	0.0079047	Rasal1	11.1378	-0.694079	0.605326	0.00123356	0.013333	Fhdc1	309.914	-0.629308	0.17322	1.19818e-05	0.000234799
Lifr	776.461	-0.627282	0.245672	0.000121487	0.00208591	Defa3	5099.03	-0.697909	0.168652	2.447e-07	1.27719e-05	Hdac9	113.253	-0.630148	0.272494	0.00045488	0.00488527
Gfi1	75.3015	-0.628523	0.250431	0.000136944	0.0023021	Slamf7	229.46	-0.703869	0.264282	4.0818e-05	0.000929209	Unc93b1	1017.97	-0.630606	0.0954251	3.15959e-12	3.06887e-10
Txndc5	2939.65	-0.62945	0.0904519	5.71509e-14	1.71049e-11	Itgal	315.608	-0.705084	0.546229	0.000953058	0.0109343	Ncf1	192.169	-0.630729	0.18491	2.48414e-05	0.000436019
Ifit1bl1	451.101	-0.633555	0.644066	0.00261978	0.0215687	Zbp1	478.548	-0.708792	0.277546	5.4289e-05	0.00116406	Plcg2	589.427	-0.630931	0.118536	7.09221e-09	3.42329e-07
Habp2	93.861	-0.634008	0.359989	0.000855067	0.00960393	Gprasp2	27.7678	-0.709658	0.418506	0.000436633	0.00605071	Oasl2	1305.01	-0.631276	0.200553	5.52864e-05	0.000860663
Dclk2	80.076	-0.634726	0.222968	4.92813e-05	0.00100431	Lrrc17	23.2085	-0.710079	0.43696	0.000504192	0.00677393	Dennd4a	478.789	-0.631551	0.112948	1.62475e-09	9.15409e-08
AI504432	79.6053	-0.635222	0.386638	0.00108108	0.0113491	Gstm4	987.886	-0.712257	0.230341	1.07221e-05	0.000309323	Defa24	6593.15	-0.632663	0.423182	0.00183821	0.0150644
Stac2	18.6065	-0.635286	0.609615	0.00254953	0.021173	Col13a1	60.0098	-0.714727	0.262422	3.2683e-05	0.000766	Ptprv	15.1094	-0.633353	0.44381	0.00197059	0.0158932
Adam19	513.319	-0.635407	0.155284	5.16597e-07	2.33986e-05	Map4k1	136.589	-0.717452	0.227993	8.76686e-06	0.000260007	Cacna1h	627.011	-0.63773	0.180755	1.65343e-05	0.000309058
Nrg2	45.3784	-0.635962	0.320396	0.000516352	0.00647093	Prom1	2334.95	-0.719924	0.132763	4.08238e-10	4.83396e-08	4930581F22Rik	42.2531	-0.637878	0.303349	0.000674772	0.0067358
Lbh	1224.49	-0.636213	0.174295	3.03866e-06	0.000101715	Selplg	200.998	-0.723571	0.313434	9.8209e-05	0.00187971	Ang4	533.837	-0.63819	0.516841	0.00222335	0.017469
Arhgap4	195.741	-0.636502	0.247976	0.000113201	0.00196842	Itgb7	231.409	-0.728637	0.336873	0.000139077	0.00251911	C1ra	211.651	-0.638229	0.188458	2.60816e-05	0.000453419
Bst2	92.8938	-0.6369	0.308194	0.000423828	0.00549644	Nfkbia	820.796	-0.72969	0.148211	5.35331e-09	4.5914e-07	Arhgap25	67.6198	-0.638825	0.23362	0.00016393	0.00210149
Vsir	414.919	-0.637233	0.169238	1.94583e-06	6.97349e-05	Casp4	200.714	-0.730026	0.149755	6.81295e-09	5.75006e-07	Adgre1	164.509	-0.639267	0.206971	6.34592e-05	0.000966044
Ggt5	246.613	-0.640657	0.215605	3.26714e-05	0.000726962	Sec11c	344.672	-0.732183	0.133029	2.36698e-10	3.00455e-08	Lcat	10.8626	-0.639401	0.545369	0.00226609	0.0177256
Irgm1	424.126	-0.642238	0.201091	1.56084e-05	0.000399743	Cacna1e	399.2	-0.732645	0.359483	0.000185451	0.00312041	Dclk2	80.0111	-0.639872	0.21351	8.18434e-05	0.00118876
Ms4a6c	85.674	-0.642265	0.288638	0.000279782	0.00395132	Defa23	3044.02	-0.7408	0.215708	2.96092e-06	0.000102132	Orai2	377.347	-0.640114	0.135058	1.28042e-07	4.46512e-06
Itga4	872.079	-0.644555	0.205451	1.8788e-05	0.000465551	Noxo1	295.9	-0.742789	0.114577	5.32319e-13	1.14139e-10	Psmb8	1027.37	-0.641185	0.149029	8.92281e-07	2.47835e-05
H2-Q9	733.613	-0.645281	0.234651	6.42159e-05	0.00124315	Defa40	45.294	-0.742993	0.348184	0.00014134	0.00254845	Hdac7	378.781	-0.641461	0.108566	2.51139e-10	1.71381e-08
Unc5cl	1641.67	-0.647255	0.0873424	2.46657e-15	1.01756e-12	Jak3	395.42	-0.744012	0.130581	7.13881e-11	1.02046e-08	Sidt1	126.924	-0.642854	0.167964	5.72522e-06	0.00012349
Reln	552.334	-0.647618	0.198904	1.24779e-05	0.000331239	Apobec3	956.509	-0.749645	0.112383	1.42277e-13	3.31987e-11	H2-Q4	710.797	-0.644089	0.149052	8.15587e-07	2.27892e-05
Cldn2	2281.83	-0.651576	0.295027	0.000281464	0.00396335	Psme2b	28.7815	-0.755095	0.404016	0.00025281	0.00394428	Dok3	45.2168	-0.644502	0.259262	0.00029018	0.00340558
Zdhhc14	102.132	-0.657886	0.193304	7.31537e-06	0.000213502	Ptk6	309.145	-0.763407	0.301318	4.60261e-05	0.00102714	Thy1	89.2706	-0.644527	0.304184	0.000633311	0.00637102
Manf	1128.95	-0.659518	0.105658	7.63107e-12	1.45601e-09	Serpina3g	192.02	-0.763777	0.306992	5.21234e-05	0.0011388	Armcx3	111.276	-0.645242	0.185357	1.87474e-05	0.00034234
Myo5a	306.425	-0.660152	0.163004	6.14435e-07	2.68732e-05	Psmb8	1234.62	-0.764639	0.145382	7.40551e-10	8.217e-08	Sfrp1	684.266	-0.645325	0.226289	0.000118102	0.00161623
Znf41-ps	38.165	-0.662204	0.302362	0.000282981	0.00397005	Col4a6	81.304	-0.766935	0.241138	6.3436e-06	0.000198921	Defa26	111.077	-0.645998	0.411779	0.00156321	0.0132559
Lncpint	173.953	-0.663187	0.173483	1.52509e-06	5.7764e-05	Defa24	8500.32	-0.774882	0.195168	3.28748e-07	1.67725e-05	Ifi47	604.873	-0.646246	0.152052	1.08901e-06	2.93717e-05
Prf1	22.8183	-0.665032	0.499625	0.00163437	0.0153111	Fam214a	270.54	-0.791981	0.167956	1.06955e-08	8.37824e-07	Prkacb	684.116	-0.646392	0.131947	5.83856e-08	2.24905e-06
Tmem71	28.3048	-0.666664	0.36267	0.000631841	0.00757961	Ikzf1	236.601	-0.792488	0.277195	1.61113e-05	0.000440756	Slc41a1	346.656	-0.64704	0.284425	0.00045574	0.0048884
Adcy7	411.736	-0.666706	0.134695	1.05607e-08	8.7362e-07	Olfm4	14508.2	-0.794153	0.207451	5.4061e-07	2.50083e-05	Pfkfb3	713.353	-0.647145	0.421883	0.0016224	0.0136918
Ust	25.9915	-0.667482	0.372963	0.000698552	0.00814471	Capn5	399.131	-0.794175	0.128088	2.38408e-12	4.55761e-10	Entpd1	408.297	-0.647239	0.129514	3.5808e-08	1.4462e-06
Nfkbia	944.138	-0.67084	0.195908	6.65271e-06	0.000196416	Nxpe3	59.5413	-0.794431	0.315695	4.33237e-05	0.00097506	Cep170	155.213	-0.651102	0.163941	3.2387e-06	7.49636e-05
Rgs1	31.5962	-0.674253	0.408438	0.000901266	0.010005	Tlr1	152.958	-0.795653	0.196022	2.0907e-07	1.10577e-05	Rhobtb1	175.366	-0.652058	0.149389	6.57669e-07	1.90004e-05
Sema4f	14.9142	-0.675013	0.514755	0.00161306	0.0151809	Tgm2	2321.68	-0.808516	0.150826	3.40081e-10	4.15082e-08	Casp12	71.4719	-0.65212	0.223242	9.55501e-05	0.00135628
Slc7a6	190.67	-0.675191	0.149912	8.75302e-08	5.23946e-06	Duox2	295.284	-0.815567	0.795614	0.000942941	0.0108451	Dact1	102.388	-0.653166	0.257782	0.000250019	0.00299871
Cyth3	311.309	-0.675368	0.205122	1.04306e-05	0.000284309	Rasal3	164.463	-0.821466	0.270236	8.33838e-06	0.000250104	Sema4d	551.743	-0.653353	0.0809985	5.99407e-17	1.21664e-14
Aoah	41.2299	-0.676674	0.419692	0.000961324	0.0104615	Rassf10	25.5705	-0.829796	0.56155	0.000456211	0.00626727	Cdh11	218.275	-0.654502	0.194858	2.66823e-05	0.000462687
Tmem273	21.9934	-0.677098	0.395393	0.000787904	0.00899519	Eef1akmt3	39.0517	-0.831811	0.324747	3.40634e-05	0.000793432	Plekhn1	299.264	-0.655715	0.154208	1.0418e-06	2.81944e-05
Kcnq1ot1	1135.43	-0.679858	0.141288	2.10885e-08	1.59354e-06	Gpx2	2109.41	-0.834791	0.213337	3.36056e-07	1.70904e-05	Myo1g	142.211	-0.655879	0.231357	0.000117994	0.00161623
Tlr1	121.067	-0.679881	0.274968	0.000127034	0.0021617	Gpr162	17.9802	-0.851357	0.546824	0.000367579	0.00530217	Chodl	30.6526	-0.657227	0.404245	0.00136601	0.0119509
Pycr2	157.609	-0.681695	0.158087	2.04309e-07	1.11377e-05	Nlrc5	539.494	-0.85735	0.28344	7.92507e-06	0.000241257	Gsap	126.717	-0.657871	0.229328	0.000107144	0.00148537
Csrnp1	198.06	-0.681824	0.258914	8.06831e-05	0.0014946	Tmem154	146.42	-0.858089	0.329264	2.79434e-05	0.000678962	Ms4a6b	95.9016	-0.658729	0.294657	0.000468288	0.00497831
Slc41a1	327.444	-0.68204	0.23	2.9924e-05	0.000677431	Tlr2	48.3311	-0.864598	0.377738	6.49886e-05	0.0013357	Smtnl2	48.7125	-0.658772	0.376614	0.0011327	0.0102415
Pik3cg	356.885	-0.687514	0.19462	4.41021e-06	0.000141127	Cd37	67.3084	-0.86852	0.289872	8.44401e-06	0.000252038	Obsl1	46.9086	-0.658804	0.281896	0.000378228	0.00421401
Cd276	96.928	-0.687515	0.261003	7.90998e-05	0.00147421	Gdf3	16.1251	-0.871289	0.534497	0.000300048	0.0045218	Gimap4	169.55	-0.661317	0.33001	0.000726306	0.00712887
Dgkd	3745.36	-0.687733	0.125631	7.32701e-10	8.69183e-08	Creld2	266.756	-0.872849	0.157386	9.8391e-11	1.34584e-08	Myo1f	171.736	-0.664183	0.212667	5.19272e-05	0.000813166
Rnase6	60.1269	-0.690523	0.394298	0.000689648	0.00809445	Defa38	2318.31	-0.874515	0.179464	3.76973e-09	3.39854e-07	Tap1	1714.87	-0.664607	0.0938032	1.03175e-13	1.31732e-11
Ccdc88a	125.071	-0.691413	0.263681	8.08415e-05	0.00149572	Cpn2	56.7569	-0.880218	0.480005	0.000188297	0.00316159	Pxdn	690.007	-0.665373	0.11336	2.88158e-10	1.92494e-08
Shroom1	83.0347	-0.693294	0.412881	0.000789285	0.0089975	H2-M3	75.468	-0.882517	0.263208	2.49293e-06	8.91304e-05	Coro1a	269.803	-0.665416	0.237601	0.000123724	0.00167993
Lrrc7	12.0244	-0.694681	0.657437	0.00193218	0.0173272	Psmb9	894.685	-0.889323	0.133135	7.46405e-14	1.87987e-11	Oas1g	246.287	-0.667212	0.213214	5.03705e-05	0.000793499
Rhbdl3	34.6856	-0.696699	0.321316	0.000262527	0.00376972	Fam20c	79.1128	-0.898677	0.280085	3.95463e-06	0.000131547	Gng2	255.164	-0.667744	0.134653	3.99776e-08	1.59026e-06
Zdhhc15	128.689	-0.696906	0.166437	3.47234e-07	1.70424e-05	Defa42	4280.73	-0.906565	0.191311	7.0505e-09	5.85708e-07	Serpinb9	160.773	-0.668392	0.159864	1.3263e-06	3.47527e-05
Noxo1	312.588	-0.697926	0.155921	1.0053e-07	5.92467e-06	Defa30	3709.29	-0.906954	0.195667	1.16676e-08	8.98691e-07	Itga4	737.165	-0.668471	0.112911	2.10435e-10	1.48071e-08
Ppp1r16b	522.174	-0.698856	0.179248	1.10726e-06	4.40137e-05	Alpk1	184.299	-0.908526	0.266727	1.9649e-06	7.28368e-05	Col13a1	45.8513	-0.66859	0.263944	0.000233742	0.00283571
Bambi	52.9234	-0.699732	0.251856	5.02855e-05	0.00102069	Bhlha15	302.205	-0.915855	0.260408	1.30344e-06	5.16941e-05	Gdf3	15.8555	-0.66977	0.473935	0.00163698	0.0137708
Lrrn3	11.8051	-0.700254	0.543682	0.00150351	0.0144156	Grap2	122.186	-0.920424	0.335355	1.62377e-05	0.000441864	Slc2a3	82.1594	-0.67032	0.222483	6.89778e-05	0.00104116
Wnt3	37.4009	-0.702427	0.396755	0.00063268	0.00758024	Lypd8l	10851.4	-0.926009	0.128321	1.67049e-15	5.19719e-13	Inpp5d	344.484	-0.671512	0.1786	6.52539e-06	0.0001383
Nos2	95.0226	-0.704495	0.755887	0.00182448	0.0166063	Gzmk	9.07314	-0.93925	0.94017	0.000647654	0.00821449	Crispld2	303.776	-0.672137	0.197587	2.1704e-05	0.000386521
Gstm3	7363.42	-0.705234	0.183554	1.37141e-06	5.28617e-05	Rnase6	63.4798	-0.948715	0.271404	1.3438e-06	5.29084e-05	Atp1a2	208.153	-0.672422	0.320646	0.000577878	0.00591783
Fmnl2	202.669	-0.706167	0.160158	1.35225e-07	7.75965e-06	B3galt5	115.268	-0.950036	0.381129	3.12103e-05	0.000735262	Rnf213	11815.5	-0.672948	0.106386	1.69437e-11	1.46587e-09
Cd14	96.8539	-0.70788	0.339323	0.000307004	0.00425623	Zc3h12a	646.696	-0.954831	0.189012	1.41674e-09	1.4138e-07	Tnfaip2	161.253	-0.673532	0.210401	3.97989e-05	0.000646916
Irs1	176.891	-0.709197	0.234418	2.31946e-05	0.000548903	Pglyrp1	357.568	-0.963226	0.179186	2.50436e-10	3.12888e-08	Ptp4a3	279.043	-0.674419	0.135689	3.67659e-08	1.47735e-06
Slc43a3	357.543	-0.709257	0.227423	1.72663e-05	0.000436345	Abcb1b	40.9783	-0.976039	0.470095	8.62785e-05	0.0016901	Itgam	188.308	-0.675014	0.154772	6.09189e-07	1.78605e-05
Pced1b	54.0596	-0.709874	0.357746	0.00038598	0.00509752	Lsm7	71.1687	-0.977654	0.232435	7.91568e-08	4.68649e-06	Asb2	427.441	-0.675443	0.14043	7.99266e-08	2.99857e-06
Tnfaip8l2	14.5136	-0.713708	0.491555	0.0011079	0.0115592	A530032D15Rik	10.9049	-0.978245	0.664224	0.000320322	0.00476537	Lyz1	17201.7	-0.676611	0.373984	0.000941358	0.00880306
Bmf	243.064	-0.716523	0.23885	2.46585e-05	0.000578168	Eaf2	42.4333	-0.981585	0.459108	7.34646e-05	0.00148303	Septin6	195.817	-0.677284	0.155774	6.39139e-07	1.86012e-05
Spn	119.851	-0.716534	0.370385	0.000421165	0.00548052	Cnnm1	81.8329	-0.983806	0.220472	2.53788e-08	1.76617e-06	C1qtnf7	18.6701	-0.679593	0.465884	0.00148473	0.0127175
Prkch	268.889	-0.717628	0.23111	1.76864e-05	0.000443854	Cd14	105.685	-0.984423	0.264254	5.54147e-07	2.51135e-05	Sirpa	282.865	-0.680759	0.111854	7.31476e-11	5.55426e-09
Steap4	16.7307	-0.718009	0.50864	0.00116478	0.0119968	Rassf4	679.198	-0.990287	0.163745	5.12559e-12	9.24178e-10	Mlkl	259.044	-0.681256	0.178659	5.174e-06	0.000113613
Cyfip2	370.31	-0.718515	0.338322	0.000270185	0.0038543	Gm29684	21.4068	-0.991446	0.468753	7.62853e-05	0.00152638	Unc13d	136.661	-0.683154	0.217698	4.59165e-05	0.000731338
Jdp2	43.4262	-0.719994	0.320868	0.000200586	0.00308644	H2-Q6	386.357	-0.995649	0.192752	8.01272e-10	8.59039e-08	Hmcn2	2252.23	-0.684346	0.248889	0.000129546	0.00174699
Ampd3	393.985	-0.720359	0.15909	8.05252e-08	4.87753e-06	Gpr55	291.442	-1.00229	0.197413	1.27969e-09	1.30159e-07	Sema4f	16.1691	-0.685563	0.426149	0.00120554	0.0107709
Tgm2	2301.31	-0.723856	0.171493	3.00184e-07	1.51221e-05	Ccl28	843.739	-1.00583	0.174864	3.11381e-11	4.84381e-09	P2ry10	34.5438	-0.685606	0.339844	0.000629537	0.00634425
D030028A08Rik	162.623	-0.724545	0.168102	2.06697e-07	1.12278e-05	Smarcd3	89.1828	-1.01943	0.227726	2.39817e-08	1.70636e-06	Ttyh1	114.55	-0.685867	0.208351	2.88018e-05	0.000492963
Lepr	187.349	-0.726926	0.314004	0.000163883	0.00263719	Cyfip2	384.962	-1.02477	0.186528	1.40532e-10	1.85818e-08	Ggta1	179.159	-0.686366	0.169641	2.10721e-06	5.11677e-05
Kcnmb4	13.2875	-0.727381	0.517298	0.00113393	0.0117663	AI662270	45.7888	-1.03058	0.420684	3.05756e-05	0.000728443	Zfp287	69.7615	-0.68656	0.239635	9.55807e-05	0.00135628
Tmem119	116.798	-0.727733	0.336897	0.000239709	0.0035386	Il7r	99.9983	-1.03626	0.284221	7.24113e-07	3.13066e-05	Aoah	55.8733	-0.686562	0.257356	0.000156877	0.00203747
Fam117a	159.659	-0.728619	0.176522	4.38725e-07	2.06573e-05	Gpnmb	51.6756	-1.05174	0.335809	4.14213e-06	0.000137496	Dhx58	223.177	-0.687462	0.134774	1.80254e-08	7.92718e-07
Akr1b10	147.952	-0.729488	0.167555	1.71658e-07	9.56271e-06	Pdia6	79.4216	-1.06611	0.37237	9.26498e-06	0.000272236	Arhgap20	98.692	-0.688087	0.211839	3.25522e-05	0.000542492
Iigp1	200.537	-0.729765	0.363359	0.000339807	0.0046146	Mmp7	516.715	-1.06925	0.251302	6.50137e-08	4.0139e-06	Gfi1	73.4675	-0.688977	0.237612	8.63881e-05	0.00124449
Maml2	196.612	-0.730029	0.182544	7.31078e-07	3.12582e-05	H2-Q7	151.616	-1.07012	0.417146	2.12842e-05	0.000552726	Rassf5	185.619	-0.68904	0.134457	1.58512e-08	7.08914e-07
Lypd8	18360.1	-0.73021	0.141307	3.90733e-09	3.70444e-07	Bhlhe41	34.1444	-1.08949	0.361048	5.72436e-06	0.000183122	Rab39b	12.076	-0.689295	0.645809	0.00175926	0.0145596
Rph3al	299.666	-0.730296	0.163561	1.06309e-07	6.21726e-06	Kcnab2	110.51	-1.09089	0.275326	2.16751e-07	1.1388e-05	Mndal	117.673	-0.689609	0.281369	0.000256069	0.00305738
Unc13d	133.684	-0.735116	0.253808	3.21964e-05	0.000719539	Ccr6	11.573	-1.09665	0.660287	0.000176196	0.00300613	Pik3cg	305.671	-0.691348	0.127141	2.99193e-09	1.59489e-07
Def6	48.9442	-0.737068	0.348125	0.000257074	0.00372647	Scn2b	186.133	-1.09763	0.205361	3.61135e-10	4.37414e-08	Cxcr6	35.3958	-0.691357	0.419527	0.00111038	0.0100912
1700066B19Rik	59.8672	-0.73914	0.263073	4.11062e-05	0.0008717	Ly6c2	115.985	-1.10533	0.278874	2.16335e-07	1.1388e-05	Sla2	42.1559	-0.691702	0.351954	0.000671198	0.00670859
H2-Q6	328.741	-0.740196	0.35786	0.000285205	0.00399758	Muc4	2366.3	-1.10763	0.16413	7.78572e-14	1.93025e-11	Ubash3a	21.3725	-0.692353	0.433553	0.00118212	0.0105796
Galnt15	113.459	-0.741242	0.389915	0.000414607	0.00541365	Pla2g5	133.102	-1.11091	0.377559	7.05051e-06	0.000216803	Fbxo32	342.428	-0.692718	0.206696	2.33017e-05	0.000413116
Lcn2	27.2207	-0.74289	0.45479	0.000715078	0.00831933	Shroom1	91.5899	-1.11828	0.244406	1.65054e-08	1.21246e-06	Prkcb	84.4355	-0.694484	0.207229	2.31335e-05	0.000410594
Rgs10	54.3246	-0.746004	0.35445	0.000256785	0.00372582	Prss30	84.9652	-1.12825	0.219551	1.11341e-09	1.15467e-07	Nckap1l	323.738	-0.696047	0.184517	5.63216e-06	0.000121815
Phgdh	253.796	-0.74734	0.225026	8.24486e-06	0.000233487	Apol10a	1908.8	-1.13665	0.227882	2.40322e-09	2.26976e-07	Tbc1d10c	135.338	-0.696833	0.247785	0.00010468	0.00145632
Cdc42ep1	357.419	-0.747418	0.244524	1.91972e-05	0.000470347	Ckap4	296.379	-1.14589	0.172966	1.98026e-13	4.48869e-11	Mxra8	270.867	-0.696854	0.147555	1.09937e-07	3.96473e-06
Adgrg6	262.645	-0.750287	0.192249	1.04069e-06	4.1803e-05	Mexis	158.835	-1.14714	0.272053	7.98142e-08	4.70785e-06	Calhm2	62.9682	-0.697926	0.214507	3.06998e-05	0.000518719
Il12rb2	31.2911	-0.752559	0.356894	0.000248791	0.00364924	Ccl20	28.4659	-1.15609	0.482287	2.99247e-05	0.000714008	Mx2	54.1946	-0.699221	0.265146	0.000159586	0.00206083
Plcg2	705.395	-0.753939	0.191707	9.23985e-07	3.79132e-05	Defa29	573.871	-1.1632	0.249658	1.18412e-08	9.07657e-07	Arhgap22	20.3114	-0.699272	0.411063	0.000989894	0.00915955
Iffo1	131.124	-0.754156	0.178346	2.86038e-07	1.47006e-05	Defa39	3027.45	-1.18779	0.175701	8.95836e-14	2.1868e-11	Susd3	22.5266	-0.699653	0.469971	0.00129517	0.0114235
Zc3h12a	588.941	-0.754597	0.216794	4.75236e-06	0.000149876	Kcna3	51.6512	-1.23272	0.348649	1.04964e-06	4.29242e-05	Adamdec1	1142.56	-0.701069	0.241681	8.16748e-05	0.0011874
Nfatc2	248.651	-0.756212	0.189256	7.2311e-07	3.10043e-05	Cmah	370.163	-1.23726	0.159659	7.94251e-17	3.00056e-14	Zfp334	56.1884	-0.701389	0.235945	6.73213e-05	0.00102091
Col4a6	61.6358	-0.757954	0.264876	3.35897e-05	0.00074425	Mreg	175.334	-1.25559	0.187569	1.59666e-13	3.67161e-11	Tshz3	96.9644	-0.701732	0.199948	1.35325e-05	0.000260959
Zap70	92.2318	-0.762832	0.282835	5.30039e-05	0.00106314	Nos2	151.122	-1.26673	0.886666	0.000198901	0.00328063	Irs1	178.198	-0.703037	0.198214	1.18983e-05	0.000234004
Pde4a	118.284	-0.76374	0.139105	7.41774e-10	8.70957e-08	BC064078	102.229	-1.26749	0.185189	5.93928e-14	1.51998e-11	Stat1	2063.05	-0.703251	0.126743	1.53289e-09	8.6925e-08
F630028O10Rik	54.1856	-0.76468	0.368319	0.000257689	0.00373185	Trp53inp1	1555.65	-1.28201	0.213293	1.21031e-11	2.04298e-09	Bank1	53.4676	-0.705407	0.276911	0.000191549	0.00238225
Ifitm3	420.046	-0.765078	0.184555	3.96797e-07	1.90816e-05	AI504432	80.098	-1.30147	0.322218	1.78962e-07	9.72462e-06	Pif1	25.4799	-0.706022	0.387912	0.000798935	0.00768454
Sidt1	143.628	-0.767835	0.176345	1.68047e-07	9.39584e-06	Plcd3	46.6107	-1.3055	0.371557	1.14509e-06	4.62317e-05	Agpat4	70.7918	-0.707172	0.198797	1.12889e-05	0.000223128
Gramd1a	289.423	-0.76928	0.11536	6.50748e-13	1.55123e-10	St8sia6	120.516	-1.31301	0.286791	2.00156e-08	1.45017e-06	Tlr9	54.7512	-0.711942	0.232879	5.09756e-05	0.000802232
Slfn10-ps	23.5134	-0.769895	0.417013	0.000422337	0.00548642	Hvcn1	197.399	-1.31753	0.304397	5.79046e-08	3.63151e-06	Oas1a	438.687	-0.712585	0.165695	6.68872e-07	1.92188e-05
P2rx7	167.345	-0.770247	0.194149	7.93744e-07	3.34688e-05	Glipr1	93.4243	-1.32184	0.277928	9.1434e-09	7.36438e-07	Tmem119	138.887	-0.715811	0.22184	3.07742e-05	0.000519422
F830016B08Rik	51.6195	-0.772321	0.253237	1.84622e-05	0.000461224	Trim46	59.487	-1.32328	0.318639	1.17348e-07	6.62621e-06	Cd7	200.796	-0.716256	0.326301	0.000387773	0.00429917
D16Ertd472e	112.223	-0.772425	0.184798	3.43093e-07	1.68934e-05	Sp140	114.616	-1.35982	0.232781	3.59995e-11	5.45674e-09	Runx3	161.72	-0.717574	0.312929	0.000315991	0.003649
Abca8a	222.629	-0.775719	0.322627	0.000111601	0.00194781	Acsbg1	19.3907	-1.37077	0.470173	6.77832e-06	0.000210473	Rassf10	28.4548	-0.719345	0.398554	0.000766386	0.00742105
Prss27	14.4429	-0.776458	0.529429	0.000859077	0.00962772	Akr1b8	91.9076	-1.3811	0.452062	4.61243e-06	0.000151291	Inf2	155.082	-0.720671	0.185626	3.38177e-06	7.79332e-05
Barx2	512.268	-0.777963	0.440426	0.000485537	0.0061504	Defa37	1192.58	-1.4053	0.27335	1.62015e-09	1.5967e-07	Nkg7	112.237	-0.720785	0.264788	0.000117932	0.00161623
Slfn2	157.613	-0.78086	0.357074	0.000188272	0.00293543	Clca3a2	578.112	-1.43151	0.174875	2.90855e-18	1.35735e-15	Akr1b7	1015.65	-0.720845	0.210745	1.65992e-05	0.000309539
Mboat1	88.7961	-0.782889	0.240215	9.36174e-06	0.000260287	Barx2	588.69	-1.4498	0.315921	2.21701e-08	1.59173e-06	Mab21l3	12.5993	-0.72298	0.562716	0.00137702	0.0119851
Dusp22	69.0043	-0.783085	0.238516	8.66156e-06	0.000243033	Gstm1	5849.12	-1.45385	0.50146	6.96481e-06	0.000215421	Oas3	888.548	-0.724271	0.249298	7.28592e-05	0.00108621
Ms4a6b	95.3273	-0.78685	0.329988	0.000113483	0.00196842	Tram2	618.164	-1.46035	0.199114	2.27002e-15	6.7548e-13	Nfam1	132.299	-0.725767	0.155631	1.26588e-07	4.43393e-06
Ly6a	170.932	-0.789808	0.263347	2.06138e-05	0.000497206	Mfsd4a	672.788	-1.46587	0.106554	5.64916e-45	4.96189e-41	Txndc5	2591.47	-0.728226	0.108275	9.1837e-13	1.01184e-10
Hk3	49.5284	-0.793437	0.300642	5.7017e-05	0.00113321	Cd28	66.9666	-1.47515	0.668252	3.53059e-05	0.000817248	Arhgap30	206.542	-0.728756	0.232466	3.79915e-05	0.000620085
Hk2	528.202	-0.798176	0.151016	2.1436e-09	2.16689e-07	Grhl3	7.93548	-1.47683	0.999751	0.000126917	0.0023389	P2ry13	30.6901	-0.729153	0.374082	0.000576005	0.00590247
Tns4	630.262	-0.802118	0.202141	7.56402e-07	3.21608e-05	Cd79b	46.6718	-1.48763	0.334437	4.19848e-08	2.75278e-06	Tnfrsf19	138.495	-0.729942	0.190465	3.89939e-06	8.8193e-05
Cacna1e	504.068	-0.808291	0.338427	0.000105389	0.00186618	C130026I21Rik	19.2318	-1.49612	0.549483	1.07601e-05	0.000309855	Kcnq5	42.97	-0.731019	0.275005	0.000131539	0.00176935
Abca9	141.466	-0.811147	0.285519	3.09869e-05	0.00069659	Tex49	15.0895	-1.51888	0.597876	1.64196e-05	0.000443563	Slfn5	277.641	-0.733184	0.129885	7.65685e-10	4.64457e-08
Prrt1	67.1272	-0.813207	0.253603	1.0331e-05	0.000282096	Clca3b	10380.9	-1.54597	0.178152	4.82553e-20	3.19028e-17	Hk3	54.8969	-0.733735	0.298174	0.000204829	0.00251579
Gbgt1	161.297	-0.814552	0.209017	9.68636e-07	3.92182e-05	Tnfrsf13b	127.361	-1.55358	0.456241	1.73606e-06	6.62164e-05	Lat2	61.9105	-0.733877	0.232954	3.55265e-05	0.000586502
Strc	41.1596	-0.819596	0.40827	0.000252734	0.00368808	Icos	14.4173	-1.55483	0.635475	1.988e-05	0.00052398	Bcl2a1b	14.6948	-0.735799	0.511465	0.00113706	0.0102701
Zfp287	74.921	-0.821058	0.179634	6.25459e-08	3.94504e-06	5830418P13Rik	23.2739	-1.57265	0.539895	6.60947e-06	0.000206036	Gpr146	106.014	-0.735993	0.182565	1.78787e-06	4.40897e-05
Pik3ip1	102.154	-0.822234	0.258898	1.11355e-05	0.000299246	Cd5	22.9266	-1.62365	0.562852	7.02758e-06	0.000216518	Traf1	76.1788	-0.736149	0.220822	2.03532e-05	0.000365757
H2-M3	64.812	-0.826024	0.326868	7.01348e-05	0.0013365	Gstm3	11119.2	-1.63981	0.25471	1.37745e-12	2.73199e-10	Il12rb1	54.9405	-0.737154	0.332457	0.000336546	0.00383599
Cxcl9	71.3587	-0.82794	0.245061	5.77204e-06	0.000175507	Cacna1s	18.7873	-1.6629	0.749557	2.94184e-05	0.000707246	Cd226	39.6882	-0.737225	0.459097	0.000932856	0.00874939
Gpx2	2345.95	-0.829909	0.180799	5.6647e-08	3.64836e-06	Cd6	52.356	-1.66499	0.439272	5.61868e-07	2.52554e-05	Tead1	699.968	-0.737682	0.170228	5.17634e-07	1.54335e-05
Herpud1	3267.03	-0.835508	0.229343	2.32861e-06	8.18984e-05	Tifa	202.59	-1.68841	0.313121	6.69175e-10	7.53036e-08	4930503L19Rik	106.363	-0.739891	0.199093	5.65627e-06	0.000122169
Ctsf	66.3137	-0.836639	0.225236	1.80714e-06	6.63455e-05	Myo1h	16.9536	-1.69648	0.496655	1.76574e-06	6.68663e-05	Shroom1	98.312	-0.741266	0.18333	1.66511e-06	4.15151e-05
Map3k6	74.9439	-0.838304	0.280215	1.87007e-05	0.000464654	Cd177	75.4991	-1.71661	0.283774	1.75361e-11	2.83924e-09	Mef2c	200.359	-0.744355	0.167282	3.03275e-07	9.58374e-06
Sla	272.993	-0.839397	0.303093	3.52111e-05	0.000774441	Cyba	438.206	-1.72213	0.183316	9.37239e-23	8.74775e-20	Isg15	122.625	-0.744439	0.259475	7.3209e-05	0.00108933
Rnf122	92.7957	-0.841026	0.213095	7.67077e-07	3.25241e-05	H2-Eb2	15.6314	-1.73134	0.832026	3.53332e-05	0.000817248	P2rx7	166.108	-0.745745	0.25345	6.00066e-05	0.000925049
Jade2	742.84	-0.84395	0.13995	3.22535e-11	5.35127e-09	Tent5c	877.119	-1.73589	0.194827	8.4255e-21	6.0767e-18	Ccl6	608.132	-0.746994	0.179019	9.66982e-07	2.64866e-05
Slc7a5	317.885	-0.853946	0.230661	1.82365e-06	6.63455e-05	H2-Eb1	5226.84	-1.73689	0.224407	1.54303e-16	5.56436e-14	Rac2	316.119	-0.749319	0.192137	2.77817e-06	6.51199e-05
Slc17a9	46.5824	-0.853956	0.345695	7.52253e-05	0.00141409	Prg2	24.3313	-1.74416	0.732112	1.99698e-05	0.000525473	Ints6l	259.73	-0.749321	0.1407	4.10278e-09	2.10211e-07
Skap1	66.7455	-0.85908	0.294861	2.23053e-05	0.000530435	Lat	41.8182	-1.74435	0.375122	2.46783e-08	1.74032e-06	Psmb9	829.006	-0.753053	0.10907	2.32188e-13	2.87187e-11
Zfyve28	44.689	-0.869412	0.33453	5.1689e-05	0.00104087	Gbp10	48.9603	-1.81113	0.345496	1.75069e-09	1.70418e-07	Gbgt1	145.951	-0.7532	0.167716	2.42056e-07	7.78908e-06
Klf9	1329.07	-0.873104	0.161445	9.9385e-10	1.09928e-07	Noxa1	299.21	-1.85348	0.163914	2.92448e-31	9.28054e-28	Map3k8	42.4971	-0.75322	0.283001	0.000118085	0.00161623
Ift22	240.689	-0.874839	0.146229	3.94549e-11	6.4757e-09	Defa5	67.7693	-1.86719	0.470171	3.58254e-07	1.80458e-05	Cacna1e	392.133	-0.753567	0.302467	0.000174829	0.00221432
Tbx21	28.0565	-0.882612	0.362949	7.68578e-05	0.00144123	Defa21	73.7271	-1.88961	0.317449	4.21118e-11	6.24475e-09	Mylip	71.3816	-0.756697	0.201494	4.55702e-06	0.000101615
Acacb	447.281	-0.882762	0.208924	2.39165e-07	1.26319e-05	Ciita	1366.36	-1.90404	0.195822	6.23444e-24	7.06585e-21	Cnnm1	95.9944	-0.758378	0.304175	0.000170362	0.00216989
Chst11	132.516	-0.883445	0.212735	3.18978e-07	1.59635e-05	Defa22	55.1416	-1.95095	0.383588	4.56472e-09	3.95784e-07	Gbp4	250.661	-0.758455	0.23449	2.48751e-05	0.000436127
Cmah	361.49	-0.887501	0.241546	1.87622e-06	6.77035e-05	Defa2	135.414	-1.96653	0.355478	4.95376e-10	5.73732e-08	Cd3g	72.7948	-0.759438	0.365488	0.000396573	0.00437739
Irak3	40.1776	-0.891233	0.344972	5.09142e-05	0.00103208	Serpina3f	61.7752	-1.97101	0.397508	8.45922e-09	6.84808e-07	Itln1	3005.03	-0.759954	0.423366	0.000639645	0.00642975
Siglec1	128.745	-0.892409	0.214025	2.92862e-07	1.49008e-05	Derl3	156.112	-2.00106	0.258002	2.37803e-16	8.20266e-14	Ctsw	91.7912	-0.760004	0.304435	0.000167902	0.00214546
Tox2	50.658	-0.895331	0.279225	8.56894e-06	0.000241322	Adssl1	13.988	-2.02216	0.699758	5.97069e-06	0.000189854	Clcf1	52.9208	-0.760071	0.224707	1.57021e-05	0.000296653
Per1	1308.3	-0.897162	0.19054	2.92665e-08	2.11718e-06	St6gal1	440.1	-2.06201	0.244457	1.0881e-18	5.5693e-16	Syne4	40.0447	-0.762355	0.4319	0.000661769	0.00663529
Serpina3g	149.383	-0.901665	0.306355	1.84959e-05	0.000461311	Cd74	23010.2	-2.08649	0.247741	1.26448e-18	6.26985e-16	Apol10a	1536.42	-0.762492	0.173456	3.50932e-07	1.09802e-05
Selplg	146.678	-0.905066	0.349427	4.83467e-05	0.000989227	H2-Aa	6093	-2.12915	0.247658	3.03329e-19	1.78256e-16	Ly6e	2763.24	-0.76306	0.146737	7.41121e-09	3.55559e-07
Apobec3	1139.3	-0.905691	0.199836	6.29094e-08	3.95164e-06	H2-Ab1	6393.11	-2.15628	0.251551	3.89713e-19	2.20842e-16	Nfasc	93.2865	-0.765511	0.284357	0.000103821	0.00144691
Kcna3	52.6087	-0.906214	0.395601	0.000102409	0.00182401	H2-DMa	707.36	-2.18013	0.204798	8.63942e-28	1.95831e-24	St8sia4	308.665	-0.766003	0.18374	8.96129e-07	2.48468e-05
Trpm6	21.261	-0.909714	0.413497	0.000125984	0.00214623	Ly6d	58.8802	-2.21077	0.408405	1.1734e-09	1.20899e-07	Casp4	165.785	-0.766357	0.206787	5.19309e-06	0.000113874
Mid1	580.34	-0.914965	0.373857	6.80811e-05	0.00130388	Itih4	12.681	-2.34839	1.23444	1.64892e-05	0.000443563	Cpn2	89.437	-0.76663	0.359847	0.000347604	0.00394214
Cebpd	228.843	-0.919794	0.22583	4.03794e-07	1.9261e-05	Irf4	293.029	-2.35447	0.313078	2.01073e-15	6.13543e-13	Rftn1	155.029	-0.767268	0.154419	2.3655e-08	1.00135e-06
Itgb7	203.441	-0.925062	0.360683	4.92165e-05	0.00100431	Fcrla	23.9653	-2.36671	0.458826	4.22995e-09	3.7287e-07	Adcy3	127.926	-0.767523	0.195553	2.32155e-06	5.53536e-05
1810065E05Rik	24.3031	-0.925395	0.50061	0.000264118	0.00378899	Vpreb3	13.6391	-2.44694	0.621153	3.93386e-07	1.93846e-05	Podnl1	42.3948	-0.767872	0.356502	0.000330471	0.00378309
Lpin1	208.084	-0.926347	0.240388	9.10367e-07	3.74551e-05	Slpi	104.758	-2.49522	0.253401	3.12902e-24	4.51346e-21	Acap1	122.969	-0.768848	0.224543	1.3228e-05	0.000255709
Fkbp11	34.6142	-0.93075	0.457503	0.0001745	0.00277456	Lax1	127.139	-2.51882	0.354846	3.99999e-14	1.0578e-11	Fgd3	114.765	-0.768879	0.189041	1.32953e-06	3.47527e-05
Ros1	447.05	-0.933701	0.232752	4.96299e-07	2.26135e-05	H2-DMb1	639.239	-2.5397	0.270928	2.84915e-22	2.37934e-19	Cd163	42.5914	-0.77076	0.3887	0.000446295	0.00481317
Mir1192	11.8318	-0.93883	0.553786	0.000346444	0.00469221	Cd79a	91.5113	-2.56538	0.44116	1.30492e-10	1.73993e-08	Pltp	170.63	-0.7723	0.160051	4.65707e-08	1.84327e-06
Gdf3	19.3681	-0.943939	0.47286	0.000183685	0.00288157	Stac2	25.4578	-2.58946	0.497827	3.0885e-09	2.83267e-07	Plxnc1	77.7205	-0.773312	0.222532	1.09965e-05	0.00021844
Adssl1	11.9037	-0.94781	0.63434	0.000482834	0.00612634	Pou2af1	316.74	-2.65076	0.270602	4.19865e-24	5.12462e-21	Mmp9	172.335	-0.774302	0.267488	5.99031e-05	0.000924352
Eef1akmt3	35.8179	-0.949791	0.327213	1.86217e-05	0.000463688	Nuggc	12.4969	-2.6508	0.709422	5.5136e-07	2.51135e-05	Agap2	138.687	-0.774399	0.175219	2.98257e-07	9.46293e-06
Atp8b2	281.476	-0.956118	0.138804	8.50302e-14	2.49596e-11	Nox1	74.5085	-2.75559	0.307477	8.97388e-21	6.1908e-18	Sash3	105.959	-0.77634	0.300141	0.000127001	0.00171853
Cd6	47.6287	-0.95886	0.626879	0.000442071	0.00569914	Capn11	30.9061	-2.80716	0.788247	6.71941e-07	2.95337e-05	Tigit	49.3572	-0.776825	0.293404	0.00010979	0.00152073
Ceacam10	137.338	-0.959786	0.974207	0.000607071	0.00736007	Ccr10	40.846	-2.90126	0.446529	1.30068e-12	2.61239e-10	Gbp9	204.12	-0.777001	0.230359	1.49809e-05	0.00028507
Ifi205	29.3015	-0.961043	0.452496	0.00013241	0.00223822	Ceacam10	153.515	-2.97252	0.352176	5.36623e-19	2.93607e-16	Tns4	577.378	-0.778952	0.180927	4.76986e-07	1.44115e-05
Slamf7	199.442	-0.966646	0.240665	4.53572e-07	2.11077e-05	Reg3b	3425.06	-2.99938	0.712681	9.13631e-08	5.29072e-06	Il16	153.559	-0.779674	0.199365	2.31138e-06	5.52198e-05
Clca3a1	184.29	-0.968626	0.198169	1.05883e-08	8.7362e-07	Tnfrsf17	23.5695	-3.03399	0.498613	1.28021e-11	2.13821e-09	Fyn	181.385	-0.779727	0.171941	1.74057e-07	5.87563e-06
Tex49	14.7379	-0.9732	0.704516	0.000528796	0.00659439	Jchain	10967.4	-3.20216	0.564115	9.12922e-11	1.25959e-08	H2-Eb2	13.0063	-0.779851	0.758864	0.0011378	0.0102701
BC064078	82.6169	-0.976897	0.243683	4.57025e-07	2.12037e-05	Reg3g	2229.34	-3.44221	0.565087	4.32839e-12	7.8941e-10	Pou2f2	102.33	-0.780577	0.179169	3.80015e-07	1.18433e-05
Col4a5	93.3393	-0.983041	0.356283	2.58139e-05	0.000601449	Mzb1	159.205	-3.53559	0.357095	1.63485e-25	2.88224e-22	Ppp1r16b	504.266	-0.78058	0.156303	1.94216e-08	8.44733e-07
Adrb1	36.5447	-0.99251	0.265345	1.1931e-06	4.69369e-05	Ubd	46.9453	-4.20949	0.560508	2.1882e-17	9.38383e-15	BC064078	80.7398	-0.780723	0.22178	9.16447e-06	0.00018552
Gvin-ps2	169.34	-1.00204	0.267573	1.1522e-06	4.55628e-05	Mptx2	306.851	-6.00351	0.574526	5.15918e-30	1.36435e-26	Lcp2	185.415	-0.78338	0.19926	2.10002e-06	5.10714e-05
Gpr55	243.017	-1.0172	0.212954	1.58415e-08	1.24642e-06							Icam1	137.57	-0.783381	0.16965	1.17159e-07	4.19653e-06
Smarcd3	87.6047	-1.023	0.284075	1.82989e-06	6.63455e-05							Ly6a	233.761	-0.78363	0.191152	1.08887e-06	2.93717e-05
Jak3	371.252	-1.02437	0.110266	1.77069e-22	2.45707e-19							Lepr	187.57	-0.783764	0.191498	1.11775e-06	3.00445e-05
Creld2	331.139	-1.02529	0.167426	9.86145e-12	1.81356e-09							Taf9b	49.0739	-0.784167	0.318576	0.000162716	0.00209101
Rassf4	689.792	-1.03007	0.137836	8.74525e-16	4.30605e-13							Sh2d2a	88.8684	-0.785063	0.343881	0.000236649	0.00286658
Lat	38.2541	-1.03415	0.48239	0.000107473	0.00188994							Adamts18	57.1418	-0.785507	0.295687	0.000103383	0.00144208
Pglyrp1	415.047	-1.04321	0.230844	4.83411e-08	3.26495e-06							Tox2	46.6439	-0.786884	0.251063	2.93459e-05	0.000499574
Tigit	56.3195	-1.04427	0.276681	9.57466e-07	3.89687e-05							Tgtp1	67.032	-0.789004	0.412188	0.000461262	0.0049276
Myo1h	14.4606	-1.04658	0.644024	0.000299839	0.00417205							Ms4a4b	42.6176	-0.789175	0.318555	0.000153608	0.00200488
Slc10a6	20.0541	-1.07359	0.604146	0.000213489	0.00324571							Il7r	81.6311	-0.791541	0.35158	0.000244964	0.00294702
Rapgef3	131.404	-1.08748	0.166964	6.60572e-13	1.55123e-10							Hmgcs2	2722.87	-0.79329	0.185627	5.07994e-07	1.52033e-05
Prodh	628.101	-1.09982	0.129536	1.77419e-19	1.80541e-16							Gabra3	63.3103	-0.796364	0.239855	1.61661e-05	0.000304331
Podnl1	50.2162	-1.10343	0.322062	2.87129e-06	9.6749e-05							Ift22	233.669	-0.797244	0.172371	1.0533e-07	3.84237e-06
Pou2af1	326.569	-1.10851	0.841638	0.000378941	0.00503846							Itgae	438.621	-0.7981	0.286737	7.16533e-05	0.00107324
Inf2	171.864	-1.11467	0.150026	9.08037e-16	4.33133e-13							Gm12216	150.422	-0.798223	0.15516	8.1866e-09	3.86896e-07
Reg3d	68.9722	-1.11811	0.692045	0.000256372	0.00372337							Myo5a	251.223	-0.800349	0.123905	3.54758e-12	3.38345e-10
Gm12185	61.3537	-1.13037	0.385398	1.23004e-05	0.000327666							Setbp1	387.84	-0.800432	0.148498	2.18647e-09	1.20195e-07
Ltf	16.496	-1.13088	0.579845	0.00013427	0.00225964							Gm29719	59.1217	-0.801313	0.37541	0.000294394	0.00344228
Lyz1	18683	-1.13132	0.259052	7.98378e-08	4.85515e-06							Pik3ip1	66.9744	-0.807459	0.245313	1.67837e-05	0.000312612
Muc4	2316.71	-1.13577	0.226714	3.93438e-09	3.70706e-07							Bhlhe41	32.0642	-0.807565	0.437786	0.000474532	0.00503201
H2-Q7	119.064	-1.13961	0.435305	2.82474e-05	0.0006474							Laptm5	600.729	-0.809817	0.170586	5.56089e-08	2.15257e-06
Tgtp2	144.439	-1.14664	0.3924	1.23884e-05	0.000329435							Lyz2	783.426	-0.814804	0.125789	2.88302e-12	2.83502e-10
Defa40	49.0207	-1.14818	0.31073	1.08322e-06	4.32053e-05							Lsp1	213.126	-0.815456	0.189708	4.09193e-07	1.26038e-05
Sntb1	95.769	-1.15084	0.242772	1.43506e-08	1.14087e-06							Cxcl10	31.7934	-0.816813	0.388827	0.000292546	0.0034308
Nucb2	45.5699	-1.15278	0.535556	8.38328e-05	0.00153986							Rcn1	106.399	-0.816858	0.181622	1.7017e-07	5.76901e-06
Ccl28	917.66	-1.15659	0.202983	9.02379e-11	1.32441e-08							Pitpnc1	300.129	-0.818151	0.107674	9.41458e-16	1.63793e-13
Ttc41	48.3228	-1.15743	0.2442	1.42639e-08	1.13992e-06							Zc3h12a	608.048	-0.820715	0.109148	1.69816e-15	2.77168e-13
Clca3a2	560.867	-1.16021	0.25243	2.77358e-08	2.03538e-06							Foxred2	45.8846	-0.820836	0.299822	7.25579e-05	0.00108474
Cd163	34.4864	-1.1624	0.562895	9.95457e-05	0.00178341							Ppy	11.9345	-0.821455	1.06164	0.000719949	0.00710589
Runx2	195.218	-1.16799	0.208854	1.62641e-10	2.25687e-08							Mreg	121.837	-0.821984	0.205126	1.30166e-06	3.42323e-05
Setbp1	311.26	-1.17559	0.256562	2.90055e-08	2.11718e-06							Themis	34.0856	-0.822148	0.468986	0.000511367	0.0053298
Fam214a	274.79	-1.19037	0.186204	1.17349e-12	2.52284e-10							Dock10	532.27	-0.823027	0.206082	1.36535e-06	3.54947e-05
Gm26682	18.111	-1.20194	0.456383	2.47827e-05	0.0005793							Gbp5	89.9999	-0.823132	0.242287	1.12409e-05	0.000222457
Nod2	105.527	-1.20617	0.207784	4.49463e-11	7.14647e-09							Pik3cd	368.354	-0.825564	0.203354	1.03984e-06	2.81897e-05
Abcb1b	36.9609	-1.20922	0.267518	3.70669e-08	2.57177e-06							Ltb	25.0003	-0.825943	0.352878	0.000175002	0.00221473
Plcd3	53.0264	-1.21998	0.379876	4.88355e-06	0.000153696							Tmem71	28.7574	-0.826149	0.329064	0.000120988	0.00164985
Gm29684	20.3198	-1.23656	0.38754	5.11277e-06	0.000157978							Ptpn22	164.119	-0.826611	0.242304	1.05765e-05	0.000211157
Kcnab2	94.9747	-1.2397	0.218534	9.47986e-11	1.3781e-08							9530026P05Rik	47.0666	-0.827519	0.264807	2.5108e-05	0.000439723
Smtnl2	67.1458	-1.24656	0.360174	2.17434e-06	7.70051e-05							Defa23	2452.42	-0.827813	0.392715	0.000274848	0.00324247
Akr1b8	119.504	-1.25477	0.403622	6.40108e-06	0.000190832							Gramd1a	258.638	-0.827964	0.158669	4.7246e-09	2.39743e-07
Cd28	60.521	-1.26614	0.741382	0.000158308	0.0025734							Rsad2	205.911	-0.828418	0.289433	5.12286e-05	0.000805413
Gbp10	37.7794	-1.26716	0.435309	1.10413e-05	0.000297381							Tspoap1	20.4708	-0.828704	0.408873	0.000317406	0.00365999
Pif1	21.2815	-1.26928	0.407916	6.26236e-06	0.000187429							Gpr65	54.3287	-0.828997	0.246118	1.1998e-05	0.000234799
Defa26	124.396	-1.27054	0.399155	5.0697e-06	0.000157605							Maml2	201.234	-0.829308	0.142161	1.48525e-10	1.06884e-08
Ciita	899.579	-1.27559	0.395246	4.42159e-06	0.000141195							Snai3	19.1112	-0.832763	0.430288	0.000365346	0.00410224
Ccr9	149.734	-1.27699	0.283205	3.73045e-08	2.57406e-06							Adcy7	362.691	-0.835941	0.159561	4.04839e-09	2.08776e-07
St8sia6	82.6938	-1.28038	0.289324	5.39672e-08	3.50534e-06							Abca8a	279.995	-0.837596	0.186136	1.51405e-07	5.16604e-06
Bhlha15	303.308	-1.28704	0.36773	1.85714e-06	6.71739e-05							Ikzf2	202.2	-0.837738	0.254669	1.47265e-05	0.000281581
Slpi	75.1392	-1.2885	0.405118	5.03026e-06	0.000156996							Zdhhc15	126.003	-0.838167	0.161217	4.94205e-09	2.48479e-07
Ly6c2	64.2301	-1.31035	0.253735	1.53509e-09	1.6049e-07							Arhgap15	87.8495	-0.8384	0.225972	3.6515e-06	8.2942e-05
Col24a1	34.0737	-1.31746	0.312519	1.30236e-07	7.5016e-06							C4b	742.786	-0.838806	0.225529	3.52827e-06	8.03735e-05
Noxa1	272.089	-1.32788	0.350225	6.66613e-07	2.88249e-05							Gpr18	33.6194	-0.843117	0.422803	0.000315547	0.003649
Glipr1	67.5774	-1.33663	0.311365	9.42269e-08	5.57473e-06							Galnt15	108.163	-0.845504	0.220821	2.2938e-06	5.49401e-05
B3galt5	136.771	-1.34824	0.427621	5.21148e-06	0.000160056							Sla	197.251	-0.846422	0.262161	1.70274e-05	0.000316036
Themis	34.0221	-1.34938	0.605299	5.16135e-05	0.00104087							Themis2	109.358	-0.847873	0.229857	3.7703e-06	8.53953e-05
Il7r	101.899	-1.35774	0.286975	1.33463e-08	1.07788e-06							Abcb1b	37.1523	-0.847918	0.297604	4.86264e-05	0.000769085
Bhlhe41	34.7003	-1.36199	0.312536	7.15429e-08	4.40335e-06							Gdnf	40.2002	-0.852916	0.261208	1.48099e-05	0.000282495
Defa24	8122.56	-1.36552	0.282631	8.28731e-09	7.20294e-07							Nfatc2	236.201	-0.85302	0.145706	1.14427e-10	8.45801e-09
Ang4	702.606	-1.37222	0.351635	4.39833e-07	2.06573e-05							Cd14	101.844	-0.853231	0.188388	1.22479e-07	4.32833e-06
Clca3b	10191.2	-1.37397	0.22727	1.04901e-11	1.9062e-09							Gimap3	219.058	-0.857045	0.250792	9.0372e-06	0.000183667
Tlr2	47.4905	-1.38756	0.340081	2.23358e-07	1.19207e-05							Fam117a	150.036	-0.858339	0.165698	4.88861e-09	2.47273e-07
Defa23	3154.9	-1.42086	0.28869	5.49407e-09	4.96222e-07							Defa3	4010.27	-0.859564	0.358876	0.000134648	0.00180046
Pla2g5	180.838	-1.43912	0.262718	3.0734e-10	3.94222e-08							Ipcef1	82.2637	-0.860558	0.324877	7.56108e-05	0.00111876
Itgal	257.181	-1.44727	0.42949	2.59633e-06	8.98647e-05							Pcdhga6	58.1589	-0.861959	0.31636	6.25785e-05	0.00095724
Mfsd4a	515.352	-1.45901	0.198675	1.81017e-15	7.80426e-13							Muc4	2168.04	-0.862448	0.117601	5.29565e-15	7.98483e-13
Tmem154	106.772	-1.45962	0.324445	4.01944e-08	2.73896e-06							Il21r	53.8636	-0.863477	0.340255	9.66876e-05	0.00136798
Cyba	399.543	-1.46857	0.282603	1.4304e-09	1.50577e-07							Vipr2	62.0597	-0.864908	0.268507	1.60338e-05	0.000302199
AI662270	40.9608	-1.4797	0.389746	6.4212e-07	2.78446e-05							Trim46	49.2427	-0.865146	0.290575	3.21096e-05	0.00053681
Nlrc5	502.229	-1.49073	0.317099	1.65482e-08	1.28219e-06							Ogn	217.898	-0.86563	0.297165	3.80869e-05	0.000621001
Itln1	3666.75	-1.50641	0.292982	1.97972e-09	2.01457e-07							Prrt1	64.0104	-0.866805	0.286158	2.76533e-05	0.000476914
Defa3	4905.74	-1.51082	0.231734	6.3654e-13	1.54224e-10							Zfp831	80.717	-0.868941	0.310103	5.00406e-05	0.000789086
Alpk1	207.577	-1.53641	0.286297	6.3621e-10	7.65044e-08							Septin1	69.6073	-0.875022	0.344842	9.206e-05	0.001319
Defa30	4073.2	-1.54284	0.29208	1.00153e-09	1.09981e-07							Igf2bp3	12.2692	-0.876176	0.529839	0.000466099	0.00496587
Trp53inp1	1371.76	-1.54386	0.180906	1.64982e-19	1.79878e-16							Chst11	140.301	-0.876327	0.159031	7.35301e-10	4.47742e-08
Tram2	481.303	-1.58436	0.147258	8.00064e-29	2.03536e-25							Cd53	141.766	-0.87863	0.226665	1.64245e-06	4.10147e-05
Syne4	31.2426	-1.61399	0.433445	8.23702e-07	3.45412e-05							Eef1akmt3	33.0024	-0.878773	0.381064	0.000149418	0.00196804
Reg3b	4236.58	-1.61857	1.05754	8.20131e-05	0.00151526							Art2b	59.9052	-0.88115	0.279231	1.81134e-05	0.000333454
Ptk6	270.075	-1.65008	0.253826	9.6031e-13	2.15561e-10							Itgb2	202.669	-0.88494	0.152583	1.3225e-10	9.60448e-09
Prss30	103.908	-1.65548	0.293732	1.75732e-10	2.37378e-08							Tlr1	136.782	-0.888386	0.238529	2.75057e-06	6.46098e-05
Tnfrsf13b	102.412	-1.66402	0.464222	1.26951e-06	4.95595e-05							6530402F18Rik	66.6338	-0.889697	0.226306	1.26359e-06	3.33419e-05
Zbp1	255.882	-1.68164	0.375957	5.22212e-08	3.4358e-06							Atp8b2	274.919	-0.890652	0.117241	6.07584e-16	1.11852e-13
Ciart	29.0508	-1.68282	1.0105	6.37784e-05	0.00123808							Ifitm3	435.376	-0.89215	0.161734	6.53285e-10	4.04016e-08
Rasd1	47.42	-1.7356	0.427345	2.61275e-07	1.36579e-05							Cp	154.138	-0.893926	0.191187	5.04791e-08	1.98309e-06
Defa20	86.5331	-1.73772	0.359456	1.12586e-08	9.23934e-07							Tut4	197.19	-0.897187	0.222133	7.99859e-07	2.24528e-05
Tifa	293.558	-1.75266	0.282425	7.41497e-12	1.43268e-09							Ptprc	726.13	-0.899158	0.220513	6.7869e-07	1.94656e-05
Defa42	4242.66	-1.76103	0.242725	6.8824e-15	2.50126e-12							Alpk1	167.911	-0.899379	0.330926	5.42009e-05	0.000846261
Ckap4	246.835	-1.76338	0.193284	1.59663e-21	1.87469e-18							Tlr2	45.6711	-0.899672	0.283355	1.57796e-05	0.000297763
Pla2g2a	65.7819	-1.76615	0.31859	3.39742e-10	4.32151e-08							Fam214a	243.93	-0.900158	0.139193	1.869e-12	1.93399e-10
H2-Eb1	3869.49	-1.78287	0.260665	1.30963e-13	3.63458e-11							Arhgap45	254.622	-0.906489	0.198529	7.91187e-08	2.9824e-06
Cpn2	54.0145	-1.82241	0.455064	3.17639e-07	1.59488e-05							Akna	439.712	-0.906978	0.190974	3.32773e-08	1.35785e-06
Defa38	2654.89	-1.82272	0.252397	9.7272e-15	3.29947e-12							Ccdc88a	125.984	-0.907949	0.164167	5.53445e-10	3.47704e-08
Defa2	122.79	-1.88005	0.420295	5.60501e-08	3.6252e-06							Cd37	52.8139	-0.910893	0.236963	1.5972e-06	4.02483e-05
Lax1	136.557	-1.91625	0.404525	1.87945e-08	1.4416e-06							Jak3	383.672	-0.912152	0.168445	1.03231e-09	6.03081e-08
Defa29	573.63	-1.92804	0.237025	1.03192e-17	6.56303e-15							Gbp2	202.188	-0.913499	0.238845	1.69719e-06	4.21158e-05
Hif3a	67.5462	-1.94745	0.414965	2.2664e-08	1.6958e-06							Phf11d	97.2489	-0.916025	0.192241	2.94815e-08	1.22186e-06
Serpina3f	39.2947	-1.95251	0.494926	3.6758e-07	1.78853e-05							Apbb1ip	102.682	-0.918957	0.217754	3.43058e-07	1.07551e-05
Tent5c	735.16	-1.99555	0.19607	7.95344e-26	1.3489e-22							Cd3e	275.208	-0.920926	0.262335	4.99978e-06	0.000110246
Irf4	260.594	-2.01217	0.595148	1.73591e-06	6.40021e-05							Lrrn3	11.9772	-0.927111	0.619453	0.000464004	0.00494688
Defa22	89.2705	-2.02815	0.309481	1.0529e-12	2.3292e-10							AI467606	67.8616	-0.933013	0.214948	1.91457e-07	6.39483e-06
Defa21	105.256	-2.03861	0.222673	1.58068e-21	1.87469e-18							Habp2	92.5681	-0.933179	0.325223	3.20166e-05	0.000535821
Ubd	35.0101	-2.05639	0.555168	6.96617e-07	3.00372e-05							H2-Q9	758.621	-0.934192	0.211708	1.38631e-07	4.77131e-06
St6gal1	356.461	-2.06195	0.293176	4.22471e-14	1.28972e-11							Cxcr3	29.1212	-0.935932	0.426084	0.000146779	0.00193974
H2-Ab1	4558.97	-2.0667	0.286691	1.22403e-14	4.06164e-12							Cd4	143.641	-0.93777	0.17352	9.60955e-10	5.6557e-08
Cd177	91.3556	-2.06868	0.344827	3.08707e-11	5.23568e-09							Irak3	32.2055	-0.940291	0.298428	1.42361e-05	0.00027386
Defa39	3368.43	-2.08299	0.162773	6.06684e-39	4.63021e-35							Ifit1	536.685	-0.941245	0.262326	3.51083e-06	8.02071e-05
H2-DMa	554.228	-2.11069	0.250076	8.17661e-19	6.24039e-16							Chrna3	37.9621	-0.94263	0.463209	0.000193626	0.00240431
H2-Aa	4233.5	-2.11265	0.281167	1.28449e-15	5.94135e-13							Lypd8	18818.7	-0.944149	0.11414	1.96115e-18	4.70439e-16
Fkbp5	1556.76	-2.1185	0.47311	4.93202e-08	3.3164e-06							Ano2	33.5838	-0.94672	0.353746	4.92362e-05	0.000777177
Mmp7	533.962	-2.12325	0.324987	1.14441e-12	2.49548e-10							Tlr7	49.9943	-0.946783	0.289904	9.80692e-06	0.000197787
Defa37	1354.14	-2.18364	0.329562	5.90802e-13	1.45452e-10							Barx2	494.056	-0.947768	0.23771	7.78084e-07	2.19583e-05
Cd74	17246.1	-2.21669	0.278897	3.99541e-17	2.17807e-14							Gimap7	51.2877	-0.948074	0.329123	2.92206e-05	0.000499003
Eaf2	51.6975	-2.27144	0.269738	7.53486e-19	6.05327e-16							Spn	100.074	-0.949723	0.281013	6.77733e-06	0.000142495
Tnfrsf17	17.8779	-2.36855	0.691658	8.99209e-07	3.7096e-05							Rnf122	83.4326	-0.951379	0.177419	1.13244e-09	6.51954e-08
Prg2	24.1101	-2.45471	0.392898	3.64056e-12	7.5094e-10							Isg20	27.7126	-0.954443	0.35658	4.76653e-05	0.000754638
Mzb1	120.706	-2.46926	0.705039	6.14216e-07	2.68732e-05							Adssl1	11.2815	-0.957763	0.613403	0.000381888	0.00424582
Defa41	15.0488	-2.50811	0.716063	5.68953e-07	2.52456e-05							9930111J21Rik1	107.121	-0.964694	0.201907	2.18962e-08	9.42013e-07
H2-DMb1	493.3	-2.69298	0.31989	1.90288e-19	1.81535e-16							Mid1	549.406	-0.964798	0.234898	4.44231e-07	1.34733e-05
Zbtb16	682.815	-2.78387	0.603221	7.12001e-09	6.35554e-07							Satb1	73.9684	-0.964824	0.233389	3.98002e-07	1.23552e-05
Derl3	123.969	-2.78659	0.432342	3.39486e-13	8.54015e-11							Zap70	89.9787	-0.965261	0.335348	2.73907e-05	0.0004729
5830418P13Rik	19.2651	-2.83812	0.465765	2.56886e-12	5.37139e-10							Col12a1	574.902	-0.965262	0.162286	3.57717e-11	2.9965e-09
Ccr10	27.8991	-3.02428	0.522675	8.35709e-12	1.57124e-09							Akr1b10	134.549	-0.965315	0.174065	3.80445e-10	2.49925e-08
Jchain	8366.45	-3.38135	0.635026	4.07324e-11	6.54462e-09							Prf1	20.5966	-0.967008	0.472113	0.000171803	0.00218365
Reg3g	3226.17	-3.70911	0.606197	1.9243e-13	5.03624e-11							Ly9	33.7132	-0.969296	0.341808	3.01189e-05	0.000509446
Itih4	15.6473	-5.42437	1.41762	1.96192e-08	1.49733e-06							Itga11	86.6001	-0.970572	0.195096	8.00092e-09	3.80392e-07
Mptx2	386.568	-6.39635	0.531936	5.61288e-35	2.85583e-31							Cd48	60.6776	-0.973788	0.247555	8.54714e-07	2.37818e-05
												Il7	50.6334	-0.974953	0.266267	2.34431e-06	5.58121e-05
												Defa38	2102.26	-0.975707	0.467447	0.000154599	0.00201422
												Rassf4	591.853	-0.981202	0.0928815	5.40007e-28	3.16644e-25
												Nod2	88.0912	-0.981619	0.178557	4.62504e-10	2.98872e-08
												Cd96	72.9375	-0.986536	0.29454	6.39323e-06	0.00013568
												Ppp3cc	100.016	-0.988046	0.191553	2.85745e-09	1.53353e-07
												Cxcl9	70.1919	-0.990421	0.280775	3.50154e-06	8.01103e-05
												S1pr4	17.9048	-0.990747	0.4643	0.0001337	0.0017908
												Defa30	3054.19	-0.99812	0.380151	4.52869e-05	0.000723494
												Clca3a2	497.095	-1.00262	0.192417	2.02392e-09	1.1243e-07
												Itk	110.289	-1.00838	0.349106	2.24417e-05	0.000399211
												Gpr132	42.6109	-1.01039	0.287415	3.35766e-06	7.74904e-05
												Rasal3	124.146	-1.01398	0.204413	7.07473e-09	3.42329e-07
												C2	224.578	-1.01746	0.157613	1.12961e-12	1.20838e-10
												Arhgdib	162.952	-1.0197	0.208931	1.03126e-08	4.78796e-07
												Gbp7	375.929	-1.02179	0.208321	9.04911e-09	4.22612e-07
												Defa40	33.8819	-1.02245	0.394314	4.45476e-05	0.000713843
												Bach2	231.345	-1.02638	0.260521	6.66856e-07	1.91958e-05
												Col4a6	65.5111	-1.02775	0.312465	6.53971e-06	0.000138316
												Ppp2r2c	33.6354	-1.03424	0.323257	8.39566e-06	0.000171068
												Rubcnl	21.3083	-1.03519	0.400145	4.30554e-05	0.000692737
												Mfsd4a	679.267	-1.03673	0.177322	4.78157e-11	3.88214e-09
												Cd52	55.1301	-1.05553	0.29427	2.1888e-06	5.26642e-05
												Smarcd3	71.7175	-1.05582	0.240022	8.62611e-08	3.22096e-06
												Gzmk	7.49097	-1.06323	0.996861	0.00039613	0.0043765
												Gbp3	126.383	-1.06436	0.189916	1.76553e-10	1.24785e-08
												Fut1	19.9516	-1.06593	0.523448	0.000122406	0.00166488
												Pglyrp1	326.841	-1.06909	0.149368	7.07678e-15	1.05698e-12
												Lck	105.584	-1.06946	0.291299	1.53638e-06	3.91061e-05
												St8sia6	93.1531	-1.0746	0.220079	8.12264e-09	3.85023e-07
												Bin2	72.6403	-1.0789	0.244447	7.35928e-08	2.79406e-06
												Dtx1	193.138	-1.08128	0.258059	1.92783e-07	6.41207e-06
												Cmah	326.081	-1.0823	0.174625	4.60262e-12	4.31175e-10
												Slamf7	183.626	-1.08263	0.179123	1.20162e-11	1.09966e-09
												H2-M3	56.2573	-1.08652	0.226572	1.19301e-08	5.47469e-07
												Gm5431	425.874	-1.08855	0.211503	1.98831e-09	1.10841e-07
												Lypd8l	8144.55	-1.09105	0.145672	5.5262e-16	1.0293e-13
												Irgm1	486.008	-1.09248	0.188114	4.845e-11	3.91357e-09
												Acacb	482.463	-1.10325	0.175675	2.52821e-12	2.53333e-10
												Gpnmb	41.6374	-1.11324	0.286545	5.84929e-07	1.7253e-05
												Kcna3	42.1694	-1.11749	0.269966	2.07358e-07	6.81098e-06
												Gpr55	228.936	-1.12007	0.15756	8.44907e-15	1.23857e-12
												Gvin-ps2	164.089	-1.1213	0.210438	6.6498e-10	4.09648e-08
												Traf3ip3	61.9416	-1.12549	0.284725	4.28635e-07	1.30569e-05
												B3galt5	81.4994	-1.12803	0.330396	2.98992e-06	6.951e-05
												Pla2g2a	44.3164	-1.13177	0.372477	9.37019e-06	0.00018922
												Clca3b	8507.67	-1.13274	0.155863	2.54878e-15	3.99527e-13
												Runx2	199.161	-1.13356	0.172048	3.02011e-13	3.70654e-11
												D16Ertd472e	108.462	-1.14153	0.178164	9.76177e-13	1.05855e-10
												Ly6c2	80.0114	-1.14341	0.245521	1.87555e-08	8.2027e-07
												Herc6	509.461	-1.14944	0.252678	3.04339e-08	1.25476e-06
												Dock2	281.784	-1.15101	0.192193	1.32509e-11	1.19198e-09
												AI662270	40.3225	-1.15107	0.329935	2.14487e-06	5.18437e-05
												Zbtb16	225.18	-1.15658	0.218386	6.99423e-10	4.29196e-08
												Ikzf1	191.688	-1.15878	0.180693	8.8876e-13	9.97932e-11
												Sntb1	105.294	-1.15889	0.230184	2.75005e-09	1.48597e-07
												Defa42	3582.58	-1.16012	0.419825	1.79486e-05	0.000331578
												Il27ra	43.5307	-1.16047	0.398077	1.19866e-05	0.000234799
												Il2rg	125.218	-1.17462	0.188304	2.60684e-12	2.57947e-10
												Duox2	229.549	-1.17537	0.260571	3.30943e-08	1.35387e-06
												Fmnl1	153.67	-1.18269	0.160331	9.78162e-16	1.68329e-13
												Col4a5	108.282	-1.1897	0.223449	5.36621e-10	3.39831e-08
												Map4k1	118.247	-1.21516	0.186554	3.86436e-13	4.63489e-11
												Grap2	103.289	-1.21575	0.300974	2.20504e-07	7.19798e-06
												Slfn2	147.653	-1.21671	0.207081	2.12787e-11	1.83089e-09
												Defa20	65.9459	-1.21961	0.536372	4.70331e-05	0.000745373
												Ckap4	264.593	-1.22149	0.206631	1.69138e-11	1.46587e-09
												Sp140	91.549	-1.22355	0.196234	2.28293e-12	2.33183e-10
												Il12rb2	41.3291	-1.22461	0.388331	4.90356e-06	0.000108426
												Hvcn1	152.138	-1.23432	0.179103	2.80797e-14	3.93414e-12
												Gbp8	115.756	-1.23975	0.256887	5.97766e-09	2.92998e-07
												Sp110	148.631	-1.2445	0.201995	3.42128e-12	3.28277e-10
												Serpina3g	159.249	-1.24882	0.27617	2.45868e-08	1.03526e-06
												Ccl5	289.681	-1.27483	0.329734	3.61745e-07	1.12962e-05
												Pcdhga12	9.02003	-1.28188	1.32677	0.000198015	0.00244919
												Ccr9	131.205	-1.28934	0.243825	4.78089e-10	3.07687e-08
												Nxpe3	44.1905	-1.29113	0.304491	7.50958e-08	2.8443e-06
												Itgb7	178.278	-1.29177	0.178472	2.02273e-15	3.26774e-13
												Glipr1	65.9222	-1.30501	0.268362	4.08131e-09	2.0979e-07
												Prss30	82.0299	-1.31177	0.411943	3.44504e-06	7.89319e-05
												Cyba	350.215	-1.31614	0.131979	9.48498e-26	4.55049e-23
												Fcrla	10.3305	-1.32197	0.70261	7.79119e-05	0.00114638
												Gzmb	263.974	-1.33903	0.314654	6.11484e-08	2.34976e-06
												Tmem154	101.491	-1.37375	0.202399	3.96164e-14	5.50181e-12
												H2-Q6	332.992	-1.38021	0.187844	7.14105e-16	1.2703e-13
												Ikzf3	213.439	-1.39528	0.216088	3.41832e-13	4.13121e-11
												Trp53inp1	1312.32	-1.3979	0.121235	3.6717e-33	3.63315e-30
												Eaf2	42.2969	-1.40182	0.277214	1.17881e-09	6.76195e-08
												AI504432	75.4092	-1.40815	0.386805	5.82231e-07	1.72297e-05
												Tram2	507.405	-1.4121	0.166853	9.00361e-20	2.68953e-17
												Noxa1	263.217	-1.41664	0.148866	6.40418e-24	2.66818e-21
												Selplg	153.125	-1.41748	0.204149	1.19976e-14	1.72678e-12
												Irgm2	916.858	-1.42124	0.147187	1.63988e-24	7.21183e-22
												Akr1b8	84.0214	-1.44197	0.322722	1.8353e-08	8.0489e-07
												Cd6	40.6943	-1.44688	0.443366	1.9217e-06	4.71696e-05
												Cyfip2	327.383	-1.44885	0.128249	4.64029e-32	4.08139e-29
												Defa2	108.275	-1.45773	0.435851	1.44325e-06	3.71538e-05
												Defa37	861.945	-1.46668	0.438091	1.40065e-06	3.62414e-05
												Cd79b	39.4882	-1.50375	0.341726	2.17509e-08	9.3831e-07
												Ifi44	132.97	-1.50653	0.287999	3.72922e-10	2.46005e-08
												H2-Q7	132.906	-1.52783	0.287532	2.29681e-10	1.58494e-08
												Zbp1	487.452	-1.54919	0.272864	2.89593e-11	2.45178e-09
												Defa29	473.485	-1.55261	0.292696	2.30253e-10	1.58494e-08
												Gm12185	81.3242	-1.56984	0.236401	6.80806e-14	9.05759e-12
												Oas2	138.394	-1.58559	0.273724	1.38916e-11	1.23557e-09
												Iigp1	232.319	-1.60742	0.292197	7.14669e-11	5.49254e-09
												Kcnab2	87.3325	-1.60887	0.199123	1.39523e-18	3.49552e-16
												Ly6d	29.9078	-1.62585	0.425847	1.99176e-07	6.58321e-06
												Nox1	46.4964	-1.63202	0.370363	1.71391e-08	7.57952e-07
												Tifa	193.306	-1.66184	0.350292	3.44249e-09	1.81181e-07
												Defa21	62.6097	-1.68253	0.314314	1.47638e-10	1.06731e-08
												Defa39	2572.87	-1.6846	0.256787	9.83562e-14	1.266e-11
												Defa22	52.4151	-1.69709	0.489682	6.54418e-07	1.89757e-05
												Igtp	702.394	-1.70846	0.194061	2.49278e-21	8.22203e-19
												Gbp6	360.237	-1.70983	0.225965	7.05807e-17	1.41447e-14
												Cd28	58.8825	-1.71827	0.258468	5.29971e-14	7.17137e-12
												Tgtp2	181.767	-1.73845	0.34048	5.26768e-10	3.34931e-08
												Tent5c	726.323	-1.74659	0.22319	9.11166e-18	2.03177e-15
												Lat	38.5871	-1.76375	0.351808	8.36872e-10	5.057e-08
												Cd177	77.5301	-1.76988	0.343358	4.02268e-10	2.62087e-08
												Mmp7	492.933	-1.77518	0.244576	6.9079e-16	1.24279e-13
												Nuggc	13.0216	-1.81651	0.665339	5.14309e-06	0.000113091
												Itgal	220.767	-1.83402	0.144727	1.52225e-39	1.85387e-36
												Derl3	159.02	-1.91563	0.595255	1.21952e-06	3.24496e-05
												Tnfrsf13b	89.8237	-1.95024	0.274429	2.28186e-15	3.61264e-13
												St6gal1	334	-2.02478	0.243592	2.14161e-19	6.05465e-17
												H2-Eb1	3914.45	-2.02696	0.156647	6.72876e-41	1.10663e-37
												Nos2	100.203	-2.0847	0.22325	2.68949e-23	1.01381e-20
												C130026I21Rik	15.7314	-2.08856	0.629049	8.28482e-07	2.30925e-05
												5830418P13Rik	21.5963	-2.16925	0.456147	3.59077e-09	1.87004e-07
												Nlrc5	582.715	-2.17847	0.24934	8.32234e-21	2.68896e-18
												Ifit1bl1	510.647	-2.20698	0.289636	8.63606e-17	1.70908e-14
												H2-DMa	547.67	-2.33973	0.163275	1.15052e-48	4.55374e-45
												Ciita	1058.92	-2.35067	0.177182	2.91463e-42	6.59207e-39
												Irf4	210.044	-2.41101	0.226826	1.83618e-28	1.16282e-25
												Cd5	16.7304	-2.42563	0.645304	2.02489e-07	6.67876e-06
												Ccr10	34.943	-2.46506	0.431974	4.32493e-11	3.54779e-09
												Vpreb3	10.7236	-2.5101	0.817876	1.31785e-06	3.46007e-05
												Pou2af1	261.807	-2.53618	0.222669	5.82572e-32	4.63083e-29
												Lax1	102.433	-2.55123	0.195196	6.98983e-41	1.10663e-37
												H2-Ab1	5287.29	-2.56432	0.168619	5.07389e-54	2.67766e-50
												Ceacam10	113.286	-2.58229	0.400272	6.35873e-13	7.24255e-11
												Serpina3f	51.2509	-2.60721	0.469614	1.14861e-10	8.45801e-09
												Cd74	17929.1	-2.62106	0.159187	1.20404e-62	9.53119e-59
												H2-Aa	4992.55	-2.70655	0.199026	7.29953e-44	1.9261e-40
												H2-DMb1	493.999	-2.92797	0.206055	1.29615e-47	4.10413e-44
												Mzb1	124.861	-2.96078	0.335619	1.18081e-20	3.66559e-18
												Stac2	15.9035	-3.09406	0.593602	5.64662e-10	3.53349e-08
												Tnfrsf17	19.8256	-3.1331	0.52082	7.60803e-12	7.00293e-10
												Jchain	7878	-3.21439	0.367184	1.28747e-20	3.91986e-18
												Itih4	30.7072	-3.25792	1.84189	5.74464e-06	0.00012374
												Reg2	378.895	-3.47646	0.42852	1.46864e-18	3.57716e-16
												Reg3g	2702.35	-3.80657	0.93425	3.20269e-08	1.3136e-06
												Cd79a	55.2058	-3.84581	0.43367	9.13263e-22	3.14321e-19
												Ubd	37.7869	-4.11347	0.735981	2.44329e-11	2.07969e-09
												Reg3b	5716.65	-4.25997	1.1377	7.1537e-08	2.72253e-06
												Mptx2	238.082	-6.5948	0.580118	1.7694e-32	1.64783e-29

## Sheet: B) Jejunum DEGs
Dataset S4B: Significantly differentially expressed genes in bulk RNA sequencing of jejunum from GF versus CONV-R mice.
Pregnancy Stage
Non-pregnant						E11.5						E17.5
Gene	Mean base expression	Log2(fold-difference) (GF/CONV-R)	Log2(fold-difference) standard error	p-value	Adjusted p-value	Gene	Mean base expression	Log2(fold-difference) (GF/CONV-R)	Log2(fold-difference) standard error	p-value	Adjusted p-value	Gene	Mean base expression	Log2(fold-difference) (GF/CONV-R)	Log2(fold-difference) standard error	p-value	Adjusted p-value
Gm38576	15.5188	4.06516	1.15397	3.67349e-07	1.67498e-05	Hoxb13	14.8963	4.32243	1.08721	5.97333e-08	3.91018e-06	Hoxb13	10.007	4.86284	1.24172	1.35443e-07	3.48727e-06
Nr0b2	23.1742	3.13976	0.792563	5.50747e-08	3.18214e-06	Aadacl4fm5	15.5771	4.19129	1.20309	1.99519e-07	1.07062e-05	Cyp2c38	12.8437	4.61165	1.2038	1.87698e-07	4.6471e-06
Akr1c19	1755.38	3.04697	0.410264	1.45581e-16	5.95625e-14	Cyp2c38	10.9239	3.96538	1.11018	2.6459e-07	1.35525e-05	Akr1c19	1507.94	3.94711	0.157961	6.43288e-139	4.97712e-135
Mbl2	318.411	2.78172	0.448511	2.33714e-13	4.59475e-11	Oas1e	63.5798	3.85235	0.457233	1.18408e-18	1.03778e-15	Oas1e	41.3975	3.67304	0.431462	4.6179e-19	7.44347e-17
Akr1c13	729.179	2.16593	0.167537	1.21842e-41	3.07407e-38	Dmrt3	38.6864	3.16748	1.44711	5.48493e-06	0.000169004	Nr0b2	22.0733	3.4568	0.595694	4.10364e-11	2.01586e-09
Akr1c14	692.865	2.09794	0.506106	2.55109e-08	1.66458e-06	Gm19276	39.2795	2.80988	0.624816	4.03239e-08	2.74203e-06	Akr1c14	571.151	3.01011	0.173422	9.82659e-70	2.17224e-66
Otop2	25.2031	2.02453	0.390465	2.27905e-10	2.48204e-08	Akr1c19	1027.7	2.67085	0.366431	3.76051e-15	1.52117e-12	Cyp2c29	153.864	2.96163	1.1092	2.85318e-06	5.27481e-05
Apol9b	637.937	1.99679	0.150564	4.33645e-43	1.64113e-39	Tafa3	30.9129	2.53554	0.504431	3.82665e-09	3.50984e-07	Akr1c13	719.912	2.77696	0.141399	1.32122e-88	6.81488e-85
Rdh16f2	91.4303	1.9005	0.384707	1.41865e-09	1.29371e-07	Rsph4a	12.6826	2.50324	0.634052	2.48278e-07	1.28421e-05	Apol9b	815.904	2.63994	0.221481	8.75713e-36	6.45276e-33
Tafa3	33.9877	1.89362	0.646415	2.16047e-06	7.35147e-05	Apol9b	984.803	2.47057	0.567625	6.32858e-08	4.09228e-06	Rsph4a	13.1165	2.62105	0.748283	3.02054e-07	7.04975e-06
Ces1g	66.1563	1.82751	0.412128	1.99691e-08	1.34352e-06	Tppp	1374.98	2.2951	0.415104	2.92315e-10	3.81121e-08	Gm3776	69.9946	2.45511	0.330221	6.66045e-17	7.86746e-15
Pramel29	15.0918	1.81254	0.567715	1.35811e-06	4.93764e-05	Mbl2	1012.88	2.26795	0.263324	8.15029e-20	9.89069e-17	Cdkl1	36.8451	2.23998	0.356551	2.50587e-13	1.71575e-11
Fras1	681.598	1.80716	0.380773	5.52155e-09	4.15847e-07	Rasgef1b	1254.36	2.21771	0.374108	3.14102e-11	5.10853e-09	Dmrt3	19.0096	2.18037	0.619357	3.41037e-07	7.82969e-06
Tm4sf4	2823.69	1.80532	0.363024	1.89679e-09	1.68904e-07	Zc2hc1c	25.7099	2.10054	0.364602	8.66389e-11	1.31425e-08	Ces1g	58.0402	2.17247	0.354358	7.54565e-13	4.805e-11
Olfr165	58.6117	1.7296	0.358244	5.38007e-09	4.09264e-07	Ankrd37	37.654	2.09207	0.655386	1.99421e-06	7.15015e-05	Zc2hc1c	18.8289	2.16655	0.502647	1.57846e-08	4.93437e-07
Sfrp5	63.1823	1.71485	0.282729	7.55591e-12	1.1105e-09	Tm4sf4	1768.67	2.04797	0.313563	8.33082e-13	2.22758e-10	Pappa2	89.4221	2.16566	0.241951	2.43516e-22	5.3831e-20
Gm3776	75.0887	1.71065	0.244225	1.62164e-14	4.30673e-12	Slc13a1	1389.11	1.97824	0.389977	3.00446e-09	2.93379e-07	Cyp4a10	16.8314	2.07428	0.546157	1.47978e-07	3.78481e-06
Oas1e	28.2836	1.69114	0.454201	4.35941e-07	1.92398e-05	Fosb	161.555	1.88479	0.366021	2.07723e-09	2.12795e-07	Gsta1	456.796	2.03001	0.182656	1.07896e-31	5.38574e-29
Pappa2	53.4503	1.61197	0.365172	5.1158e-08	2.99008e-06	Apol9a	1268.83	1.87639	0.657263	4.74327e-06	0.000149063	Tm4sf4	2019.92	2.02105	0.176032	1.69958e-33	1.05197e-30
Spsb4	29.3696	1.60628	0.401899	2.39052e-07	1.1592e-05	Cyp4b1	4717.38	1.83047	0.224896	8.05927e-18	4.89012e-15	Cyp4b1	4451.66	2.00767	0.139636	7.4211e-50	1.14834e-46
Cyp4b1	4264.71	1.60548	0.184646	4.58311e-20	3.46896e-17	Ppm1j	284.541	1.81069	0.275706	8.0221e-13	2.21542e-10	Ly6g6c	22.715	1.92283	0.493871	1.41839e-07	3.64589e-06
Slc5a4b	3749.47	1.59608	0.213037	8.67973e-16	2.85639e-13	Arl13b	514.426	1.77713	0.253301	4.11688e-14	1.47609e-11	Mbl2	1004.13	1.89455	0.156331	1.69622e-36	1.38144e-33
Rdh7	1217.42	1.57788	0.252736	5.05629e-12	7.73153e-10	Akr1c13	505.218	1.77094	0.256138	8.29701e-14	2.78497e-11	Trim30e-ps1	17.6995	1.84893	0.537118	7.70518e-07	1.6004e-05
Mt1	1264.08	1.55375	0.192442	1.133e-17	5.35981e-15	Spsb4	39.2403	1.75209	0.389569	2.95819e-08	2.11169e-06	1810046K07Rik	159.071	1.84561	0.187503	2.05892e-25	6.37193e-23
Plk5	41.804	1.5253	0.272495	2.69963e-10	2.85783e-08	Cdkl1	64.6824	1.74548	0.594419	3.92456e-06	0.000126873	Slc28a1	2317.19	1.82227	0.422023	3.53739e-08	1.02122e-06
Cyp2j6	2909.98	1.52388	0.216736	3.50858e-14	8.70703e-12	Mt2	127.273	1.72899	0.374054	1.77529e-08	1.37966e-06	Tppp	1104.83	1.80773	0.217165	3.00856e-19	4.90047e-17
Shisa2	401.778	1.5051	0.226327	5.09955e-13	9.30085e-11	Kyat1	873.094	1.67579	0.270676	7.71743e-12	1.48476e-09	Zmat4	105.827	1.80327	0.228169	9.85281e-18	1.3031e-15
Ppm1j	250.668	1.50275	0.314611	1.64755e-08	1.13367e-06	Usp35	485.111	1.63268	0.319818	1.97619e-09	2.05108e-07	Cyp2j6	2510.26	1.79603	0.135815	2.4075e-42	2.48358e-39
Cyp2c23	52.9432	1.46259	0.282365	2.87302e-09	2.38966e-07	Aqp3	624.583	1.62651	0.269716	1.79585e-11	3.05358e-09	Apol9a	1001.23	1.78437	0.217257	8.74513e-19	1.31381e-16
Mt2	208.569	1.45425	0.485186	5.53918e-06	0.000161877	Pmp22	9566.78	1.61734	0.331647	5.23317e-09	4.66806e-07	Adh1	3370.9	1.72706	0.161374	5.91589e-29	2.54284e-26
Aldh1a1	3105.71	1.43469	0.119806	1.63271e-34	3.08949e-31	Slc26a8	21.8266	1.60636	0.664172	1.50353e-05	0.00039336	Tafa3	30.4861	1.72231	0.37135	1.25127e-08	3.98397e-07
Iyd	368.69	1.4306	0.187836	6.9285e-16	2.33075e-13	Trim30e-ps1	25.6399	1.60629	0.423485	2.99786e-07	1.48724e-05	Aqp3	561.492	1.71789	0.151361	4.73274e-32	2.52532e-29
Apol9a	898.73	1.42026	0.157706	6.739e-21	5.77813e-18	Slc47a1	1029.26	1.58795	0.192457	3.71115e-18	2.78796e-15	Rdh7	1112.06	1.69062	0.353168	7.14485e-09	2.34733e-07
Hsd17b13	157.408	1.40359	0.189976	4.15113e-15	1.20846e-12	Nat8f6	38.8065	1.55962	0.51768	3.12563e-06	0.00010447	Akr1c12	647.461	1.65142	0.14168	2.09511e-33	1.24691e-30
Gltpd2	48.8439	1.38774	0.254367	8.6094e-10	8.40833e-08	Garem1	1173.25	1.48309	0.340344	3.14414e-08	2.2243e-06	Gstm7	250.458	1.61449	0.173683	1.67671e-22	3.76021e-20
Gstm6	269.577	1.37447	0.176029	1.85425e-16	7.19734e-14	Slc28a1	2314.5	1.47266	0.266781	1.67832e-10	2.34312e-08	Aldh1a1	3671.37	1.60369	0.106481	4.02721e-53	6.92411e-50
Ly6g6c	17.5433	1.36714	0.46469	7.72564e-06	0.000212252	Npl	997.247	1.46445	0.159525	9.09593e-22	1.43497e-18	Slc47a1	1060.76	1.59955	0.149623	1.47886e-28	5.86767e-26
1810046K07Rik	151.107	1.36691	0.294063	3.95288e-08	2.39355e-06	Nat8f5	334.046	1.45152	0.276141	5.6387e-10	6.79054e-08	Gltpd2	57.494	1.58187	0.341724	2.10537e-08	6.43843e-07
Dmrt3	12.09	1.36014	1.2102	0.000124373	0.00208501	Slc7a15	6634.16	1.44926	0.242873	1.40277e-11	2.54369e-09	Cyp2c23	50.3403	1.56703	0.243537	1.33813e-12	8.11091e-11
Ky	202.288	1.35861	0.190913	3.29525e-14	8.31391e-12	Il1rl1	203.826	1.44042	0.237135	7.34199e-12	1.42997e-09	Cyp4f15	11.5798	1.56461	0.701169	2.59201e-05	0.000369325
Adh1	3337.92	1.35395	0.398904	2.69537e-06	8.81264e-05	Mt1	1004.65	1.41484	0.207337	6.55319e-14	2.24746e-11	Ces1e	205.596	1.55859	0.188657	2.05887e-18	2.97748e-16
Arl13b	396.164	1.34525	0.134627	6.87538e-25	9.46177e-22	Rnf208	454.689	1.39986	0.265343	4.052e-10	5.07337e-08	Igf2	1044.56	1.53352	0.210814	4.97125e-15	4.22665e-13
Odf3b	199.534	1.32849	0.194517	2.51909e-13	4.77537e-11	Gm11127	3396.26	1.38216	0.18824	1.53789e-15	6.55722e-13	Rdh16f2	90.9975	1.53321	0.394032	4.13006e-07	9.2487e-06
Sord	6071.86	1.3267	0.195231	3.17895e-13	5.86865e-11	Fras1	736.439	1.37036	0.32314	3.59039e-08	2.4843e-06	Gstm6	406.366	1.53272	0.17272	1.19723e-20	2.25927e-18
Tppp	821.105	1.32636	0.415564	4.74651e-06	0.000143705	Rfx2	235.017	1.35763	0.501783	7.33088e-06	0.000214568	Slc5a4b	4586	1.52891	0.135472	3.01581e-31	1.41414e-28
Aqp3	554.175	1.29344	0.273976	3.20425e-08	2.02108e-06	Olfr165	82.9697	1.35497	0.599075	2.5863e-05	0.000604466	Ndrg1	3221.72	1.5244	0.0873856	8.41582e-70	2.17044e-66
Ces1f	560.894	1.28683	0.169882	1.27875e-15	4.11865e-13	Klhdc7b	176.544	1.34389	0.298982	1.13517e-08	9.13695e-07	Ces2g	616.742	1.52149	0.193178	5.47747e-17	6.62175e-15
Npr3	142.815	1.2756	0.248199	4.85172e-09	3.76643e-07	Cyp2c29	65.6082	1.34101	0.697288	6.27171e-05	0.00120187	Spsb4	36.4619	1.51558	0.309632	7.87405e-09	2.56512e-07
Kyat1	560.099	1.27074	0.233011	1.00879e-09	9.48517e-08	Sord	6143.04	1.34077	0.214387	1.37426e-12	3.38755e-10	Klf15	245.58	1.50229	0.14992	2.58921e-25	7.85597e-23
Susd2	5742.61	1.26919	0.164235	4.02367e-16	1.45024e-13	Ehbp1	992.648	1.32036	0.218871	4.35378e-12	9.28179e-10	Kyat1	813.412	1.50015	0.152627	1.76618e-24	4.96908e-22
Gsta1	470.177	1.26545	0.238787	2.22051e-09	1.94301e-07	Oas3	1513.45	1.31765	0.235651	5.00085e-11	7.81122e-09	Gm19276	24.2501	1.49629	0.534463	9.35226e-06	0.000150433
Npl	684.334	1.26217	0.228126	6.67763e-10	6.56402e-08	Cttnbp2	179.314	1.25306	0.297804	2.77756e-08	2.02864e-06	Ppm1j	249.081	1.49156	0.180147	2.35695e-18	3.37699e-16
Il1rl1	226.626	1.25854	0.224611	4.58953e-10	4.66284e-08	1810046K07Rik	158.251	1.24094	0.276131	7.48182e-09	6.41485e-07	Arl13b	461.076	1.47506	0.145497	8.82033e-26	2.90395e-23
Cttnbp2	155.362	1.25609	0.247617	6.72669e-09	4.94314e-07	Pax8	534.81	1.23115	0.235791	2.03752e-10	2.72406e-08	Ugt2b5	94.1979	1.47252	0.255218	1.00544e-10	4.68618e-09
Ugt2b36	113.616	1.23394	0.226191	1.00533e-09	9.48517e-08	Cyp27a1	1550.13	1.23088	0.222566	3.87692e-11	6.17801e-09	Fam169b	122.681	1.45663	0.249321	6.95145e-11	3.30975e-09
Garem1	1235.62	1.22836	0.122009	3.61926e-25	5.47884e-22	Arnt2	139.945	1.22261	0.361639	7.05927e-07	3.05953e-05	4933405D12Rik	79.3133	1.44894	0.218297	5.40274e-13	3.51269e-11
Pcdh8	27.0854	1.22576	0.345105	2.14578e-06	7.33246e-05	Slc6a18	62.4772	1.21129	0.521387	2.41553e-05	0.00057564	Rgn	74.6858	1.44555	0.225125	2.19937e-12	1.30897e-10
Akr1c12	612.079	1.21809	0.157896	4.42608e-16	1.55818e-13	9130230L23Rik	355.94	1.20425	0.382962	1.64275e-06	6.14124e-05	Gsta4	176.468	1.42867	0.178541	2.76251e-17	3.44735e-15
Ndrg1	3586.77	1.21686	0.383811	6.07135e-06	0.000174068	Sucnr1	25.236	1.19633	0.435496	6.45082e-06	0.000193844	Hsd17b13	224.991	1.42741	0.183662	1.69438e-16	1.8464e-14
Adgrd1	1622.98	1.20443	0.133286	6.87055e-21	5.77813e-18	Slc23a1	1451.02	1.19473	0.248682	1.39408e-09	1.51675e-07	Cttnbp2	185.122	1.40915	0.179597	9.91605e-17	1.1366e-14
Igf2	924.811	1.20036	0.432998	1.59711e-05	0.000389952	Mir6236	2277.09	1.18358	0.3798	1.79586e-06	6.6195e-05	Gm2115	99.2629	1.40181	0.196997	2.31395e-14	1.7814e-12
Cyp2c38	13.4509	1.19499	1.18407	0.000189443	0.00288801	Slc2a7	792.829	1.18324	0.2535	2.58561e-09	2.58168e-07	Rnf208	380.622	1.39825	0.187313	1.86007e-15	1.70312e-13
Rtn4rl1	442.245	1.19395	0.164075	1.13064e-14	3.11192e-12	Igf2	1475.22	1.1644	0.747348	0.000192193	0.00283967	Adgrd1	1537.97	1.38734	0.118121	2.50293e-33	1.43446e-30
Ppm1n	27.3435	1.1871	0.471598	2.80905e-05	0.000616282	Cyp3a44	196.57	1.16037	0.274741	1.91804e-08	1.47605e-06	Aadac	1048.07	1.37462	0.133977	3.36225e-26	1.20994e-23
Gsta4	194.019	1.18261	0.152766	3.46409e-16	1.27901e-13	Akr1c14	608.865	1.15554	0.747963	0.000201098	0.00293753	Bche	5204.56	1.35795	0.0700446	4.17101e-85	1.61355e-81
Cyp2d26	4305.07	1.17988	0.156548	1.63471e-15	4.94924e-13	Hbegf	642.514	1.13264	0.434935	1.06304e-05	0.000291661	Agr3	23.195	1.35156	0.391915	2.47179e-06	4.67015e-05
Bche	4870.63	1.17469	0.148703	9.95824e-17	4.29286e-14	Cyp2c23	50.3526	1.12924	0.315863	2.94877e-07	1.47215e-05	Slc13a1	1012.49	1.35098	0.57882	3.50269e-05	0.000475861
Gstm7	158.915	1.16546	0.185755	9.01142e-12	1.28693e-09	Aqp7	1098.16	1.12685	0.413104	7.04453e-06	0.000207443	Iyd	437.591	1.34366	0.13121	4.28263e-26	1.50612e-23
Cd36	2515.72	1.15089	0.181648	6.01068e-12	9.00888e-10	Slc34a3	45.4023	1.11708	0.319249	3.97262e-07	1.88204e-05	Errfi1	1941.24	1.33731	0.311843	1.50088e-07	3.83245e-06
Pramel34	16.8097	1.15068	0.601949	8.97364e-05	0.00159815	B430010I23Rik	86.186	1.11345	0.283797	6.60498e-08	4.21863e-06	Olfr165	66.2645	1.33121	0.496733	1.80144e-05	0.000267777
Gm11127	2934.46	1.14925	0.160915	2.76837e-14	7.10298e-12	Mep1a	12690.5	1.1123	0.407003	6.98307e-06	0.000206568	Ces1f	670.098	1.33054	0.186161	2.03028e-14	1.57872e-12
Rgn	75.1141	1.13555	0.215472	2.41181e-09	2.07443e-07	Rdh16f2	97.2328	1.11104	0.376889	3.27286e-06	0.000108613	Ces1d	218.507	1.32778	0.283897	3.07776e-08	9.03704e-07
Ereg	328.519	1.11266	0.188442	7.47776e-11	9.20311e-09	Fam169b	102.533	1.10798	0.276768	4.59468e-08	3.09768e-06	Ppm1n	31.6119	1.32637	0.535164	2.79359e-05	0.000392982
Fam169b	119.808	1.10697	0.182029	2.61295e-11	3.38075e-09	Zmat4	109.261	1.10581	0.424399	1.08102e-05	0.000295186	Gm11127	2923.37	1.32412	0.129703	6.00636e-26	2.02049e-23
Hexb	2670.72	1.10294	0.170386	2.2835e-12	3.71695e-10	Anxa13	3040.87	1.08872	0.14067	4.20911e-18	2.9833e-15	Enpp3	10277.8	1.31751	0.139593	1.18406e-22	2.73464e-20
4933405D12Rik	93.7578	1.08843	0.272625	5.49383e-07	2.29739e-05	Dhcr24	10079.3	1.08831	0.238352	3.08429e-09	2.93379e-07	Pmp22	9363.17	1.31554	0.20022	1.0294e-12	6.37158e-11
Ugt2b5	110.935	1.08598	0.322083	4.02157e-06	0.000125523	Fndc5	41.0353	1.08393	0.313043	4.53649e-07	2.08652e-05	Garem1	1262.08	1.29908	0.140395	6.70317e-22	1.40169e-19
Ascl2	67.6861	1.07408	0.241933	9.87126e-08	5.31784e-06	Tspan5	1890.61	1.07169	0.235717	3.28665e-09	3.09251e-07	Sowahd	11.199	1.29783	0.659237	7.71557e-05	0.000946043
Ces2g	453.493	1.07087	0.13607	9.57214e-17	4.26186e-14	Oas1b	67.8689	1.06949	0.364885	3.56232e-06	0.000117082	Tmem151a	106.598	1.29476	0.215021	3.11682e-11	1.56083e-09
Trim38	353.707	1.06642	0.213981	8.79647e-09	6.341e-07	Esm1	35.6901	1.06658	0.436614	1.93696e-05	0.00048504	Cym	58.6819	1.27955	0.366702	2.49984e-06	4.70591e-05
Maob	4285.19	1.06187	0.154861	1.60529e-13	3.32889e-11	Sgk2	534.09	1.06648	0.419931	1.40753e-05	0.000371946	Plekhf1	515.733	1.27454	0.151557	1.14057e-18	1.69704e-16
Srd5a1	424.71	1.06083	0.156074	2.40604e-13	4.66956e-11	Muc3	29340	1.06231	0.351538	2.55906e-06	8.85345e-05	Svip	814.512	1.26547	0.087126	3.36072e-49	4.33365e-46
Dusp16	1975.62	1.05611	0.116558	3.70053e-21	3.50117e-18	2010106E10Rik	6856.26	1.06161	0.130373	1.28819e-19	1.3701e-16	Sord	5863.05	1.24913	0.145027	1.97053e-19	3.24383e-17
Gsta3	44.5075	1.05598	0.260856	4.41558e-07	1.93188e-05	Tnfrsf21	712.251	1.0453	0.305177	5.3231e-07	2.39252e-05	Anxa13	2730.87	1.2438	0.158227	9.57884e-17	1.10614e-14
Sowahd	15.6961	1.04959	0.568985	0.000133303	0.00220059	Iyd	413.843	1.02971	0.218394	1.32316e-09	1.44974e-07	F5	51.4837	1.23895	0.245966	6.25002e-09	2.07533e-07
Pros1	914.389	1.04646	0.156756	5.1945e-13	9.36124e-11	Enkur	17.6452	1.02612	0.626575	0.000212059	0.00306359	Maob	4834.64	1.22679	0.141393	1.10242e-19	1.91672e-17
Unc93a	526.339	1.03961	0.228813	6.12569e-08	3.47306e-06	Gm49890	297.418	1.01713	0.1713	1.1361e-12	2.89083e-10	Sardh	278.118	1.22634	0.175083	5.36472e-14	4.0693e-12
Aadac	985.526	1.0355	0.149121	8.0922e-14	1.91406e-11	Odf3b	246.79	1.00854	0.31409	1.31283e-06	5.13925e-05	Rims4	28.9819	1.19803	0.386324	8.54761e-06	0.000138643
Plekhf1	461.689	1.02882	0.200426	3.9577e-09	3.15325e-07	Hlf	203.262	1.00285	0.391854	1.46357e-05	0.000383543	Ugt1a9	70.769	1.19586	0.32526	1.56089e-06	3.07684e-05
Aqp1	9765.45	1.01989	0.212906	1.99558e-08	1.34352e-06	Ppfia3	419.695	0.99809	0.313568	1.49228e-06	5.742e-05	Lrat	1087.03	1.19151	0.115566	1.80803e-26	6.66128e-24
Plau	175.985	1.0164	0.207448	1.19477e-08	8.4123e-07	Gm10433	42.6619	0.990591	0.432	3.61233e-05	0.000787129	Cd36	2607.42	1.18892	0.117916	1.83864e-25	5.9273e-23
Ces1e	185.122	1.00848	0.179512	2.9552e-10	3.08523e-08	Akr1c12	501.027	0.980377	0.168017	2.19195e-12	5.08531e-10	Rtn4rl1	496.204	1.18867	0.119712	8.559e-25	2.54696e-22
Syna	80.4398	1.00536	0.201533	7.65073e-09	5.56812e-07	Plekhf1	506.55	0.975386	0.16575	1.6192e-12	3.92991e-10	Ehbp1	919.379	1.1863	0.103504	6.17382e-32	3.18446e-29
Sardh	200.929	1.00505	0.140286	1.53536e-14	4.1504e-12	Ttll2	247.368	0.974425	0.301977	1.31838e-06	5.14822e-05	Pros1	1139.86	1.18582	0.12491	5.93883e-23	1.41381e-20
Trim30e-ps1	21.7104	1.00247	0.518508	0.000131963	0.00219041	Nr1i3	816.86	0.974219	0.100365	6.13687e-26	1.38307e-22	Rhobtb3	323.843	1.16493	0.149907	1.6777e-16	1.84119e-14
Tmem151a	114.939	0.997095	0.378718	3.06881e-05	0.000665474	Pappa2	51.4546	0.969094	0.289858	8.35222e-07	3.50438e-05	Nrg4	78.6821	1.15558	0.244377	2.63057e-08	7.85818e-07
Tspan5	1739.05	0.99681	0.165614	2.83859e-11	3.64157e-09	Slc6a19	25801.9	0.965117	0.291601	9.67372e-07	3.92045e-05	Npl	805.424	1.15543	0.211126	6.50177e-10	2.60644e-08
Spns3	116.991	0.99558	0.221424	7.01424e-08	3.91814e-06	Clec2e	4237.93	0.958261	0.31357	2.6814e-06	9.22529e-05	Apcdd1	256.736	1.14979	0.189457	2.13205e-11	1.09243e-09
Unc93a2	2263.45	0.994873	0.206088	1.60616e-08	1.11023e-06	Slc15a1	39027.4	0.954165	0.25005	1.1542e-07	6.79427e-06	Ugt2a3	1830.74	1.1495	0.152872	1.11323e-15	1.05037e-13
Apoc3	5466.56	0.993611	0.163168	1.83742e-11	2.41868e-09	Tmem151a	176.289	0.945846	0.460964	8.48225e-05	0.00149515	Fndc5	43.5753	1.14678	0.327435	2.86696e-06	5.28765e-05
Mroh7	406.634	0.985315	0.196725	6.65989e-09	4.94203e-07	Unc93a2	2522.02	0.942671	0.156857	8.14492e-13	2.21542e-10	Aqp7	947.261	1.14075	0.16673	1.43227e-13	1.01201e-11
Slc14a1	193.439	0.985077	0.228364	1.47519e-07	7.46872e-06	Gpr17	79.9509	0.939853	0.392074	2.95002e-05	0.000671501	Slc6a20a	4732.34	1.13768	0.136218	1.42425e-18	2.09893e-16
2010106E10Rik	6149.07	0.965327	0.141636	1.54456e-13	3.24744e-11	Apol7a	2368.51	0.929667	0.37923	2.54591e-05	0.000598572	Plscr1	1071.05	1.12342	0.102255	1.04493e-29	4.61979e-27
Pbld2	1163.89	0.965285	0.150991	2.54068e-12	4.04851e-10	Fam118a	1656.75	0.92607	0.276616	9.39835e-07	3.83506e-05	Slc7a15	6307.9	1.11978	0.148954	1.04953e-15	9.96345e-14
Sema7a	1145.78	0.960459	0.273589	2.66547e-06	8.73373e-05	Agmo	4998	0.923318	0.195267	1.55166e-09	1.66523e-07	Ankrd29	46.1203	1.1186	0.364208	1.05078e-05	0.000166085
Svip	704.113	0.959707	0.139769	1.06868e-13	2.41458e-11	Adgrd1	1813.51	0.918523	0.210988	1.06704e-08	8.72209e-07	Gimd1	762.184	1.11576	0.163512	1.54219e-13	1.07495e-11
Pmp22	9156.76	0.959665	0.230088	2.52498e-07	1.20959e-05	Irf7	1648.52	0.90487	0.239295	1.64338e-07	9.06503e-06	Hexb	2465.35	1.11097	0.117045	4.76653e-23	1.15246e-20
Agmo	4225.8	0.957381	0.154666	8.91516e-12	1.28693e-09	Cry2	678.537	0.903135	0.30423	4.52688e-06	0.000143406	Hsd3b3	309.928	1.10812	0.284199	7.74477e-07	1.60647e-05
Hsd3b3	246.269	0.956143	0.290568	5.30465e-06	0.000156229	Mroh7	531.287	0.90272	0.382369	3.75189e-05	0.000807172	Cyp2j9	82.6245	1.10608	0.194106	1.76542e-10	7.91831e-09
Phlda1	284.726	0.953017	0.186452	3.74184e-09	2.99703e-07	Mccc1	1099.75	0.901162	0.106229	8.63458e-21	1.13516e-17	Dipk1c	21.2516	1.09953	0.416299	3.26795e-05	0.0004483
Fosb	103.35	0.949789	0.485756	0.000146069	0.00235734	Aqp1	11337.1	0.893416	0.251602	4.70347e-07	2.14456e-05	Slc19a3	28.596	1.09393	0.404085	2.81687e-05	0.00039522
Nab2	497.993	0.947538	0.204667	3.62412e-08	2.23926e-06	Odc1	2427.68	0.890242	0.178082	4.49188e-10	5.53624e-08	Mccc1	1096.94	1.09336	0.125776	6.70043e-20	1.20561e-17
Errfi1	2154.15	0.94149	0.214586	1.0235e-07	5.45555e-06	Apoc3	7401.67	0.890081	0.204877	1.31359e-08	1.03616e-06	Pck1	5725.16	1.09241	0.364257	1.33086e-05	0.000205117
Cda	2116.09	0.937934	0.163783	1.33245e-10	1.57583e-08	Cdc42se2	3950.27	0.888867	0.23882	2.32321e-07	1.22166e-05	Srd5a1	481.903	1.08503	0.198242	6.0302e-10	2.43012e-08
Faah	3453.57	0.935358	0.167689	3.05729e-10	3.16995e-08	Hexb	2717.23	0.888669	0.197621	6.25159e-09	5.53538e-07	Fras1	669.142	1.08444	0.512949	0.000105719	0.00123744
Ano6	23042.6	0.931342	0.15192	1.1952e-11	1.6599e-09	Lrat	1192.06	0.888502	0.154294	5.63735e-12	1.1702e-09	Ereg	398.86	1.07842	0.273141	6.54086e-07	1.37893e-05
Dusp5	475.363	0.926269	0.176399	1.73132e-09	1.55081e-07	Plk5	44.9032	0.888342	0.456517	0.000137903	0.00220305	Tspan5	1695	1.07764	0.132583	7.65396e-18	1.03892e-15
Anxa13	3461.62	0.922076	0.159855	1.00898e-10	1.21221e-08	Cdr2	1795.14	0.887466	0.164089	4.59048e-11	7.24195e-09	Unc93a	658.042	1.07726	0.136666	5.54862e-17	6.65577e-15
Bmp1	785.438	0.918271	0.220656	2.49539e-07	1.19921e-05	Igf2os	95.147	0.885161	0.839262	0.00091517	0.00936758	Reg3a	1128.5	1.07314	0.186405	1.20894e-10	5.55109e-09
Mep1a	10936.1	0.912133	0.257066	2.32589e-06	7.77684e-05	Ccn1	96.4406	0.884586	0.294787	4.36361e-06	0.000139353	Odf3b	211.437	1.06977	0.212679	5.99379e-09	2.01626e-07
Treh	4574.8	0.908733	0.176317	2.74762e-09	2.31075e-07	Plekha1	2863.93	0.882894	0.25952	9.206e-07	3.80193e-05	Nat8f6	36.0547	1.04925	0.407062	4.20716e-05	0.000555948
Abcc6	649.222	0.904077	0.268277	4.15696e-06	0.000128476	Rdh7	971.557	0.873066	0.298632	6.14208e-06	0.000187423	Prr5l	197.18	1.04586	0.162262	1.68945e-12	1.00936e-10
Ppfia3	317.209	0.89822	0.219607	3.23614e-07	1.49813e-05	Slc5a4b	4279.71	0.869597	0.222399	1.14423e-07	6.78623e-06	2010106E10Rik	6760.32	1.04517	0.111535	1.20236e-22	2.73607e-20
Ugt2a3	1786.48	0.889598	0.204458	1.11115e-07	5.86084e-06	Nat8f1	145.617	0.867343	0.228681	1.94956e-07	1.0497e-05	Cyp2d26	4536.87	1.04458	0.20574	4.64735e-09	1.6124e-07
Slc7a15	4920.07	0.887058	0.206396	1.38332e-07	7.09854e-06	L2hgdh	1190.78	0.864972	0.154394	1.8001e-11	3.05358e-09	Cyp27a1	1542.11	1.04374	0.168848	9.0657e-12	5.06436e-10
Coq8a	594.489	0.884486	0.217631	3.53444e-07	1.62134e-05	Snord17	338.827	0.863852	0.243089	5.52551e-07	2.47643e-05	Ace	71657.2	1.03973	0.123304	5.4213e-19	8.64838e-17
Fndc5	30.7574	0.880583	0.367531	6.48902e-05	0.00122635	Papss2	3852.13	0.859172	0.147141	4.5607e-12	9.59328e-10	Slc7a8	11030.4	1.03513	0.0835703	5.26808e-37	4.5288e-34
Cym	46.2832	0.87732	0.514736	0.000279894	0.00393411	Cmpk2	1305.11	0.859145	0.215576	8.79382e-08	5.44044e-06	Susd2	5705.37	1.03322	0.216948	2.13441e-08	6.50154e-07
Cubn	48265.6	0.86835	0.200998	1.23319e-07	6.43723e-06	H2-Bl	680.366	0.856738	0.389903	7.49066e-05	0.00136774	Cda	2469.48	1.03156	0.131862	7.91854e-17	9.21289e-15
Cdc42ep2	993.22	0.858012	0.152182	1.85028e-10	2.07478e-08	Pck1	7396.14	0.856194	0.612175	0.000584727	0.00670396	Agmo	4535.82	1.02854	0.128084	1.49457e-17	1.92725e-15
Slc34a3	39.6253	0.857929	0.367366	7.8162e-05	0.00142354	Ubxn2a	2945.56	0.851985	0.238807	5.6431e-07	2.52197e-05	Pax8	420.545	1.0231	0.122142	8.35397e-19	1.27989e-16
H2-T-ps	128.694	0.857575	0.319031	3.15986e-05	0.000681395	Treh	4595.71	0.848514	0.168682	5.4584e-10	6.62398e-08	Apoc3	6942.91	1.01998	0.167523	1.56323e-11	8.28407e-10
Lrat	782.518	0.856322	0.161257	1.10802e-09	1.03538e-07	Oas2	87.0121	0.847928	0.448435	0.000186517	0.00277593	Aqp1	8994.62	1.01714	0.169614	2.72939e-11	1.37125e-09
Acer1	190.808	0.850138	0.183324	3.01445e-08	1.90932e-06	Tymp	623.099	0.846447	0.318025	1.77499e-05	0.000450682	Scin	1944.55	1.01401	0.164813	1.04507e-11	5.71425e-10
Podn	1183.34	0.84635	0.186195	4.53946e-08	2.69483e-06	Thnsl1	203.889	0.842008	0.165181	4.05039e-10	5.07337e-08	Ano6	22002.8	1.00958	0.0963297	1.61993e-27	6.11384e-25
Pparg	148.034	0.84621	0.28269	1.34523e-05	0.000337712	Unc93a	609.317	0.839633	0.250013	1.43442e-06	5.53286e-05	Slc23a1	1522.99	1.00717	0.222757	6.3579e-08	1.74079e-06
Ace	67639.9	0.84302	0.159559	1.25111e-09	1.16192e-07	Pbld1	331.39	0.839503	0.283001	6.33272e-06	0.000191389	Klhdc7b	171.386	1.00546	0.205299	1.10652e-08	3.55972e-07
Tmem144	830.363	0.842485	0.180198	2.51024e-08	1.65357e-06	Pros1	1015.76	0.836971	0.20135	4.81844e-08	3.23471e-06	Idh1	4281.6	1.00432	0.0821032	3.17218e-36	2.45432e-33
Cdkl1	39.2256	0.842047	0.573987	0.000443781	0.00573694	Aplp1	3333.9	0.83557	0.2398	8.92583e-07	3.70563e-05	Xpnpep2	9054.57	1.00275	0.129973	1.7468e-16	1.87708e-14
Dpysl5	113.702	0.836877	0.208485	4.14001e-07	1.84871e-05	Ddah1	117.097	0.835527	0.268231	3.75818e-06	0.000122447	Retreg1	995.596	1.00091	0.188216	1.29305e-09	4.91613e-08
Crb2	23.4188	0.831254	0.410474	0.000169699	0.00266207	Mme	20386.2	0.833246	0.114168	3.00475e-16	1.43645e-13	Slc15a1	41198	1.00036	0.131116	3.38215e-16	3.44312e-14
Cat	5777.15	0.828874	0.14807	2.21958e-10	2.45256e-08	Rps6ka5	518.98	0.831289	0.142055	5.82408e-12	1.17796e-09	Nat8f1	150.652	0.999727	0.184132	7.07541e-10	2.81452e-08
Slc28a1	2588.78	0.824059	0.486699	0.000336575	0.00454512	Prr5l	182.673	0.830268	0.175294	3.07851e-09	2.93379e-07	Abat	3195.98	0.998938	0.0693078	6.45401e-49	7.68226e-46
Cyp2j9	104.204	0.821253	0.382948	0.000132318	0.0021939	Cyp2d26	4412.38	0.827771	0.152783	7.93232e-11	1.21495e-08	Clec2e	3682.91	0.997553	0.136715	4.18695e-15	3.61949e-13
Pcdh19	274.555	0.816782	0.213248	8.27966e-07	3.28109e-05	Slc5a9	1837.53	0.818884	0.165646	1.19022e-09	1.35086e-07	Slc6a3	16.5773	0.996711	0.604172	0.000301727	0.00302391
Retsat	1521.11	0.81163	0.17788	4.05957e-08	2.44836e-06	4933405D12Rik	105.759	0.815873	0.404883	0.000152493	0.00238058	Mtarc1	15.5523	0.994188	0.48695	0.000155287	0.00172252
Rps6ka5	456.555	0.808579	0.191333	1.73446e-07	8.66545e-06	Samd8	4807.71	0.814941	0.172348	3.78036e-09	3.48766e-07	Sfrp5	85.7111	0.99215	0.390914	5.19082e-05	0.000670474
Adora2b	257.443	0.803055	0.321939	5.7116e-05	0.00111191	Rtp4	238.599	0.814182	0.179431	9.8624e-09	8.14603e-07	Usp35	414.424	0.987903	0.176386	2.70928e-10	1.17432e-08
Vat1	4253.65	0.801885	0.143495	2.2726e-10	2.48204e-08	Ankrd29	45.4762	0.81177	0.393027	0.000135136	0.00217245	Oas3	1311.97	0.979443	0.123658	3.30577e-17	4.09228e-15
Ces1d	203.694	0.799411	0.298435	3.47936e-05	0.000739754	Ano6	23882.2	0.805794	0.16006	8.58739e-10	1.01861e-07	Unc93a2	2623.44	0.978198	0.129949	7.18409e-16	6.99161e-14
Tymp	430.169	0.799356	0.174045	3.51215e-08	2.18156e-06	Susd2	6332.14	0.804676	0.391689	0.000144338	0.00227964	Npr3	188.265	0.97398	0.225974	1.58124e-07	4.01774e-06
Nudt4	6193.95	0.798409	0.169884	2.14834e-08	1.43267e-06	Rhebl1	195.056	0.803546	0.312498	3.06603e-05	0.000691597	Malrd1	7746.39	0.963211	0.112601	1.63335e-19	2.71768e-17
Cyb5r3	5383.72	0.789017	0.0878739	3.34884e-21	3.37965e-18	Cdc42ep2	1120.21	0.802688	0.166255	2.61977e-09	2.59933e-07	Pparg	189.019	0.963032	0.163066	4.53283e-11	2.20569e-09
Gpr155	1181.06	0.788588	0.200407	5.52186e-07	2.30275e-05	Ace	75895.1	0.80207	0.139599	1.62302e-11	2.84498e-09	Mt1	1665.18	0.95804	0.139052	7.54567e-14	5.5558e-12
Aldoc	64.8078	0.785545	0.328865	7.76349e-05	0.00141595	Vsig10l	80.3964	0.800601	0.22601	9.40776e-07	3.83506e-05	Prxl2a	1152.19	0.956319	0.0891836	1.07675e-28	4.50313e-26
Dglucy	1302.96	0.783656	0.122579	1.75898e-12	2.92609e-10	Misp3	35.7803	0.797029	0.395245	0.000166479	0.00253596	Gstt1	545.424	0.946551	0.205422	4.29659e-08	1.21768e-06
Sec14l2	2496.36	0.782784	0.161877	1.11863e-08	7.95018e-07	H2-T-ps	166.774	0.797028	0.285058	1.5237e-05	0.00039601	Retsat	1878.22	0.945675	0.144658	8.33523e-13	5.26446e-11
Mccc1	885.247	0.780375	0.149553	1.65069e-09	1.48739e-07	Tm4sf5	7914.3	0.796233	0.108229	3.40986e-16	1.53697e-13	Rasgef1b	905.6	0.936234	0.386932	7.77877e-05	0.000950779
Plpp1	1841.07	0.777862	0.145702	8.72798e-10	8.4695e-08	Oas1g	182.538	0.793785	0.342983	7.22511e-05	0.00133314	Cyp26b1	240.063	0.933454	0.257261	2.21837e-06	4.2484e-05
Dhrs3	1589.88	0.774877	0.180131	1.24353e-07	6.46756e-06	Egln3	1124.41	0.792147	0.342145	7.27567e-05	0.00133933	Lrrc3	463.114	0.931379	0.164137	1.7555e-10	7.8967e-09
Reg3a	1437.79	0.773628	0.158811	9.36954e-09	6.72209e-07	Slc6a7	191.501	0.791671	0.364254	0.000110426	0.00185723	Dhcr24	10480	0.928252	0.12442	1.16515e-15	1.0927e-13
Gata5	2980.65	0.772717	0.153498	4.20472e-09	3.31516e-07	Hes2	501.933	0.790033	0.197199	1.4949e-07	8.45286e-06	Dglucy	1585.51	0.925995	0.0864977	1.27347e-28	5.18568e-26
Kcnj2	384.355	0.770113	0.169998	4.58476e-08	2.7111e-06	Abcc6	940.465	0.785001	0.2623	8.45945e-06	0.000240896	Slc4a5	554.138	0.925526	0.17278	1.03251e-09	4.03461e-08
Slc7a8	11618.6	0.765435	0.18667	2.85858e-07	1.35229e-05	Enpp3	8537.93	0.78125	0.235343	2.65893e-06	9.17884e-05	Cat	5969.83	0.924258	0.164053	2.2168e-10	9.74512e-09
Cyp4v3	15193.3	0.765041	0.138146	2.93584e-10	3.08523e-08	Bmp8a	394.588	0.780647	0.329001	6.56958e-05	0.00123586	Rps6ka5	511.064	0.922566	0.103139	5.01953e-21	9.95797e-19
Arnt2	136.771	0.761911	0.201547	9.94872e-07	3.79355e-05	Hsd3b3	239.068	0.777814	0.381539	0.000173448	0.00260609	Nr1i3	928.57	0.921636	0.145729	3.36362e-12	1.9641e-10
Gstt1	441.1	0.760535	0.150121	3.5589e-09	2.89649e-07	Podn	1600.41	0.775081	0.251667	6.75121e-06	0.000201058	Slc5a4a	5208.3	0.920441	0.11393	8.85637e-18	1.19168e-15
Nmnat3	215.167	0.758206	0.21018	1.87766e-06	6.51309e-05	Bmp8b	174.759	0.774358	0.421627	0.000299006	0.00397398	Nmnat3	256.639	0.920074	0.166243	3.89054e-10	1.64039e-08
Fam83b	2691.9	0.758003	0.102316	1.48989e-15	4.60286e-13	Nrg4	74.6667	0.771111	0.278598	2.0272e-05	0.000499705	Dcxr	360.743	0.914211	0.128313	1.41308e-14	1.12133e-12
Prxl2a	932.543	0.755698	0.146831	2.35834e-09	2.04003e-07	9430038I01Rik	413.46	0.769321	0.253017	8.14505e-06	0.00023363	Fmo5	6832.17	0.911472	0.109063	8.73202e-19	1.31381e-16
Pdxk	2452.8	0.753719	0.173191	9.98699e-08	5.3611e-06	Xpnpep2	10111.7	0.766465	0.28672	2.8554e-05	0.000655704	Gstk1	500.317	0.905033	0.140442	1.55863e-12	9.34813e-11
Nat8f2	24.4828	0.75312	0.419781	0.000342546	0.0046175	Malrd1	7965.66	0.763731	0.190004	1.8858e-07	1.02588e-05	Pex5l	29.8628	0.901008	0.358436	6.62987e-05	0.000828011
Ugt2b35	481.834	0.752635	0.195135	7.45754e-07	3.00245e-05	Tmem144	870.51	0.763384	0.227082	2.68408e-06	9.22529e-05	9130230L23Rik	292.582	0.900728	0.174557	2.95104e-09	1.05705e-07
Zmat4	64.9139	0.747824	0.466186	0.000504196	0.00634985	Ccng2	3506.45	0.763319	0.299767	4.35559e-05	0.000899395	Aldh6a1	932.156	0.898728	0.138781	1.27217e-12	7.78086e-11
Ces2e	16003.7	0.747724	0.0770577	3.71418e-24	4.68544e-21	Slc52a3	6613.56	0.763096	0.18694	1.44811e-07	8.21776e-06	Dusp16	2305.92	0.89493	0.0975004	5.9871e-22	1.2691e-19
Nat8	545.642	0.746013	0.26551	2.56512e-05	0.000571882	D330041H03Rik	258.278	0.761329	0.300197	4.56145e-05	0.000932143	Hbb-b1	19.7492	0.892676	0.551183	0.000447415	0.00422667
Papss2	3318.05	0.742187	0.0886631	7.05577e-19	4.64393e-16	Slc5a4a	4186.63	0.760439	0.252187	9.6073e-06	0.000267782	Nat8f2	31.2992	0.890526	0.391615	0.000122343	0.00140649
Usp35	402.544	0.741243	0.254428	1.89191e-05	0.000447495	Lrrc8b	4622.12	0.756373	0.132292	3.69527e-11	5.94863e-09	Ces2e	16890	0.88621	0.079254	6.8075e-31	3.09821e-28
Slc4a5	417.966	0.739461	0.27699	3.89664e-05	0.000809155	Srd5a1	467.62	0.754004	0.193201	3.46756e-07	1.66781e-05	Acsm5	177.625	0.885213	0.225068	7.51413e-07	1.56282e-05
Dhcr24	8624.47	0.735702	0.188516	6.28691e-07	2.5722e-05	Fmo5	6616.31	0.753807	0.142558	4.38911e-10	5.45218e-08	Mme	20839.3	0.878114	0.128961	1.37246e-13	9.78681e-12
Xpnpep2	9552.84	0.7298	0.222054	5.82367e-06	0.000168242	Klkb1	87.9201	0.752745	0.31232	7.09094e-05	0.00130991	Treh	4975.13	0.876281	0.109937	2.24462e-17	2.82384e-15
Gde1	1295.13	0.728488	0.17179	1.60618e-07	8.06883e-06	Cd36	2700.09	0.751023	0.183405	1.58054e-07	8.74898e-06	Faah	3320.27	0.876158	0.0987939	1.05123e-20	2.00824e-18
Cth	906.308	0.727626	0.133726	4.95443e-10	5.00001e-08	Pbld2	1227	0.750921	0.138669	2.26346e-10	3.00071e-08	Cyp4f39	16.6437	0.867623	0.531217	0.000477853	0.00448683
Lrrc3	356.981	0.724693	0.223787	6.87605e-06	0.00019263	Dusp16	2348.75	0.74728	0.149744	2.34015e-09	2.36655e-07	Papss2	3993.4	0.866434	0.122307	2.00859e-14	1.56975e-12
Cxcl11	172.777	0.724206	0.221814	6.29746e-06	0.000179531	Sowahd	14.0454	0.743904	0.696963	0.0014897	0.0135925	Glud1	11327	0.865763	0.0988549	2.88623e-20	5.2543e-18
Nat8f1	127.745	0.724104	0.242909	1.57282e-05	0.000385889	Gm12596	40.9089	0.743331	0.295897	5.61624e-05	0.00110476	Mroh7	365.923	0.865148	0.210013	3.66283e-07	8.34737e-06
Fmo5	6416.56	0.723091	0.17444	2.3925e-07	1.1592e-05	Kcnu1	36.3412	0.742645	0.466143	0.000617752	0.00696733	Fbln1	6795.29	0.864435	0.10305	7.17571e-19	1.11037e-16
Aqp11	1613.16	0.721078	0.160235	5.21593e-08	3.03687e-06	Fbln1	6444.81	0.741989	0.17183	6.55936e-08	4.20652e-06	Siglecf	78.4432	0.863591	0.302745	2.838e-05	0.000397783
Rfx2	147.471	0.720504	0.274903	4.62996e-05	0.000934512	Adh1	2839.09	0.741533	0.299718	6.37757e-05	0.00121347	Nat8f5	349.132	0.863365	0.445779	0.000277741	0.0028312
Idh1	3920.59	0.719647	0.124651	7.69816e-11	9.39796e-09	Dpep1	6830.05	0.74134	0.187358	3.20784e-07	1.57164e-05	Acsf2	1578.46	0.861749	0.11113	1.29885e-16	1.4356e-14
Sp5	238.56	0.719176	0.279343	5.29531e-05	0.00104512	Tmem219	529.678	0.740053	0.245382	1.15512e-05	0.000312577	Slc23a2	1842.79	0.861613	0.111614	1.70802e-16	1.84824e-14
Cyp2c29	123.211	0.717901	0.907376	0.000794379	0.00908256	Guca2b	7904.61	0.739019	0.124843	1.43949e-11	2.58061e-09	Gsdme	672.655	0.861414	0.198297	1.44224e-07	3.70104e-06
Ugdh	4274.86	0.710887	0.11341	3.88978e-12	6.1337e-10	Ddx60	1981.7	0.734904	0.228057	5.93301e-06	0.000181746	Sec14l2	3046.6	0.860549	0.14297	2.41011e-11	1.22678e-09
Nrg1	328.722	0.708903	0.179282	5.20475e-07	2.21942e-05	Tmem88b	186.138	0.734466	0.279241	4.21634e-05	0.000881038	Ugt2b36	83.4422	0.856378	0.223344	1.1236e-06	2.27872e-05
Tm4sf5	8582.03	0.708155	0.149742	1.82885e-08	1.25272e-06	Dusp5	487.191	0.734384	0.200154	1.12274e-06	4.4728e-05	Atp7b	1029.89	0.855578	0.101707	5.99016e-19	9.3628e-17
Gimd1	847.152	0.704552	0.1621	1.02992e-07	5.47051e-06	Phlpp2	6027.5	0.734191	0.173634	1.08464e-07	6.50621e-06	Bmp8a	381.842	0.85532	0.188162	5.98235e-08	1.64717e-06
Rnf208	329.867	0.699232	0.507083	0.000861962	0.00973759	Gimd1	777.055	0.732859	0.192547	6.61424e-07	2.89851e-05	Gstm1	1178.61	0.854564	0.189078	6.72791e-08	1.82006e-06
Abat	3082.67	0.698842	0.112401	5.37127e-12	8.13104e-10	Cubn	76010	0.730397	0.195292	8.88181e-07	3.70503e-05	Samd9l	1251.69	0.853121	0.106114	1.34786e-17	1.75267e-15
Cbr1	1332.54	0.695402	0.113356	8.97241e-12	1.28693e-09	Pde6a	31.0824	0.728299	0.39221	0.000366202	0.00466279	Ddah1	191.531	0.851469	0.280554	1.69045e-05	0.000253961
Slc15a1	38772.1	0.694817	0.207511	4.91674e-06	0.000147385	Nat8	535.985	0.727025	0.195832	1.03101e-06	4.1493e-05	Arg2	4635.86	0.851017	0.112033	4.56818e-16	4.56052e-14
Apcdd1	242.891	0.694752	0.256378	3.75763e-05	0.000785676	0610005C13Rik	1146.4	0.725718	0.21706	4.23574e-06	0.000136096	Cmpk2	1137.8	0.845587	0.186976	6.70396e-08	1.81676e-06
Aldh3a2	4320.17	0.690144	0.107894	1.73661e-12	2.92097e-10	Gk	8061.42	0.723198	0.15789	2.49624e-08	1.86638e-06	Ugt2b35	570.03	0.844532	0.129896	1.162e-12	7.13523e-11
Rnd2	303.98	0.690006	0.268143	5.64067e-05	0.00110037	Uap1l1	1346.86	0.722359	0.194581	1.09029e-06	4.35454e-05	Cdc42ep2	1077.64	0.842513	0.100095	5.95453e-19	9.3628e-17
4632404H12Rik	128.638	0.682968	0.251843	3.82622e-05	0.000797814	Slc30a2	1667.38	0.722165	0.179525	3.08143e-07	1.51914e-05	Gpr155	1389.51	0.839493	0.12696	5.62888e-13	3.6444e-11
Gm19276	16.9534	0.682106	0.62881	0.001149	0.0123015	Atp7b	950.587	0.714969	0.1219	2.88839e-11	4.74659e-09	Cth	898.051	0.839478	0.107857	1.09375e-16	1.24446e-14
Slc6a20a	5505.8	0.681145	0.418707	0.000606294	0.00733659	Fos	2956.84	0.714505	0.316388	0.000144356	0.00227964	Pcbd1	471.978	0.83509	0.111684	1.18124e-15	1.10111e-13
Ell3	46.5466	0.679605	0.332037	0.000236164	0.00344086	Enc1	703.813	0.714305	0.209639	3.81092e-06	0.000123706	Il1rl1	247.916	0.83486	0.250965	6.89441e-06	0.000114468
Slc46a3	1161.15	0.67901	0.158996	1.44582e-07	7.36932e-06	Sardh	235.34	0.711857	0.165376	1.03712e-07	6.24487e-06	Shisa2	309.601	0.834627	0.205278	4.6885e-07	1.032e-05
Cyp2c68	1195.4	0.678478	0.127218	8.92324e-10	8.60382e-08	Slc46a3	1413.49	0.711469	0.218993	6.93258e-06	0.00020558	Pisd	3956.62	0.834479	0.124396	2.97862e-13	2.00396e-11
Lct	64636.2	0.676468	0.17698	8.94046e-07	3.49718e-05	Tmem150a	154.065	0.70963	0.306689	0.000128981	0.00209557	Kcnj2	328.966	0.834017	0.19538	2.04174e-07	4.99981e-06
Fbln1	5668.93	0.67066	0.202601	5.8031e-06	0.000167968	Cyp2j6	2119.56	0.709248	0.313459	0.000148564	0.00233208	Dhrs3	1836.74	0.833116	0.153696	7.93103e-10	3.14679e-08
Dcxr	311.886	0.670038	0.176842	1.02372e-06	3.86461e-05	Trib1	1638.27	0.707112	0.211053	5.07966e-06	0.000158373	Slc6a20b	330.005	0.831063	0.166743	7.70883e-09	2.52191e-07
Cyp2s1	1739.77	0.666981	0.148247	5.35617e-08	3.10658e-06	Airn	171.601	0.707056	0.23946	1.9698e-05	0.000489379	Tnfrsf21	682.946	0.828134	0.127946	1.45714e-12	8.77348e-11
Fmo4	1526.62	0.664809	0.103828	1.68179e-12	2.86055e-10	Cda	2389.47	0.706738	0.154616	3.27825e-08	2.30882e-06	Nab2	531.626	0.827749	0.10909	5.18705e-16	5.08479e-14
Fam20a	610.537	0.66479	0.190157	3.05351e-06	9.89809e-05	Cystm1	5729.61	0.703794	0.18331	8.27038e-07	3.49672e-05	Tm4sf5	8787.09	0.826653	0.0824534	1.91713e-25	6.05422e-23
L2hgdh	974.887	0.661464	0.210264	1.0257e-05	0.000268634	Slc16a10	10775.4	0.703433	0.0930639	3.3883e-16	1.53697e-13	Gsta3	33.0625	0.823436	0.454098	0.000402437	0.0038679
Gm49890	210.774	0.660069	0.233118	2.80285e-05	0.000615813	Errfi1	1604.49	0.702996	0.405451	0.00056537	0.00652948	Pbld2	1290.01	0.822664	0.154516	1.35461e-09	5.13757e-08
Dpep1	6726.05	0.658633	0.121343	5.39788e-10	5.41146e-08	Gde1	1603.58	0.702846	0.134237	1.22425e-09	1.36013e-07	D130043K22Rik	314.586	0.821325	0.142943	1.3046e-10	5.94818e-09
Gata6os	223.946	0.656701	0.261708	7.32772e-05	0.00135442	Hcn1	86.3896	0.70276	0.199547	2.85936e-06	9.70092e-05	Fos	3118.27	0.821094	0.135324	1.92331e-11	9.88747e-10
Egln3	1083.82	0.654305	0.23984	3.88855e-05	0.000808583	Svip	763.017	0.702522	0.193947	1.96434e-06	7.08699e-05	Slc34a3	51.683	0.820628	0.405758	0.000261953	0.00271135
Gstk1	316.407	0.654162	0.164279	4.88621e-07	2.10733e-05	Slc6a4	1898.98	0.701291	0.145975	1.15076e-08	9.21542e-07	Hsd3b2	105.56	0.820236	0.189491	1.60975e-07	4.08348e-06
Scin	2725.83	0.654009	0.19499	5.13078e-06	0.000152294	Gsdme	760.535	0.700266	0.414125	0.000630699	0.00707263	Selenbp1	776.602	0.818762	0.118262	7.02639e-14	5.22723e-12
Gvin-ps5	344.223	0.653025	0.220256	1.8766e-05	0.00044457	Ipmk	9689.48	0.699421	0.275516	7.50088e-05	0.00136802	Sucnr1	20.8157	0.815981	0.562866	0.000750791	0.00653416
Dap	1235.48	0.650161	0.141122	3.31426e-08	2.08179e-06	Osbpl6	2294.86	0.698921	0.164248	1.5353e-07	8.53891e-06	Gstm2	391.353	0.812336	0.114549	2.16911e-14	1.67824e-12
Wfs1	773.416	0.647613	0.0960078	1.76891e-13	3.52339e-11	Lrrc3	450.329	0.698426	0.169978	2.91041e-07	1.46225e-05	Cyp4v3	15375.5	0.811226	0.122509	5.65314e-13	3.64486e-11
Ehbp1	682.084	0.638599	0.217889	2.16081e-05	0.000494862	Cym	56.7748	0.696785	0.441517	0.000812948	0.00857864	Zfp937	250.026	0.810734	0.111628	6.28448e-15	5.20786e-13
Cmpk2	1183.63	0.638494	0.138921	3.51631e-08	2.18156e-06	Ezr	18748.4	0.694219	0.177568	7.04168e-07	3.05953e-05	Gpr151	14.3566	0.80804	0.529742	0.0006986	0.00613864
Pcbd1	405.787	0.637929	0.127671	5.14016e-09	3.92988e-07	Plekhg6	2650.58	0.693064	0.216198	9.87897e-06	0.000273903	Cubn	73720.2	0.805963	0.228321	3.6088e-06	6.45579e-05
Oplah	498.303	0.637799	0.21024	1.557e-05	0.000383249	Fahd1	984.437	0.692097	0.105825	5.83466e-13	1.73675e-10	Sgk3	685.842	0.805634	0.153042	1.91317e-09	7.03191e-08
Vwce	328.064	0.635847	0.228856	3.4969e-05	0.000741401	Papss1	2079.69	0.691799	0.151923	4.38048e-08	2.96594e-06	Pbld1	382.984	0.80398	0.456454	0.000474382	0.00445965
Malrd1	7247.21	0.635696	0.124707	3.09254e-09	2.54429e-07	Edn1	128.467	0.689667	0.521976	0.00134522	0.0125873	Gata6os	263.847	0.803257	0.13595	5.21446e-11	2.52942e-09
F5	41.4954	0.635025	0.330307	0.000367423	0.00489618	Ppm1n	29.1384	0.688739	0.342647	0.00032943	0.00429867	Kyat3	128.101	0.801069	0.18795	2.18641e-07	5.3029e-06
Papss1	1945.7	0.634416	0.101332	4.16607e-12	6.50164e-10	Zfp108	41.1633	0.688018	0.341744	0.000328643	0.00429195	Ugdh	4837.59	0.798874	0.0812336	1.47098e-24	4.21517e-22
Osbpl6	1913.85	0.632991	0.160124	5.63782e-07	2.33823e-05	Rsad2	228.068	0.684567	0.304303	0.000187464	0.00278503	Samd8	4794.96	0.794559	0.124076	2.47352e-12	1.46648e-10
Cyb5b	13687.5	0.632591	0.107822	4.55022e-11	5.78834e-09	Acbd4	1781.5	0.684479	0.190508	2.74073e-06	9.36028e-05	Slc6a19	27694.1	0.793007	0.156811	5.66414e-09	1.93055e-07
Rnf32	136.886	0.630995	0.309633	0.000280248	0.00393544	Ly6g6c	20.2613	0.684002	0.503865	0.00130581	0.0123135	Casp6	1436.19	0.791478	0.08003	8.76258e-25	2.55834e-22
Esm1	29.7191	0.630994	0.319415	0.000327348	0.00446061	Map3k6	1039.07	0.682869	0.322587	0.000265667	0.00361307	Plekha1	2586.78	0.782576	0.134885	1.02055e-10	4.74236e-09
Hykk	410.322	0.629825	0.195588	8.53424e-06	0.000231111	Chst8	72.4018	0.681667	0.499962	0.00130906	0.0123294	Gpr157	256.707	0.780982	0.148362	1.99866e-09	7.31142e-08
Ddah1	236.49	0.629702	0.290454	0.000201485	0.00302587	Cyp4v3	15721.2	0.68108	0.128968	1.32329e-09	1.44974e-07	Trim38	358.695	0.779929	0.165155	2.9294e-08	8.6342e-07
Zhx3	1727.58	0.628048	0.132683	1.86429e-08	1.27124e-06	Slc13a2	4908.25	0.680765	0.33804	0.000346349	0.00447503	Fam83b	3027.86	0.779746	0.160793	1.60603e-08	5.00033e-07
Grhpr	227.729	0.627534	0.177073	2.73455e-06	8.92145e-05	Snx15	382.276	0.677847	0.19188	3.72103e-06	0.000121538	Dusp5	539.717	0.77893	0.118974	1.01335e-12	6.32283e-11
Itpripl2	3309.28	0.627447	0.15459	3.69804e-07	1.68111e-05	Pcdh20	44.6629	0.67664	0.307161	0.000225562	0.00321161	Guca2b	8022.59	0.777052	0.107709	9.97913e-15	8.17022e-13
Cln8	786.93	0.626638	0.190405	6.73988e-06	0.00019016	Trim38	396.173	0.675984	0.154051	1.16554e-07	6.83555e-06	2310016G11Rik	62.699	0.773015	0.251226	1.70959e-05	0.000255844
Mpst	452.884	0.62535	0.185749	5.19238e-06	0.00015352	Pcsk4	111.802	0.674565	0.406595	0.000789315	0.00841367	Rfx2	164.289	0.772599	0.280287	4.48419e-05	0.000587539
Zfpm1	1239.69	0.621207	0.0959312	1.05753e-12	1.88339e-10	Synj2bp	3252.78	0.672983	0.171815	9.02828e-07	3.73832e-05	Cyb5r3	5536.46	0.772507	0.084741	1.59293e-21	3.20117e-19
Aqp7	813.73	0.620742	0.293355	0.000237565	0.00345794	Tm7sf2	286.688	0.670928	0.158007	2.33863e-07	1.22166e-05	L2hgdh	1092.74	0.769871	0.114001	2.61818e-13	1.77946e-11
Naaladl1	39806	0.617228	0.167405	1.63506e-06	5.78305e-05	Acnat1	1036.16	0.670384	0.140215	2.0018e-08	1.52563e-06	Dpep1	6861.57	0.7683	0.102925	1.61318e-15	1.48586e-13
Galm	2857.14	0.617171	0.120053	2.4975e-09	2.13599e-07	Syvn1	1917.98	0.670028	0.263248	9.69922e-05	0.00167779	Ubxn2a	2647.27	0.763607	0.122378	7.59667e-12	4.27458e-10
Gpr39	888.414	0.616982	0.0924175	2.81738e-13	5.26538e-11	Faah	3282.78	0.669442	0.0993793	2.19353e-13	7.06226e-11	Gclc	957.362	0.763341	0.110053	7.57577e-14	5.5558e-12
Slc5a11	3030.99	0.616748	0.20477	1.76045e-05	0.000422276	Bmp1	1091.5	0.669327	0.31545	0.00029262	0.00389897	Ces2c	4336.28	0.760662	0.135087	2.83823e-10	1.22678e-08
Phospho1	1321.23	0.616717	0.238576	6.58748e-05	0.00124244	Bst1	4518.51	0.666767	0.170808	1.03394e-06	4.15049e-05	1700025G04Rik	792.872	0.760282	0.0930164	6.21433e-18	8.50978e-16
Plbd1	3048.34	0.615735	0.196627	1.18998e-05	0.000306283	Tubal3	1701.67	0.66619	0.141396	2.97481e-08	2.11399e-06	Gpr39	898.125	0.760177	0.0910856	1.48313e-18	2.16509e-16
Crat	2371.01	0.615634	0.140721	9.74819e-08	5.28918e-06	Tstd3	328.65	0.664233	0.224822	3.10033e-05	0.000694756	Mep1a	9380.14	0.759748	0.193818	9.23602e-07	1.90051e-05
Sgk3	633.936	0.614483	0.242592	7.71931e-05	0.00140959	Gm6367	12.5362	0.662736	0.6822	0.00228872	0.018631	Slc5a9	1734.6	0.755071	0.111779	2.69959e-13	1.82417e-11
Ppp2r5d	2734.18	0.614036	0.0917525	2.52364e-13	4.77537e-11	Slc4a5	563.135	0.661594	0.123048	1.04521e-09	1.22143e-07	Entpd5	3722.81	0.750891	0.086939	1.27415e-19	2.16661e-17
Ctnnbip1	527.956	0.613133	0.130783	2.33706e-08	1.55169e-06	Plpp1	1876.34	0.660659	0.0768075	1.30271e-19	1.3701e-16	Slc6a4	2187.3	0.750489	0.10098	2.18926e-15	1.98109e-13
Pdzd2	705.834	0.611208	0.214872	3.0489e-05	0.00066409	Castor2	2875.41	0.659704	0.154643	2.50214e-07	1.28999e-05	Odc1	2591.16	0.749871	0.0959828	1.18395e-16	1.33726e-14
Hcn1	85.3832	0.610135	0.245514	8.98438e-05	0.00159818	Rnf32	194.685	0.659654	0.223003	3.22859e-05	0.000716375	Aqp11	1847.03	0.745742	0.110264	2.62193e-13	1.77946e-11
Reep6	2252.67	0.609758	0.0949184	1.47138e-12	2.5602e-10	Maf	12529.3	0.658648	0.192498	7.04801e-06	0.000207443	Cyp2c65	3394.79	0.745566	0.148851	7.80914e-09	2.54934e-07
Pax8	369.66	0.607602	0.271026	0.000178189	0.00276376	Nr3c2	2440.54	0.651004	0.163567	9.37187e-07	3.83506e-05	Fam20a	693.925	0.744582	0.128299	1.09727e-10	5.0684e-09
Gm12596	40.9786	0.607032	0.334467	0.000523827	0.00652649	Slc7a8	10998.5	0.650793	0.152372	2.76456e-07	1.39788e-05	Tcaf2	312.993	0.743153	0.152607	1.54656e-08	4.84443e-07
Odc1	1999.65	0.60657	0.107057	1.45657e-10	1.67042e-08	Kifc2	327.011	0.648345	0.325815	0.000471969	0.00567947	Sema7a	1000.59	0.743035	0.20392	2.67363e-06	4.97856e-05
Igf2os	48.0552	0.604124	0.498662	0.0016042	0.0158618	Mocs2	1821.9	0.648092	0.212471	2.7666e-05	0.000638098	Dap	1262.14	0.740307	0.0761424	5.83088e-24	1.58293e-21
Rnf152	1227.25	0.602858	0.137927	1.00759e-07	5.38974e-06	Nlrp1b	508.13	0.646229	0.208616	2.43347e-05	0.00057817	Ky	240.175	0.739547	0.228947	1.12053e-05	0.00017639
Gstm1	927.348	0.601315	0.146268	3.09303e-07	1.44513e-05	Ctnnbip1	569.01	0.645725	0.166394	1.49716e-06	5.74678e-05	Gk5	575.292	0.739515	0.106378	7.29131e-14	5.39836e-12
Lrrc8b	4230.4	0.6002	0.160982	1.4437e-06	5.21592e-05	Ube2l6	1233	0.645069	0.124845	4.06442e-09	3.68508e-07	Hbegf	675.971	0.736033	0.216683	6.46223e-06	0.000108104
Slc25a45	1952.55	0.593547	0.195703	1.75423e-05	0.000421516	Gm7030	124.956	0.643109	0.350161	0.000683759	0.00750138	1600014C10Rik	887.024	0.733566	0.11694	6.63394e-12	3.78796e-10
Rap2a	584.411	0.592678	0.137812	1.39141e-07	7.11595e-06	Clca4a	14352.2	0.642034	0.294783	0.000323935	0.00423748	0610005C13Rik	1170.92	0.73334	0.175896	3.5672e-07	8.15346e-06
Mtarc2	4156.57	0.591405	0.121441	9.91461e-09	7.07959e-07	Cdipt	2701.19	0.641727	0.126064	6.34278e-09	5.55909e-07	Gm49890	253.562	0.732372	0.150072	1.49684e-08	4.72695e-07
Amt	109.327	0.591244	0.201545	2.44051e-05	0.000547324	Gm10499	1302.2	0.638579	0.337735	0.000632854	0.00707577	Baat	56.2831	0.730496	0.294993	0.000109123	0.00126769
D130043K22Rik	342.545	0.58858	0.121975	1.2355e-08	8.65876e-07	Nek6	2937.28	0.638549	0.121949	3.08702e-09	2.93379e-07	Aldh3a2	4867.07	0.728926	0.117649	1.08435e-11	5.90817e-10
Gm11992	16.6549	0.587663	0.427048	0.00138891	0.0141395	Npc1	2451.77	0.637646	0.321342	0.000522138	0.00611525	Slc25a45	2419.86	0.7289	0.0839266	9.15232e-20	1.60935e-17
1700025G04Rik	896.198	0.585715	0.117034	5.08703e-09	3.90928e-07	2010003K11Rik	1150.07	0.636365	0.192253	1.36747e-05	0.000364412	Rnf32	191.575	0.727593	0.162907	1.01619e-07	2.69717e-06
Lipa	1185.71	0.585643	0.162999	2.49728e-06	8.30852e-05	Ace2	27920.4	0.636068	0.14386	1.73888e-07	9.55837e-06	Zfp442	236.062	0.727413	0.150785	1.97267e-08	6.08069e-07
Calb2	61.852	-0.585772	0.211286	4.13224e-05	0.000846662	Ugdh	4661.94	0.635767	0.095495	6.05121e-13	1.76779e-10	Cyb5b	14901.6	0.725829	0.0601549	4.39503e-35	3.09131e-32
Naip1	2065.12	-0.586592	0.14527	4.30152e-07	1.91378e-05	Cyp4f13	1264.99	0.63543	0.163812	1.72749e-06	6.41245e-05	Scd2	1952.06	0.724867	0.338992	0.000265575	0.0027347
C7	64.0014	-0.586982	0.291563	0.000348915	0.00469556	Nudt4	8224.46	0.634847	0.265034	0.000204337	0.00298127	Tstd1	167.694	0.722725	0.154069	3.71475e-08	1.06646e-06
Clca3a1	327.489	-0.587732	0.236432	9.67334e-05	0.00169094	Gk5	536.226	0.634232	0.148629	3.52149e-07	1.68777e-05	Irf7	1466.47	0.721191	0.139567	3.66138e-09	1.28181e-07
Cdk20	66.6687	-0.587856	0.288583	0.000327371	0.00446061	Ms4a10	2686.39	0.632743	0.117672	1.56491e-09	1.66811e-07	Serpina1c	15.4071	0.720826	0.535226	0.00125754	0.0099846
Sntb1	236.503	-0.589671	0.158885	1.57695e-06	5.61691e-05	Arl14	295.997	0.632518	0.236215	9.94231e-05	0.00170861	Castor2	3159.25	0.720569	0.0908259	5.01878e-17	6.11501e-15
Cmah	238.823	-0.593032	0.292219	0.000327283	0.00446061	Ldb3	3159.74	0.63184	0.197962	2.14042e-05	0.000519497	Sgk2	479.941	0.719667	0.179805	7.15288e-07	1.49572e-05
B4galt1	3840.47	-0.594198	0.142379	2.40447e-07	1.1592e-05	Cobl	9750.38	0.631778	0.175227	5.12786e-06	0.000159561	Lhfpl2	1869.76	0.717482	0.179621	7.41293e-07	1.54801e-05
B3gnt6	45.7118	-0.595773	0.275736	0.000230698	0.00337095	Maob	4685.64	0.630315	0.208275	3.68163e-05	0.000796726	B4galt6	4946.6	0.714876	0.0864153	3.23247e-18	4.50624e-16
Bhlhe41	36.1571	-0.603946	0.476235	0.00150773	0.0151152	B4galnt3	819.606	0.629943	0.197354	2.18941e-05	0.000529757	Wnk4	218.567	0.713165	0.163561	1.64979e-07	4.17822e-06
Runx2	179.463	-0.604059	0.199881	1.76297e-05	0.000422276	Rhou	2494.04	0.629535	0.167855	3.07256e-06	0.000103133	Ncoa7	579.937	0.711358	0.163729	1.76864e-07	4.43565e-06
Ptprt	78.6058	-0.604508	0.197632	1.56095e-05	0.000383599	1700034P13Rik	37.2827	0.629488	0.267932	0.000241707	0.00336873	Ppara	970.241	0.710662	0.112532	5.34005e-12	3.07182e-10
Klf9	1275.91	-0.606174	0.158071	9.4249e-07	3.62857e-05	Prxl2a	1129.94	0.629393	0.179249	7.43216e-06	0.000216728	Gng11	149.268	0.709199	0.207362	6.30654e-06	0.000105728
Slc16a6	345.351	-0.606249	0.175804	4.04762e-06	0.000126076	Adipor2	12867.7	0.628721	0.129092	2.31093e-08	1.74437e-06	Gk	8313.55	0.706579	0.116231	2.31157e-11	1.1805e-09
Klrd1	34.5703	-0.609218	0.435355	0.00121602	0.0128101	Spns3	133.969	0.62804	0.143732	2.44465e-07	1.27283e-05	Plau	273.251	0.705113	0.206479	6.47683e-06	0.000108115
Tlcd2	310.354	-0.61094	0.166546	1.7771e-06	6.19857e-05	Cdhr2	43025.1	0.625367	0.172581	5.21347e-06	0.000161905	Cdr2	1907	0.704983	0.104476	3.21425e-13	2.15313e-11
Akr1b10	58.0149	-0.61216	0.262287	0.000136547	0.00223464	H2-Q2	11481.1	0.624383	0.142607	2.46936e-07	1.28147e-05	Lct	77396	0.702036	0.216537	1.17059e-05	0.000183151
Trim72	89.82	-0.615292	0.302714	0.000299537	0.00415999	Samd9l	1374.57	0.6243	0.23596	0.000118824	0.00196884	Gm5148	73.9391	0.69994	0.23026	2.26469e-05	0.000327819
Fam3b	1064.47	-0.615763	0.196849	1.20348e-05	0.000307341	Dgkq	2487.4	0.622929	0.248424	0.000173795	0.00260874	Tymp	582.643	0.699893	0.153592	7.09027e-08	1.91141e-06
Pik3ip1	102.38	-0.623863	0.2748	0.000156395	0.00248688	Lgals3	3253.43	0.622265	0.231086	0.000106937	0.00181402	Ucp2	10224.1	0.699517	0.0809842	1.52204e-19	2.56e-17
Ifi211	19.9309	-0.625624	0.443723	0.00111452	0.0120493	4632404H12Rik	142.257	0.620851	0.280133	0.000361495	0.0046103	Acaa2	1616.34	0.698573	0.125923	5.03789e-10	2.07408e-08
Abcb1b	32.989	-0.626074	0.323477	0.000367111	0.00489618	Ly75	3572.74	0.618349	0.148423	6.71575e-07	2.93484e-05	Tsga10	31.7232	0.698424	0.39768	0.000693004	0.00609859
9230116L04Rik	56.6207	-0.626392	0.307047	0.00028302	0.00395966	2200002D01Rik	1939.65	0.618194	0.237634	0.00014317	0.00226545	Slc2a7	880.632	0.698385	0.168801	4.30882e-07	9.56595e-06
Hk3	35.0842	-0.626936	0.36831	0.000627884	0.00754957	Ptpre	1279.49	0.616789	0.172353	6.86357e-06	0.000203917	H2-M2	35.4616	0.697428	0.389317	0.000646097	0.00574911
Gpr55	166.779	-0.627481	0.213754	2.18866e-05	0.000500482	Gpr39	931.033	0.61577	0.140463	2.70392e-07	1.37603e-05	Tmem144	686.229	0.696403	0.171732	6.03464e-07	1.29515e-05
Capn5	515.622	-0.630318	0.139369	4.95375e-08	2.90659e-06	Mtmr7	614.779	0.615062	0.129699	5.19099e-08	3.4554e-06	Grhpr	270.024	0.696251	0.163149	2.51559e-07	5.98866e-06
Ift22	196.633	-0.631354	0.189019	5.62577e-06	0.000164091	Rtn4rl1	497.86	0.614759	0.206648	5.19076e-05	0.00103265	Akr1e1	518.812	0.696078	0.113441	1.66246e-11	8.74998e-10
C1qtnf1	146.258	-0.632108	0.182132	3.53752e-06	0.000112502	Lct	80321.6	0.612247	0.156105	1.97917e-06	7.11241e-05	Slc19a2	435.815	0.695748	0.147861	3.61631e-08	1.0413e-06
Adamts19	47.2017	-0.632499	0.26556	0.000112199	0.00192353	Asah2	33065.5	0.609963	0.10401	1.3164e-10	1.86349e-08	Kcns3	42.5267	0.694877	0.301664	0.000192113	0.0020774
Fry	724.644	-0.633252	0.141546	6.16079e-08	3.47993e-06	Sqor	1235.12	0.609844	0.111301	1.21288e-09	1.35925e-07	Syna	80.5638	0.694673	0.353221	0.000441821	0.00418918
Col4a6	62.1386	-0.634139	0.23815	4.97817e-05	0.000992879	Aqp11	1776.7	0.609525	0.147114	8.31181e-07	3.49672e-05	Asah2	32028	0.692531	0.0895778	2.64969e-16	2.77036e-14
P2rx7	169.18	-0.634424	0.263843	0.000104702	0.00181528	Creb3l2	5182.8	0.609174	0.131988	1.02523e-07	6.19695e-06	Ube2l6	1180.73	0.691729	0.0897872	3.26917e-16	3.35014e-14
Mkx	14.704	-0.637194	0.489338	0.00124085	0.0129903	Trim30d	2639.02	0.608366	0.157082	2.52714e-06	8.76224e-05	Cry2	600.044	0.691428	0.146724	3.52121e-08	1.01845e-06
Dnaaf9	815.01	-0.642521	0.151835	1.76112e-07	8.74093e-06	Lpar3	141.781	0.606551	0.322194	0.000840774	0.00883093	Ephx2	5976.65	0.69062	0.162788	2.82164e-07	6.63557e-06
Tmem273	14.3017	-0.643465	0.456787	0.00103691	0.0113827	Cyp4f14	18008.4	0.605539	0.134799	1.90066e-07	1.03041e-05	Plpp1	1987.3	0.689977	0.0867284	4.55689e-17	5.5963e-15
Gm15941	36.8531	-0.644868	0.413367	0.0007881	0.00904731	Retreg1	1092.59	0.605535	0.230509	0.00015427	0.0023983	Slc16a10	11154.2	0.688337	0.0774102	1.669e-20	3.07453e-18
Jade2	664.409	-0.646317	0.110753	5.45493e-11	6.82452e-09	Aldh3a2	4669.34	0.604374	0.150699	1.5382e-06	5.84739e-05	Acnat1	1025.1	0.68763	0.103606	6.93874e-13	4.43678e-11
Mthfd2	182.285	-0.65295	0.16325	4.55643e-07	1.98205e-05	Scin	1710.79	0.604251	0.22246	0.000123246	0.00202323	Osbpl6	2152.97	0.687223	0.123819	5.03977e-10	2.07408e-08
Crybb3	43.4796	-0.654818	0.389955	0.000596905	0.00725197	Arhgef19	1246.5	0.604197	0.167906	7.51507e-06	0.000218741	Crat	2841.08	0.685585	0.116554	7.68551e-11	3.62578e-09
Tmem92	439.527	-0.660241	0.294809	0.000152229	0.00243856	Slc26a11	217.393	0.602999	0.166028	6.7546e-06	0.000201058	Tmem43	752.44	0.684369	0.169533	6.63412e-07	1.39289e-05
Ptpn22	414.344	-0.666888	0.148541	5.59101e-08	3.20594e-06	P2ry2	818.106	0.601761	0.315333	0.000833831	0.00877553	Sqor	1311.69	0.68208	0.108743	7.29282e-12	4.11858e-10
Aldh1l2	87.4461	-0.667396	0.24804	4.21586e-05	0.000861265	Oasl1	1017.39	0.601685	0.221302	0.000126077	0.00205687	Podn	1377.92	0.680757	0.153387	1.2356e-07	3.22422e-06
Adamts15	433.927	-0.668494	0.281873	0.000104343	0.00181141	Aldh1l1	2868.1	0.601248	0.0902938	9.46431e-13	2.44769e-10	Odad1	341.02	0.67964	0.165477	5.02981e-07	1.10361e-05
Myl7	31.4322	-0.670728	0.426096	0.000697069	0.00822465	Gclc	898.897	0.600509	0.151571	1.96761e-06	7.08699e-05	Aldh1a7	418.608	0.679254	0.13631	9.77684e-09	3.165e-07
Dbh	29.4248	-0.670962	0.359623	0.000374021	0.0049579	Kif27	215.953	0.600324	0.229062	0.000166369	0.00253596	Fam222b	784.252	0.67802	0.145406	4.50871e-08	1.27314e-06
Adamtsl2	32.938	-0.672213	0.370435	0.000418683	0.00545238	Naaladl1	39862.1	0.600095	0.256355	0.000334071	0.00434843	Abhd15	113.197	0.677723	0.229345	3.13098e-05	0.000432193
Il18	250.015	-0.673582	0.233559	2.31611e-05	0.00052487	Idh1	3509.03	0.598766	0.150221	1.82743e-06	6.689e-05	Cndp1	878.665	0.676758	0.110147	1.62006e-11	8.55592e-10
Prom1	1355.41	-0.675665	0.157768	1.37639e-07	7.08702e-06	Tmem236	8793.32	0.598634	0.165201	7.36331e-06	0.000215118	Sh3d21	179.634	0.676026	0.140452	2.23518e-08	6.74215e-07
Vldlr	151.642	-0.675767	0.15835	1.46812e-07	7.45787e-06	Fam83b	3026.99	0.598006	0.19399	4.58925e-05	0.0009354	Erlin1	1620.25	0.675698	0.124839	1.07745e-09	4.18905e-08
Galnt15	143.783	-0.679915	0.200285	4.27311e-06	0.000131744	Ncoa7	568.411	0.596574	0.117513	1.24756e-08	9.94016e-07	Sp5	288.661	0.674981	0.182638	2.52201e-06	4.7381e-05
Nfkbiz	1281.5	-0.68052	0.206812	6.11232e-06	0.000174582	Tmem43	722.666	0.595041	0.302217	0.000786598	0.00839662	Adipor2	12007.7	0.673434	0.0919093	5.72904e-15	4.84432e-13
Ripk3	507.966	-0.6816	0.190131	2.16458e-06	7.35147e-05	Rnd2	358.919	0.59492	0.200244	6.68099e-05	0.00124881	Cnksr3	794.072	0.671629	0.0908019	3.44071e-15	3.008e-13
Jdp2	72.4216	-0.683906	0.339331	0.000251944	0.00362196	Kalrn	2227.78	0.594115	0.209915	0.000101299	0.00173518	Cacng2	29.3855	0.669114	0.360761	0.000625149	0.00559813
Fkbp11	22.8339	-0.684859	0.447917	0.000719624	0.0084186	Gm11166	40.5534	0.593238	0.30571	0.000845914	0.00887047	Slc5a11	3157.05	0.666127	0.145219	6.4773e-08	1.76151e-06
Psat1	204.282	-0.690267	0.183497	1.11147e-06	4.14421e-05	Arl4d	393.732	0.592754	0.216003	0.000130665	0.00212065	Bmp1	998.748	0.666055	0.241121	5.82324e-05	0.000741026
Atp10b	4862.13	-0.691399	0.237587	2.06491e-05	0.000478692	Adamtsl5	1262.36	0.592686	0.221652	0.000157951	0.00244537	Rnf13	1418.46	0.665191	0.115756	1.71262e-10	7.72628e-09
Car2	194.887	-0.694247	0.337403	0.000220709	0.00326597	Ugcg	6034.5	0.592016	0.183079	3.0687e-05	0.000691597	Cbr1	1503.61	0.664202	0.0888649	1.94279e-15	1.7684e-13
Chrd	30.7186	-0.696169	0.37041	0.000335535	0.00453511	Adprm	525.587	0.591594	0.224971	0.000179722	0.00269004	Anxa4	24980.5	0.663006	0.105458	6.76473e-12	3.84843e-10
Rnf145	1063.23	-0.698457	0.275781	6.21504e-05	0.00118642	Mast3	1059.23	0.591425	0.16315	8.03538e-06	0.000230904	Mvk	309.155	0.660399	0.136548	2.03531e-08	6.24889e-07
Ext1	1312.74	-0.698852	0.164702	1.60587e-07	8.06883e-06	Nab2	488.747	0.590271	0.163801	8.81713e-06	0.000248834	Cmbl	1197.2	0.660172	0.113829	1.26605e-10	5.79613e-09
Rassf4	851.628	-0.70218	0.233875	1.51956e-05	0.0003771	Dpp4	23612.8	0.589757	0.15247	3.27731e-06	0.000108613	Slc4a7	1574.22	0.659968	0.151829	1.89434e-07	4.68259e-06
Slc43a1	59.0508	-0.702959	0.270854	5.15364e-05	0.00101899	Rassf10	40.0283	0.589325	0.442461	0.00238144	0.0191681	Aoc1	24459.3	0.659575	0.11216	7.91728e-11	3.72377e-09
Ms4a6b	91.93	-0.703599	0.397733	0.000419381	0.00545411	D130043K22Rik	358.434	0.589305	0.150436	2.7155e-06	9.31298e-05	Mpst	527.915	0.659194	0.111618	6.83471e-11	3.26421e-09
Bhlha15	323.165	-0.709084	0.162755	9.83104e-08	5.31508e-06	Cxcl11	258.16	0.588916	0.262468	0.000469151	0.0056585	Nat8	530.855	0.659014	0.162582	6.47718e-07	1.36918e-05
Wnt3	97.1321	-0.711244	0.20543	3.2488e-06	0.000104639	Crat	2613.64	0.588261	0.100735	2.01111e-10	2.71173e-08	Coq8a	709.705	0.656552	0.170449	1.4457e-06	2.85705e-05
Mboat1	131.71	-0.713821	0.1666	1.33805e-07	6.91308e-06	Nek3	355.555	0.586741	0.183925	3.76986e-05	0.000808047	Fam126b	2560.72	0.655154	0.105962	1.29354e-11	6.95009e-10
Cldn2	1046.1	-0.718043	0.189741	9.98011e-07	3.79595e-05	Nr0b2	19.4903	0.586712	0.531467	0.00309922	0.0231831	Muc3	27246.2	0.654097	0.394344	0.00100363	0.00827395
Tha1	243.25	-0.720593	0.247118	1.93257e-05	0.000455689	Ctdspl	2887.7	0.586499	0.160556	7.72561e-06	0.000224455	Apol7a	1931.69	0.653922	0.156173	3.76631e-07	8.53233e-06
Lpin1	304.163	-0.721213	0.131624	4.02401e-10	4.14391e-08	Spns2	1304.53	0.58628	0.117986	2.46259e-08	1.84999e-06	Nudt4	6841.44	0.652214	0.167792	1.27116e-06	2.53805e-05
Card14	269.018	-0.725323	0.279914	4.99298e-05	0.000993216	Dcst1	149.192	0.585469	0.245476	0.000352774	0.00452837	Ophn1	380.869	0.651538	0.114839	2.60712e-10	1.13962e-08
Il12rb1	47.1434	-0.731321	0.36307	0.000222116	0.00326763	Cnksr3	789.269	0.585397	0.146128	2.0004e-06	7.15607e-05	Ugt2b34	9608.5	0.651213	0.0902456	1.29955e-14	1.04193e-12
Il7	64.2549	-0.731755	0.296595	6.96224e-05	0.0012916	C2cd4b	8.07852	-0.586176	0.840679	0.00295365	0.0223379	Nrn1	116.991	0.646737	0.183994	5.19019e-06	8.88418e-05
F630028O10Rik	40.9809	-0.73258	0.304674	8.23699e-05	0.00148442	Unc5a	103.687	-0.586205	0.189419	5.11621e-05	0.00101911	Rec8	503.053	0.646645	0.173638	2.40277e-06	4.55643e-05
Themis	37.5278	-0.735597	0.457493	0.000521867	0.00651279	Adamts15	268.339	-0.586851	0.175453	2.27129e-05	0.000545386	Nek6	2923.93	0.646433	0.0945197	1.82921e-13	1.26929e-11
Nr1h4	720.124	-0.737128	0.221212	4.96116e-06	0.00014813	Mkx	18.8101	-0.588379	0.375563	0.00170912	0.0149878	Maf	11926.6	0.645243	0.0830053	1.9876e-16	2.12111e-14
Apoc2	1923.67	-0.744512	0.228544	6.3238e-06	0.000179943	Slit1	38.7015	-0.589395	0.266854	0.000504311	0.00596403	Phlpp2	5710.42	0.64498	0.0880341	5.81526e-15	4.86407e-13
Armcx3	142.186	-0.74652	0.16332	3.79262e-08	2.3244e-06	Slc39a10	215.843	-0.590436	0.185954	3.77491e-05	0.000808047	Dpyd	7120.75	0.644019	0.0850804	9.50949e-16	9.08332e-14
Unc5cl	1414.41	-0.751338	0.205807	1.6104e-06	5.7092e-05	Mexis	349.082	-0.590455	0.210326	0.000112845	0.00189387	Dhfr	674.928	0.64156	0.111926	1.87458e-10	8.35943e-09
Ccl9	157.93	-0.751821	0.256995	1.79921e-05	0.00042892	Arhgap30	172.394	-0.591224	0.192098	5.06679e-05	0.00101439	Rasgrf2	1005.05	0.640295	0.0817533	1.25529e-16	1.39744e-14
Tmem229b	319.665	-0.756129	0.189394	4.40454e-07	1.93188e-05	Dpysl3	396.526	-0.591416	0.176352	2.08161e-05	0.00050993	H2-T-ps	128.158	0.640087	0.232245	6.43207e-05	0.000808529
Abca8a	235.084	-0.757099	0.123847	1.01543e-11	1.43286e-09	Qsox1	1395.89	-0.591934	0.127615	1.15099e-07	6.79427e-06	Maoa	9685.47	0.638642	0.11613	6.87154e-10	2.74755e-08
Celsr3	63.7202	-0.762839	0.400238	0.000262076	0.00373218	Calb2	51.0324	-0.593415	0.409172	0.00196574	0.0166411	Hnf4g	10549.3	0.638488	0.102845	1.10542e-11	6.00184e-10
Gm26682	17.1964	-0.764252	0.538235	0.000631184	0.00757721	Pdcd1lg2	22.0085	-0.594807	0.382619	0.00165863	0.0146507	Gata5	2815.37	0.63846	0.0949628	3.99464e-13	2.64159e-11
Slc9a3	5645.91	-0.76521	0.395738	0.000244916	0.00353772	Fbxl7	89.1175	-0.595801	0.215736	0.00012015	0.0019848	Enc1	668.409	0.638433	0.155064	5.15711e-07	1.12714e-05
Nfkbia	1108.76	-0.766901	0.159681	1.29879e-08	9.06041e-07	Pdzk1ip1	25.0261	-0.596992	0.396766	0.00176498	0.0153497	Spns3	141.385	0.63791	0.211832	2.93556e-05	0.000408129
Lyz1	65307.6	-0.772273	0.113843	1.30716e-13	2.82683e-11	Cyp2c55	920.652	-0.599256	0.250397	0.00029774	0.00396049	Arnt2	139.107	0.637806	0.280901	0.000254442	0.00264777
Srd5a2	22.9006	-0.773173	0.434178	0.000332035	0.00450389	Gsr	2432.24	-0.600898	0.147104	1.18661e-06	4.69172e-05	Lrrc8b	4018.47	0.633157	0.154874	5.86041e-07	1.26301e-05
Nnat	17.8453	-0.77473	0.530207	0.000574588	0.00702594	Pnliprp2	1054.39	-0.602558	0.252089	0.000289406	0.00386594	Slc13a2	5796.13	0.631695	0.207489	2.68829e-05	0.000379549
Fyb2	36.7632	-0.77496	0.413461	0.000271731	0.00384435	Pck2	408.848	-0.602887	0.208154	7.54955e-05	0.00137531	Slc1a3	181.158	0.630411	0.295661	0.000373713	0.00363206
Gsdmc3	189.901	-0.777388	0.40152	0.000235953	0.00344086	Tmem171	264.594	-0.603784	0.295237	0.000620416	0.0069912	Slc3a2	6725.51	0.630201	0.0954955	9.05463e-13	5.69558e-11
Ephb6	23.4388	-0.777643	0.383843	0.00019247	0.00292374	Pltp	199.449	-0.604806	0.162781	4.84107e-06	0.000151533	Cdc42se2	4148.27	0.6298	0.151546	4.44966e-07	9.85036e-06
Sidt1	201.689	-0.778234	0.145934	9.01104e-10	8.63349e-08	Card11	214.871	-0.605501	0.181687	1.86904e-05	0.000470272	Pgm1	866.164	0.629247	0.089959	6.17135e-14	4.61331e-12
Rgs1	45.1231	-0.781332	0.326242	7.69574e-05	0.00140698	Txndc5	2860.35	-0.608303	0.0809992	1.9224e-15	7.981e-13	Vat1	4522.93	0.625494	0.112242	4.58089e-10	1.92099e-08
Defa40	381.911	-0.785392	0.141224	2.60679e-10	2.77899e-08	Prss16	10.9255	-0.608606	0.552397	0.00273587	0.0211677	Ptpre	1262.51	0.624377	0.122527	5.78017e-09	1.96577e-07
Acot6	52.4997	-0.787712	0.230486	3.60158e-06	0.000114299	C2	342.914	-0.610638	0.172517	8.5499e-06	0.000242768	Itpripl2	3309.04	0.623533	0.087578	2.53862e-14	1.94468e-12
Rnasel	3216.16	-0.793414	0.200196	4.95353e-07	2.1303e-05	H1f4	1391.07	-0.610694	0.176323	1.11791e-05	0.000304597	Gm11166	41.9178	0.62201	0.386031	0.00126111	0.0100056
Cd14	71.0232	-0.812155	0.316496	4.65384e-05	0.000938081	Cd24a	2694.84	-0.611791	0.209117	6.22923e-05	0.00119844	Egr1	467.55	0.620291	0.213201	4.28194e-05	0.000565347
Tfcp2l1	2155.61	-0.815541	0.213801	8.7763e-07	3.45079e-05	Col4a4	28.5953	-0.611907	0.300052	0.000582139	0.00667914	3300002I08Rik	111.835	0.618749	0.19913	2.27601e-05	0.00032915
Gbgt1	102.466	-0.817151	0.189763	1.24754e-07	6.46756e-06	Robo2	175.107	-0.613279	0.183486	1.63947e-05	0.000420557	Gdpd2	1600.59	0.618393	0.138732	1.22319e-07	3.19723e-06
Zdhhc15	154.338	-0.817384	0.229349	2.16591e-06	7.35147e-05	Ssh1	861.089	-0.613602	0.11418	2.06146e-09	2.12559e-07	Fmo4	1597.08	0.617309	0.0848199	8.05043e-15	6.62619e-13
Slitrk6	216.744	-0.818017	0.165648	7.00433e-09	5.1223e-07	Rcn1	117.889	-0.614318	0.200182	3.91959e-05	0.000834487	B430010I23Rik	84.7282	0.615398	0.294344	0.000439939	0.00417389
Arhgef10l	369.06	-0.822366	0.211479	6.65712e-07	2.70176e-05	Fzd9	47.6072	-0.615027	0.361939	0.00110951	0.0108854	Mapk6	3175.19	0.614718	0.116883	2.48422e-09	8.96055e-08
Gcnt3	1583.57	-0.832849	0.213835	6.53292e-07	2.66564e-05	Srgn	108.938	-0.615816	0.15795	2.07026e-06	7.37255e-05	Fam151a	2348.14	0.61434	0.206338	3.51879e-05	0.00047704
Agpat4	161.934	-0.834882	0.176817	2.00736e-08	1.34457e-06	Hk2	500.913	-0.61693	0.271802	0.000331789	0.0043223	Zhx3	1696.19	0.612496	0.110317	5.10539e-10	2.08997e-08
Asns	458.279	-0.838562	0.14039	2.54392e-11	3.31982e-09	Noxa1	216.912	-0.617551	0.187664	1.84683e-05	0.000465425	Cyp4f14	19785.4	0.611021	0.0995776	1.68553e-11	8.81143e-10
Pcolce2	22.7011	-0.846671	0.381259	0.000105031	0.00181709	Scn5a	32.0303	-0.61797	0.291369	0.00046102	0.00559035	Synb	70.4993	0.610566	0.228085	9.00439e-05	0.00108178
Cd38	2022.12	-0.853244	0.240285	2.27197e-06	7.65993e-05	Ccr9	128.653	-0.618065	0.258306	0.00024419	0.00338842	Ttll2	242.929	0.609209	0.243223	0.000149197	0.00167035
Tent5c	786.999	-0.85702	0.0907347	4.7064e-23	5.08897e-20	Asxl3	24.0589	-0.619721	0.367536	0.00109634	0.0108099	Plk5	39.4626	0.609194	0.372051	0.00126661	0.0100356
Hpd	111.721	-0.859949	0.224324	8.33131e-07	3.29294e-05	Kif5c	67.6424	-0.621027	0.236937	0.000131694	0.0021287	Onecut2	849.997	0.608358	0.197419	2.55641e-05	0.000364779
Pigr	37611.2	-0.864479	0.188284	3.78027e-08	2.3244e-06	Atp1a3	97.899	-0.621486	0.310194	0.000575985	0.00663266	Sult1d1	6709.95	0.608177	0.114295	1.78752e-09	6.60144e-08
Tspan1	513.97	-0.865104	0.136021	2.40682e-12	3.876e-10	Defa34	185.581	-0.621773	0.984277	0.00190131	0.0162928	Asnsd1	763.038	0.606854	0.100752	3.32996e-11	1.66219e-09
C2	347.567	-0.865456	0.214615	3.93138e-07	1.76733e-05	Dtx1	151.59	-0.622096	0.221606	7.77646e-05	0.00140801	Ppef2	56.314	0.606209	0.238542	0.000135935	0.00154325
Gmds	1925.37	-0.872553	0.17161	3.65205e-09	2.94068e-07	Adamts19	43.89	-0.622322	0.269247	0.000284863	0.00381818	Tm7sf2	315.014	0.604349	0.126219	2.65953e-08	7.91415e-07
Irf4	184.223	-0.878704	0.581082	0.000367867	0.00489778	Ubxn10	15.1679	-0.622367	0.434764	0.00166046	0.0146507	Ugt1a2	155.483	0.601286	0.207611	4.753e-05	0.000619091
Pnma1	28.3357	-0.88702	0.318977	2.38149e-05	0.000537273	Tpst1	95.3293	-0.622566	0.214497	5.86697e-05	0.00114607	Slc35e3	349.275	0.59986	0.142564	3.72373e-07	8.47368e-06
Fbxo32	749.785	-0.887296	0.10155	3.38248e-20	2.69495e-17	Tmem71	25.0695	-0.623631	0.30574	0.00052283	0.00611882	Hcn1	61.3603	0.598989	0.263984	0.000296851	0.00298471
Igsf10	280.919	-0.88764	0.183072	1.19006e-08	8.4123e-07	Ccne2	142.29	-0.623718	0.144278	3.18086e-07	1.56328e-05	Airn	157.919	0.597403	0.16738	4.78178e-06	8.30452e-05
Chst4	312.556	-0.887931	0.347376	4.30364e-05	0.000876831	Pdia5	154.974	-0.626057	0.209798	4.40894e-05	0.000906851	Galm	3245.83	0.596752	0.0975046	1.82016e-11	9.4832e-10
Jak3	319.099	-0.887972	0.278147	7.24944e-06	0.000200625	Adamts18	70.8379	-0.626795	0.20646	3.72905e-05	0.000804781	Npc1	2180.39	0.595043	0.136878	2.04206e-07	4.99981e-06
Ffar4	42.8779	-0.892392	0.436642	0.000141259	0.00229195	Serpina3f	38.5198	-0.628065	0.385341	0.00114227	0.0111485	Kcng3	30.9441	0.594129	0.362195	0.00134683	0.0105204
Defa3	13659.1	-0.894236	0.158126	1.80264e-10	2.05175e-08	Dock2	277.969	-0.628484	0.19856	2.43026e-05	0.00057817	Bad	357.295	0.593865	0.105407	3.17804e-10	1.35994e-08
Slc17a9	58.0774	-0.895397	0.219032	3.25426e-07	1.50192e-05	Il16	139.147	-0.630249	0.187134	1.21305e-05	0.000326015	Elmod3	611.959	0.593417	0.112053	2.03034e-09	7.39236e-08
Arid3a	257.652	-0.898565	0.201829	7.31108e-08	4.06894e-06	Thpo	38.2433	-0.631577	0.448861	0.00162676	0.0144597	Acer1	210.433	0.593148	0.153879	1.61225e-06	3.16599e-05
Defa38	7134.65	-0.905751	0.16927	9.80155e-10	9.33181e-08	Apoe	937.132	-0.632358	0.155228	8.19592e-07	3.47577e-05	Arhgef19	1245.66	0.591263	0.109405	1.13173e-09	4.37809e-08
Fcgrt	910.22	-0.90832	0.109489	1.6104e-18	9.37624e-16	Ube2t	31.039	-0.632647	0.386262	0.00108958	0.0107769	Lipa	1279.78	0.590885	0.1276	5.6444e-08	1.55967e-06
Ociad2	931.216	-0.938377	0.207825	5.90657e-08	3.36142e-06	Tbx21	21.5318	-0.633844	0.39603	0.00115654	0.0112488	Gstp2	1117.31	0.590489	0.0995429	5.61865e-11	2.71697e-09
Col24a1	33.548	-0.939947	0.332	1.97901e-05	0.000462319	Epb41l2	1093.69	-0.63641	0.0971034	1.20055e-12	3.00633e-10	Aldh1l1	3103.89	0.5881	0.131162	1.11456e-07	2.9331e-06
Fam214a	264.505	-0.941562	0.205284	4.3428e-08	2.59847e-06	Klf10	591.923	-0.64273	0.230322	6.45083e-05	0.00122266	Ide	1972.55	0.587358	0.178287	1.32222e-05	0.000203988
Cd177	85.3642	-0.945432	0.263084	2.0209e-06	6.95281e-05	Gimap5	42.7543	-0.643301	0.255784	0.000137631	0.00220209	Osgepl1	289.285	0.586388	0.131456	1.2392e-07	3.22818e-06
Ccr9	124.05	-0.947434	0.280835	4.11155e-06	0.000127542	Bex3	32.369	-0.64385	0.344056	0.000632317	0.00707478	Alpi	13247.1	0.586345	0.126006	5.08735e-08	1.42234e-06
Slc41a1	370.095	-0.948739	0.183773	2.86324e-09	2.38966e-07	Casp12	101.19	-0.643878	0.239179	8.43713e-05	0.00149053	Pink1	2867.49	0.585666	0.104895	4.18995e-10	1.76183e-08
Hk2	857.642	-0.951789	0.517993	0.000179335	0.00277404	AI504432	74.2731	-0.64403	0.218993	4.06955e-05	0.000854877	Igsf10	300.118	-0.585842	0.208402	6.55045e-05	0.000820079
Smox	204.358	-0.952067	0.186055	3.62701e-09	2.93613e-07	Slc16a6	405.95	-0.644934	0.211933	2.93701e-05	0.000671501	Cars	470.038	-0.587158	0.168458	6.67806e-06	0.000111234
Pglyrp1	565.323	-0.954025	0.140358	1.68851e-13	3.45414e-11	Acsbg1	13.8817	-0.6454	0.473431	0.00160182	0.0143093	Celsr3	63.3725	-0.58916	0.264535	0.000345398	0.0033913
Tmem154	77.0088	-0.954216	0.250642	9.75308e-07	3.73777e-05	Vsir	373.022	-0.645708	0.115236	3.70345e-10	4.71175e-08	Tut4	678.002	-0.592087	0.0924847	3.08061e-12	1.81252e-10
Lypd8	14924.6	-0.955826	0.192929	8.14934e-09	5.90262e-07	Fxyd3	91.9429	-0.646755	0.224767	4.7749e-05	0.000965755	Arfgef3	1231.35	-0.592621	0.107068	5.52826e-10	2.23938e-08
Syne4	57.8453	-0.965119	0.392368	4.85669e-05	0.000972494	Gas7	276.469	-0.650312	0.263931	0.00014672	0.00230543	Hmcn2	2585.26	-0.59836	0.22063	8.47151e-05	0.00102493
1700066B19Rik	90.4252	-0.965215	0.237396	3.81133e-07	1.72226e-05	Scgn	58.5245	-0.650864	0.347414	0.000596297	0.00679709	Ripk3	473.714	-0.598965	0.171197	6.17452e-06	0.000103853
Vip	279.034	-0.965816	0.140545	1.04969e-13	2.40761e-11	Krt7	441.636	-0.650868	0.224607	4.2873e-05	0.000888796	Zdhhc2	233.216	-0.60039	0.160741	2.53516e-06	4.75504e-05
Col4a5	96.3647	-0.969076	0.233298	2.72863e-07	1.29893e-05	Fcgrt	874.508	-0.65188	0.171408	1.87098e-06	6.81678e-05	Arhgap4	151.284	-0.600846	0.264647	0.000293578	0.00295757
Slc7a5	351.042	-0.973339	0.191762	4.66902e-09	3.66216e-07	Arhgef10l	296.857	-0.653785	0.150529	1.93329e-07	1.04451e-05	Lyz2	791.661	-0.601026	0.130553	6.36737e-08	1.74079e-06
Prodh	636.456	-0.975913	0.123864	6.20314e-17	2.84555e-14	Ecscr	48.6086	-0.654259	0.284184	0.00021403	0.00308924	Akr1b7	837.784	-0.601419	0.110282	8.72682e-10	3.4361e-08
Ctse	22.948	-0.985122	0.462388	9.53888e-05	0.00167906	Vcan	158.517	-0.654616	0.221349	3.42578e-05	0.000754819	Cldn2	1115.7	-0.602166	0.162373	2.79728e-06	5.18385e-05
Zc3h12a	720.298	-0.987991	0.140837	4.17479e-14	1.01932e-11	Map4k1	82.9614	-0.656913	0.246126	7.83336e-05	0.00141457	Scarna13	40.5478	-0.602411	0.498491	0.0025481	0.017571
Hif3a	76.756	-0.991426	0.416715	5.57197e-05	0.00109029	Calhm2	66.0484	-0.6588	0.256255	0.000101039	0.00173259	Rab39b	15.735	-0.602477	0.451084	0.00220155	0.015627
Il7r	97.4843	-0.991618	0.299183	4.90851e-06	0.000147385	Gimap7	49.1326	-0.658942	0.382775	0.000771361	0.00828782	Prodh	736.199	-0.603693	0.113123	1.64287e-09	6.14053e-08
Wtip	112.508	-0.995067	0.354498	1.99625e-05	0.000465627	Tceal9	207.232	-0.65941	0.222073	3.12608e-05	0.000698779	Bcl3	729.602	-0.606948	0.125668	2.173e-08	6.59314e-07
Col4a3	39.061	-1.00492	0.289121	2.99425e-06	9.74774e-05	Ssc5d	110.826	-0.660136	0.207708	1.58805e-05	0.000410707	Pik3ip1	84.1673	-0.612151	0.270777	0.000287896	0.00290935
Cd28	43.1531	-1.02363	0.483405	8.93025e-05	0.00159606	Agtr1a	26.9057	-0.660256	0.458742	0.00129801	0.0122619	AI504432	78.3559	-0.613004	0.258769	0.000214598	0.00229329
Defa17	3534.06	-1.0307	0.459708	6.87851e-05	0.0012792	Emp3	57.8446	-0.660989	0.274812	0.000154303	0.0023983	Dpt	240.09	-0.61365	0.226366	8.04902e-05	0.000980713
Col4a4	23.316	-1.03942	0.381945	2.33793e-05	0.000529022	Fbln7	68.8719	-0.661588	0.289643	0.000209487	0.00303257	Col16a1	122.396	-0.614621	0.211003	4.31461e-05	0.000568691
Defa39	9873.73	-1.04888	0.134748	1.73565e-16	6.91428e-14	Crispld2	296.73	-0.664029	0.217999	2.32967e-05	0.000556861	Pck2	507.79	-0.614646	0.0939669	1.30279e-12	7.93676e-11
Gsdmc2	490.193	-1.05549	0.263657	5.19447e-07	2.21942e-05	Tlr1	90.8677	-0.664273	0.243816	6.18458e-05	0.00119276	Zbtb16	194.083	-0.616456	0.301166	0.000488345	0.00456044
Defa42	28741.8	-1.05755	0.223233	2.69969e-08	1.74649e-06	Cd93	447.727	-0.664468	0.138419	1.98145e-08	1.51744e-06	Smim38	40.3428	-0.617035	0.302165	0.000493049	0.00459605
Pkhd1	61.6843	-1.07402	0.266556	4.78259e-07	2.07446e-05	Cyp26b1	114.709	-0.66847	0.282741	0.000160213	0.00247069	Endod1	1136.64	-0.617498	0.176974	6.10451e-06	0.000102899
Eaf2	30.2899	-1.07588	0.326164	4.98599e-06	0.000148469	Ptprn2	398.92	-0.668873	0.153831	1.53718e-07	8.53891e-06	Pln	101.926	-0.617702	0.312881	0.000579512	0.00523489
Spink4	1784.41	-1.077	0.143807	1.82079e-15	5.40452e-13	Mthfd2	182.092	-0.672098	0.257981	8.03471e-05	0.00143551	Efcab5	53.7782	-0.620956	0.289286	0.000373909	0.00363206
Nupr1	171.863	-1.08188	0.270667	5.38786e-07	2.27191e-05	Setbp1	234.408	-0.672509	0.2238	2.41152e-05	0.000575554	BC018473	73.5801	-0.622224	0.227342	7.22689e-05	0.000896783
Trp53inp1	1162.7	-1.0893	0.17264	6.21131e-12	9.21831e-10	Agpat4	141.217	-0.673522	0.205565	9.73269e-06	0.000270322	Zbtb10	114.242	-0.622425	0.228329	7.46288e-05	0.000920898
Fut2	83.7044	-1.09685	0.874274	0.000212103	0.00316961	Aldh1a2	162.087	-0.673946	0.410506	0.000820443	0.00865194	St8sia6	85.8349	-0.622862	0.203602	2.63138e-05	0.000373042
Ceacam10	101.183	-1.09712	0.324816	3.93023e-06	0.00012318	D630003M21Rik	36.5589	-0.674256	0.343752	0.000411023	0.00508972	Card14	219.485	-0.622903	0.144483	2.31731e-07	5.56802e-06
Nfasc	129.23	-1.10283	0.215146	4.70371e-09	3.67034e-07	Prss32	1617.91	-0.674295	0.275584	0.000121915	0.00200903	Cd6	31.7086	-0.623557	0.47025	0.00201305	0.0145697
Gabbr2	20.0955	-1.10722	0.467814	4.52562e-05	0.000917121	Gpr55	178.18	-0.676925	0.260886	7.89337e-05	0.00141685	Col4a5	101.794	-0.624785	0.217465	4.72847e-05	0.000616414
Chrnb4	64.895	-1.11232	0.277515	5.23892e-07	2.22772e-05	Itgam	271.089	-0.678817	0.167514	4.79715e-07	2.18098e-05	Noxo1	367.641	-0.625329	0.121525	4.48003e-09	1.55784e-07
Casp4	384.467	-1.12707	0.250182	7.92751e-08	4.34807e-06	Armcx3	134.558	-0.682162	0.228109	2.26933e-05	0.000545386	Kcnk1	421.976	-0.626591	0.11627	1.24882e-09	4.75966e-08
Slc51b	371.213	-1.14957	0.268149	1.90294e-07	9.41398e-06	Ces1c	40.4706	-0.682531	0.378086	0.000550746	0.00639336	Ttc39a	264.81	-0.626599	0.147519	3.03331e-07	7.06888e-06
Kdelr3	98.7115	-1.15178	0.213244	1.25945e-09	1.16253e-07	Cst7	15.9022	-0.683588	0.484605	0.0011963	0.0115008	Tpm2	631.487	-0.63014	0.27114	0.000227111	0.00240871
Inf2	273.31	-1.15579	0.219659	2.57628e-09	2.18929e-07	Tmem119	166.236	-0.684201	0.238174	3.21533e-05	0.000714436	Tmed9	630.021	-0.631239	0.0940443	4.2816e-13	2.80735e-11
Defa24	27913	-1.15982	0.187603	1.56762e-11	2.08163e-09	Ms4a4d	60.2471	-0.687818	0.234159	2.52752e-05	0.000596026	Rilpl2	168.986	-0.63173	0.147777	2.68092e-07	6.32387e-06
Defa20	16335.1	-1.19379	0.483876	3.05653e-05	0.000664796	Tmem9	68.374	-0.691031	0.272379	8.13228e-05	0.00144639	Gmds	2383.48	-0.633258	0.366798	0.000951296	0.00791843
Fut1	23.5921	-1.19605	0.395815	9.04787e-06	0.000241564	Serpina3g	142.948	-0.692644	0.255914	4.88997e-05	0.00098528	B3gnt6	62.0169	-0.635658	0.243518	0.000100289	0.00118736
Defa23	10016.8	-1.1999	0.2157	5.62705e-10	5.59921e-08	Gdf11	36.6645	-0.694134	0.305658	0.000163888	0.00251461	Creld2	265.674	-0.635779	0.201954	1.89289e-05	0.00027949
Habp2	326.493	-1.20495	0.154117	1.95817e-16	7.4107e-14	Gm26682	16.2844	-0.700205	0.445438	0.000807443	0.00854341	Col4a6	60.7225	-0.636917	0.249142	0.000116573	0.00134817
Mfsd4a	563.412	-1.20939	0.163813	5.31101e-15	1.51694e-12	Icam1	147.419	-0.701589	0.161064	9.46397e-08	5.80948e-06	Tceal9	244.337	-0.639911	0.137326	4.76995e-08	1.34292e-06
Fkbp5	915.133	-1.21257	0.702977	9.63162e-05	0.00168836	Apba1	155.514	-0.701626	0.171235	2.92906e-07	1.46695e-05	Unc13d	125.186	-0.640891	0.183425	5.67244e-06	9.62449e-05
Nucb2	51.5353	-1.22004	0.367228	4.07972e-06	0.000126815	Ncam1	392.244	-0.702654	0.23432	1.77527e-05	0.000450682	Dnajc6	33.9985	-0.642568	0.33209	0.000576048	0.0052107
Cyba	487.54	-1.23116	0.148872	5.31911e-18	2.98225e-15	Sla	169.77	-0.705886	0.247495	2.74783e-05	0.000635966	Prss32	2028.35	-0.643661	0.120234	1.50838e-09	5.679e-08
Ckap4	280.077	-1.23177	0.176512	9.6053e-14	2.237e-11	Ly6c2	63.0529	-0.708926	0.298112	0.000108729	0.00183652	Sec11c	359.089	-0.64378	0.126546	5.99309e-09	2.01626e-07
Ang4	4198.6	-1.25157	0.144626	2.0763e-19	1.42869e-16	Copz2	66.2509	-0.709243	0.247749	2.57053e-05	0.000602566	Cks1b	104.688	-0.643946	0.240686	8.06874e-05	0.000982342
Cebpd	330.063	-1.25996	0.181062	1.10366e-13	2.45694e-11	Tmem229b	286.14	-0.712538	0.173075	2.33521e-07	1.22166e-05	Unc5a	123.4	-0.645451	0.200418	1.44834e-05	0.000221897
Cd163	54.7797	-1.26235	0.238072	2.1908e-09	1.92816e-07	Golm2	126.473	-0.715067	0.213146	4.57071e-06	0.000144215	Ryr3	168.721	-0.6473	0.230977	5.46705e-05	0.000700888
Gpx2	3596.91	-1.28147	0.195488	1.61698e-12	2.78157e-10	Slc1a4	254.065	-0.715694	0.156534	2.87853e-08	2.07359e-06	Selplg	136.709	-0.647619	0.162407	8.60762e-07	1.77829e-05
Itln1	12298.3	-1.31401	0.187464	7.49176e-14	1.80016e-11	Stbd1	34.1946	-0.716359	0.398573	0.000452344	0.00551482	Tlr1	97.3314	-0.647962	0.230226	5.26061e-05	0.000678921
B3gnt7	455.628	-1.3236	0.515075	1.84009e-05	0.000436604	C7	65.5166	-0.716944	0.430116	0.000603333	0.00684761	Triqk	38.6333	-0.650657	0.334005	0.000541521	0.00494949
Pla2g2f	257.149	-1.32419	0.137044	1.85611e-23	2.16137e-20	2610528A11Rik	12.463	-0.717562	0.585581	0.00136437	0.0127062	Itgb7	171.483	-0.651297	0.233092	5.5365e-05	0.000708617
AA467197	227.446	-1.35017	0.252652	1.63556e-09	1.48258e-07	Car8	238.164	-0.718266	0.176216	2.58218e-07	1.32692e-05	Mreg	319.917	-0.652672	0.1544	3.19009e-07	7.3787e-06
Gsdmc4	871.5	-1.35763	0.229371	7.19677e-11	8.92989e-09	Stat4	48.7995	-0.719089	0.292996	8.06997e-05	0.00144018	Nsg2	80.0841	-0.656042	0.340987	0.000561172	0.00510498
Mzb1	70.3512	-1.35785	0.52362	1.61575e-05	0.000392604	Fstl4	41.5168	-0.719342	0.298632	9.16896e-05	0.00160188	Stac2	16.1968	-0.656404	0.539714	0.00192528	0.0140584
Muc4	1708.11	-1.37342	0.1999	1.75921e-13	3.52339e-11	Chrm1	107.987	-0.719679	0.186517	6.27505e-07	2.76523e-05	Socs1	106.385	-0.65658	0.195915	9.02103e-06	0.000145408
Defa2	14446.2	-1.40691	0.433205	3.47647e-06	0.000111027	Elapor1	1380.49	-0.721081	0.151751	1.12477e-08	9.0997e-07	Elf3	4134.39	-0.657992	0.116899	3.34291e-10	1.4211e-08
Thpo	39.1789	-1.41014	0.460781	5.36275e-06	0.000157634	Fam3d	629.458	-0.721382	0.197555	1.39937e-06	5.43427e-05	Eno3	87.4286	-0.66027	0.22419	3.39092e-05	0.000461894
Ptk6	1199.79	-1.4136	0.229489	1.53886e-11	2.06153e-09	Xlr4b	12.307	-0.721406	0.549729	0.00117085	0.0113384	Qsox1	1744.22	-0.661322	0.10037	9.76512e-13	6.11763e-11
Gadd45g	56.2135	-1.42786	0.231369	1.38003e-11	1.88207e-09	Galnt5	175.071	-0.723889	0.183829	4.29987e-07	1.99514e-05	Ccdc136	24.1875	-0.672177	0.379863	0.000743859	0.00648112
Defa32	2007.16	-1.44913	0.648677	2.42008e-05	0.000543549	Il12rb2	40.0315	-0.72559	0.326304	0.000146029	0.00229686	Mthfd2	227.101	-0.675779	0.166667	6.26528e-07	1.33355e-05
Wfikkn2	44.8338	-1.48009	0.269656	5.65913e-10	5.59921e-08	Slc40a1	382.907	-0.726207	0.254571	2.2563e-05	0.000544272	Fut2	77.1788	-0.676586	0.79164	0.00169941	0.0127098
Cpn2	22.6345	-1.48641	0.767163	3.51294e-05	0.000742721	Eno3	80.5236	-0.728505	0.239635	1.19005e-05	0.00032038	Adgrg6	280.76	-0.683667	0.256986	7.45283e-05	0.000920488
Mmp9	180.855	-1.48687	0.228231	1.32528e-12	2.33279e-10	Naaladl2	65.0118	-0.729378	0.32412	0.000132138	0.00213368	Hspa1b	158.455	-0.684555	0.211663	1.25271e-05	0.000194428
Defa29	3926.94	-1.52261	0.187801	9.98989e-18	5.14473e-15	Cdh4	17.0269	-0.729564	0.452058	0.00063166	0.00707263	Agr2	2290.65	-0.686125	0.165431	4.21796e-07	9.39117e-06
Defa21	9999.08	-1.55191	0.389508	2.95424e-07	1.38886e-05	D16Ertd472e	92.6599	-0.730746	0.196096	9.33622e-07	3.83506e-05	Selenom	352.118	-0.687282	0.131299	2.72011e-09	9.7886e-08
Defa30	9678.34	-1.5606	0.186517	9.69559e-19	5.87088e-16	Myo5a	291.307	-0.730911	0.132425	1.69462e-10	2.34511e-08	Meis3	84.9824	-0.687799	0.196815	5.08982e-06	8.74138e-05
Slc40a1	251.76	-1.59827	0.235828	1.43102e-13	3.05109e-11	Tigit	45.4264	-0.735897	0.278746	4.04279e-05	0.000851523	Car2	327.275	-0.689422	0.473596	0.00124431	0.00989946
Mmp7	1609.03	-1.6102	0.133587	2.60788e-35	5.63972e-32	Emb	86.3803	-0.735914	0.258971	2.13866e-05	0.000519497	Ptprn	154.788	-0.690282	0.191257	3.35906e-06	6.06512e-05
Defa37	9041.78	-1.61736	0.201117	1.05521e-17	5.15281e-15	Pdxp	8.35898	-0.738842	0.64426	0.00138655	0.0128597	Dnaaf9	884.904	-0.692152	0.226314	2.17751e-05	0.000316383
Ccr10	16.0378	-1.62213	0.544204	3.70933e-06	0.000117227	Zfp9	62.6548	-0.742173	0.21917	3.03581e-06	0.000102117	Ifit1bl1	573.687	-0.694239	0.383259	0.00062635	0.00560493
Pfkfb3	1265.82	-1.6566	0.205707	7.73094e-18	4.17968e-15	Tifa	1421.83	-0.742625	0.409504	0.000374267	0.00473491	Hk2	605.806	-0.695131	0.268261	8.77799e-05	0.0010587
Pdia2	29.6231	-1.66839	0.337746	4.1947e-09	3.31516e-07	Dpt	192.328	-0.743136	0.394486	0.000314541	0.00414553	Marcksl1	256.354	-0.70161	0.166736	3.20242e-07	7.39463e-06
Nxf7	59.3411	-1.71695	0.315255	2.58872e-10	2.77899e-08	Isg20	25.6309	-0.745642	0.368737	0.000218262	0.00313884	Ffar4	35.0506	-0.702207	0.416534	0.000787738	0.00679065
1810065E05Rik	30.6603	-1.7217	0.314027	2.07654e-10	2.31137e-08	Sntb1	231.182	-0.745777	0.151755	3.53121e-09	3.27696e-07	Tnfrsf17	16.9751	-0.704413	0.591405	0.00155165	0.011787
Cfi	31.2701	-1.75627	0.533308	1.21577e-06	4.46705e-05	Itk	95.8585	-0.748579	0.324085	9.76794e-05	0.00168783	Il12rb2	46.0345	-0.706733	0.334121	0.000297744	0.0029898
Lypd8l	958.695	-1.76795	0.500965	6.12629e-07	2.51328e-05	Tead1	999.226	-0.749399	0.259067	1.60469e-05	0.00041433	Glipr1	79.7004	-0.70969	0.235483	2.39903e-05	0.000345326
Derl3	62.6999	-1.81732	0.293428	1.93646e-12	3.18632e-10	H2aw	388.201	-0.750092	0.185638	2.02147e-07	1.07739e-05	Pycr2	155.386	-0.713905	0.173493	4.60053e-07	1.01553e-05
Pla2g2a	240.893	-1.84564	0.217339	6.1744e-20	4.45086e-17	Lbh	1156.39	-0.754182	0.121884	2.16597e-12	5.08531e-10	Steap2	311.816	-0.714438	0.141816	7.11318e-09	2.3419e-07
Tifa	1853.34	-1.91068	0.567936	6.62219e-07	2.6948e-05	H4c2	224.616	-0.756873	0.349227	0.00013797	0.00220305	Ms4a6b	102.482	-0.714556	0.234493	2.13421e-05	0.000311261
5830418P13Rik	12.1933	-1.9471	0.574374	5.61015e-07	2.33314e-05	Gcg	135.999	-0.759183	0.528988	0.000790904	0.00841923	Kcnab2	94.1538	-0.718458	0.234173	1.97985e-05	0.000290115
Defa22	8300.83	-1.97049	0.368064	1.17337e-10	1.39862e-08	Gsdmc2	356.017	-0.76003	0.233169	4.04697e-06	0.000130562	Pf4	12.484	-0.723644	0.570245	0.00134193	0.0104927
Defa5	2058.33	-1.97605	0.466183	2.54219e-08	1.66458e-06	Gmds	1613.52	-0.765958	0.315408	6.12251e-05	0.00118369	Frem1	74.35	-0.72502	0.307051	0.00015069	0.00167995
Sprr2a1	15763	-1.99722	0.370436	8.3771e-11	1.0145e-08	Capn5	469.499	-0.766471	0.150655	1.07837e-09	1.23308e-07	Gjb2	252	-0.725166	0.158937	6.64543e-08	1.80406e-06
Dmbt1	24394.2	-2.00513	0.421016	2.14003e-09	1.89449e-07	Kcnk1	323.411	-0.768126	0.150409	9.51471e-10	1.12018e-07	Setbp1	258.732	-0.726175	0.20061	3.00873e-06	5.49048e-05
Tat	34.9608	-2.05305	2.40483	3.16803e-05	0.000682185	Zbtb16	125.533	-0.770621	0.384366	0.000197521	0.00289599	Slfn2	191.695	-0.728191	0.159374	6.42392e-08	1.75006e-06
Alpk1	633.255	-2.06083	0.267291	1.01957e-17	5.14473e-15	Pcdhac2	14.6445	-0.771207	0.559827	0.000838507	0.00881298	Ncald	531.369	-0.728909	0.181178	6.48576e-07	1.36918e-05
Defa41	293.734	-2.09952	0.26315	9.61036e-19	5.87088e-16	Wtip	96.5688	-0.773841	0.235843	3.28399e-06	0.000108613	Cenpe	424.219	-0.729964	0.240542	2.14105e-05	0.000311965
Zbtb16	428.166	-2.10705	0.579516	1.75837e-07	8.74093e-06	Myl7	22.0559	-0.778467	0.556443	0.000781317	0.00835665	Kctd14	141.398	-0.730693	0.257971	3.96222e-05	0.000528547
Pla2g5	143.649	-2.14432	0.787376	2.3419e-06	7.80873e-05	Ccnd1	1551.09	-0.778976	0.386409	0.000183228	0.00273732	Izumo1	10.5476	-0.734112	0.607675	0.00133716	0.0104607
Defa35	79.8992	-2.22345	0.352019	1.15207e-13	2.52755e-11	Ltb	19.6485	-0.77908	0.414109	0.000260709	0.00356716	Lgi2	145.921	-0.736835	0.359271	0.000315558	0.00314016
Defa33	7051.7	-2.34792	0.354311	9.99054e-15	2.80068e-12	Tgtp2	195.732	-0.779152	0.21005	5.87312e-07	2.60998e-05	2010016I18Rik	117.688	-0.737023	0.200728	2.44153e-06	4.62427e-05
Prss27	21.7282	-2.42127	0.605417	2.72329e-08	1.7539e-06	Clca3a2	612.618	-0.781628	0.244243	4.13132e-06	0.000133012	Ubxn10	27.0016	-0.73806	0.43853	0.00069337	0.00609859
H2bc23	89.2937	-2.55012	1.12556	4.9418e-06	0.000147844	Ly6a	192.959	-0.782086	0.257083	7.27639e-06	0.000213369	H2bc23	85.8606	-0.741132	0.84	0.00128907	0.0101667
Rasd1	76.2118	-2.71111	0.715709	6.53125e-08	3.67547e-06	C1qtnf1	148.38	-0.7939	0.305291	2.96997e-05	0.000673192	Cldn4	1067.12	-0.742502	0.252189	2.75095e-05	0.000387689
Jchain	5036.25	-3.03315	0.196722	2.85568e-56	2.16147e-52	Col12a1	1009.93	-0.79828	0.15659	6.71062e-10	8.02021e-08	Ssh1	921.551	-0.745128	0.102187	6.29359e-15	5.20786e-13
Mptx2	1687.75	-3.14907	0.172722	1.86486e-76	2.82303e-72	Abca8a	235.163	-0.800856	0.222022	7.22916e-07	3.12458e-05	Hrh1	48.8266	-0.747326	0.251712	2.52265e-05	0.000361105
Duox2	5279.07	-3.33012	0.334835	2.84034e-25	4.77745e-22	Eaf2	33.7838	-0.804564	0.430432	0.000237858	0.00333551	A4gnt	53.0058	-0.74941	0.420188	0.000546279	0.00498619
Defa34	263.94	-3.35893	0.436749	1.02089e-16	4.29286e-14	Pqlc3	136.801	-0.807537	0.213912	3.39339e-07	1.65229e-05	Lilrb4b	22.6302	-0.749722	0.449312	0.000682834	0.00602748
Nos2	1826.58	-3.58842	0.504795	1.71753e-14	4.48276e-12	Pik3ap1	336.283	-0.807912	0.176496	8.68266e-09	7.28604e-07	Ccl6	1904.46	-0.75109	0.132173	2.1618e-10	9.53039e-09
Duoxa2	476.228	-3.90916	0.506532	5.90914e-16	2.03301e-13	Sting1	104.106	-0.808532	0.187008	2.92189e-08	2.09526e-06	Pirt	114.402	-0.753325	0.326699	0.000160481	0.00177631
B3galt5	610.724	-4.19332	1.10488	2.11446e-07	1.04263e-05	Fndc1	89.535	-0.812586	0.504973	0.000435523	0.0053511	Tmem154	86.3731	-0.753955	0.24745	1.95366e-05	0.000287094
Ubd	224.124	-4.4802	0.969047	2.73431e-08	1.7539e-06	Reg4	991.786	-0.821029	0.366546	7.78263e-05	0.00140801	Siglec1	98.1894	-0.755698	0.269653	4.07752e-05	0.000541593
Reg3g	19535.1	-5.27991	0.396243	1.15923e-41	3.07407e-38	Pfkfb3	1298.16	-0.825957	0.376467	8.70562e-05	0.0015294	Ppt1	791.663	-0.756062	0.208356	2.75813e-06	5.11743e-05
Saa1	14.2061	-5.7458	0.996965	1.41264e-10	1.64497e-08	Spn	106.37	-0.826579	0.249566	1.88794e-06	6.8627e-05	Slc6a9	340.824	-0.760706	0.133534	1.95647e-10	8.69952e-09
Reg3b	21299.4	-5.86511	0.391442	3.09095e-52	1.55969e-48	Lrrc55	34.3167	-0.828059	0.573214	0.000588175	0.00672395	Trp53i11	792.909	-0.760834	0.211098	2.98717e-06	5.46377e-05
						B3gnt5	35.571	-0.828374	0.374135	8.10506e-05	0.00144481	Tgm2	3158.51	-0.762116	0.105956	1.22616e-14	9.93378e-13
						Asns	423.605	-0.832079	0.288014	8.75144e-06	0.000247708	1700066B19Rik	90.015	-0.7647	0.190328	6.24635e-07	1.33135e-05
						Lrrc17	18.828	-0.84085	0.513646	0.0003655	0.00465762	Defa17	4356.27	-0.765577	0.492183	0.000783638	0.00676298
						Pycr1	169.147	-0.847694	0.188307	8.44512e-09	7.16292e-07	Tmem229b	295.492	-0.766951	0.16665	5.20069e-08	1.4474e-06
						Septin1	62.9553	-0.851249	0.299236	9.15445e-06	0.00025652	Bfsp1	56.8861	-0.768858	0.332047	0.000150033	0.00167383
						F2	8.32522	-0.85599	0.805468	0.000996793	0.00998962	Clca3b	7359.06	-0.772342	0.139473	4.66034e-10	1.94378e-08
						Sidt1	194.402	-0.856576	0.147879	6.24592e-12	1.24729e-09	Klf10	826.106	-0.773656	0.129889	4.19184e-11	2.05268e-09
						Il2rg	125.1	-0.859771	0.237851	4.39668e-07	2.03408e-05	Col1a1	4676.92	-0.775224	0.171997	7.86829e-08	2.10283e-06
						Clps	800.357	-0.860249	0.647061	0.000659147	0.00726673	Slc7a11	108.073	-0.776697	0.295912	6.44953e-05	0.000810066
						Arhgdib	161.955	-0.861186	0.221373	1.32575e-07	7.70483e-06	Gbgt1	109.559	-0.778462	0.201802	1.13895e-06	2.30421e-05
						Prf1	20.079	-0.862268	0.558841	0.000420974	0.00519662	Acta1	59.1337	-0.779548	0.379499	0.000274911	0.00280605
						Lyl1	20.0837	-0.863595	0.418165	0.000107607	0.00182343	Cd38	2010.84	-0.781054	0.159811	1.33455e-08	4.23172e-07
						Bambi	148.048	-0.865876	0.26463	1.70364e-06	6.33884e-05	Armcx4	43.801	-0.781684	0.304155	7.41202e-05	0.000916815
						Pigr	39857	-0.87758	0.443732	0.00013104	0.00212248	Rerg	71.1996	-0.784182	0.304613	7.28129e-05	0.000901366
						Rassf4	734.339	-0.881777	0.245411	4.19925e-07	1.95998e-05	Fbxo32	593.704	-0.788681	0.256088	1.64386e-05	0.000247925
						Ociad2	794.047	-0.882006	0.252031	6.199e-07	2.73937e-05	Agpat4	172.948	-0.788785	0.185592	2.3393e-07	5.61093e-06
						Prom1	1325.4	-0.884981	0.360236	2.94169e-05	0.000671501	Slc9a3	5206.09	-0.791091	0.130059	1.87704e-11	9.68178e-10
						Steap1	18.622	-0.892808	0.531878	0.000275558	0.00372192	Ift22	244.786	-0.791721	0.180527	1.30882e-07	3.38107e-06
						Dmbt1	20614.6	-0.893266	0.869946	0.000915613	0.00936758	Slc1a4	275.799	-0.79271	0.15326	3.1526e-09	1.11378e-07
						Rab39b	13.5595	-0.895568	0.587321	0.000393013	0.00489642	Defa3	17552	-0.798361	0.196839	5.10624e-07	1.11759e-05
						Klk1	292.752	-0.900753	0.338472	1.38362e-05	0.000366856	Ppp3cc	73.3812	-0.802204	0.307094	6.29628e-05	0.000794292
						Hpse2	126.716	-0.905574	0.202922	6.66481e-09	5.77714e-07	Capn5	521.731	-0.803921	0.149794	1.11218e-09	4.31325e-08
						Slc41a1	303.197	-0.911771	0.21941	2.86787e-08	2.07359e-06	Capg	85.1427	-0.804419	0.346307	0.00013416	0.00152647
						Ly6e	1870.64	-0.915086	0.223138	3.64752e-08	2.51281e-06	Mid1	553.967	-0.804534	0.191101	2.70522e-07	6.37147e-06
						Gpx2	3015.77	-0.916321	0.246996	2.12898e-07	1.12707e-05	Slc40a1	544.796	-0.805442	0.168496	2.14844e-08	6.53144e-07
						Selplg	129.618	-0.91753	0.268762	7.42313e-07	3.18385e-05	Gadd45g	44.7711	-0.812945	0.399986	0.000261945	0.00271135
						Cyfip2	232.78	-0.926206	0.231671	5.59454e-08	3.69286e-06	Tead1	1100.39	-0.818509	0.148372	4.79449e-10	1.98901e-08
						Slitrk6	214.816	-0.928185	0.178045	1.07394e-10	1.59834e-08	Smox	237.658	-0.819851	0.18285	8.20411e-08	2.1888e-06
						Abcc3	1477.65	-0.936478	0.199382	1.72085e-09	1.80988e-07	Slc17a9	71.6654	-0.822585	0.225064	2.26321e-06	4.32357e-05
						Cd53	146.72	-0.949558	0.180439	7.36862e-11	1.13968e-08	Mgat4c	1090.63	-0.822694	0.25074	8.15265e-06	0.000133504
						Dao	142.631	-0.952282	0.274101	5.09582e-07	2.30349e-05	Svbp	49.3184	-0.825517	0.259636	1.12541e-05	0.000176978
						Icos	14.2844	-0.953162	0.56338	0.000222677	0.00317914	Chic1	598.191	-0.827081	0.0905157	1.04134e-21	2.12023e-19
						Itgb7	148.773	-0.969538	0.366249	1.16526e-05	0.000314241	Pate6	11.4647	-0.828102	0.614135	0.000800078	0.00687738
						Tgm2	2902.04	-0.973403	0.302686	1.38037e-06	5.37697e-05	Apoc2	2655.64	-0.828812	0.22088	1.57416e-06	3.09512e-05
						Agr2	1765.73	-0.985427	0.128798	5.58201e-18	3.61408e-15	Hpd	125.366	-0.830506	0.240062	4.4414e-06	7.78641e-05
						Tlr2	41.2416	-0.988669	0.326961	2.81611e-06	9.57478e-05	Ppp1r16b	367.807	-0.830549	0.19541	2.21436e-07	5.36228e-06
						Ctse	24.9801	-0.990195	0.53959	0.000139275	0.00221715	Slc35f2	1589.31	-0.834851	0.136403	1.35139e-11	7.21083e-10
						Pla2g2d	88.7477	-0.992489	0.268466	1.784e-07	9.77237e-06	Slitrk6	216.383	-0.835415	0.161566	2.97511e-09	1.05884e-07
						Trp53inp1	1241.92	-0.993381	0.174999	5.74419e-12	1.17689e-09	Golm2	159.582	-0.835484	0.164951	5.10794e-09	1.76429e-07
						Hvcn1	126.467	-0.994486	0.255559	7.48125e-08	4.72097e-06	Pik3ap1	388.411	-0.838355	0.25563	8.00057e-06	0.000131423
						Col4a5	114.911	-1.00071	0.27435	2.18137e-07	1.15095e-05	Defa40	464.531	-0.8391	0.177914	2.77901e-08	8.22225e-07
						Ifitm3	327.444	-1.00094	0.246233	3.33321e-08	2.3371e-06	Trp53inp1	1463.81	-0.844374	0.176503	2.00789e-08	6.17697e-07
						Zc3h12a	767.764	-1.00208	0.28045	2.99614e-07	1.48724e-05	Rgs1	42.0469	-0.846747	0.370862	0.000133127	0.00151583
						Zdhhc15	145.385	-1.00221	0.444993	4.00321e-05	0.000848507	Slc44a4	2512.63	-0.846902	0.107881	6.29727e-17	7.49569e-15
						Col4a6	76.8976	-1.00934	0.318028	1.51826e-06	5.78929e-05	Armcx3	160.647	-0.849127	0.193128	1.16267e-07	3.04934e-06
						AI593442	11.8332	-1.02335	0.609004	0.000192239	0.00283967	Def6	42.2297	-0.854034	0.301322	3.04164e-05	0.000420987
						Mfap4	92.4859	-1.02627	0.593923	0.000169468	0.00256176	Ptgfr	20.6046	-0.859299	0.50365	0.000435889	0.00415073
						Lama2	365.414	-1.0275	0.29504	4.25614e-07	1.98067e-05	Mboat1	107.305	-0.866703	0.229666	1.39326e-06	2.76755e-05
						Lyz2	693.036	-1.03414	0.236729	7.65154e-09	6.5249e-07	Bhlhe41	36.1852	-0.869516	0.442358	0.000256982	0.00266703
						Lypd8l	1471.91	-1.03907	0.909292	0.000536866	0.00625063	Shroom1	129.92	-0.870978	0.166093	1.94761e-09	7.14154e-08
						Defa28	10.0874	-1.03965	0.836223	0.000463212	0.00560401	Gpr55	186.366	-0.873947	0.139506	5.13092e-12	2.96253e-10
						Muc4	1706.88	-1.04123	0.659889	0.000236028	0.00331285	Unc5cl	1527.88	-0.879748	0.123205	1.30647e-14	1.04208e-12
						Psat1	179.122	-1.04169	0.437779	2.47294e-05	0.000585783	Lum	235.476	-0.881763	0.276753	1.01437e-05	0.000161486
						Pknox2	33.517	-1.0462	0.357443	3.69945e-06	0.000121242	G6pc	764.365	-0.88237	0.241475	2.11797e-06	4.07125e-05
						Ackr1	28.7104	-1.04908	0.487909	4.9867e-05	0.00100075	Prom1	1587.42	-0.891811	0.173802	3.44455e-09	1.20864e-07
						Pimreg	16.8017	-1.06724	0.545787	8.47835e-05	0.00149515	Inf2	260.231	-0.893808	0.250414	2.8227e-06	5.22469e-05
						Tmem154	85.2973	-1.07578	0.244833	7.02922e-09	6.05972e-07	Sema6d	1417.55	-0.895736	0.0932565	1.03887e-23	2.77162e-21
						Sfrp1	489.794	-1.07685	0.375098	4.40667e-06	0.000140444	Ptk6	1308.61	-0.896008	0.131733	1.41354e-13	1.00335e-11
						Cd14	64.8699	-1.09909	0.252966	9.30638e-09	7.76812e-07	Hpn	15.2268	-0.905507	0.521495	0.000355287	0.00347736
						Syne4	51.4774	-1.10079	0.343581	1.26363e-06	4.95897e-05	Naip1	2187.36	-0.905919	0.0931552	3.18819e-24	8.80965e-22
						Bhlha15	295.599	-1.10385	0.261689	1.70914e-08	1.33692e-06	Ecscr	47.8629	-0.908217	0.252143	2.48504e-06	4.68946e-05
						B3gnt7	275.119	-1.11218	0.367213	2.4373e-06	8.50683e-05	Cd163	70.5653	-0.911297	0.373063	7.75606e-05	0.000949242
						Wfikkn2	37.2973	-1.11249	0.417828	8.87546e-06	0.000249145	Prss30	1235.8	-0.912594	0.164513	3.63333e-10	1.53612e-08
						Chac1	62.6549	-1.13338	0.733308	0.000209491	0.00303257	Ociad2	1171.93	-0.912803	0.213045	1.79236e-07	4.48061e-06
						C130026I21Rik	10.4751	-1.13593	0.848641	0.000316475	0.00416059	Phgdh	194.104	-0.913024	0.207726	1.11645e-07	2.9331e-06
						Mmp20	18.3545	-1.13651	0.598548	8.77382e-05	0.00153966	Arhgef10l	331.499	-0.914557	0.162746	2.41337e-10	1.05792e-08
						Wnt3	86.7292	-1.14128	0.326035	4.03498e-07	1.90586e-05	Tnfsf13b	132.388	-0.919121	0.183367	6.21614e-09	2.07303e-07
						Clec3b	67.1769	-1.14959	0.521231	3.6386e-05	0.00079176	Abcc3	1884.06	-0.929638	0.116666	2.17667e-17	2.7608e-15
						Ppp1r16b	348.45	-1.15453	0.229286	3.53274e-10	4.53109e-08	Nfkbiz	1351.97	-0.930987	0.12497	1.26576e-15	1.17284e-13
						Defa26	482.775	-1.17271	0.805277	0.000234616	0.00330043	Cmah	262.657	-0.936048	0.235081	6.02286e-07	1.29441e-05
						Traf3ip3	43.8331	-1.18113	0.373483	1.51684e-06	5.78929e-05	Rassf4	842.708	-0.944238	0.149628	3.66499e-12	2.13203e-10
						Six4	50.4098	-1.18282	0.261684	5.23737e-09	4.66806e-07	Tmem171	296.297	-0.949035	0.12542	5.19191e-16	5.08479e-14
						Prrt2	21.8382	-1.18584	0.600895	6.67586e-05	0.00124881	Fkbp11	32.1717	-0.958038	0.4117	9.2255e-05	0.00110329
						Sp140	60.7033	-1.18772	0.244754	1.05922e-09	1.22869e-07	Tlr2	48.5735	-0.958509	0.325902	1.89716e-05	0.000279854
						Lypd8	15447	-1.21416	0.436528	5.75032e-06	0.000176492	Jak3	331.333	-0.96631	0.163457	4.38064e-11	2.13836e-09
						Rnase6	41.1031	-1.22525	0.321487	1.33567e-07	7.70483e-06	Slc7a5	388.216	-0.969573	0.163471	3.90338e-11	1.93593e-09
						Ptprt	76.4975	-1.22665	0.277814	1.00972e-08	8.29657e-07	Nfkbia	1110.89	-0.97834	0.143587	1.30159e-13	9.41158e-12
						Cmah	217.326	-1.23599	0.197873	6.16307e-13	1.76779e-10	Slc51b	344.257	-0.989529	0.277242	2.61366e-06	4.88451e-05
						Cebpd	223.775	-1.23925	0.322718	1.22936e-07	7.18309e-06	Trpv3	73.8176	-0.990062	0.257627	9.93292e-07	2.03041e-05
						Phgdh	113.211	-1.24466	0.433116	4.25425e-06	0.000136136	Mmp28	248.945	-0.990853	0.156309	3.13016e-12	1.8347e-10
						Kcnab2	76.6268	-1.24556	0.242491	3.44036e-10	4.44877e-08	C4bp	80.8397	-0.99247	0.27851	2.65898e-06	4.95724e-05
						Slc7a5	297.987	-1.24752	0.275414	6.53845e-09	5.69893e-07	Slc5a8	2698.99	-0.99353	0.366345	3.34026e-05	0.000456197
						Aldh1l2	94.9894	-1.25028	0.216543	1.13962e-11	2.11513e-09	Sync	33.0041	-1.00827	0.394443	4.80836e-05	0.000625278
						Lepr	255.037	-1.25524	0.336949	2.01033e-07	1.07508e-05	Gm5535	19.0519	-1.01048	0.649878	0.000327455	0.00323792
						Cyp1a1	27.6171	-1.26044	0.751231	0.000124996	0.00204771	Eaf2	38.7305	-1.01225	0.409993	5.87882e-05	0.000747485
						Nucb2	41.4408	-1.26229	0.460118	6.50531e-06	0.00019474	Noxa1	217.779	-1.01788	0.14025	5.76906e-15	4.85165e-13
						H2-Q7	122.883	-1.26516	0.420695	2.74889e-06	9.36641e-05	Cd14	89.2929	-1.01863	0.288486	2.91082e-06	5.34941e-05
						C4b	541.289	-1.26686	0.42793	3.21726e-06	0.000107079	Zdhhc15	180.663	-1.02819	0.20498	6.24491e-09	2.07533e-07
						Art2a	11.9503	-1.27028	0.608716	4.45112e-05	0.000911763	C1qtnf1	171.09	-1.03401	0.205096	5.51843e-09	1.88504e-07
						Cyba	447.23	-1.27176	0.173444	6.14254e-16	2.6918e-13	Samd5	393.588	-1.03404	0.166689	7.79725e-12	4.37155e-10
						Defa23	9387.91	-1.27843	1.01855	0.000272838	0.00369467	3300005D01Rik	20.6884	-1.05178	0.524318	0.000141707	0.00159864
						5830418P13Rik	11.5985	-1.28053	0.940967	0.000230161	0.00325652	Clca3a2	578.679	-1.05313	0.149604	2.99386e-14	2.28212e-12
						Samd5	358.46	-1.28352	0.21826	7.9381e-12	1.50881e-09	Slfn4	82.5949	-1.05388	0.303538	3.43529e-06	6.16678e-05
						Kdelr3	82.6776	-1.28458	0.265614	1.86426e-09	1.94772e-07	Ccnd1	2006.12	-1.05782	0.183238	1.08125e-10	5.00936e-09
						Cd177	68.7361	-1.30124	0.573915	2.64629e-05	0.000615751	Myl7	29.9245	-1.05894	0.63729	0.00024318	0.0025529
						Nfasc	112.595	-1.30498	0.311427	3.56206e-08	2.47555e-06	Srd5a2	15.3945	-1.05905	0.605265	0.000213801	0.00228793
						Fcrla	15.0959	-1.32207	0.718931	7.86854e-05	0.00141544	Tent5c	958.154	-1.06087	0.131561	1.2347e-17	1.61913e-15
						Glipr1	78.3061	-1.33147	0.196986	5.43101e-14	1.90399e-11	Arid3a	353.883	-1.06167	0.198975	1.23533e-09	4.71988e-08
						Ckap4	255.381	-1.34928	0.176469	1.30378e-16	6.85617e-14	Trim72	87.4226	-1.06762	0.258153	3.20654e-07	7.39463e-06
						Ccl6	1623.62	-1.38265	0.113273	6.09818e-36	9.62049e-32	Asns	625.382	-1.08059	0.172774	6.08826e-12	3.48925e-10
						Tent5c	846.962	-1.38768	0.199823	2.46972e-14	9.27675e-12	Pfkfb3	1228.23	-1.08262	0.230669	3.00758e-08	8.84776e-07
						H2-DMa	659.008	-1.39011	0.44199	1.91393e-06	6.92528e-05	Pkhd1	62.3768	-1.08678	0.254966	1.93087e-07	4.74259e-06
						Chrnb4	49.8119	-1.39286	0.46615	3.14096e-06	0.000104761	Cd28	57.6985	-1.08794	0.369099	1.53884e-05	0.000234044
						Actc1	18.3703	-1.42702	0.696346	4.21643e-05	0.000881038	Defa39	12028.4	-1.0896	0.159316	1.3122e-13	9.44416e-12
						Ciita	1161.86	-1.42929	0.391211	3.71304e-07	1.76969e-05	Wtip	124.526	-1.09476	0.269139	4.157e-07	9.29559e-06
						Ndst3	9.42968	-1.43132	0.73914	5.50961e-05	0.00108785	Slc16a6	743.073	-1.10424	0.15066	4.1184e-15	3.58024e-13
						Il7r	79.9017	-1.43975	0.23688	7.16376e-12	1.41269e-09	Defa23	13226.6	-1.10591	0.304787	1.97957e-06	3.83378e-05
						Igsf10	319.069	-1.44081	0.329563	2.63922e-08	1.94562e-06	Gabbr2	20.5688	-1.11554	0.456517	4.96328e-05	0.000643231
						Mfsd4a	598.922	-1.47302	0.141911	8.25575e-27	2.60485e-23	Zbp1	372.466	-1.1271	0.60939	0.000149425	0.00167048
						H2-Eb1	4638.02	-1.47714	0.357376	7.30444e-08	4.62791e-06	Fcgrt	1069.08	-1.13135	0.086284	7.33909e-41	6.6803e-38
						Ccn3	24.3372	-1.48166	0.554209	8.00968e-06	0.000230585	C2	333.752	-1.14288	0.151537	9.2439e-16	8.88447e-14
						Ly6d	22.8392	-1.48226	0.722681	3.99688e-05	0.000848507	Sidt1	233.022	-1.14422	0.148924	3.15151e-16	3.2511e-14
						St8sia6	83.0169	-1.48821	0.191189	1.12423e-16	6.1158e-14	Ccl28	755.529	-1.145	0.155322	3.31598e-15	2.91543e-13
						Lyz1	60095.3	-1.50966	0.248686	1.0271e-11	1.92899e-09	Psat1	280.932	-1.14992	0.152396	9.13785e-16	8.83744e-14
						Capg	53.667	-1.51131	0.307123	3.29324e-09	3.09251e-07	Gm2061	127.26	-1.1508	0.298508	8.85474e-07	1.82691e-05
						Pla2g2f	231.546	-1.52282	0.269858	1.08718e-10	1.60184e-08	Slc41a1	384.335	-1.16003	0.140941	4.15224e-18	5.73677e-16
						Defa40	386.248	-1.53665	0.839253	6.26474e-05	0.00120187	Tspan1	683.668	-1.16211	0.197981	7.05716e-11	3.34977e-09
						Prokr1	18.0904	-1.54301	0.597727	1.01547e-05	0.000280072	Syne4	55.8768	-1.17168	0.272594	1.65781e-07	4.19165e-06
						Pglyrp1	423.449	-1.54907	0.381834	1.11753e-07	6.65287e-06	Vip	373.422	-1.17757	0.179805	1.08419e-12	6.68399e-11
						Adamdec1	2165.15	-1.55677	0.246861	3.09067e-12	6.9655e-10	Gpx2	4113.05	-1.18247	0.324035	1.73035e-06	3.38073e-05
						Hpd	101.305	-1.55805	0.196534	4.62888e-17	2.60804e-14	Barx2	653.734	-1.18685	0.17458	2.09449e-13	1.44688e-11
						Itgal	200.532	-1.57406	0.322639	4.71005e-09	4.24604e-07	Casp4	411.89	-1.18779	0.137273	1.2499e-19	2.149e-17
						Vpreb3	8.15582	-1.58422	0.868306	6.04037e-05	0.00117084	Defa24	32706.1	-1.19669	0.196079	1.83635e-11	9.53546e-10
						Tspan1	464.038	-1.59683	0.2052	1.51957e-16	7.73314e-14	Defa38	8427.95	-1.20271	0.157043	4.32575e-16	4.34654e-14
						Gabra3	55.5314	-1.61434	0.285056	1.27001e-10	1.82142e-08	5033403H07Rik	28.6601	-1.20296	0.365942	5.07339e-06	8.72285e-05
						1810065E05Rik	22.8435	-1.65205	0.438351	3.40473e-07	1.65271e-05	Kdelr3	125.33	-1.20355	0.208968	1.3842e-10	6.26289e-09
						Bhlhe41	29.741	-1.69855	0.328925	1.68682e-09	1.78599e-07	Dbh	44.3471	-1.20968	0.302852	5.17522e-07	1.1295e-05
						Defa17	3107.11	-1.70272	1.00438	6.86748e-05	0.00127441	Thpo	63.2514	-1.22454	0.372491	4.90465e-06	8.46094e-05
						Spink4	1624.43	-1.70878	0.315451	5.14597e-10	6.29324e-08	Lypd8	18336.6	-1.22792	0.147996	2.77034e-18	3.93287e-16
						Gsdmc4	505.082	-1.71227	0.307362	2.39408e-10	3.14741e-08	Pglyrp1	536.315	-1.23169	0.137034	7.05904e-21	1.36539e-18
						Nxf7	55.5809	-1.7187	0.281763	1.36465e-11	2.50334e-09	Dnajb3	17.401	-1.23244	0.54159	5.27629e-05	0.000680377
						H2-Ab1	5938.81	-1.73096	0.383363	2.70339e-08	1.98366e-06	Fut1	35.8611	-1.24157	0.371953	4.13446e-06	7.31999e-05
						Hsd11b1	21.7774	-1.73406	0.529762	1.58184e-06	5.95587e-05	Chodl	30.8832	-1.24669	0.460571	2.05759e-05	0.000300937
						C4bp	68.6416	-1.73758	0.346441	3.4551e-09	3.22531e-07	Ccl9	257.733	-1.25789	0.185288	2.41674e-13	1.66207e-11
						Pla2g2a	193.307	-1.74858	0.35828	6.28064e-09	5.53538e-07	Gsdmc3	101.493	-1.25905	0.232343	9.07516e-10	3.56419e-08
						Defa24	24161.4	-1.75141	0.883961	3.70458e-05	0.000800595	AA467197	184.777	-1.26075	0.220462	1.78372e-10	7.97727e-09
						Ccl9	187.871	-1.75847	0.289825	1.68165e-11	2.91535e-09	Pigr	46285.2	-1.26157	0.106945	1.45639e-33	9.39006e-31
						Pdia2	42.8177	-1.7748	0.434575	1.3396e-07	7.70483e-06	Prss16	12.7783	-1.26251	0.625819	7.79765e-05	0.000952335
						AI662270	32.5369	-1.82607	0.392413	1.71183e-08	1.33692e-06	Habp2	368.433	-1.27409	0.200538	4.13331e-12	2.39546e-10
						Cd74	20922.8	-1.8695	0.36926	3.07381e-09	2.93379e-07	St6gal1	314.974	-1.29472	0.425751	8.33134e-06	0.000135704
						Defa3	13061.6	-1.87113	0.668283	5.42918e-06	0.000167614	Lyz1	76531.9	-1.29801	0.121162	3.05055e-28	1.1801e-25
						Defa38	6256.37	-1.89727	0.69362	6.29602e-06	0.00019138	Bhlha15	353.433	-1.30861	0.140341	3.4523e-22	7.52406e-20
						Defa39	9290.28	-1.90965	0.452781	9.14871e-08	5.63789e-06	Ctse	24.4556	-1.31902	0.372918	2.026e-06	3.9139e-05
						Cd79b	28.9809	-1.91052	0.428103	3.75789e-08	2.57758e-06	Tnfrsf13b	81.1564	-1.33136	0.384256	2.45267e-06	4.63969e-05
						Tmed6	74.5252	-1.91232	0.585869	1.66548e-06	6.2115e-05	Spink4	2368.96	-1.33644	0.174503	4.69176e-16	4.65386e-14
						Gabbr2	17.082	-1.93029	0.449961	7.14671e-08	4.54623e-06	Tifa	1533.73	-1.34305	0.409804	4.06379e-06	7.21137e-05
						Ang4	3924.36	-1.93171	0.968812	3.09617e-05	0.000694756	Nuggc	10.648	-1.35844	0.870895	0.000122813	0.00141085
						Stac2	14.1627	-1.95388	0.596608	1.62004e-06	6.08517e-05	Aldh1l2	99.6385	-1.37497	0.222936	1.21712e-11	6.56225e-10
						Fkbp11	23.187	-1.96477	0.451119	5.7128e-08	3.75522e-06	Defa42	30219.9	-1.37827	0.18754	4.51037e-15	3.856e-13
						Serpina3n	64.7024	-2.00909	0.415214	8.51915e-09	7.18706e-07	5830418P13Rik	15.0968	-1.39994	0.580228	2.66566e-05	0.000376698
						Acta1	57.9721	-2.01465	0.433323	1.87423e-08	1.44941e-06	Ckap4	361.653	-1.40426	0.146488	2.58176e-23	6.65835e-21
						H2-DMb1	606.787	-2.01752	0.398031	3.06315e-09	2.93379e-07	Itgal	220.418	-1.41064	0.190904	3.16866e-15	2.80182e-13
						Nmur2	30.9605	-2.02205	0.384171	1.21485e-09	1.35925e-07	Gsdmc4	496.862	-1.41087	0.153194	8.807e-22	1.81706e-19
						Nupr1	185.127	-2.02498	0.256199	3.96726e-17	2.31806e-14	Gsdmc2	316.796	-1.41495	0.182511	2.02633e-16	2.14763e-14
						H2-Aa	5703.77	-2.10101	0.373909	1.89873e-10	2.60472e-08	Adcy8	295.6	-1.43129	0.237647	2.5995e-11	1.31884e-09
						Gpnmb	34.1094	-2.11838	0.37271	1.32297e-10	1.86349e-08	Irf4	226.98	-1.45855	0.224627	1.34186e-12	8.11091e-11
						Defa42	24418.1	-2.13655	0.616089	9.69179e-07	3.92045e-05	Nfasc	144.769	-1.45893	0.240471	1.868e-11	9.66735e-10
						St6gal1	263.126	-2.17728	0.188079	6.63772e-33	3.49055e-29	Lax1	103.833	-1.46632	0.283093	2.31132e-09	8.39561e-08
						Habp2	339.243	-2.19592	0.264584	1.25792e-18	1.04447e-15	Dao	227.847	-1.47146	0.182804	1.66196e-17	2.12539e-15
						Mmp9	198.634	-2.22276	0.216489	1.1651e-26	3.06344e-23	Wnt3	98.6295	-1.4731	0.181428	9.377e-18	1.25086e-15
						Cd28	54.019	-2.24274	0.315591	1.35319e-14	5.2068e-12	Tat	17.4957	-1.47728	1.96436	0.000132797	0.0015143
						Itln1	10934.7	-2.26217	0.397458	1.20293e-10	1.74105e-08	Kcnj13	48.9527	-1.47951	0.383327	5.25115e-07	1.14284e-05
						A4gnt	43.6342	-2.28304	0.298478	2.28017e-16	1.12412e-13	Ang4	4400.98	-1.48439	0.213502	5.8216e-14	4.39432e-12
						Pla2g5	103.154	-2.31189	0.564693	1.51679e-07	8.50003e-06	Celsr1	56.2577	-1.48945	0.515416	7.72532e-06	0.000127443
						Cfi	32.595	-2.31872	0.613975	4.09268e-07	1.92735e-05	Hmgcs2	552.121	-1.48963	0.167985	1.51978e-20	2.83338e-18
						Defa30	8380.42	-2.33005	0.826188	4.49881e-06	0.000143091	Nucb2	62.74	-1.49059	0.354013	1.47792e-07	3.78481e-06
						Lax1	80.8114	-2.33299	0.276071	3.21624e-19	2.98467e-16	Chrnb4	60.2265	-1.4938	0.242962	1.03565e-11	5.68288e-10
						Slc6a11	7.85372	-2.36645	1.31916	2.69179e-05	0.000625415	Itln1	13593.8	-1.50358	0.195825	2.74092e-16	2.84651e-14
						Hbb-bh1	17.5872	-2.42431	1.38981	2.60564e-05	0.000608085	Cpn2	42.7771	-1.51344	0.485369	4.18748e-06	7.39693e-05
						Defa32	1423.83	-2.45878	1.068	1.14727e-05	0.000310984	Defa30	12913.1	-1.52812	0.30899	5.99052e-09	2.01626e-07
						Pou2af1	155.819	-2.48928	0.436209	1.0966e-10	1.60184e-08	Muc4	2353.09	-1.55366	0.3761	1.67876e-07	4.23081e-06
						Mmp7	1636.28	-2.4893	0.225021	2.18728e-30	8.62662e-27	Wfikkn2	35.604	-1.56096	0.381038	1.8653e-07	4.62559e-06
						Tnfrsf13b	68.9266	-2.59736	0.315669	2.24619e-18	1.77179e-15	Ocm	71.4079	-1.57548	0.287163	3.38818e-10	1.4364e-08
						Defa29	3460.45	-2.59979	0.39977	8.60148e-13	2.26161e-10	Cyba	491.216	-1.58196	0.109876	8.32699e-49	9.20371e-46
						Derl3	62.6001	-2.67538	0.286058	1.11546e-22	1.95528e-19	Pla2g2f	293.352	-1.58636	0.168642	6.88141e-23	1.61338e-20
						Irf4	176.126	-2.73178	0.37776	6.019e-15	2.3739e-12	Nxf7	65.961	-1.66036	0.320384	1.18719e-09	4.55845e-08
						Nos2	2340.34	-2.79881	0.862854	1.51925e-06	5.78929e-05	Nupr1	212.98	-1.66336	0.259519	1.01786e-12	6.32547e-11
						Defa37	8513.56	-2.80043	0.86712	1.56548e-06	5.92256e-05	Zc3h12a	880.599	-1.69716	0.109297	1.66959e-56	3.22941e-53
						Defa21	7309.43	-2.88807	0.35432	5.72718e-18	3.61408e-15	Derl3	82.992	-1.69842	0.297513	5.99033e-11	2.88768e-09
						Cd79a	52.6512	-3.07959	0.374918	4.34939e-18	2.9833e-15	Mmp9	271.161	-1.70731	0.223039	1.20544e-16	1.35167e-14
						Tnfrsf17	14.8818	-3.18394	0.614302	2.44486e-09	2.4567e-07	Mfsd4a	718.313	-1.70908	0.131212	5.97388e-41	5.77749e-38
						Defa35	49.6415	-3.23958	0.37872	3.0345e-19	2.98467e-16	Ccr10	24.3368	-1.72407	0.445489	2.61193e-07	6.19892e-06
						Defa20	12073.9	-3.27939	0.542004	2.43862e-11	4.09273e-09	Sprr2a1	12347.3	-1.72676	0.47792	6.08125e-07	1.30334e-05
						Defa41	248.037	-3.33688	0.862736	2.84368e-07	1.43329e-05	Slpi	69.0516	-1.7338	0.328377	5.33194e-10	2.16552e-08
						Defa22	6200.11	-3.37703	0.369547	1.98251e-21	2.84328e-18	Pla2g5	163.875	-1.76526	0.678534	8.15309e-06	0.000133504
						Mzb1	70.764	-3.39978	0.350332	9.71085e-24	1.91498e-20	Cd177	97.8283	-1.80479	0.258625	1.05305e-14	8.57627e-13
						Ceacam10	112.511	-3.46366	0.291461	5.89945e-34	4.65349e-30	Alpk1	748.125	-1.86278	0.212733	5.17467e-21	1.01358e-18
						Defa2	13234.1	-3.48841	0.548533	4.15937e-12	9.11364e-10	Sprr2a3	58.0492	-1.8831	0.519349	3.9755e-07	8.9414e-06
						Defa5	1533.14	-3.57597	0.527071	2.76767e-13	8.73254e-11	Fyb2	42.112	-1.91328	0.450468	3.6204e-08	1.0413e-06
						Ccr10	17.7149	-3.67604	0.578223	4.3323e-12	9.28179e-10	Mmp7	2211.77	-1.93603	0.209633	4.35761e-23	1.07031e-20
						Defa33	4553.07	-3.70964	0.572004	1.94537e-12	4.65003e-10	Defa37	10925.7	-2.00496	0.308078	1.05427e-13	7.69517e-12
						Jchain	6109.52	-3.74616	0.538203	8.51944e-14	2.80005e-11	Chac1	88.8979	-2.00927	0.285042	2.37708e-15	2.13855e-13
						Ubd	70.558	-3.8011	0.845753	3.49244e-08	2.43791e-06	Ubd	75.4104	-2.0647	1.8205	6.80562e-05	0.000848591
						Mptx2	2005.22	-4.10185	0.621562	7.38202e-13	2.07962e-10	Defa29	4622	-2.06615	0.178295	4.01165e-34	2.69897e-31
						Reg3b	19778.2	-4.11852	0.825399	3.88182e-09	3.53986e-07	Pla2g2a	250.664	-2.10446	0.236164	4.17342e-22	8.96937e-20
						Reg3g	14812.3	-4.96523	0.739728	3.01009e-14	1.10435e-11	Mzb1	106.714	-2.18123	0.277873	2.99542e-18	4.21373e-16
												Prss27	17.8997	-2.24768	0.640437	3.30728e-07	7.60429e-06
												Dmbt1	38426	-2.30374	0.547662	2.13103e-08	6.50154e-07
												Cfi	54.3787	-2.32403	0.566465	3.2759e-08	9.54637e-07
												Jchain	7340.98	-2.38347	0.16733	2.42038e-49	3.40482e-46
												Defa21	9031.43	-2.55874	0.371831	4.42202e-15	3.80146e-13
												Defa20	13607.7	-2.60673	0.471202	2.65478e-11	1.33811e-09
												Defa2	15836.4	-2.62086	0.388372	1.25332e-14	1.01009e-12
												B3galt5	305.665	-2.74012	1.17248	6.09917e-06	0.000102899
												Pdia2	53.3705	-2.74831	0.373285	2.1124e-16	2.22362e-14
												Defa41	318.149	-2.76015	0.46211	2.59115e-12	1.53036e-10
												Ceacam10	96.3893	-2.85162	0.251898	2.26261e-32	1.25041e-29
												Defa5	2196.78	-2.93228	0.534515	6.41971e-11	3.0755e-09
												Lypd8l	1324.92	-2.98019	0.155573	4.32408e-84	1.33822e-80
												1810065E05Rik	34.0071	-3.03096	0.424568	2.71993e-15	2.41886e-13
												Defa22	7987.63	-3.25845	0.42049	6.73328e-17	7.89324e-15
												Defa33	6490.94	-3.57826	0.374036	2.98422e-23	7.57013e-21
												Duox2	3341.91	-3.60197	0.352815	5.63132e-26	1.93642e-23
												Defa32	2033.48	-3.68897	0.540886	1.52325e-13	1.06655e-11
												Duoxa2	209.743	-3.6992	0.323921	1.42602e-31	6.89571e-29
												Mptx2	2829.71	-3.79378	0.390738	1.13628e-23	2.98015e-21
												Defa35	66.4786	-3.87204	0.441387	6.87614e-20	1.223e-17
												Defa34	319.343	-4.17992	0.795864	1.73521e-09	6.43901e-08
												Reg3b	38871	-4.90436	0.656503	2.40782e-15	2.15368e-13
												Nos2	2605.48	-5.56936	0.177112	9.84393e-219	1.52325e-214
												Reg3g	28243.8	-6.28037	0.67166	3.58556e-23	8.94887e-21

## Sheet: C) Ileum DEGs
Dataset S4C: Significantly differentially expressed genes in bulk RNA sequencing of ileum from GF versus CONV-R mice.
Pregnancy Stage
Non-pregnant						E11.5						E17.5
Gene	Mean base expression	Log2(fold-difference) (GF/CONV-R)	Log2(fold-difference) standard error	p-value	Adjusted p-value	Gene	Mean base expression	Log2(fold-difference) (GF/CONV-R)	Log2(fold-difference) standard error	p-value	Adjusted p-value	Gene	Mean base expression	Log2(fold-difference) (GF/CONV-R)	Log2(fold-difference) standard error	p-value	Adjusted p-value
Cyp2d40	30.8539	3.93882	0.520533	2.20915e-15	3.83311e-13	Cyp2d40	50.3938	4.17485	0.662786	1.09737e-12	1.89624e-10	Rdh16f2	65.8263	3.66735	0.852083	8.32184e-08	5.22468e-06
1700057G04Rik	48.8121	3.80897	0.453201	3.21013e-18	8.22633e-16	Slc28a1	82.4104	4.12856	1.48736	2.19541e-06	7.71189e-05	Cyp2d40	31.8936	3.50992	1.20793	2.80506e-06	0.000106624
Slc28a1	77.9371	3.67291	0.820133	8.31118e-08	3.30404e-06	1700057G04Rik	102.026	3.86482	0.682601	1.1541e-10	1.18935e-08	Olfr165	61.0375	3.01627	0.272894	7.66678e-30	2.5995e-26
Aadac	166.386	3.61164	0.294677	1.72253e-35	1.79326e-32	Gm19276	61.3761	3.46752	0.367602	1.17943e-22	1.26104e-19	Plk5	26.5192	2.90716	0.523779	2.7181e-10	3.26808e-08
Plk5	18.6745	3.25948	0.509528	7.46938e-12	7.19176e-10	Ino80b	8.63348	3.43132	2.10788	1.66608e-05	0.000435138	Aqp3	206.221	2.87059	0.543713	1.05348e-09	1.06944e-07
Rdh7	231.24	3.21371	0.392924	2.35704e-17	5.69004e-15	Smcp	14.1821	3.3659	1.02764	2.44186e-06	8.47321e-05	Cyp4b1	1911.16	2.77834	0.362667	2.47692e-16	9.76539e-14
Slc5a4b	349.709	3.18426	0.299479	2.41302e-27	1.74755e-24	Slc5a4b	553.455	3.28164	0.42252	3.43098e-16	1.15086e-13	Apol9b	439.542	2.65495	0.465821	7.92935e-11	1.10186e-08
Fam151a	38.6278	3.12693	0.57842	1.4273e-09	8.55197e-08	Spsb4	208.802	3.21678	0.391028	9.7848e-18	4.08265e-15	Cyp2d26	2787.79	2.56393	0.474002	3.36003e-10	3.88915e-08
Cyp4b1	1501.43	2.97055	0.212035	1.51597e-45	3.15643e-42	Olfr165	88.9135	3.12452	0.676295	6.89661e-08	3.69844e-06	Foxq1	181.779	2.53319	0.766685	2.26892e-06	8.96622e-05
Cdh9	13.9525	2.92588	0.595227	1.0098e-08	4.88963e-07	Plk5	51.3998	3.10273	0.815973	9.76332e-07	3.83957e-05	Gm19276	42.3641	2.38247	0.440378	2.55464e-10	3.11574e-08
Spsb4	102.957	2.84852	0.35367	2.96951e-17	7.06617e-15	Cyp4b1	1986.6	3.04914	0.409909	6.47313e-15	1.73025e-12	Trim30e-ps1	22.1122	2.32075	0.583701	2.3456e-07	1.30377e-05
Dmrt3	46.5526	2.76588	0.367955	1.32248e-15	2.34347e-13	Dmrt3	118.115	2.98866	0.387998	9.56939e-16	3.03155e-13	1700016C15Rik	6.32866	2.30152	1.0595	3.45499e-05	0.000869028
Rdh16f2	26.2721	2.71528	0.486511	2.38842e-10	1.70017e-08	Rdh7	182.377	2.93427	0.498503	1.91721e-10	1.87415e-08	Lrat	893.904	2.11556	0.241651	5.81177e-21	7.03764e-18
Ttll6	64.8509	2.66308	0.392817	1.51932e-13	1.90281e-11	Cdh9	10.4071	2.91719	0.698742	3.81764e-07	1.66603e-05	Nat8f5	251.641	2.00891	0.601138	2.6048e-06	0.00010059
Cpn1	176.448	2.65276	0.208684	1.69682e-38	2.17415e-35	Ttll6	74.3395	2.79232	0.384021	2.8597e-14	6.79457e-12	Gal3st2b	512.376	2.00389	0.168719	4.13165e-35	3.50219e-31
Cyp2b10	9.73467	2.6159	0.763547	1.53585e-06	4.19388e-05	Angptl4	1361.93	2.78401	0.243114	2.71239e-31	1.16002e-27	Zmat4	85.703	1.98206	0.274124	1.55438e-15	5.37785e-13
Olfr165	55.0259	2.61144	0.391217	2.45768e-13	2.92412e-11	Cda	467.602	2.77809	0.455548	6.05663e-11	6.72797e-09	Spsb4	124.364	1.97932	0.658516	7.19752e-06	0.000234653
1700016C15Rik	12.5807	2.46176	0.702504	1.14093e-06	3.23206e-05	1700016C15Rik	11.2014	2.74545	0.756268	1.9321e-06	6.88592e-05	Cyp2c68	598.612	1.97399	0.505889	3.6941e-07	1.92105e-05
Gal3st2b	561.57	2.43727	0.107567	1.30359e-115	2.17139e-111	Aqp3	176.558	2.73829	0.496074	1.43543e-09	1.14747e-07	Ano6	7083.72	1.95182	0.59167	3.16778e-06	0.000119076
Cda	305.458	2.36798	0.306615	4.41444e-17	1.03565e-14	Trim30e-ps1	39.6413	2.5724	0.290279	8.28328e-20	5.66808e-17	Reg3a	779.536	1.9332	0.414695	1.33145e-08	1.05972e-06
Serpina1c	8.66347	2.28166	1.22217	4.87481e-05	0.000792543	Aadac	94.5118	2.55096	0.381398	1.4402e-12	2.43936e-10	Slc47a1	663.435	1.9212	0.445222	6.91469e-08	4.54087e-06
Gm19276	43.6969	2.22428	0.530832	7.60931e-08	3.05418e-06	Cpn1	125.372	2.49252	0.382697	4.09935e-12	6.43372e-10	Maob	1489.76	1.8561	0.342498	2.80189e-10	3.32171e-08
Apol9b	231.592	2.11604	0.376223	3.93229e-11	3.24258e-09	Cdkl1	112.742	2.47878	0.333542	7.84489e-15	2.06465e-12	Fras1	874.19	1.81933	0.569748	5.2065e-06	0.000181244
Slc25a45	296.59	2.10826	0.211223	2.29613e-26	1.41654e-23	Acox2	291.939	2.38666	0.437615	1.40121e-09	1.13069e-07	Guca2b	4077.83	1.79405	0.545391	4.07285e-06	0.000146286
Trim30e-ps1	32.0691	2.07229	0.400711	5.2548e-10	3.45965e-08	Cyp2c23	20.2371	2.37294	0.467263	8.50729e-09	5.81672e-07	Apol9a	399.461	1.73487	0.516334	3.65066e-06	0.00013396
Akr1c19	2327.31	2.06058	0.152536	1.29914e-44	2.40442e-41	Edn1	102.713	2.32261	0.297701	3.56363e-16	1.17237e-13	Tafa3	20.633	1.72835	1.21603	0.00022463	0.0039873
Acox2	247.964	1.89122	0.198785	2.46596e-24	1.25717e-21	Ppm1j	89.3194	2.24685	0.489733	5.92077e-08	3.236e-06	Pnliprp1	14.2124	1.68711	0.468219	1.83857e-06	7.33394e-05
Hsd17b13	191.918	1.88642	0.271795	7.43183e-15	1.17897e-12	Htr1d	23.8806	2.21327	0.718991	8.07049e-06	0.000234799	Nat8	348.388	1.67663	0.521532	6.29881e-06	0.000209791
Cyp2d26	1557.3	1.87182	0.492799	4.2161e-07	1.35575e-05	Cyp2d26	2065.44	2.17599	0.410356	1.85501e-09	1.45567e-07	Bche	3398.9	1.6544	0.538007	9.70007e-06	0.000303966
Aqp3	82.3372	1.83376	0.250649	5.47714e-16	1.07333e-13	Slc5a4a	755.479	2.11666	0.331996	3.54339e-12	5.71856e-10	Slc6a20b	509.414	1.64259	0.464413	2.53847e-06	9.83506e-05
Cdkl1	80.371	1.79242	0.424076	8.58727e-08	3.40567e-06	Gal3st2b	511.113	2.11132	0.394469	1.20128e-09	9.87999e-08	Tmem86a	1017.5	1.62483	0.476216	3.92464e-06	0.000142161
Arnt2	149.289	1.77544	0.2085	4.11486e-20	1.42794e-17	Aqp7	961.38	2.09131	0.318355	9.40097e-13	1.67523e-10	Alppl2	25.8347	1.61958	0.572342	1.93972e-05	0.000542641
Fras1	601.04	1.75239	0.206525	6.11979e-20	2.08035e-17	Ly6m	3258.3	2.03007	0.394363	2.70721e-09	2.06751e-07	Mroh7	88.987	1.61335	0.377852	1.77632e-07	1.01736e-05
Slc5a4a	207.447	1.72498	0.388473	4.02483e-08	1.74587e-06	Lancl3	136.84	2.02214	0.411812	8.5345e-09	5.81672e-07	Hsd17b13	239.954	1.58266	0.289793	5.51572e-10	6.03277e-08
Sorcs3	48.418	1.72185	0.344194	2.62309e-09	1.43255e-07	Prkag3	20.4229	2.0139	0.468341	1.27642e-07	6.38469e-06	Acox2	174.48	1.58165	0.229968	7.24789e-14	1.80696e-11
Nat8f5	169.945	1.6983	0.276008	3.64154e-12	3.65404e-10	Sorcs3	49.1792	1.95804	0.358591	4.21801e-10	3.9647e-08	Sord	4330.58	1.56161	0.281859	3.85916e-10	4.33274e-08
Lrat	704.694	1.6506	0.221771	5.83783e-16	1.13071e-13	Lrat	942.115	1.88526	0.200788	5.86807e-23	7.17036e-20	Fam151a	57.5348	1.55574	0.815122	0.000144857	0.00279699
Hsd3b3	1141.18	1.64276	0.218471	3.43152e-16	6.9347e-14	Slc47a1	617.445	1.87519	0.422994	5.62104e-08	3.10191e-06	Bmp8b	152.504	1.48283	0.20042	2.64216e-15	8.95849e-13
Mt2	188.489	1.63759	0.416392	4.25171e-07	1.36194e-05	Tymp	226.799	1.7997	0.362056	3.6936e-09	2.73535e-07	Odf3b	121.179	1.4611	0.490098	1.8742e-05	0.000528673
Ces1g	251.17	1.61153	0.642775	2.58454e-05	0.000463908	Ankrd29	119.359	1.77979	0.316162	9.58622e-11	1.01229e-08	Slc6a20a	5741.33	1.45251	0.486807	1.90013e-05	0.000534281
Mir6236	5690.89	1.60546	1.03833	0.000169224	0.0022068	Nat8f5	253.905	1.76496	0.498569	1.70145e-06	6.17978e-05	Ugt2b36	116.494	1.45112	0.175421	2.98927e-18	1.8099e-15
Klhdc7b	35.3736	1.59128	0.69044	4.1093e-05	0.000684698	Epop	46.6091	1.75455	0.43152	2.30284e-07	1.06185e-05	Cyp17a1	6.22821	1.43107	0.821575	0.000239778	0.00418206
Mt1	1100.57	1.57528	0.225724	3.02375e-14	4.34195e-12	Smim9	52.2673	1.75326	0.348428	2.46208e-09	1.89724e-07	Arnt2	125.608	1.40776	0.213799	1.22826e-12	2.50876e-10
Serpina1b	455.871	1.55411	0.253732	1.04423e-11	9.66318e-10	Nat8	354.198	1.71476	0.411264	1.4397e-07	7.05699e-06	Prkg2	1573.64	1.40448	0.311313	1.30269e-07	7.7488e-06
Tymp	137.872	1.51927	0.264872	1.34205e-10	1.02075e-08	Slc6a20b	594.625	1.71137	0.323314	5.61533e-10	5.06434e-08	Rnase1	80.7717	1.40026	0.348596	9.61299e-07	4.32279e-05
Cyp2c68	481.691	1.5097	0.202097	1.31444e-15	2.34347e-13	Slc25a45	312.958	1.70929	0.366286	1.46731e-08	9.40124e-07	Anxa13	960.984	1.39682	0.598197	8.89707e-05	0.00186443
Ugt2b5	400.367	1.49673	0.220223	1.87785e-13	2.28316e-11	Odf3b	135.559	1.69074	0.516093	4.00881e-06	0.000131126	Alpi	8514.26	1.39674	0.381384	3.26951e-06	0.000122628
Ppm1j	64.7721	1.48763	0.238126	7.45256e-12	7.19176e-10	Rdh16f2	24.9016	1.68987	0.911915	0.000150719	0.00274292	Wif1	7.39388	1.38177	0.726934	0.000203011	0.00369276
Pbld1	85.0261	1.47719	0.415439	2.35317e-06	5.99339e-05	Akr1c19	1644.56	1.67289	0.170485	3.1997e-25	4.97611e-22	Gabrd	9.33321	1.36516	0.76036	0.000250241	0.00434221
Fabp2	8834.55	1.47525	0.221048	5.00415e-13	5.70919e-11	Ano6	4993.57	1.66882	0.345505	6.2503e-09	4.36424e-07	Bmp1	1103.02	1.36405	0.215873	8.54199e-12	1.44812e-09
Gclc	1484.25	1.43513	0.10236	3.67653e-46	8.74857e-43	Slc34a3	18.3575	1.66831	0.877364	0.000139175	0.00256282	Angptl4	1213.41	1.35148	0.337756	1.18228e-06	5.10003e-05
Slc6a20b	449.79	1.435	0.250053	2.15767e-10	1.56945e-08	Bmp8b	218.481	1.63553	0.34378	8.83266e-09	5.92715e-07	Hpgd	3202.76	1.35015	0.211163	5.6055e-12	1.00488e-09
Nr1i3	44.2286	1.42984	0.253039	3.64533e-10	2.46831e-08	Guca2b	4069.07	1.62759	0.48789	3.30416e-06	0.000109969	Tspan5	1139.32	1.33939	0.23297	3.06931e-10	3.58855e-08
Chst8	69.3903	1.42624	0.338667	3.07546e-07	1.02867e-05	Pmp22	19449.2	1.60829	0.185043	1.05226e-20	9.00052e-18	Fmo5	4263.26	1.33673	0.387036	7.23651e-06	0.000235471
Akr1c13	921.078	1.40896	0.129131	3.78055e-29	2.86239e-26	Tppp	2251.28	1.58817	0.244004	2.73389e-13	5.50219e-11	Abcc6	588.584	1.32924	0.591748	0.000122062	0.00242877
Cyp2c65	1008.38	1.40182	0.288175	2.25702e-08	1.02161e-06	Arnt2	173.919	1.5731	0.247174	7.21628e-13	1.30963e-10	Gsta4	222.377	1.31874	0.431532	2.18657e-05	0.000601769
Ano6	4671.14	1.39573	0.161496	2.11411e-19	6.6443e-17	Pck1	1276	1.56223	0.369227	1.06334e-07	5.44628e-06	Rnf32	207.143	1.31202	0.131158	6.75524e-25	1.63602e-21
Aldh1a1	4861.38	1.39389	0.199073	8.83097e-14	1.18627e-11	Rasgef1b	923.213	1.55749	0.284431	1.82111e-10	1.81127e-08	Faah	2229.28	1.27597	0.480848	6.07761e-05	0.00137746
Nceh1	687.65	1.39022	0.123613	1.02304e-30	8.11467e-28	Treh	1956.87	1.55326	0.390163	3.09731e-07	1.37999e-05	Gp6	32.4109	1.26871	0.423363	2.84161e-05	0.000744571
Maob	977.897	1.38768	0.191497	1.59163e-14	2.38845e-12	Nceh1	671.321	1.54466	0.191934	2.58194e-18	1.13254e-15	Vwa1	620.775	1.2626	0.597989	0.000181555	0.00335648
Bmp8b	148.275	1.38532	0.246949	5.75529e-10	3.74476e-08	Dusp12	330.623	1.54437	0.332065	1.51843e-08	9.69246e-07	Aldh1a1	6336.45	1.25692	0.142614	7.00153e-20	5.93485e-17
Guca2b	2846.82	1.37531	0.224924	3.29077e-11	2.75449e-09	S100a6	1108.3	1.52908	0.277088	1.45705e-10	1.47293e-08	Aqp7	820.316	1.25591	0.365153	9.22915e-06	0.000291906
Odf3b	82.107	1.37251	0.286734	3.59445e-08	1.57146e-06	Trib3	127.354	1.51649	0.399729	6.69037e-07	2.75788e-05	Iyd	451.062	1.25498	0.346619	5.43279e-06	0.00018702
Bche	2081.15	1.36242	0.170067	5.23903e-17	1.21204e-14	Tafa3	9.58469	1.51079	0.657212	6.44554e-05	0.00136804	Rims4	45.8935	1.24777	0.263905	8.522e-08	5.31152e-06
Reg3a	1024.17	1.36134	0.217691	1.50976e-11	1.35205e-09	Acaa1b	78.0308	1.50512	0.922577	0.000279532	0.00453634	2010106E10Rik	3766.66	1.24322	0.455771	5.58024e-05	0.0012871
Prkag3	24.0997	1.35844	0.54686	4.3194e-05	0.000714285	Bmp1	1236.91	1.50353	0.276237	2.33186e-10	2.22856e-08	Pbld2	941.01	1.24044	0.388489	1.8619e-05	0.000526079
Cyp4f15	5.94668	1.34297	1.40503	0.000461431	0.00498447	Klhdc7b	36.831	1.50098	0.331932	2.94804e-08	1.76336e-06	Ddc	1204.06	1.22231	0.532032	0.000141022	0.0027337
Slc6a20a	5419.85	1.33279	0.215418	2.61663e-11	2.24666e-09	Myo3a	20.959	1.47323	0.665795	8.17142e-05	0.00164071	Fabp2	10607.9	1.22138	0.238413	1.40937e-08	1.10616e-06
Aqp7	620.41	1.33257	0.18803	6.86349e-14	9.44836e-12	Asz1	7.81355	1.45408	1.07206	0.000482053	0.00699447	Pappa2	48.0938	1.21619	0.273381	3.12038e-07	1.6583e-05
Susd2	2546.53	1.33138	0.173877	1.0206e-15	1.86815e-13	Tspan5	1310.91	1.45321	0.264189	1.85115e-10	1.81998e-08	Slc15a1	16077.2	1.2063	0.298488	1.52727e-06	6.31506e-05
Htr1d	22.0447	1.32885	0.402916	6.99653e-06	0.000152142	Map3k6	1027.22	1.44942	0.285207	1.91185e-09	1.49342e-07	C730002L08Rik	28.8196	1.20187	0.30838	2.541e-06	9.83506e-05
Dusp12	307.008	1.32771	0.212073	1.70412e-11	1.50188e-09	Nxph3	25.0841	1.42525	0.70998	0.000137439	0.00253359	Svip	635.512	1.19998	0.246592	5.20193e-08	3.59952e-06
Smim9	34.0932	1.3254	0.393804	5.89592e-06	0.000131993	Susd2	3702.77	1.41556	0.351293	2.97436e-07	1.33901e-05	Dusp12	255.806	1.19259	0.289457	1.18729e-06	5.10866e-05
Treh	1353.4	1.31782	0.252243	5.6848e-09	2.94074e-07	Apoc3	562.991	1.41167	0.547968	3.52771e-05	0.000835852	Susd2	3035.69	1.18342	0.263313	2.80865e-07	1.5164e-05
S100a6	1198.02	1.31015	0.216481	6.51287e-11	5.24081e-09	Bok	356.4	1.40751	0.370798	7.59473e-07	3.09341e-05	Gk	5358.11	1.16939	0.209862	1.5489e-09	1.48734e-07
Sord	4509.56	1.29631	0.161887	7.77598e-17	1.75033e-14	Gclc	1472.67	1.40472	0.16672	1.59606e-19	1.01125e-16	Vat1	3544.86	1.13994	0.115552	5.51732e-24	1.03928e-20
Gm3776	31.7285	1.27903	0.380035	6.52114e-06	0.000143302	Dnhd1	260.91	1.37432	0.436121	7.29123e-06	0.000214684	Prkag3	14.1293	1.12379	0.52699	0.000241287	0.00420405
Enpp7	377.69	1.27406	0.588376	9.66081e-05	0.0014047	Arl14	31.3082	1.36654	0.477189	1.71462e-05	0.0004451	Osbpl6	1395.17	1.1037	0.365688	3.82981e-05	0.000942679
Tafa3	8.89334	1.27273	0.744382	0.000218363	0.00270999	Grin2a	158.793	1.36326	0.353895	6.66301e-07	2.75324e-05	Scgb2b17	36.2781	1.10162	1.12478	0.00110833	0.0141804
Gsta1	361.511	1.26165	0.142296	6.30365e-20	2.1e-17	Dsg4	24.8087	1.35484	0.439573	9.25696e-06	0.000266149	Tppp	1622.68	1.08904	0.347929	2.97203e-05	0.000771591
Syt17	144.151	1.26045	0.182063	2.98507e-13	3.52641e-11	Slc6a19	22308.5	1.3481	0.238695	1.13095e-10	1.17256e-08	Rnd2	220.211	1.0758	0.373067	5.56468e-05	0.00128526
Abcc2	2875.21	1.25858	0.515865	5.84206e-05	0.000914418	Rnf32	219.502	1.34798	0.315073	1.21639e-07	6.12021e-06	Hexb	1854.55	1.07273	0.153242	2.50665e-13	5.51885e-11
Hsd3b2	239.791	1.25056	0.168291	8.21154e-15	1.29037e-12	Sord	4993.15	1.34627	0.317642	1.4512e-07	7.09304e-06	Retreg1	1329.65	1.06976	0.226753	1.34398e-07	7.93885e-06
Tspan5	1173.92	1.24695	0.143265	2.82212e-19	8.70519e-17	Prkg2	1421.76	1.34465	0.163513	1.24601e-18	6.09014e-16	Castor2	2506.07	1.0675	0.270255	2.70962e-06	0.00010346
Bmp1	956.594	1.23107	0.16396	4.94123e-15	8.2306e-13	Garem1	1521.79	1.3345	0.225837	2.53186e-11	3.06113e-09	Rgn	22.548	1.06676	0.763484	0.00088383	0.012035
Iyd	234.3	1.2307	0.24756	2.36546e-08	1.06779e-06	Bco1	290.086	1.31395	0.199453	3.60103e-13	7.00032e-11	Ifi27l2b	1527.61	1.06131	0.444303	0.000169327	0.0031636
Sprr1a	70.1313	1.23006	0.369878	7.96975e-06	0.000170852	Hpgd	3369.69	1.31324	0.18484	9.62985e-15	2.49603e-12	Igsf9	5221.62	1.06058	0.196931	5.39157e-09	4.83615e-07
Ugt2b36	133.512	1.22788	0.220699	1.29909e-09	7.86873e-08	Slc15a1	15360.7	1.30734	0.211452	5.3056e-12	8.03212e-10	Ugt2b5	441.992	1.05215	0.35277	4.56694e-05	0.00109355
Vat1	3648.7	1.21516	0.125714	4.44124e-23	2.11365e-20	Sardh	230.14	1.29628	0.283084	3.73678e-08	2.16695e-06	Acnat1	1009.9	1.04834	0.123831	2.92924e-18	1.8099e-15
Gsta4	275.669	1.21041	0.184414	3.80941e-12	3.7996e-10	Mt1	1097.2	1.29157	0.165682	5.79753e-17	2.20397e-14	Hmga1b	7.24196	1.04316	1.1237	0.00129179	0.0158924
Hpgd	3297.01	1.19156	0.16148	1.43998e-14	2.18053e-12	Chst8	96.9856	1.28379	0.463671	2.52954e-05	0.000628054	0610005C13Rik	598.519	1.02928	0.427854	0.000174732	0.0032552
Rnf32	177.66	1.18676	0.209302	7.85315e-10	4.91766e-08	Bche	2038.41	1.28279	0.244408	1.41301e-09	1.13485e-07	Agr3	17.6068	1.01996	0.571952	0.000571097	0.00850666
Fmo5	3211.4	1.18408	0.210168	9.55789e-10	5.91843e-08	Fras1	722.277	1.28195	0.415276	1.03564e-05	0.000290913	Cyp4f14	13515.3	1.01494	0.162852	4.46201e-11	6.6942e-09
Cyp4f16	3251.7	1.17538	0.129581	1.36242e-20	5.15767e-18	Foxq1	74.8802	1.28163	0.499376	4.31177e-05	0.000989459	Plscr4	296.509	1.01363	0.2291	4.8834e-07	2.44936e-05
Gm5485	368.367	1.17164	0.2238	7.35008e-09	3.73263e-07	Mex3b	207.342	1.2783	0.278696	3.8512e-08	2.21284e-06	Tmem219	407.29	1.00552	0.266344	5.14337e-06	0.000180529
Grin2a	107.584	1.17077	0.281125	6.50521e-07	1.98011e-05	G6pc	383.966	1.27732	0.630449	0.000158066	0.0028364	Kyat1	456.714	0.994498	0.255196	3.46175e-06	0.000128418
Myo3a	15.7246	1.16463	0.648827	0.000238383	0.00291054	Slc35e3	334.192	1.27494	0.216756	4.0453e-11	4.58298e-09	Fam83b	2480.63	0.991934	0.173649	9.81406e-10	1.0145e-07
Ldlrad1	10.5342	1.16335	0.73892	0.000342424	0.00391472	Abcc2	2839.93	1.26121	0.592913	0.000128654	0.0024001	Arl13b	337.148	0.987578	0.12094	3.97402e-17	1.9249e-14
Anxa13	993.584	1.15823	0.150929	1.68307e-15	2.95103e-13	Clec2e	1042.68	1.25271	0.396979	8.96113e-06	0.000258513	Hnf4g	7146.54	0.987104	0.326014	4.4677e-05	0.00107434
Cutal	431.052	1.14764	0.183366	2.77869e-11	2.34947e-09	Mroh7	91.6611	1.24719	0.699637	0.00028149	0.00455577	Pax8	270.637	0.976936	0.310274	3.29948e-05	0.000844662
Atg16l2	408.396	1.1467	0.219997	8.26008e-09	4.14422e-07	Frmd3	117.827	1.2346	0.250458	9.01156e-09	5.99847e-07	1700057G04Rik	63.4481	0.975565	0.956794	0.00158126	0.0184661
Oit3	8.53082	1.14434	0.941372	0.000595876	0.00607808	Atg16l2	427.577	1.23136	0.230222	1.05632e-09	8.90168e-08	Rhebl1	140.125	0.97069	0.273117	1.04981e-05	0.000322419
Gimd1	23.1779	1.14017	1.01518	0.000668928	0.00668406	Cyp4f16	2834.93	1.23114	0.267604	4.32552e-08	2.44214e-06	Tbc1d24	929.551	0.963412	0.514961	0.000567391	0.00848235
Slc16a11	82.5995	1.12917	0.2865	1.42768e-06	3.94375e-05	Hsd3b3	969.679	1.23054	0.200132	1.01546e-11	1.43567e-09	Tymp	281.936	0.96323	0.636166	0.00100405	0.0131488
Rnd2	169.394	1.1248	0.187323	1.24381e-10	9.59176e-09	Clca4a	18449.8	1.22376	0.31453	8.27687e-07	3.31598e-05	Cgref1	1700.03	0.961129	0.470759	0.000416697	0.00663312
Alpi	5772.85	1.11853	0.219071	1.35503e-08	6.43039e-07	Maob	979.282	1.22235	0.262412	3.44456e-08	2.01113e-06	Coq8a	630.304	0.958423	0.167822	9.97113e-10	1.02449e-07
Nat8f6	12.3244	1.11828	0.628924	0.000273127	0.00325387	Syt17	171.289	1.21714	0.366371	5.84357e-06	0.000177875	Tmem144	426.772	0.955926	0.21376	4.07907e-07	2.08291e-05
Tm4sf5	1045.55	1.11594	0.138765	9.80672e-17	2.14935e-14	Reg3a	821.791	1.2125	0.191844	3.82428e-12	6.0576e-10	Nab2	354.621	0.955523	0.274663	1.32551e-05	0.000394928
Egr1	889.999	1.11426	0.332227	8.60363e-06	0.000182794	Lpar3	146.579	1.21083	0.464381	4.40857e-05	0.00100825	Apoa1	34639	0.954941	0.373153	0.000143412	0.00277225
Cth	1416.1	1.11251	0.152918	3.30892e-14	4.67091e-12	Creb3l3	906.692	1.20866	0.631042	0.000224549	0.00382225	Zyg11a	197.158	0.954424	0.212863	3.88564e-07	2.00833e-05
Tbc1d24	688.572	1.10116	0.173995	1.78186e-11	1.55395e-09	Pbld1	89.2137	1.20845	0.359918	5.34302e-06	0.00016649	Cndp1	566.223	0.949134	0.303973	3.62698e-05	0.000902911
Pcsk9	1759.16	1.09979	0.232326	7.02893e-08	2.84868e-06	Alpi	7568.04	1.19897	0.293291	4.22013e-07	1.80937e-05	Dpyd	4724	0.946138	0.255262	6.58453e-06	0.000217174
Ces1b	7.68545	1.09382	0.768627	0.000503819	0.0053081	Slc6a20a	5476.97	1.18118	0.329232	2.72191e-06	9.31274e-05	Agmo	2057.53	0.939698	0.586057	0.000940215	0.0126004
Clec2e	1089.49	1.09059	0.145408	6.31344e-15	1.01118e-12	Vat1	3547.92	1.17363	0.228305	4.12756e-09	3.03048e-07	Ttll6	49.6493	0.93744	0.871629	0.00172526	0.0196694
Mme	3146.09	1.0791	0.477999	0.000123301	0.0017101	Kcnu1	22.8183	1.17277	0.611736	0.000237777	0.00399966	Mfsd4b2	703.104	0.935292	0.522488	0.000701186	0.0100229
Faah	1744.31	1.07304	0.151817	1.36751e-13	1.75221e-11	Il1rl1	275.461	1.16907	0.248442	3.43503e-08	2.01113e-06	Zfp937	190.671	0.929769	0.448143	0.000418743	0.00665943
2010106E10Rik	2858.27	1.07275	0.270838	1.32446e-06	3.70783e-05	Naaladl1	90831.7	1.16872	0.25987	8.6995e-08	4.55114e-06	Glud1	4998.1	0.929333	0.331262	8.30903e-05	0.00176963
Aldh1a7	409.604	1.07252	0.194525	1.7009e-09	9.83749e-08	Vgll3	133.588	1.16791	0.197991	6.59225e-11	7.13757e-09	B4galt6	3592.78	0.923565	0.168572	3.49393e-09	3.18455e-07
Tmem86a	725.811	1.06574	0.206117	9.26659e-09	4.56667e-07	Igsf9	6260.29	1.1641	0.273667	2.45584e-07	1.12332e-05	Idh1	3662.36	0.921288	0.29464	3.65558e-05	0.000908697
Slc25a34	374.867	1.0646	0.251146	4.86561e-07	1.51772e-05	Cutal	465.122	1.16387	0.183384	4.30409e-12	6.63334e-10	Aldh3a2	3665.32	0.919325	0.207394	4.71129e-07	2.37005e-05
Slc5a11	524.349	1.06193	0.301055	5.31891e-06	0.00012054	Slc7a15	1167.7	1.15822	0.52158	0.000124206	0.00233237	Slc35e3	419.033	0.915578	0.419822	0.000347858	0.00568682
Sult1c2	105.385	1.05746	0.289805	3.65751e-06	8.77343e-05	2010106E10Rik	3946.43	1.15708	0.356629	8.59652e-06	0.000249679	Slc7a15	1882.64	0.912671	0.6642	0.00139885	0.0169028
Pbld2	694.644	1.05461	0.174811	9.45802e-11	7.43124e-09	Tmem144	591.79	1.15588	0.321324	2.82883e-06	9.62083e-05	Pdxk	2338.38	0.906926	0.363773	0.000178937	0.00331895
Slc47a1	405.637	1.04947	0.354492	2.58799e-05	0.000464027	Slc5a12	830.467	1.15576	0.229124	7.24566e-09	5.01828e-07	Apob	144730	0.905235	0.404875	0.000316126	0.00528529
Igsf9	5692.78	1.04697	0.177853	2.12843e-10	1.55497e-08	Plg	16.4829	1.15376	0.826056	0.000707989	0.00959746	Trib3	125.371	0.900935	0.5604	0.00103946	0.0134828
Dnhd1	186.378	1.04661	0.213212	2.99618e-08	1.33442e-06	Rbp2	1258.02	1.15222	0.54044	0.000153706	0.00278248	Cth	1194.32	0.899484	0.110305	4.4139e-17	2.07858e-14
Ttr	53.5067	1.04259	0.351688	2.57606e-05	0.000462885	Slc2a5	586.601	1.15117	0.349831	7.59412e-06	0.000222835	Bmp8a	213.528	0.899425	0.558525	0.00103936	0.0134828
Nab2	298.486	1.03895	0.16652	2.6746e-11	2.28465e-09	Iyd	386.793	1.14943	0.304327	1.55845e-06	5.72709e-05	Gm5485	366.328	0.899068	0.180702	4.27312e-08	3.0059e-06
Svip	601.203	1.03515	0.169725	6.06866e-11	4.93101e-09	Gk	5892.66	1.13937	0.207967	8.22053e-10	7.10245e-08	D630023F18Rik	14.3432	0.898167	0.51998	0.000859483	0.0117792
Garem1	1306.18	1.03391	0.175421	1.96219e-10	1.4462e-08	Tmem86a	806.343	1.13822	0.279242	5.38701e-07	2.26426e-05	Sardh	258.488	0.893802	0.354596	0.000171007	0.0031893
Defb37	19.6781	1.03344	0.560934	0.000300411	0.00352391	Castor2	2524.59	1.13273	0.236933	2.80915e-08	1.68714e-06	Reep6	1685.57	0.891107	0.282034	3.38878e-05	0.000857463
Atp7b	250.749	1.02598	0.262663	1.53412e-06	4.19388e-05	Akr1c13	792.061	1.12437	0.179677	9.38275e-12	1.33895e-09	Depdc7	326.312	0.889945	0.268416	2.17809e-05	0.00060041
Mir6240	6.44655	1.02157	1.16365	0.00101426	0.00944881	Enc1	941.135	1.12022	0.232862	2.56809e-08	1.56343e-06	L2hgdh	843.456	0.887676	0.401793	0.000345253	0.00565192
Osbpl6	1091.28	1.02141	0.116549	2.01628e-19	6.45869e-17	Tchh	42.5901	1.12005	0.436389	5.9162e-05	0.00126987	Bok	292.551	0.887311	0.204203	6.50639e-07	3.14253e-05
Phgr1	2972.67	1.01884	0.183194	1.13764e-09	6.99251e-08	Zmat4	90.8189	1.11441	0.452228	7.68854e-05	0.0015614	Cftr	3917.24	0.881517	0.123805	1.19404e-13	2.77296e-11
Arg2	685.017	1.01844	0.226019	1.58137e-07	5.85974e-06	Ephx2	1495.63	1.10984	0.3594	1.52835e-05	0.000404103	Ccdc87	13.6185	0.872033	0.540263	0.00111414	0.0142015
Lmna	4627.78	1.01583	0.10188	2.49064e-24	1.25717e-21	Bmp8a	189.24	1.10795	0.417663	4.90952e-05	0.00109074	Sco2	275.411	0.863635	0.408469	0.000441204	0.00693853
Acer1	275.696	1.00731	0.195345	8.41793e-09	4.19813e-07	Hsd3b2	220.371	1.10657	0.199646	6.74012e-10	5.93701e-08	Sec16b	1578.87	0.858272	0.431225	0.000576169	0.00854882
Cyp2j6	1335.39	1.00308	0.126961	2.34912e-16	4.89117e-14	Mme	4376.75	1.10576	0.434282	6.42859e-05	0.00136783	Fmo4	906.921	0.852343	0.357494	0.00024763	0.00430129
Prkg2	1146.47	0.998966	0.176561	6.2966e-10	4.03394e-08	Aldh1a1	6203.27	1.10494	0.181719	3.07664e-11	3.63672e-09	Sowaha	758.104	0.846716	0.243753	1.34175e-05	0.000398365
Mex3b	139.018	0.997343	0.165192	7.47133e-11	5.95454e-09	Plekhg6	2557.3	1.10408	0.305082	3.04226e-06	0.000101847	Aldh1a7	470.561	0.845401	0.2265	5.81791e-06	0.000195961
Kcnh6	111.167	0.997011	0.24534	8.37947e-07	2.47477e-05	Plod2	594.187	1.1029	0.324276	6.14314e-06	0.000185345	Slc6a4	1020.92	0.844925	0.310989	0.000111723	0.00225482
Naaladl1	75020.5	0.996055	0.178271	9.07335e-10	5.63936e-08	Cry2	633.19	1.10115	0.173565	6.12263e-12	9.10781e-10	Pcbd1	401.216	0.838973	0.143993	4.49774e-10	5.01646e-08
Lancl3	120.986	0.995108	0.336597	2.71268e-05	0.000482748	Hsd17b13	185.002	1.09682	0.267999	5.75768e-07	2.40236e-05	Kcnh6	107.107	0.838891	0.24082	1.29537e-05	0.000387309
Kcnu1	22.8786	0.991596	0.470226	0.000199721	0.00253564	Slc5a11	782.031	1.09533	0.392496	3.55459e-05	0.000840183	Slc6a19	20256.2	0.835084	0.293865	8.14382e-05	0.00174321
Grm4	26.385	0.988816	0.355823	4.3225e-05	0.000714285	Pdzk1	3361.18	1.09524	0.429297	6.50732e-05	0.00137603	Mpzl2	801.923	0.831038	0.156032	6.69437e-09	5.79029e-07
Wnk4	302.285	0.988092	0.140253	1.18034e-13	1.56039e-11	Adamtsl5	1198.35	1.08969	0.322472	6.80914e-06	0.000202934	Slc25a37	4229.08	0.828699	0.131679	2.69088e-11	4.19373e-09
Nat8	246.422	0.987957	0.223111	2.00927e-07	7.21304e-06	Zfp939	221.319	1.08588	0.175343	1.69351e-11	2.16201e-09	Acy3	334.664	0.824863	0.407823	0.000576049	0.00854882
Cyp4f14	13809.2	0.986247	0.177253	9.83215e-10	6.06571e-08	Tmem219	448.405	1.08332	0.285656	1.78816e-06	6.44002e-05	Pdzk1	2762.52	0.824446	0.431529	0.000727043	0.0103143
Mirt2	4.85375	0.984159	1.04644	0.00111115	0.0101751	Cyp2c65	869.849	1.08126	0.430444	7.40015e-05	0.00152157	Slc5a11	1000.19	0.824206	0.722548	0.00236204	0.024612
Castor2	1967.3	0.977489	0.159315	3.80841e-11	3.15605e-09	Lamb3	3225.34	1.08067	0.118477	2.93435e-21	2.95282e-18	Hbegf	644.066	0.823524	0.251817	2.45913e-05	0.000663376
Zmat4	75.7302	0.97731	0.400796	0.00010007	0.00144192	Oxct2b	9.75983	1.07615	0.764366	0.000797025	0.0105422	Nek5	9.48126	0.820619	0.568554	0.0016834	0.0193824
Zyg11a	159.932	0.977237	0.296711	1.04867e-05	0.000217802	Fam83b	2723.59	1.07604	0.192267	5.6963e-10	5.07535e-08	Ubxn2a	2101.42	0.818722	0.164039	3.4174e-08	2.45488e-06
Me3	501.91	0.975232	0.205487	5.008e-08	2.09594e-06	Snord17	444.678	1.07141	0.403125	5.29247e-05	0.00116075	Fhit	53.8947	0.814752	0.325108	0.000193478	0.00354215
Slc6a19	16462.9	0.972899	0.225885	3.13306e-07	1.04584e-05	Phgr1	3005.49	1.07037	0.180466	8.72458e-11	9.32821e-09	Plekha1	2398.15	0.812899	0.148884	3.16785e-09	2.90295e-07
Plscr2	89.2781	0.972095	0.33485	3.15921e-05	0.000548156	Cyp4f14	16097.6	1.06854	0.277438	1.51408e-06	5.59424e-05	Ppara	851.289	0.811096	0.247696	2.41418e-05	0.000653795
L2hgdh	665.197	0.971045	0.120834	6.77416e-17	1.54571e-14	Tmem43	1099.87	1.06752	0.199404	2.16036e-09	1.67228e-07	Map3k13	1851.42	0.81013	0.301617	0.000123609	0.00245093
Abcc6	399.223	0.970795	0.208655	7.41925e-08	2.99231e-06	Rdh16	219.786	1.06092	0.300346	4.53605e-06	0.000145588	Cobl	8735.47	0.801667	0.159223	2.64409e-08	2.0101e-06
Selenbp1	1498.39	0.957755	0.281075	7.31541e-06	0.000158456	Acnat1	1054.49	1.05848	0.159349	1.08031e-12	1.8858e-10	Plekhg6	2144.48	0.797907	0.214712	5.81199e-06	0.000195961
Acbd4	821.591	0.955204	0.105227	8.74904e-21	3.46983e-18	Fmo5	3610.57	1.05636	0.295109	3.93905e-06	0.000130087	Gal3st1	489.542	0.797814	0.317352	0.000192614	0.00353015
Sowaha	829.912	0.953947	0.215095	1.76125e-07	6.44134e-06	Tbc1d24	672.094	1.0545	0.23617	1.47199e-07	7.17419e-06	Trdmt1	246.643	0.797231	0.21968	7.78595e-06	0.000249991
Hykk	529.193	0.952381	0.161962	1.45568e-10	1.09706e-08	Rai14	1216.66	1.05226	0.186416	4.7759e-10	4.44029e-08	Itpripl2	3641.8	0.796366	0.149591	6.15447e-09	5.37818e-07
Nr2e3	39.083	0.950709	0.31134	2.09381e-05	0.000388708	Vwa1	427.755	1.05023	0.334551	1.5375e-05	0.000405895	Mt1	1384.61	0.793477	0.162866	5.58745e-08	3.85057e-06
Mroh7	55.1604	0.950681	0.498163	0.000324882	0.00375021	Erc2	110.293	1.04635	0.298384	5.11209e-06	0.000160206	Fam20a	740.894	0.782624	0.266827	6.4177e-05	0.00143535
Ankrd29	76.7578	0.942856	0.381363	9.6643e-05	0.0014047	Trpm6	1934.75	1.04356	0.328273	1.39469e-05	0.000373379	Garem1	1132.83	0.781643	0.247433	3.35211e-05	0.000854095
Akr1c14	1161.8	0.942306	0.201386	5.93756e-08	2.43002e-06	C730002L08Rik	33.4278	1.04029	0.313585	9.34031e-06	0.000268095	Slc16a13	203.231	0.781412	0.198653	2.6276e-06	0.00010124
Angptl4	1330.38	0.931973	0.54304	0.000484313	0.00516467	Slc25a34	335.441	1.03936	0.452033	0.000134976	0.00250438	Tubal3	1175.6	0.78071	0.317486	0.000224038	0.00398125
Entpd5	3932.01	0.923268	0.120683	9.51837e-16	1.76164e-13	Apoa1	41439.7	1.03796	0.473301	0.000172148	0.00305491	Clrn1	25.3838	0.773646	0.348977	0.000405616	0.00650308
Fam83b	2302.77	0.921059	0.170499	1.63784e-09	9.53901e-08	Mt2	137.448	1.03758	0.335433	1.80912e-05	0.000466095	Acbd4	957.186	0.772477	0.346519	0.000394586	0.00635273
Bco1	226.31	0.919681	0.251072	3.00046e-06	7.39328e-05	Lmna	4243.64	1.02806	0.120772	8.38126e-19	4.48057e-16	Mfsd4b3-ps	478.138	0.772011	0.321951	0.00026273	0.00451272
Sardh	197.484	0.919347	0.171171	1.90803e-09	1.08842e-07	Pcdh19	320.948	1.025	0.341213	2.39532e-05	0.000598201	Cat	4201.21	0.770862	0.427079	0.00101186	0.0132158
Il1rl1	249.205	0.918773	0.240774	1.74653e-06	4.69983e-05	Fam118a	1073.18	1.02209	0.307954	9.72782e-06	0.000277356	Serpina1e	8.35266	0.768721	0.841272	0.00318728	0.030771
Ugdh	4067.47	0.918268	0.150688	3.38106e-11	2.81592e-09	Kcnh6	120.566	1.01833	0.312237	1.16644e-05	0.000324461	Gclc	1211.78	0.765158	0.309992	0.000221696	0.00396039
Tppp	1803.51	0.911854	0.493459	0.000400007	0.00446876	Osbpl6	1355.48	1.01775	0.279949	3.6105e-06	0.000119699	Slc26a8	14.909	0.763694	0.518563	0.00190859	0.0212038
Gstm6	53.5887	0.911558	0.280803	1.16128e-05	0.000237318	Tmigd1	15836.8	1.01586	0.266175	1.95821e-06	6.96446e-05	Aqp11	1181.47	0.757395	0.413404	0.0009848	0.0129723
Tcf23	83.8145	0.906809	0.374078	0.000113335	0.00160256	Rhebl1	161.704	1.00762	0.421276	0.00011804	0.00223622	Fbxl3	2924.47	0.756108	0.152087	3.09775e-08	2.28331e-06
Tm7sf2	802.614	0.905476	0.137866	1.62407e-12	1.72306e-10	Slc16a11	92.8479	1.00595	0.431887	0.000137032	0.0025288	Edn1	89.5387	0.752525	0.52707	0.0021206	0.0228213
Usp27x	21.8105	0.903987	0.593069	0.000717637	0.00709417	Flvcr2	303.014	1.00444	0.7102	0.000910626	0.0117217	Lrrc19	2097.11	0.75211	0.134103	1.15223e-09	1.14232e-07
Coq8a	568.821	0.90336	0.175892	5.75465e-09	2.95849e-07	Pax8	337.871	1.00395	0.349123	3.57376e-05	0.000842349	Akr1c19	2560.23	0.74803	0.640364	0.00300354	0.0294687
Tmem219	352.04	0.901388	0.166438	1.3552e-09	8.14929e-08	Clcn5	2501.5	1.00354	0.0987294	1.69956e-25	3.23048e-22	Dhfr	447.802	0.746907	0.354865	0.000547566	0.00827352
Rai14	1198.68	0.89944	0.158333	3.19149e-10	2.19028e-08	Plekha1	2626.78	1.00117	0.177497	5.67835e-10	5.07535e-08	Zhx3	1454.78	0.745272	0.23321	2.92758e-05	0.000761215
Plg	9.88483	0.883841	0.75977	0.0012168	0.0108969	Mir6236	3495.79	1.00093	0.882815	0.00147587	0.0169676	Glyctk	274.142	0.742214	0.406675	0.00103185	0.0134251
Maoa	8828.24	0.882419	0.136509	2.61662e-12	2.70714e-10	Slc6a4	1006.92	0.998275	0.20828	4.04166e-08	2.30469e-06	Slc16a10	4175.24	0.740093	0.578961	0.00273087	0.0274431
Klkb1	28.4434	0.881387	0.449259	0.000340441	0.00389741	Lct	60.0929	0.99623	0.83911	0.0013738	0.016108	2200002J24Rik	3.6683	0.738953	1.11832	0.00246616	0.0253848
Slc25a37	4542.3	0.877631	0.136273	2.92767e-12	2.9918e-10	L2hgdh	818.701	0.991554	0.254503	1.56008e-06	5.72709e-05	Mier3	1940.42	0.735944	0.172371	6.44936e-07	3.13737e-05
Agr3	19.5027	0.87679	0.598919	0.000851109	0.00818529	Qdpr	1877.99	0.986167	0.228236	3.13386e-07	1.39249e-05	Ppp1r3e	40.3474	0.734237	0.274405	0.000130682	0.00256527
Slc16a13	186.961	0.87207	0.130249	5.31268e-13	5.97928e-11	Amn	2863.84	0.984255	0.284586	6.91111e-06	0.000205258	Wwc1	2104.4	0.734164	0.0935529	3.25661e-16	1.22687e-13
Pmp22	14363.9	0.870466	0.235291	2.3849e-06	6.05568e-05	Ugt2b5	346.389	0.979502	0.22136	2.07291e-07	9.66246e-06	Cenpv	667.142	0.733653	0.231557	3.15231e-05	0.000812175
Pdxk	1838.48	0.868294	0.171267	6.55054e-09	3.3573e-07	Prkx	1068.36	0.978522	0.188403	6.19446e-09	4.34298e-07	Cubn	56406.4	0.731267	0.383314	0.000880843	0.012004
Rbp2	691.343	0.865373	0.276386	1.60183e-05	0.000310614	Cubn	63390.7	0.976097	0.301048	1.36476e-05	0.000368248	Galm	1937.41	0.730713	0.432798	0.00140552	0.0169593
Bok	247.866	0.863053	0.231672	2.13506e-06	5.54816e-05	Gm10814	38.2296	0.96929	0.344005	4.54303e-05	0.00102937	Slc37a4	837.701	0.728524	0.518987	0.00237117	0.0246616
Cndp1	507.731	0.857641	0.192443	1.10361e-07	4.27509e-06	Arl13b	349.695	0.969141	0.205663	6.12476e-08	3.32623e-06	Cyp2c67	6.02975	0.727854	1.18307	0.00199486	0.0219034
Kyat1	325.439	0.857324	0.202419	2.84532e-07	9.69214e-06	Cndp1	647.108	0.969025	0.252766	2.0361e-06	7.19661e-05	Nr1h3	565.22	0.723815	0.206006	1.02793e-05	0.000316434
Insm1	66.4895	0.854005	0.276071	1.78672e-05	0.000341301	Plpp1	538.227	0.968681	0.268099	4.33166e-06	0.000139815	Slc27a4	11158.6	0.723172	0.191544	4.12734e-06	0.000147618
Cyp17a1	7.31017	0.852487	0.779752	0.00143256	0.0124282	Scin	5265.86	0.968078	0.19247	1.40749e-08	9.05186e-07	Plbd1	1693.59	0.722464	0.240235	5.08269e-05	0.00118383
Slc30a4	4793.11	0.85065	0.124694	1.86693e-13	2.28316e-11	Ano10	2238.31	0.966931	0.195113	2.00695e-08	1.25303e-06	Nrn1	50.4559	0.721817	0.340146	0.000544611	0.00825358
Shisa2	338.161	0.847501	0.190669	1.11291e-07	4.29722e-06	P2ry2	1102.26	0.96441	0.217209	1.99581e-07	9.40559e-06	Slc41a2	1635.7	0.721685	0.27872	0.000165702	0.00310746
Vav3	267.118	0.845178	0.168825	7.87628e-09	3.9636e-07	Pbld2	829.521	0.96373	0.341317	4.53522e-05	0.00102897	Ces1f	1605.95	0.720948	0.410555	0.00125006	0.0154801
9130024F11Rik	141.441	0.840867	0.163318	3.73599e-09	1.98186e-07	Plscr1	2440.04	0.960617	0.187396	8.89594e-09	5.94464e-07	Pgm2	1848.51	0.7202	0.211494	1.46472e-05	0.000429609
Plscr4	323.932	0.837489	0.153206	6.78716e-10	4.29862e-08	Ston2	1290.62	0.957004	0.17438	1.40019e-09	1.13069e-07	Rtn4r	100.404	0.719597	0.388211	0.00101544	0.0132421
Slc27a4	10017.7	0.837215	0.144624	1.10475e-10	8.59896e-09	Sowaha	877.978	0.95404	0.237731	1.0905e-06	4.25917e-05	Akr1c13	1083.56	0.709531	0.495204	0.0023967	0.0248556
Hoga1	62.7028	0.836156	0.270783	1.79606e-05	0.000342692	Sgk2	1511.95	0.953455	0.389045	0.00011834	0.00223942	Slc30a4	4371.7	0.705809	0.0969549	2.08441e-14	6.09257e-12
Tstd1	211.084	0.834937	0.159823	2.43669e-09	1.34844e-07	Sgk1	6074.66	0.947899	0.475296	0.000333071	0.00519447	Akr1e1	589.929	0.702469	0.123201	5.49665e-10	6.03277e-08
Plekhg6	1984.75	0.833292	0.163273	4.49656e-09	2.36275e-07	0610005C13Rik	495.453	0.9393	0.236605	1.30823e-06	4.95129e-05	Oat	10386.8	0.698429	0.270309	0.000169442	0.0031636
Qdpr	1573.87	0.832989	0.130977	3.32763e-12	3.35929e-10	Wwc1	2479.84	0.938539	0.161062	2.19919e-10	2.12551e-08	Adamtsl5	1025.63	0.696947	0.293539	0.000297056	0.00501986
Ephx2	1015.85	0.826342	0.180109	5.31274e-08	2.20684e-06	Slc26a6	5803.88	0.937565	0.197933	5.6995e-08	3.12504e-06	Hoga1	56.495	0.696493	0.264366	0.000147382	0.00283284
Gk	5649.49	0.82558	0.207972	7.58165e-07	2.25111e-05	Kyat1	477.151	0.934111	0.311045	2.98967e-05	0.000727514	Cnksr3	842.571	0.695417	0.141065	2.98628e-08	2.21076e-06
Fam167a	54.2149	0.820798	0.390024	0.000276858	0.00328464	Cat	3618.91	0.931549	0.238371	1.65878e-06	6.06342e-05	Zfp939	168.747	0.69531	0.428644	0.00175107	0.019904
Slc15a1	11911	0.820638	0.260106	1.4317e-05	0.000280894	Abcc5	732.006	0.927151	0.158071	1.77817e-10	1.7789e-08	Als2	979.393	0.694	0.427462	0.00175171	0.019904
Fam161a	80.8018	0.819892	0.253063	1.08209e-05	0.000224183	Slc7a8	1559.34	0.925618	0.200203	9.51809e-08	4.91921e-06	Flvcr1	1100.35	0.693789	0.490877	0.00259779	0.0263716
Tmem144	533.851	0.819541	0.249537	9.32299e-06	0.000195643	Hexb	2097.03	0.924074	0.23127	1.21286e-06	4.65211e-05	Homer2	727.102	0.693464	0.494046	0.00264323	0.0266963
Enc1	882.454	0.819289	0.277701	2.73585e-05	0.00048635	Slc34a2	36100.3	0.923931	0.303848	2.75059e-05	0.000675097	P2ry1	743.483	0.687568	0.235035	6.36921e-05	0.00143016
Syt2	283.079	0.81927	0.2661	1.82823e-05	0.000347238	Rnd2	227.99	0.923924	0.494231	0.000460202	0.00675767	Rai14	1019.44	0.686535	0.229887	5.29729e-05	0.00122852
Reep6	1336.11	0.81719	0.145041	2.31745e-10	1.65673e-08	Slc27a4	12282.4	0.92118	0.322642	4.62284e-05	0.00104331	Ngef	710.046	0.684585	0.118885	3.65123e-10	4.15432e-08
Adamtsl5	971.915	0.816528	0.191782	2.22594e-07	7.82432e-06	Slc10a2	15370.4	0.920518	0.106934	4.74214e-19	2.79737e-16	1810034E14Rik	72.7252	0.683142	0.356571	0.00094304	0.0126103
Ddc	785.977	0.816134	0.278906	2.94322e-05	0.000518237	Mier3	2033.03	0.920226	0.116843	1.99961e-16	6.98109e-14	Nt5e	730.908	0.682134	0.305969	0.00043775	0.00689701
Edn1	86.1359	0.815417	0.475203	0.00065592	0.00658966	B4galt6	3412.53	0.919926	0.123783	5.95216e-15	1.61625e-12	Fchsd2	1403.93	0.681846	0.449437	0.00223031	0.0236908
Acnat1	963.687	0.81502	0.193525	2.69807e-07	9.30425e-06	Zyg11a	209.108	0.917427	0.276655	1.23375e-05	0.000339867	Dmrt3	49.7087	0.680353	0.742914	0.00450634	0.0397068
Fos	2056.59	0.8123	0.277983	2.97731e-05	0.000521483	Bicd1	683.537	0.917219	0.174691	4.93806e-09	3.54939e-07	Sgk1	5475.25	0.679322	0.219853	3.83121e-05	0.000942679
Retreg1	1090.34	0.809925	0.152638	1.35072e-09	8.14929e-08	Vmn1r91	36.2647	0.916162	0.433651	0.000282297	0.00456353	Dgat1	5864.2	0.679116	0.428236	0.00196266	0.0216198
Aldoc	108.445	0.808967	0.209545	1.11605e-06	3.17235e-05	Gm16287	21.7822	0.914585	0.485181	0.000457527	0.00672993	Ly6m	2667.5	0.675842	0.218528	3.78609e-05	0.000935651
Emp1	10829.5	0.806178	0.152552	1.48179e-09	8.7837e-08	Atp7b	242.66	0.910119	0.311448	3.95047e-05	0.00091079	Cxcl11	115.964	0.674844	0.412793	0.00179363	0.0202987
Hsd11b2	854.859	0.805252	0.183847	1.24757e-07	4.72291e-06	D430020J02Rik	126.439	0.904584	0.244696	3.63065e-06	0.000120134	Slc35c2	1354.85	0.673577	0.559301	0.00378258	0.0349652
Phlda1	460.012	0.797296	0.244268	9.74309e-06	0.000203627	Me3	459.183	0.903901	0.214267	5.23634e-07	2.20636e-05	Atg16l2	322.143	0.673039	0.378341	0.00131655	0.0161385
Hexb	1889.5	0.794219	0.176955	7.3199e-08	2.95941e-06	Aldh1a7	506.348	0.902421	0.192691	7.37961e-08	3.92059e-06	Erlin1	1454.51	0.672263	0.165718	1.25062e-06	5.32709e-05
Krt4	5.46373	0.793405	0.986421	0.00197936	0.0157601	Acbd4	939.856	0.900595	0.371988	0.000146202	0.00267208	Golt1a	766.131	0.666254	0.280653	0.000304064	0.00512405
Tchh	29.0253	0.791982	0.402142	0.000400769	0.00447427	Kif27	126.089	0.90002	0.364461	0.000130366	0.00242674	Hsd3b7	576.486	0.661787	0.15523	5.21747e-07	2.60152e-05
0610005C13Rik	502.277	0.791844	0.238417	7.95588e-06	0.000170775	Rin1	206.418	0.894654	0.219243	9.03432e-07	3.58078e-05	Cmpk2	913.458	0.661477	0.338365	0.000891326	0.0120982
Cldn8	278.411	0.790429	0.323707	0.000121044	0.00168863	Faah	1887.01	0.890104	0.254173	7.13615e-06	0.000211574	Enc1	870.543	0.659979	0.39453	0.00171297	0.0196332
Ppara	937.563	0.78786	0.17172	4.48491e-08	1.91062e-06	Zfp579	108.225	0.88967	0.254097	7.15605e-06	0.000211797	Ash2l	977.162	0.656243	0.126751	7.32165e-09	6.2062e-07
Cyp2u1	966.971	0.786859	0.349362	0.000201396	0.00255107	Fhit	59.4099	0.888947	0.279975	1.99526e-05	0.000509446	Nek6	1489.69	0.655401	0.291778	0.000430626	0.00681007
Cyp2c23	17.2526	0.785812	0.573743	0.00129669	0.0114888	Nr1h3	595.746	0.887706	0.217426	8.99856e-07	3.57996e-05	Lpcat3	4423.75	0.651325	0.168193	2.41654e-06	9.43954e-05
Tmie	19.8375	0.78355	0.421015	0.00052176	0.00544546	Tm7sf2	1027.55	0.886763	0.254892	7.73065e-06	0.000226452	Fos	2391.66	0.650846	0.306419	0.000594071	0.0087729
Fmo4	821.129	0.783431	0.208033	1.52322e-06	4.17307e-05	Svip	638.23	0.88658	0.188758	6.94413e-08	3.71229e-06	Hykk	529.619	0.648888	0.1446	1.89893e-07	1.06952e-05
Fhit	52.4652	0.782023	0.328302	0.000143584	0.00194884	Emp1	10663.2	0.886197	0.185813	5.00256e-08	2.78758e-06	Mptx1	6.92578	0.648671	0.796193	0.00506878	0.0433557
Agmo	1397.5	0.779476	0.196476	6.73073e-07	2.03843e-05	Gbe1	502.414	0.885585	0.179276	2.26022e-08	1.40602e-06	Rtp4	193.483	0.647457	0.236474	0.000109811	0.00221886
Tmem229a	111.11	0.777081	0.328689	0.000151467	0.00201195	Fam167a	86.8789	0.883191	0.432955	0.000362552	0.00556748	Clcn5	2247.38	0.645092	0.194498	1.76341e-05	0.000504985
Flvcr2	86.7384	0.777074	0.259825	2.37526e-05	0.000429584	Rhod	583.381	0.88102	0.400393	0.000256927	0.00423843	Gm2109	17.2135	0.644745	0.509195	0.00385492	0.0354146
Cbr1	685.665	0.773015	0.200244	1.02394e-06	2.94065e-05	Mep1a	24569.5	0.879203	0.233014	2.85388e-06	9.66757e-05	Odc1	2134.78	0.644412	0.260888	0.000236944	0.00414114
Slc35e3	282.634	0.772633	0.182944	2.22653e-07	7.82432e-06	Slc38a3	13.3018	0.878161	0.654287	0.00140117	0.0163617	Endog	187.968	0.642635	0.319716	0.000801682	0.011131
Gal3st1	416.308	0.771416	0.148474	1.95962e-09	1.11404e-07	Serpinb5	241.1	0.875416	0.199463	2.63849e-07	1.20044e-05	Snx7	868.906	0.642602	0.147804	3.41248e-07	1.79387e-05
Clca4a	13261.3	0.769356	0.294804	7.6429e-05	0.00115002	Comtd1	242.919	0.875195	0.218557	1.2224e-06	4.66775e-05	Msra	1071.7	0.639289	0.363286	0.00147442	0.0174552
Slc38a3	15.0575	0.768566	0.521811	0.00116805	0.0105741	Gjb4	9.63981	0.874802	0.894835	0.00242484	0.024959	B4galnt1	4268.86	0.639072	0.154803	8.4635e-07	3.92752e-05
Glud1	4228.79	0.767649	0.108913	1.77012e-14	2.63258e-12	Agr3	17.727	0.866246	0.550022	0.000958309	0.0122159	Otc	2139.99	0.63767	0.21833	6.30241e-05	0.0014184
Ereg	855.755	0.766891	0.160224	1.5774e-08	7.38056e-07	Bcl2	644.097	0.863011	0.136431	1.08413e-11	1.52019e-09	Cdkl1	82.7639	0.634693	0.669144	0.0054305	0.0456694
Ano10	1838.03	0.763299	0.157508	1.15397e-08	5.55541e-07	Cnksr3	911.957	0.859506	0.127472	7.27276e-13	1.30963e-10	Adss	1480.14	0.632639	0.0988523	5.63107e-12	1.00488e-09
Kcng3	34.3752	0.76288	0.366978	0.00032455	0.00374898	Depdc7	333.158	0.859305	0.277155	2.62794e-05	0.000649831	Fahd1	668.57	0.632545	0.276404	0.000393279	0.0063377
Fhl1	2138.46	0.761826	0.166148	4.10801e-08	1.76814e-06	Mettl7b	1912.7	0.859038	0.233997	4.16018e-06	0.000135301	Eci3	461.097	0.631599	0.35017	0.0013511	0.0164549
Arl13b	301.243	0.75955	0.225164	6.39644e-06	0.000140933	Cyp4v3	3160.11	0.857531	0.294531	4.55411e-05	0.00103052	Kyat3	134.754	0.631068	0.202514	3.37231e-05	0.00085517
Slc6a7	239.198	0.756473	0.284935	6.73733e-05	0.00103703	C130074G19Rik	1825.87	0.854853	0.137937	2.35859e-11	2.90276e-09	Plpp1	784.213	0.628286	0.542182	0.0047332	0.0411497
Nrn1	50.6507	0.756014	0.35146	0.000273288	0.00325387	Cdr2	527.419	0.85327	0.236198	5.12377e-06	0.000160242	Erbb3	16903.3	0.628098	0.143093	2.70311e-07	1.46754e-05
Pcdh19	272.347	0.75577	0.233839	1.05028e-05	0.000217864	Slc30a4	4765.77	0.852164	0.126423	7.26904e-13	1.30963e-10	Nr1d1	1862.66	0.626583	0.473232	0.00373724	0.0346784
Depdc7	305.654	0.754389	0.171204	9.26091e-08	3.65543e-06	Dpep1	11242.1	0.85143	0.231901	4.17877e-06	0.000135391	Akr7a5	877.433	0.625188	0.278493	0.000445455	0.00699889
Plbd1	1810.61	0.753829	0.159593	2.04487e-08	9.40925e-07	Mab21l4	277.638	0.844956	0.205058	7.8399e-07	3.17062e-05	Slc10a5	1402.39	0.624754	0.239572	0.000161191	0.00304646
Gm2115	134.671	0.752837	0.214803	3.92637e-06	9.34313e-05	Cbr1	770.229	0.842136	0.30389	6.93389e-05	0.00144304	Adprm	429.721	0.624259	0.188937	1.78944e-05	0.000511575
Mmp15	1486.42	0.751567	0.196068	1.09455e-06	3.11656e-05	Aldh3a2	3671.7	0.841598	0.270966	2.6636e-05	0.00065563	Scin	4562.28	0.623539	0.262234	0.000310309	0.00520342
Guca2a	1888.42	0.751291	0.172999	1.22767e-07	4.66881e-06	Nab2	332.779	0.839724	0.211766	1.43249e-06	5.35057e-05	Prlr	5819.95	0.622137	0.223164	9.43099e-05	0.00196897
Abcb1a	13352.5	0.751119	0.317568	0.000155389	0.00205259	Lars2	7102.09	0.838631	0.614083	0.00150243	0.0172266	Npas2	1647.4	0.621728	0.171672	5.78359e-06	0.000195961
Foxq1	68.0629	0.750444	0.249008	2.19174e-05	0.000402957	Rhov	70.2797	0.836722	0.528716	0.00103168	0.0128449	Osbpl1a	360.183	0.620072	0.329951	0.0011506	0.0145548
Aldh3a2	3154.18	0.749787	0.129987	6.8847e-11	5.51339e-09	Cyp2c68	429.957	0.836453	0.289738	5.09052e-05	0.00112315	Tmem106a	1248.92	0.618797	0.197071	3.08479e-05	0.00079599
Sytl1	224.801	0.749767	0.192608	8.56126e-07	2.52398e-05	Plek2	264.554	0.83535	0.200544	6.54326e-07	2.7103e-05	Ggt1	6465.43	0.617447	0.372268	0.00194978	0.0215317
Sycn	18.1569	0.747725	0.649023	0.00192617	0.0154474	Anxa13	893.215	0.834365	0.406913	0.000409386	0.0061602	1810055G02Rik	594.886	0.616851	0.540319	0.00504903	0.0432304
Cubn	48155.5	0.746889	0.307099	0.000129534	0.00178171	Rdh9	1437.83	0.833678	0.304304	7.6943e-05	0.0015614	Prr15	1076.33	0.615218	0.12045	8.58787e-09	7.10196e-07
Gcnt3	4240.17	0.743451	0.142673	1.58366e-09	9.32121e-08	Abcc6	538.848	0.833067	0.451646	0.000631399	0.00876732	Tprkb	457.161	0.61506	0.373261	0.00200918	0.0220074
Cdc42ep2	694.605	0.743295	0.161366	3.49177e-08	1.53059e-06	Phospho1	1193.4	0.830225	0.379312	0.000305108	0.00485533	Arhgef19	1189.01	0.615048	0.211555	6.50818e-05	0.00144794
Apoa1	28725.8	0.742231	0.27026	5.14264e-05	0.000826844	Reep6	1518.94	0.826115	0.184657	1.7945e-07	8.63051e-06	Cry2	608.06	0.614657	0.137149	1.71137e-07	9.8683e-06
Ndrg1	2136.54	0.739857	0.191996	9.88246e-07	2.84796e-05	Cyp2u1	775.08	0.822625	0.324219	0.000134439	0.00249711	Cryl1	2098.94	0.614635	0.15075	9.68275e-07	4.34264e-05
Abcc5	813.77	0.739143	0.104884	1.42918e-14	2.18053e-12	Pdxk	2050.56	0.820892	0.211718	2.00129e-06	7.10005e-05	Cyp26b1	189.825	0.614479	0.497678	0.00449528	0.0396506
Tst	487.703	0.738842	0.198485	1.6721e-06	4.52882e-05	Gsdme	2506.66	0.819014	0.230529	6.45719e-06	0.000193795	Cfb	2977.16	0.610706	0.143754	4.67957e-07	2.36109e-05
Aqp11	874.764	0.737669	0.19247	1.07237e-06	3.06831e-05	Nbea	1794.54	0.818467	0.130967	1.56919e-11	2.03365e-09	1700001L05Rik	389.293	0.609698	0.168673	5.79432e-06	0.000195961
Cdr2	445.972	0.737387	0.121344	9.7714e-12	9.09286e-10	Selenbp1	1502.02	0.816988	0.116479	1.02067e-13	2.15563e-11	Gm21814	67.127	0.609537	0.359166	0.00181732	0.0204847
Idh1	3259.19	0.735579	0.0887425	8.4908e-19	2.31855e-16	Sowahc	911.247	0.81299	0.181911	1.80628e-07	8.63131e-06	5033406O09Rik	87.9785	0.608441	0.270567	0.000448594	0.00703516
Best2	4.39872	0.733764	1.15969	0.00182834	0.0148559	Ddc	894.475	0.810729	0.240451	1.1984e-05	0.000332269	Ehhadh	1915.82	0.607276	0.352399	0.00171793	0.0196332
Gm10732	27.4249	0.731076	0.436795	0.000889236	0.008464	Itpripl2	3886.03	0.810207	0.129393	1.41874e-11	1.88143e-09	Calhm4	11.594	0.606444	0.522063	0.00512845	0.0437337
Tagln2	3869.07	0.728751	0.116281	2.78083e-12	2.85927e-10	Dhcr24	12979.6	0.808923	0.164859	2.42318e-08	1.48578e-06	Klkb1	33.8092	0.60592	0.628163	0.00612332	0.049598
Fchsd2	1237.72	0.727498	0.130391	1.87824e-10	1.39048e-08	Misp3	43.4136	0.806675	0.348822	0.00024442	0.00406345	Dhrs4	606.295	0.605087	0.404797	0.00287705	0.0285065
Scin	7157.25	0.727284	0.248899	2.965e-05	0.000520421	Gpx4	1524.33	0.806127	0.316567	0.000136691	0.00252786	Pex5l	31.8455	0.604884	0.359539	0.00190014	0.0211928
B4galt6	3611.72	0.723884	0.202425	2.91631e-06	7.21797e-05	Cth	1163.07	0.803716	0.13987	2.95988e-10	2.81303e-08	Btnl1	4365.48	0.604576	0.335684	0.00143448	0.0172108
Pcbd1	398.495	0.72259	0.134423	5.90202e-10	3.82529e-08	Cobl	8781.87	0.802778	0.172675	7.99802e-08	4.20991e-06	Cyp4f16	2252.08	0.600442	0.239054	0.000215325	0.00387516
B4galnt1	4503.77	0.719937	0.0754377	8.80606e-24	4.31419e-21	Gpd1	6790.14	0.802508	0.15854	1.12157e-08	7.32317e-07	Ide	2080.99	0.598856	0.283197	0.000651343	0.00945396
Cmpk2	789.15	0.718917	0.237734	2.12138e-05	0.000392184	Entpd5	4300.04	0.802473	0.136084	1.23996e-10	1.27018e-08	Myt1	40.5905	0.597556	0.306668	0.00100631	0.0131635
Hsf5	20.9711	0.718916	0.408664	0.000761146	0.00745351	Gsta4	164.886	0.801848	0.26523	3.63724e-05	0.000854702	Nat8f7	4.3286	0.597109	1.15623	0.00192366	0.0213431
Mier3	1891.76	0.713893	0.146008	7.86025e-09	3.9636e-07	Cyp2b10	10.1079	0.801051	0.878997	0.00316063	0.0304884	Grb7	2207.71	0.596809	0.15202	1.70124e-06	6.86695e-05
Cgref1	1100.42	0.713658	0.163691	1.04416e-07	4.09238e-06	Rims4	37.0897	0.7997	0.574291	0.0016147	0.0182449	Etfbkmt	258.24	0.59579	0.181075	1.81268e-05	0.000515609
Upk1a	60.6566	0.709188	0.258334	5.26815e-05	0.000842305	Dact2	931.02	0.796872	0.24157	1.54323e-05	0.000406154	Impg2	63.3634	0.595236	0.250791	0.000321367	0.00536234
Gls	8889.74	0.708432	0.172391	3.20241e-07	1.06049e-05	Tnfrsf21	1306.19	0.796541	0.198877	1.21731e-06	4.65871e-05	Gm49890	177.537	0.594701	0.360304	0.00209416	0.0226274
Trpm6	1731.17	0.706366	0.247406	3.72172e-05	0.000629367	Nat8f2	14.7584	0.796296	0.576255	0.00166134	0.0185867	Akap7	931.498	0.593563	0.145438	8.96425e-07	4.11845e-05
Gm7694	1076.66	0.701617	0.192622	2.22698e-06	5.7157e-05	Acy3	298.376	0.795233	0.298293	0.000102163	0.00198601	Ano10	2000.43	0.591592	0.205486	7.0717e-05	0.00154692
Zfp939	180.779	0.699715	0.235179	2.5192e-05	0.000453647	Neu1	4788.45	0.795062	0.346958	0.000265453	0.00435086	Cmbl	996.705	0.590594	0.134803	2.45783e-07	1.35481e-05
Tmem174	45.2774	0.696826	0.450664	0.00127137	0.0113126	Cables1	1078.63	0.794941	0.240939	1.54291e-05	0.000406154	Kcng3	37.3655	0.589473	0.46303	0.00461515	0.040351
Cat	3213.98	0.695959	0.203964	5.38735e-06	0.00012143	Adipor2	5435.74	0.79137	0.20711	2.46861e-06	8.53142e-05	Gls	8290.31	0.586806	0.252759	0.000374981	0.00607749
Acsm3	328.666	0.692858	0.217724	1.24241e-05	0.000250846	Gm5485	481.491	0.791128	0.468192	0.000976829	0.0123714	Fbp2	2042.52	0.585742	0.186008	2.91401e-05	0.00075885
Plekha1	2278.65	0.692156	0.146977	1.89116e-08	8.75028e-07	Nr1i3	58.2198	0.791097	0.558736	0.00159537	0.0180837	Aldh9a1	7495.72	0.585426	0.172456	1.24059e-05	0.000372243
Dpep1	9699.7	0.690687	0.194641	3.21255e-06	7.86933e-05	Tcf23	61.3714	0.787794	0.360396	0.000347476	0.00537943	Frat2	299.998	0.585184	0.368309	0.00246847	0.0253931
Slc17a5	710.51	0.688925	0.12083	8.2065e-11	6.50931e-09	Ubxn2a	2208.79	0.784442	0.182132	3.50974e-07	1.54347e-05	Slc43a3	428.283	-0.585374	0.200822	6.30007e-05	0.0014184
Ces1f	1418.46	0.688504	0.210001	8.82664e-06	0.000185873	Tm4sf5	1164.09	0.784194	0.524345	0.00142317	0.0165607	Rubcnl	27.6312	-0.586328	0.487351	0.005221	0.0442779
Bmp3	2617.69	0.688272	0.125629	3.02533e-10	2.11735e-08	Lhfpl2	3175.63	0.781649	0.205452	2.62286e-06	9.00335e-05	Arhgap27os3	11.8764	-0.587631	0.569678	0.00635986	0.0510747
Sco2	233.703	0.686855	0.170947	4.70936e-07	1.48066e-05	Syvn1	2822.75	0.780756	0.289621	9.71384e-05	0.00190131	Bhmt2	14.8885	-0.587909	0.492099	0.00525565	0.044505
Dpyd	3987.87	0.686741	0.173088	5.84663e-07	1.79351e-05	Gpr39	202.733	0.778347	0.279011	7.5032e-05	0.00153354	Vpreb3	7.40181	-0.590522	0.813511	0.00618395	0.0499697
Mpzl3	461.348	0.685696	0.127099	4.86101e-10	3.22589e-08	Slc4a9	8.17905	0.778208	0.669992	0.00248303	0.0254435	4930523C07Rik	163.3	-0.590939	0.167055	7.45376e-06	0.000240692
Rgs17	79.6835	0.685086	0.263401	8.44758e-05	0.00125635	Isoc2a	299.819	0.778083	0.128033	3.9141e-11	4.46389e-09	Gins1	34.8168	-0.591721	0.373637	0.00245669	0.0253108
C730002L08Rik	30.959	0.683902	0.417979	0.00109475	0.0100423	Cfap91	63.3369	0.777292	0.298225	0.000124851	0.00233935	Zbtb46	88.7113	-0.591724	0.296416	0.000898666	0.0121589
Fam171a1	712.428	0.680897	0.140263	8.99395e-09	4.4587e-07	Pgm2	2015.73	0.774199	0.298159	0.000129084	0.00240548	Pygl	223.322	-0.592164	0.513963	0.00548587	0.0459723
Zfp937	146.967	0.67954	0.160536	1.81799e-07	6.58312e-06	Cdc42ep2	902.473	0.773585	0.285352	9.4529e-05	0.00185875	9930111J21Rik2	380.74	-0.592522	0.185506	2.51407e-05	0.000675452
Neurl1b	3077.26	0.678721	0.169408	4.95152e-07	1.54163e-05	Cidec	807.089	0.773483	0.43896	0.000900699	0.0116201	Cep170	285.644	-0.593307	0.210207	8.45051e-05	0.00179526
Plpp1	459.428	0.676808	0.13067	1.60275e-09	9.40035e-08	Gstk1	185.259	0.771511	0.211114	4.57366e-06	0.00014652	Tenm4	619.186	-0.593614	0.565561	0.00610449	0.0495402
Akr1c12	825.314	0.676086	0.101873	2.0015e-13	2.41587e-11	Als2	855.971	0.769345	0.260528	4.72527e-05	0.00105667	Lncpint	211.881	-0.595255	0.138125	3.4178e-07	1.79387e-05
Trim16	1352.19	0.675855	0.150192	5.23247e-08	2.17893e-06	Osbpl1a	330.263	0.769134	0.157256	2.40206e-08	1.47813e-06	Jarid2	2150.41	-0.595404	0.144673	7.81289e-07	3.66903e-05
Cyp2s1	1893.65	0.674328	0.13464	4.02196e-09	2.12006e-07	Nat8f1	64.5358	0.768279	0.385998	0.000571679	0.00806242	Plxnc1	84.0429	-0.595643	0.231208	0.000178666	0.00331895
Plscr1	2398.81	0.67426	0.212863	1.32698e-05	0.000263138	Agmo	1921.35	0.767873	0.357419	0.000401889	0.00607879	Rab34	97.8441	-0.595935	0.369453	0.00227541	0.0241104
Amn	2184.98	0.670092	0.2163	1.7011e-05	0.000327955	Ugdh	4091.19	0.766102	0.1741	2.29026e-07	1.0589e-05	Slc2a6	23.8033	-0.596531	0.386113	0.00264396	0.0266963
Sowahc	871.632	0.668507	0.169519	6.51437e-07	1.98011e-05	Ces1g	146.131	0.762656	0.405151	0.00073217	0.00986238	Gulp1	148.066	-0.596544	0.335381	0.00153922	0.0180834
Apoc3	232.891	0.66712	0.275898	0.000150075	0.00200277	Syt12	268.217	0.758008	0.297359	0.000152142	0.00276272	Csf1	366.508	-0.597077	0.22119	0.00012346	0.00245084
Cenpv	569.327	0.657788	0.149299	8.27501e-08	3.29753e-06	Als2cl	533.839	0.756553	0.219965	9.88727e-06	0.0002805	Fcgrt	1240.08	-0.598948	0.143548	6.21866e-07	3.04696e-05
Adss	1549.99	0.656698	0.0874589	3.45548e-16	6.9347e-14	Gm7694	1146.95	0.754102	0.268519	7.43974e-05	0.00152421	Fes	129.531	-0.600849	0.177977	1.3518e-05	0.000400648
P2ry4	1831.4	0.65564	0.182927	2.86973e-06	7.11325e-05	Slc37a4	597.602	0.75305	0.206268	4.63888e-06	0.000148332	Gsap	150.372	-0.601123	0.184269	2.00875e-05	0.000560104
P2ry1	768.564	0.655326	0.142701	3.39047e-08	1.49405e-06	Xpnpep2	10427.9	0.750736	0.259439	5.81763e-05	0.00125185	Dennd4a	608.785	-0.60138	0.0987527	3.26033e-11	4.93503e-09
Mep1a	20661.2	0.65359	0.219265	2.60169e-05	0.000465983	Mpp1	7436.46	0.747406	0.219656	1.12891e-05	0.000315044	Cav2	338.675	-0.602679	0.460935	0.00416027	0.0374756
Vgll3	122.189	0.650926	0.281097	0.000208227	0.00261178	Fhl1	2590.32	0.746322	0.261239	6.54101e-05	0.00138145	Grap	40.5772	-0.604571	0.309473	0.000981837	0.0129522
Nr1h3	551.295	0.650117	0.157373	2.93985e-07	9.93288e-06	Ipmk	10904.7	0.743305	0.222819	1.42372e-05	0.000379962	Pla2g15	150.504	-0.604793	0.391472	0.00258788	0.0263023
Slc6a4	947.23	0.648985	0.189075	5.19984e-06	0.000118325	Nyx	68.5118	0.742007	0.304437	0.000212424	0.00365219	Sctr	14.456	-0.607293	0.570799	0.00569026	0.0471491
Sspo	91.8724	0.646631	0.264429	0.000143956	0.00194949	Slc22a4	415.005	0.740231	0.310006	0.000242499	0.00404667	Itgae	331.799	-0.608048	0.55239	0.00547252	0.0459058
Itpripl2	4008.03	0.645821	0.158082	3.62363e-07	1.18017e-05	Mpzl2	837.326	0.739567	0.131295	4.49778e-10	4.20456e-08	Stra6	14.4699	-0.609009	0.655492	0.0061164	0.0495894
Bicdl1	219.891	0.644418	0.136019	1.67691e-08	7.80232e-07	Prxl2a	227.16	0.73834	0.288257	0.000154028	0.00278334	Lyn	1166.2	-0.609499	0.308956	0.000927414	0.0124781
Fam189a2	356.481	0.643332	0.17364	1.80942e-06	4.82232e-05	Snx7	950.949	0.738167	0.133432	7.84859e-10	6.85029e-08	Mir5107	5.45053	-0.611306	0.694505	0.00609251	0.0494667
Ppdpf	659.043	0.642951	0.105729	8.09761e-12	7.75184e-10	Slc16a10	2870.73	0.737083	0.217836	1.21259e-05	0.00033566	Cyp2e1	653.99	-0.612018	0.762705	0.00595517	0.0487484
Map3k13	1721.22	0.642509	0.155091	2.82762e-07	9.67139e-06	Fbxl3	3163.9	0.736703	0.250416	5.13977e-05	0.00113015	Pla1a	25.7077	-0.613032	0.378084	0.00214222	0.0229709
Mfsd7a	411.965	0.632529	0.131643	1.22829e-08	5.89617e-07	B430010I23Rik	69.4196	0.736608	0.29659	0.000190619	0.00333821	Rassf4	1042.88	-0.613928	0.273581	0.000451742	0.00707799
Polr3g	154.839	0.632155	0.184527	5.50784e-06	0.000123978	Rnf180	401.017	0.736032	0.242642	3.87122e-05	0.000893723	Tbc1d10c	101.512	-0.614062	0.41807	0.00296049	0.0291968
Pdzk1	2512.01	0.631882	0.342418	0.000771312	0.00753975	Cmbl	1013.12	0.734918	0.219268	1.3562e-05	0.000366517	Gpx3	1576.79	-0.614435	0.421131	0.00301639	0.0295589
Slc52a2	2475.9	0.628919	0.147711	1.73841e-07	6.37814e-06	Nt5e	738.755	0.734142	0.382474	0.00074398	0.0099861	Sirpa	413.781	-0.615721	0.262107	0.000338082	0.00556998
Ascl2	79.5494	0.625498	0.223778	5.09473e-05	0.000820725	Nrg4	56.2718	0.733572	0.402553	0.000913682	0.0117345	Slfn5	363.335	-0.618236	0.279602	0.000491378	0.00761456
Lpcat3	3857.27	0.624815	0.137667	4.70969e-08	1.9911e-06	Cgref1	1395.38	0.732359	0.281826	0.000140965	0.0025819	Psmb9	643.431	-0.618291	0.535067	0.00493784	0.0426011
Scd2	12583.4	0.624337	0.26682	0.000206309	0.0025975	Uap1l1	907.503	0.732262	0.34464	0.000472582	0.006898	Hhatl	70.2497	-0.618779	0.236416	0.000156993	0.00297706
Fgfr4	208.17	0.621785	0.234139	8.01998e-05	0.00120134	Tagln2	4186.77	0.730329	0.141345	5.40481e-09	3.8525e-07	Gm7819	14.6312	-0.618818	0.561444	0.00523211	0.0443278
Foxa2	108.964	0.621702	0.209508	2.90788e-05	0.000513098	Krba1	794.274	0.727506	0.301221	0.000233453	0.00393854	Ar	230.342	-0.620112	0.563477	0.00521383	0.0442392
Galm	1628.27	0.619994	0.166631	1.79314e-06	4.78948e-05	Idh1	3428.17	0.72698	0.187074	1.87225e-06	6.71457e-05	Gpr55	137.178	-0.623917	0.421456	0.00281317	0.0280375
Ell3	38.5266	0.619993	0.383793	0.00138147	0.012073	Slc17a5	709.962	0.726737	0.237316	3.57483e-05	0.000842349	Ssh1	1083.04	-0.624028	0.116408	2.39501e-09	2.23092e-07
Creb3l3	709.692	0.619344	0.358041	0.00106038	0.00981267	Slc2a7	62.1425	0.725331	0.546415	0.00229898	0.0239809	Trim72	75.6443	-0.624887	0.234702	0.000137293	0.00268149
Mpzl2	891.199	0.618484	0.106568	4.94699e-11	4.05921e-09	Dpyd	4939.06	0.724969	0.256047	7.32231e-05	0.00150919	Cadm4	45.7163	-0.625287	0.444284	0.00323111	0.0310919
Ppcs	227.343	0.618268	0.146116	2.02424e-07	7.25112e-06	Syt14	83.2978	0.724205	0.303136	0.000252016	0.00416143	F13a1	206.521	-0.625477	0.493196	0.00410863	0.0370893
Dusp18	280.871	0.616414	0.172951	3.37432e-06	8.19331e-05	Osr2	2791.33	0.724182	0.196853	4.17289e-06	0.000135391	C1ra	427.534	-0.626042	0.401963	0.00238439	0.0247687
Nudt4	10342.3	0.61636	0.193764	1.40623e-05	0.000277202	Atrnl1	3861.78	0.722006	0.195611	3.98313e-06	0.000131037	Cd93	630.28	-0.626145	0.314414	0.00086139	0.0117862
Tmem30b	3696.56	0.615617	0.104723	3.17987e-11	2.6751e-09	Npas2	1972.41	0.721957	0.294249	0.000214006	0.0036757	Dennd1c	133.562	-0.626428	0.27396	0.000397569	0.00639467
Slc7a15	662.365	0.613422	0.345491	0.000965867	0.00906391	Tfpi2	165.623	0.721837	0.20094	5.76621e-06	0.000176148	Loxl3	68.9586	-0.626825	0.236261	0.000141095	0.0027337
Lamb3	3501.39	0.612083	0.270349	0.000264829	0.00318225	Abcb6	1022.45	0.721394	0.227318	2.50468e-05	0.0006246	Mitf	92.1972	-0.627362	0.30411	0.000716785	0.0101943
Mfsd4b2	445.97	0.610739	0.270431	0.000270116	0.00322533	Capn1	8137.31	0.716682	0.232878	3.44772e-05	0.000823744	Erich3	5.54349	-0.628898	0.706014	0.00562751	0.0467892
Dgat1	4599.94	0.609419	0.15726	9.82631e-07	2.83669e-05	Cdkn1c	115.619	0.715786	0.229458	3.01086e-05	0.000731631	Myom3	206.148	-0.629415	0.435221	0.0029636	0.0292104
Ubxn2a	1852.67	0.608111	0.116767	1.60841e-09	9.40048e-08	Rfx2	211.001	0.715106	0.265395	0.000111532	0.0021342	H2-D1	13582.5	-0.630029	0.184154	1.20419e-05	0.000362606
Atg9a	3867.6	0.608105	0.126852	1.42136e-08	6.70698e-07	Mpzl3	492.34	0.713284	0.186499	2.37125e-06	8.27858e-05	Nfam1	125.828	-0.631081	0.159726	1.6857e-06	6.83581e-05
Car12	1066.39	0.607986	0.190333	1.37399e-05	0.000271167	Aco1	4141.27	0.713227	0.198457	5.73812e-06	0.000175603	Ly6c1	176.342	-0.632526	0.237765	0.000138042	0.00269301
Rel	683.341	0.606562	0.177899	6.28109e-06	0.000139128	Guca2a	1968.03	0.710784	0.326078	0.000442157	0.00657167	5830428M24Rik	18.1746	-0.632808	0.404898	0.00231653	0.0243775
Atrnl1	3461.99	0.606402	0.0947407	1.2027e-12	1.30087e-10	Retreg1	1216.73	0.7098	0.252191	7.91184e-05	0.00159233	Agtrap	353.039	-0.633361	0.199973	2.86004e-05	0.000748244
Tmigd1	12531.4	0.606032	0.238748	0.000120164	0.00167917	Xk	1741.05	0.708553	0.164848	3.28329e-07	1.45135e-05	Ctsl	586.277	-0.633521	0.308851	0.000732213	0.010353
Ms4a10	258.468	0.60524	0.210221	4.0886e-05	0.000683087	Slc30a2	1028.25	0.70675	0.260288	0.000106791	0.00205497	Lpin1	460.238	-0.634592	0.386317	0.00194124	0.0214676
Rhbg	565.365	0.604751	0.162869	1.94226e-06	5.11094e-05	Plscr4	308.517	0.705584	0.370201	0.000842848	0.0110234	Fcho1	138.077	-0.634827	0.160462	1.66858e-06	6.79988e-05
Ntn4	552.599	0.60456	0.266365	0.000266185	0.00319211	Tmem229a	134.683	0.703824	0.317148	0.000409792	0.0061602	Sec11c	389.318	-0.635158	0.147445	3.94383e-07	2.03221e-05
2810408A11Rik	69.4393	0.604179	0.235853	0.000112522	0.00159378	Crat	1761.57	0.703786	0.274889	0.000167236	0.00298011	Ceacam1	47170.7	-0.636251	0.434794	0.00281058	0.0280281
Erlin1	1522.5	0.602407	0.137399	1.06577e-07	4.16726e-06	Grm4	22.6196	0.703665	0.389356	0.00104536	0.0129775	Dnaaf3	17.6849	-0.637099	0.450935	0.00308692	0.0300603
Ank	1893.5	0.602394	0.143367	2.45486e-07	8.55454e-06	Pepd	6959.79	0.702896	0.253286	9.0173e-05	0.00178541	Zfp773	192.121	-0.637637	0.27961	0.000399982	0.00642739
Abcb6	933.545	0.600709	0.16747	3.2498e-06	7.94081e-05	Slc26a11	222.236	0.701985	0.219685	2.37443e-05	0.00059385	Slc41a1	433.418	-0.641046	0.295801	0.000537843	0.00819232
Clcn5	2343.09	0.600302	0.186449	1.2865e-05	0.000258184	Polr3g	151.213	0.70043	0.162975	3.25251e-07	1.44147e-05	Pla2g10	67.235	-0.642895	0.51746	0.00401699	0.0365335
Mlxipl	1722.53	0.598665	0.164479	2.66133e-06	6.6362e-05	Slc5a6	1481.78	0.699726	0.357638	0.000769347	0.0102502	Rab8b	735.69	-0.64333	0.117084	1.28335e-09	1.26492e-07
Pgm2	1704.1	0.59794	0.126557	2.11214e-08	9.61255e-07	Gm29571	8.96602	0.699504	0.680371	0.0038261	0.0353168	Car3	7175.91	-0.644007	0.830997	0.00503878	0.0431704
Cln8	1233.02	0.597192	0.17753	7.69018e-06	0.000165927	Gls	8824.9	0.696882	0.259271	0.000118029	0.00223622	Ebf1	275.603	-0.644035	0.530923	0.00416596	0.037487
Hgsnat	775.418	0.596011	0.128833	3.46628e-08	1.52343e-06	Pam	1958.13	0.695649	0.163091	3.72669e-07	1.6305e-05	Ncf2	203.108	-0.644868	0.330013	0.000917693	0.0123571
Mettl26	285.913	0.594878	0.136718	1.28718e-07	4.85082e-06	Zfp937	160.068	0.695585	0.296031	0.000301126	0.00480537	Crybb3	67.3082	-0.645302	0.338885	0.00103553	0.0134627
Golph3l	2170.31	0.594645	0.10667	2.20122e-10	1.58726e-08	Ccdc116	310.862	0.69469	0.200086	9.03997e-06	0.000260348	Celf2	956.534	-0.6456	0.258033	0.000216588	0.00389132
Slc35e2	2833.72	0.594159	0.107583	2.9794e-10	2.094e-08	Hnf4g	6545.97	0.694624	0.163737	4.11805e-07	1.77898e-05	Klhl5	276.064	-0.647651	0.17935	6.33622e-06	0.000210624
Gas2l1	1429.47	0.591597	0.104855	1.51549e-10	1.13199e-08	Crybg2	2336.37	0.693902	0.242292	7.00162e-05	0.00145184	Mfng	64.7284	-0.648474	0.267881	0.000270969	0.00463079
Ttc36	71.899	0.590902	0.355206	0.00135529	0.0119067	Fabp2	14438.1	0.693533	0.723785	0.00422686	0.0380373	Cd38	3298.78	-0.64913	0.216135	4.90424e-05	0.00115512
Hsd17b2	796.803	0.58993	0.180862	1.14747e-05	0.000235387	Apob	143893	0.692859	0.234794	5.34423e-05	0.0011691	Basp1	72.0564	-0.649251	0.204186	2.79225e-05	0.00073619
Traf4	1029.11	0.588255	0.0701645	4.13557e-19	1.23011e-16	Crip1	6588.72	0.691942	0.376605	0.00102308	0.0127844	Unc93b1	964.809	-0.649291	0.195406	1.73779e-05	0.000500184
Zfp467	639.368	0.588241	0.150791	9.60849e-07	2.77862e-05	Lrrc8b	3451.75	0.691864	0.202921	1.13508e-05	0.000316252	1500009L16Rik	110.989	-0.651792	0.184716	8.5767e-06	0.00027331
Prkx	891.243	0.587737	0.135135	1.3456e-07	5.03678e-06	Ppcs	257.183	0.690931	0.319759	0.000491471	0.00711302	Ncf1	151.658	-0.652307	0.250463	0.000161762	0.00305384
Gstm7	72.2978	0.587716	0.236807	0.000150821	0.00200817	Sypl2	143.814	0.690797	0.242943	7.49714e-05	0.00153354	Aif1	21.6524	-0.652481	0.404843	0.00198857	0.0218627
Akr7a5	732.714	0.587487	0.113951	2.4034e-09	1.33891e-07	Cndp2	12358	0.688939	0.273938	0.000196427	0.00341839	Mid1	550.261	-0.652732	0.269085	0.00026659	0.00456977
Cpne8	178.508	0.586012	0.147769	7.39417e-07	2.21519e-05	Ceacam18	793.018	0.683234	0.31955	0.000531705	0.00759255	Pdcd1	4.13556	-0.653949	1.03506	0.00346717	0.0328741
Pgm1	943.987	0.585362	0.1292	5.82216e-08	2.39456e-06	Nipal1	2605.17	0.683191	0.188167	5.01301e-06	0.000157933	Cd84	160.036	-0.655484	0.217893	4.8506e-05	0.00114689
Rassf4	1157.83	-0.585	0.171901	6.96803e-06	0.000151797	Oprk1	50.8858	0.683165	0.450416	0.00196638	0.021397	Sh2d3c	117.389	-0.655912	0.359882	0.00123269	0.0153323
Herpud1	2327	-0.585339	0.163281	3.48351e-06	8.4094e-05	Hsd3b7	664.626	0.682909	0.240463	7.68655e-05	0.0015614	Gpx7	21.5161	-0.656297	0.443536	0.00257259	0.0262098
Ggt5	225.697	-0.591397	0.188062	1.73139e-05	0.000332255	Ms4a10	294.236	0.680072	0.365324	0.00101292	0.012676	Spata6	99.6357	-0.656405	0.275237	0.000297289	0.00501986
Trim72	90.8129	-0.597364	0.400073	0.00194323	0.0155447	Enkur	17.1882	0.67529	0.528537	0.0029835	0.0293198	Car5b	401.2	-0.657919	0.547172	0.00401488	0.0365335
Kif19a	16.1804	-0.597401	0.456326	0.00277061	0.0204838	Zfp759	98.2799	0.672064	0.228069	5.60043e-05	0.00121185	Kcnq1ot1	1438.21	-0.659266	0.13889	6.09752e-08	4.11838e-06
Jarid2	2240.8	-0.59822	0.122624	9.69135e-09	4.73398e-07	B4galnt3	920.04	0.670778	0.187161	6.01485e-06	0.000182117	Fgr	98.0307	-0.659455	0.22908	7.23523e-05	0.00157659
Asns	599.058	-0.59992	0.155323	1.07392e-06	3.06831e-05	Acot4	1199.18	0.670357	0.255854	0.000152291	0.00276272	Herc6	348.036	-0.659724	0.429686	0.0022849	0.0241496
Defa26	343.32	-0.599925	0.232787	0.000108683	0.00154333	Mir22hg	478.953	0.670351	0.322864	0.000642647	0.00890183	Gramd1a	257.993	-0.662581	0.220469	4.9198e-05	0.0011568
Lilra5	25.5492	-0.60076	0.385731	0.00167196	0.0139319	Fhip1a	572.885	0.668864	0.218139	3.81217e-05	0.000884869	Arrb2	208.564	-0.66334	0.141527	8.1759e-08	5.16894e-06
H6pd	1002.02	-0.602158	0.185559	1.16683e-05	0.000237892	Cyp2d37-ps	16.8821	0.668623	0.593993	0.00378027	0.0349563	Tspoap1	21.83	-0.665038	0.370061	0.00128405	0.0158202
Slc34a1	21.5998	-0.603399	0.38563	0.00163118	0.0136673	Rab4a	881.567	0.667549	0.230741	6.6963e-05	0.00140557	Gsdmc2	753.682	-0.665259	0.862948	0.00455891	0.0400245
Crmp1	50.6272	-0.605006	0.322827	0.000773869	0.00755145	Slc6a7	307.525	0.665729	0.460997	0.00238378	0.0246288	Itga4	936.172	-0.665974	0.106522	1.73823e-11	2.80649e-09
St3gal1	805.943	-0.605698	0.264207	0.000248563	0.00301552	Mlxipl	1968.66	0.664869	0.233584	7.79297e-05	0.00157428	Scart2	5.08579	-0.666584	0.797488	0.00472965	0.04114
Mgl2	58.6612	-0.605987	0.34438	0.00102659	0.00954234	Erlin1	1410.49	0.66285	0.144152	7.74136e-08	4.08739e-06	Thy1	179.212	-0.666713	0.331779	0.000774082	0.0108187
Slfn4	117.112	-0.606264	0.263571	0.000242763	0.00296025	Upk1a	45.8383	0.661846	0.27936	0.000313559	0.00494382	Arid3a	321.377	-0.667024	0.29772	0.00043214	0.00682766
9930012K11Rik	38.4846	-0.607762	0.371716	0.00137243	0.0120129	Nos1ap	1060.27	0.661238	0.213963	3.55581e-05	0.000840183	Igf1	813.032	-0.668232	0.455577	0.00254822	0.0259928
Xkr4	15.6806	-0.609457	0.427409	0.0021374	0.0167421	Epha1	1128.88	0.65953	0.238614	0.000101587	0.00197708	Nkain1	120.058	-0.668775	0.431569	0.00216801	0.0231305
A330023F24Rik	518.057	-0.610214	0.113119	5.6469e-10	3.68864e-08	Slx1b	163.485	0.658865	0.182725	5.56268e-06	0.00017177	Limd2	152.794	-0.669724	0.272969	0.000244759	0.00425579
Aldh1l2	71.2371	-0.614534	0.329805	0.000773587	0.00755145	5430427M07Rik	16.9252	0.65886	0.456482	0.00245289	0.025187	Evi2b	47.2275	-0.669941	0.368691	0.00121484	0.0151658
Cysltr2	28.2741	-0.614869	0.493732	0.0028662	0.0210827	Papss1	3117.73	0.656846	0.125604	3.11436e-09	2.33672e-07	Dusp4	189.644	-0.670108	0.497191	0.0031191	0.0302679
Hapln4	18.9093	-0.622499	0.403117	0.00160371	0.0135324	Lrrc19	2317.63	0.656434	0.246942	0.000140586	0.00258047	Cavin2	647.623	-0.672043	0.428884	0.00207624	0.0224635
Gjb2	266.31	-0.62358	0.13108	1.60796e-08	7.50247e-07	Tsc22d1	3956.16	0.655997	0.246605	0.000139954	0.00257164	Slc9a9	143.98	-0.672369	0.147079	1.43108e-07	8.39485e-06
9330188P03Rik	29.9702	-0.624084	0.352431	0.000947353	0.00893042	Hbegf	677.587	0.655765	0.439837	0.00228981	0.023929	Il10ra	119.057	-0.67252	0.190469	8.84789e-06	0.000280371
Wfdc17	7.45159	-0.625772	0.64791	0.0035964	0.025107	Ppp2r5b	897.574	0.655562	0.224304	6.22849e-05	0.00132856	Defa29	2212.32	-0.672924	0.503443	0.00314633	0.0304451
Gvin2	2122.04	-0.62597	0.225779	5.47601e-05	0.000867877	Hsd17b2	845.065	0.65485	0.224934	6.46801e-05	0.00137024	Rapgef3	255.912	-0.673023	0.249818	0.000124897	0.00247141
Gbp5	143.178	-0.626612	0.426521	0.00185003	0.0149665	Vsig10l	108.331	0.654726	0.3027	0.000546331	0.00776253	Chrdl1	331.215	-0.673648	0.461651	0.00254407	0.025966
Ccl6	1957.4	-0.628475	0.200069	1.5694e-05	0.000305034	Isoc1	2722.24	0.654396	0.173202	2.82676e-06	9.62083e-05	Myo5a	459.862	-0.67419	0.371098	0.00120569	0.0150849
4732471J01Rik	24.8677	-0.628498	0.368347	0.0010919	0.0100374	Rcan1	544.079	0.653795	0.285018	0.000391748	0.005957	Grhl1	49.3846	-0.674678	0.32107	0.00061014	0.00893012
Xdh	6970.65	-0.628678	0.125059	3.91435e-09	2.06988e-07	Pgm1	910.58	0.653144	0.143573	9.64219e-08	4.96834e-06	Trf	2166.36	-0.674817	0.651855	0.00440805	0.0390437
1700066B19Rik	137.295	-0.629508	0.159072	6.53597e-07	1.98305e-05	2010308F09Rik	5.04165	0.65306	0.829515	0.0055113	0.0456129	Tmem71	30.2408	-0.675231	0.338167	0.000788148	0.010961
H2-T23	2287.78	-0.629534	0.146505	1.44998e-07	5.41532e-06	Acsl1	1777.2	0.65287	0.315236	0.000688665	0.00938725	Irf1	2655.87	-0.677595	0.312729	0.000515972	0.00793764
H2-T22	751.083	-0.629912	0.114646	2.93388e-10	2.07075e-08	Plxna2	3222.76	0.65238	0.205201	2.66087e-05	0.00065563	C1qtnf1	232.947	-0.679164	0.356542	0.000974428	0.0128757
Csf1r	1110.88	-0.631544	0.272157	0.000214399	0.00266909	Ppfia3	1344.55	0.649944	0.325039	0.000824157	0.0108286	Samsn1	28.7373	-0.679546	0.359244	0.00100441	0.0131488
Gmds	3796.8	-0.632385	0.119086	8.27026e-10	5.15947e-08	Leap2	14.7928	0.64992	0.809413	0.00555184	0.0458261	Runx1	457.384	-0.680272	0.0975095	1.57433e-13	3.51178e-11
Tlr12	174.324	-0.633549	0.319078	0.000536272	0.00556901	Mcu	6574.12	0.649559	0.104031	7.9185e-12	1.16777e-09	Dusp2	13.3135	-0.680799	0.692171	0.00441974	0.0391064
Stk32a	20.742	-0.634095	0.402404	0.00144435	0.012511	Plb1	130.198	0.648865	0.853979	0.00561182	0.046066	Ifi204	83.414	-0.681126	0.319733	0.000562949	0.00842337
Nlrp10	12.0077	-0.635378	0.585778	0.00318258	0.0228304	Aqp11	976.393	0.648621	0.227354	7.88252e-05	0.0015883	Lpxn	67.6795	-0.683417	0.352455	0.000892699	0.0121071
Tifa	1259.84	-0.635492	0.313405	0.000477529	0.00511195	Plec	40223.5	0.648099	0.144491	1.29549e-07	6.46123e-06	Lrrc25	50.1625	-0.684585	0.234789	6.54616e-05	0.00145448
Agpat4	392.315	-0.635583	0.112569	1.18757e-10	9.20062e-09	Card19	325.279	0.646698	0.335001	0.000977733	0.0123714	Kbtbd12	8.84808	-0.684951	0.561542	0.00356193	0.0335645
Lca5	31.9704	-0.637315	0.315101	0.00048187	0.00514314	Sult2b1	2187.91	0.645892	0.226602	7.99114e-05	0.0016064	Gnai1	351.818	-0.685383	0.510315	0.00299099	0.0294286
Hrct1	12.3881	-0.637486	0.578718	0.0031066	0.0224702	Arhgap35	2429.95	0.645386	0.0929889	7.29331e-14	1.57932e-11	Peg3	452.175	-0.686278	0.20579	1.75953e-05	0.000504725
Nfkbia	919	-0.637596	0.110849	6.28099e-11	5.07876e-09	Esyt2	4712.67	0.645022	0.138914	6.08051e-08	3.31272e-06	Adig	49.3242	-0.687844	0.705967	0.00431089	0.0384645
Amy1	57.7958	-0.637753	0.58685	0.00314506	0.0226667	Mfsd4b3-ps	498.122	0.644161	0.352721	0.00124344	0.0148544	Phyhd1	47.5385	-0.688424	0.352224	0.000853485	0.0117349
Tlr4	220.836	-0.638842	0.155473	3.30891e-07	1.09358e-05	Ugt2b36	121.358	0.640239	0.252164	0.000207209	0.00357961	Abca6	41.6247	-0.688599	0.590815	0.0037407	0.0346915
Ext1	1353.59	-0.639003	0.164348	8.57742e-07	2.52428e-05	Eif4ebp1	569.706	0.639814	0.159444	1.07154e-06	4.19471e-05	Aff3	107.247	-0.689688	0.263548	0.000154987	0.00294893
Slc30a1	2666.4	-0.641027	0.128787	4.91644e-09	2.56718e-07	Tubal3	1177	0.639267	0.29341	0.000551149	0.00781801	Trp63	4.09983	-0.69208	0.974768	0.003672	0.0342417
Fam13a	419.912	-0.642397	0.147645	1.09596e-07	4.27379e-06	Slc52a2	4404.02	0.639194	0.311045	0.000749029	0.010042	Cfd	2058.47	-0.694567	0.875117	0.00409306	0.0369881
Dnase1l3	455.847	-0.645667	0.387344	0.00113873	0.0103763	Ahnak	47773.3	0.638577	0.15102	4.17676e-07	1.7998e-05	Rnase6	40.2266	-0.694783	0.30097	0.000353009	0.00576547
Tenm4	460.133	-0.645722	0.329194	0.000553793	0.00572597	Trdmt1	283.42	0.636424	0.338473	0.00113567	0.0137836	Serpine1	63.4835	-0.695044	0.496115	0.00264211	0.0266963
Trim15	554.539	-0.646405	0.200262	1.11148e-05	0.000229133	Slc35e4	131.844	0.634674	0.229594	0.000107172	0.00205999	Adhfe1	102.042	-0.695079	0.657461	0.00401058	0.0365335
Tapbpl	669.882	-0.646734	0.108991	2.01989e-11	1.74328e-09	Baat	124.643	0.631225	0.292911	0.00060055	0.00838662	Prg4	9.1935	-0.695177	0.844773	0.0041637	0.0374866
Skil	2697.71	-0.64732	0.180725	2.93304e-06	7.24861e-05	Adprm	445.983	0.630726	0.318413	0.000920127	0.0117918	H2-Eb2	13.7278	-0.69706	0.701075	0.0041218	0.0371686
Scart2	5.07514	-0.647362	0.821985	0.00338767	0.0240019	Lsm1	233.364	0.630151	0.261129	0.000303928	0.00484557	Ifi207	85.2907	-0.69803	0.436721	0.00182395	0.0205458
Eef1akmt3	42.8759	-0.647765	0.291852	0.000275169	0.00326925	Acsm5	19.1843	0.62992	0.503505	0.00371952	0.0344877	Serpina3c	55.5281	-0.699031	0.832707	0.00412921	0.0372156
Ak4	82.0659	-0.648315	0.367305	0.000898342	0.00853772	Adss	1485.98	0.628223	0.101695	1.11846e-11	1.55557e-09	9930012K11Rik	48.8204	-0.701001	0.239642	6.41316e-05	0.00143535
BC064078	39.8165	-0.649667	0.288879	0.000252332	0.0030568	Rfk	23477	0.627758	0.226028	0.000104599	0.00201734	Aox1	113.629	-0.701087	0.408003	0.00141493	0.0170607
Lilrb4a	78.4564	-0.651384	0.385973	0.00106847	0.0098635	Aldh9a1	8213.75	0.627573	0.198106	2.87851e-05	0.000704474	Fam107a	49.5155	-0.701619	0.411136	0.00144892	0.0172618
H2-K1	11627.6	-0.652132	0.0991549	3.04163e-13	3.56792e-11	Ifi27	504.596	0.627399	0.248974	0.000226524	0.00384821	Nlrp3	22.2586	-0.701748	0.442274	0.00184862	0.0207547
Timp4	25.852	-0.652253	0.517168	0.00242305	0.0184464	Rdh18-ps	40.984	0.625706	0.340324	0.00129586	0.015352	Atp1a2	854.108	-0.702545	0.577586	0.00335807	0.032091
Gpx3	1073.02	-0.65289	0.248773	8.2649e-05	0.0012358	Mpst	1861.78	0.625217	0.228873	0.00012123	0.00228653	Trp53inp1	1876.76	-0.702701	0.234357	5.16001e-05	0.00119832
St6galnac5	19.2782	-0.655799	0.516095	0.0023584	0.0180367	Cdc42se2	4189.91	0.62276	0.258926	0.000317496	0.00500129	Wfdc2	8.91128	-0.704172	0.677974	0.0039171	0.0358761
Prodh	830.189	-0.656413	0.171368	1.06086e-06	3.04144e-05	Pink1	1930.14	0.622089	0.290895	0.00064505	0.00892067	Sipa1	347.074	-0.704393	0.158622	2.85433e-07	1.53617e-05
H1f10	55.2471	-0.658535	0.300507	0.000290701	0.00342206	Sytl1	240.38	0.621173	0.321054	0.00105987	0.0130817	Nav3	56.6155	-0.706319	0.612655	0.00354791	0.033507
Ccdc88b	126.383	-0.659135	0.463845	0.00181998	0.0148097	Sco2	249.901	0.620057	0.266941	0.000401094	0.00607213	Sema4d	585.837	-0.706667	0.191813	5.52336e-06	0.000188785
Tmsb10	716.127	-0.659669	0.344881	0.000606558	0.00616063	Ccdc120	541.303	0.619971	0.282724	0.000565501	0.00798187	Peli3	38.0389	-0.707013	0.357503	0.000783881	0.0109196
Zfp385b	186.608	-0.66132	0.175683	1.38536e-06	3.84598e-05	Tcn2	7058.22	0.618335	0.231192	0.000146936	0.00268264	Ppm1m	81.149	-0.707197	0.278907	0.000192525	0.00353015
Jak3	351.977	-0.662468	0.351219	0.000644052	0.00648839	Adgrd1	1501.2	0.618133	0.229099	0.000136833	0.00252786	Ntng2	177.252	-0.707671	0.201191	9.87563e-06	0.000308327
Ms4a7	110.679	-0.664855	0.323691	0.000415907	0.00461235	Cracd	6199.28	0.616552	0.156135	1.41994e-06	5.3153e-05	Inf2	326.936	-0.708678	0.334761	0.000561256	0.00840741
Abca12	424.327	-0.665736	0.783892	0.00315223	0.0227007	Slc25a37	5107.64	0.615765	0.334165	0.00133266	0.0157227	Fhad1	17.9079	-0.709487	0.502049	0.00247669	0.0254468
Rnf213	7935.89	-0.666209	0.123227	4.52856e-10	3.01729e-08	Pcx	2269.37	0.615309	0.503253	0.00411636	0.0373177	Agap2	142.774	-0.709983	0.170484	9.11653e-07	4.16584e-05
Slc10a6	36.9759	-0.667219	0.412836	0.00119865	0.0107691	Rgl3	125.381	0.614346	0.364953	0.00188158	0.020602	Nfkbiz	1578.77	-0.711248	0.419702	0.00145271	0.0172827
Il3ra	96.6642	-0.669664	0.234304	3.82306e-05	0.00064324	Serpina1b	314.927	0.614109	0.377826	0.00211437	0.0225643	Parp8	146.679	-0.712075	0.146344	4.33722e-08	3.03838e-06
AW112010	512.506	-0.671389	0.18825	3.02398e-06	7.44024e-05	Map3k13	1969.76	0.613749	0.176819	9.74894e-06	0.000277496	Prf1	16.7047	-0.713691	0.74663	0.00391149	0.0358441
Defa32	16138.4	-0.67177	0.223885	2.37238e-05	0.000429529	Cfb	3250.28	0.612816	0.167808	4.83247e-06	0.000153375	Cd1d1	85.9887	-0.714699	0.493108	0.00229457	0.0242216
Tmem140	670.02	-0.672709	0.288324	0.000189913	0.00242776	Cyp2d10	14.5877	0.612372	0.487804	0.00398283	0.036319	Adipoq	886.842	-0.716569	0.841161	0.00386114	0.0354401
Zfp971	118.008	-0.673087	0.217385	1.70537e-05	0.000328396	Laptm4b	2074.9	0.611289	0.183824	1.68643e-05	0.000439783	Lcp1	886.003	-0.71727	0.137643	8.15287e-09	6.82238e-07
Ccrl2	50.3574	-0.675318	0.260173	8.70293e-05	0.00128972	Lipa	1137.81	0.610737	0.255733	0.000345063	0.00535176	Coro2b	112.306	-0.7194	0.220185	2.28371e-05	0.00062244
Drp2	50.0515	-0.675801	0.253689	7.04613e-05	0.00107676	Glud1	4148.61	0.61052	0.19474	3.33604e-05	0.000803798	Sit1	4.25272	-0.719856	0.898323	0.00370251	0.0344504
Defa38	4607.18	-0.676327	0.230599	2.96183e-05	0.000520414	Anxa2	12843.9	0.610202	0.169555	5.98112e-06	0.000181417	Bst2	95.2167	-0.720137	0.225683	2.90441e-05	0.000757516
6530402F18Rik	94.8668	-0.676851	0.280017	0.000147959	0.001984	Gde1	706.878	0.609903	0.332721	0.00139194	0.016265	P2ry12	16.444	-0.720324	0.470585	0.00195562	0.0215621
Slc30a10	554.572	-0.678078	0.624654	0.00266738	0.0198528	Pdgfc	600.651	0.608992	0.252987	0.000329006	0.00514942	C130050O18Rik	14.3715	-0.724328	0.528327	0.00252772	0.0258771
Pik3ap1	1786.48	-0.67963	0.160862	1.88516e-07	6.79679e-06	Mylk3	5.76733	0.608747	0.839382	0.00655452	0.0518632	Col11a1	16.7258	-0.726657	0.457855	0.0017309	0.0197204
Trim40	508.668	-0.681452	0.133548	2.43622e-09	1.34844e-07	Tkfc	3278.86	0.608486	0.13501	1.14829e-07	5.829e-06	Gpr18	30.218	-0.727333	0.620793	0.00322464	0.031061
Acacb	547.831	-0.682921	0.204624	7.14316e-06	0.000154958	Gss	1405.2	0.608227	0.11659	3.05696e-09	2.31391e-07	Olfml1	50.0846	-0.728144	0.468549	0.00183386	0.0206164
Tsc22d3	813.301	-0.684365	0.189398	2.49878e-06	6.28427e-05	Hsd17b4	1539.02	0.605586	0.18943	2.71217e-05	0.000666625	Tgfb1	311.862	-0.72913	0.188288	2.93991e-06	0.000111251
Eif2s2	1577.09	-0.690076	0.107684	9.55821e-13	1.04744e-10	Hoga1	52.234	0.605565	0.285537	0.000713289	0.00965366	Cebpd	248.706	-0.729873	0.193102	4.12368e-06	0.000147618
Clec4a2	34.4598	-0.69133	0.333375	0.000373834	0.00422166	Dgat1	5178.67	0.605038	0.298025	0.000894984	0.0115813	Rgs10	72.2942	-0.730173	0.268667	0.000116556	0.00233844
Aldh1a3	213.962	-0.691539	0.200464	4.68437e-06	0.000107754	Mcoln1	829.396	0.604702	0.234004	0.000200125	0.00347567	Cd3d	48.4234	-0.730643	0.326667	0.00040784	0.0065289
Slc1a3	171.897	-0.691872	0.459328	0.00139541	0.0121629	Prr15	1079.39	0.604219	0.319213	0.00124254	0.014854	Trim15	595.672	-0.730827	0.200197	6.51773e-06	0.000215811
Stk32c	36.1213	-0.692016	0.290576	0.000160176	0.0021058	Ggt1	6209.08	0.603602	0.338342	0.00158841	0.0180311	Nod1	404.422	-0.731846	0.251474	6.77878e-05	0.00149719
Cdsn	32.8529	-0.69205	0.623542	0.00247099	0.0187214	Cab39	6215.79	0.602155	0.124792	2.39191e-08	1.47813e-06	Zc3h12c	157.375	-0.732003	0.227614	2.7177e-05	0.000721676
Ifi27l2a	120.575	-0.693183	0.486211	0.00161139	0.0135492	Ehhadh	1652.29	0.601909	0.200652	5.40858e-05	0.00118016	2010010A06Rik	59.0551	-0.733155	0.403788	0.00107278	0.0138409
Ptprt	95.6701	-0.69597	0.288202	0.000144662	0.00195429	Tmem106a	1395.98	0.601263	0.294919	0.000888278	0.0115032	Cd180	47.1349	-0.733441	0.439778	0.00145493	0.017297
Defa22	11198.2	-0.698711	0.181335	9.49006e-07	2.74915e-05	Aoc1	27376.7	0.600782	0.24668	0.000311649	0.00492279	Alpl	47.965	-0.733599	0.530298	0.00240867	0.0249597
Insl6	74.5869	-0.701587	0.228699	1.84126e-05	0.000349315	Ocln	4424.53	0.598191	0.193501	3.99218e-05	0.000919168	C6	71.3819	-0.734203	0.260562	8.82353e-05	0.0018559
AI662270	35.7596	-0.702976	0.668087	0.00248297	0.0187739	Gas2l1	1578.38	0.597294	0.222123	0.00014894	0.00271344	Enpp2	312.91	-0.737962	0.551823	0.00254127	0.0259531
Bhlha15	368.804	-0.703843	0.222352	1.31206e-05	0.000261111	Hgsnat	799.839	0.596289	0.171087	9.52384e-06	0.000271994	A2ml1	50.1291	-0.738013	0.258856	8.03677e-05	0.00172247
Atp1a2	882.945	-0.706143	0.37604	0.000594308	0.00606797	Ago4	318.578	0.594733	0.237831	0.000263462	0.00433083	Cmklr1	327.582	-0.738075	0.357797	0.000611823	0.00893389
Igfbp6	128.491	-0.707984	0.499603	0.00155742	0.0132492	Cln8	1394.38	0.593543	0.216553	0.000128202	0.00239942	Chrnb4	100.155	-0.741116	0.394073	0.000917529	0.0123571
Slitrk6	341.911	-0.712149	0.158029	5.22991e-08	2.17893e-06	Rbsn	957.513	0.592818	0.120881	1.59937e-08	1.01335e-06	Lrmda	35.485	-0.741856	0.295537	0.000202331	0.00368434
Tex49	7.80173	-0.712667	0.590618	0.00206792	0.0163481	Ank	1893.89	0.592251	0.165255	6.54462e-06	0.000196075	H6pd	1042.59	-0.744704	0.251339	5.84714e-05	0.00133955
Trim6	43.9744	-0.714313	0.308935	0.000188632	0.00241695	Trex1	121.218	0.591792	0.354011	0.00211095	0.0225476	Was	63.8681	-0.745221	0.271723	0.000108701	0.00219905
Abhd15	106.33	-0.716113	0.332175	0.000287755	0.00339216	Bmp2	1383.83	0.591412	0.188713	3.50104e-05	0.000831837	Gbp11	4.81472	-0.747881	0.879036	0.00340821	0.0324603
Clec7a	84.4073	-0.724031	0.396114	0.000642629	0.00647959	Cmpk2	1133.42	0.59133	0.348687	0.0020119	0.0217395	Ankrd33b	20.0873	-0.74799	0.525662	0.0021665	0.0231288
Defa3	9684.29	-0.725104	0.167556	1.23591e-07	4.68941e-06	Tmem238	397.155	0.590321	0.217691	0.000141717	0.00259289	Nxpe5	46.6283	-0.748861	0.337865	0.000419182	0.00666016
Acyp2	8.64169	-0.726774	0.596919	0.00193855	0.0155168	Slc36a4	453.125	0.589106	0.101721	1.12638e-10	1.17256e-08	Abca12	647.192	-0.749366	1.09394	0.00258694	0.0263023
Parp3	280.834	-0.730617	0.199934	2.16561e-06	5.61878e-05	Sec16b	1368.28	0.589087	0.270332	0.000650277	0.00896398	Atp10d	136.13	-0.751534	0.21964	1.44852e-05	0.000426333
Myo1f	156.555	-0.730952	0.409708	0.000698991	0.00693867	Defb40	3.53661	0.588694	0.942942	0.00631625	0.0504486	Ccnd1	2685.3	-0.752819	0.366649	0.000611162	0.00893193
Casp14	11.0855	-0.733578	0.710973	0.00224554	0.0173417	Ndrg1	2252.73	0.588472	0.235386	0.000269215	0.00439748	Klra2	52.1658	-0.754049	0.255038	5.97262e-05	0.00136461
Casp12	149.477	-0.745116	0.176749	2.13674e-07	7.58884e-06	P2ry4	1617.64	0.587261	0.155126	2.92652e-06	9.87455e-05	Lgals12	209.955	-0.754684	0.383157	0.000735482	0.0103819
Pnpla7	267.811	-0.748101	0.216386	4.66021e-06	0.000107365	Frat1	294.073	0.586806	0.144486	9.04249e-07	3.58078e-05	Mab21l3	10.4826	-0.756112	0.59084	0.00258226	0.0262767
Defa33	17525	-0.749175	0.203275	1.96078e-06	5.14342e-05	Zhx3	1296.81	0.58679	0.134794	2.41134e-07	1.10592e-05	Col6a6	9.07547	-0.756145	0.699081	0.00313307	0.0303688
4930503L19Rik	104.422	-0.750607	0.258169	3.0943e-05	0.000538576	Spint1	6972.52	0.586376	0.231605	0.000247015	0.00409465	Gpx8	45.9877	-0.756557	0.353342	0.000495963	0.0076646
Slc43a3	389.954	-0.750853	0.240969	1.55893e-05	0.000303354	Dync2i1	68.4941	0.585912	0.233495	0.000264211	0.00433768	Ly86	43.4389	-0.757581	0.31416	0.000257372	0.00443869
Arxes2	43.2124	-0.753117	0.461725	0.000914572	0.00866554	Efhd1	29.4475	0.585828	0.434482	0.00389903	0.0358074	Gbgt1	137.179	-0.757647	0.165182	1.81198e-07	1.03429e-05
Ciita	1076.94	-0.755789	0.751776	0.00211077	0.0166002	Abhd6	1179.01	0.585717	0.30076	0.00117251	0.0141681	AW112010	442.86	-0.757664	0.16556	1.89603e-07	1.06952e-05
H2-Q5	169.542	-0.756812	0.307082	0.000117063	0.00164272	Snord22	66.7807	0.585236	0.400314	0.00323717	0.0310242	St8sia6	79.1577	-0.758575	0.353359	0.000488101	0.00757763
Acsbg1	16.4699	-0.761285	0.593708	0.00158482	0.0134002	Glyctk	283.946	0.585233	0.383585	0.00288579	0.0286353	Stac2	20.5116	-0.759126	0.509776	0.00188289	0.0210281
Ifi211	32.153	-0.763412	0.408807	0.000537445	0.0055777	Slfn8	76.6866	-0.585608	0.242433	0.000346223	0.00536489	Rac2	288.324	-0.75985	0.203685	5.20447e-06	0.000181244
Zfp105	14.5712	-0.764375	0.499198	0.00106962	0.00986523	Gna14	49.4413	-0.586908	0.378257	0.00272953	0.0273544	Mir7058	11.9615	-0.760071	0.678193	0.00299963	0.0294687
Ms4a6c	96.4934	-0.77053	0.336495	0.000186267	0.00238849	Dock11	736.196	-0.5876	0.169262	1.0228e-05	0.000288254	G0s2	54.9481	-0.761706	0.56549	0.00232097	0.024401
Vnn3	12.9781	-0.770815	0.554783	0.00132328	0.0116995	Gm5431	959.921	-0.590645	0.444551	0.00393406	0.0359973	Prkcb	85.531	-0.766309	0.228389	1.82025e-05	0.000516033
Pappa	393.905	-0.771702	0.279791	4.9105e-05	0.000797214	Bcl2a1b	23.0975	-0.590796	0.533783	0.00531016	0.0445517	Cd96	59.2636	-0.768939	0.623148	0.00260812	0.0264604
Akr1b10	79.5704	-0.775582	0.183353	2.18207e-07	7.73007e-06	Dock2	399.439	-0.591851	0.440717	0.00382752	0.0353168	Capn2	976.471	-0.771087	0.277384	9.78549e-05	0.00202556
Psme2	960.155	-0.775878	0.149554	2.0894e-09	1.17578e-07	Lsp1	330.608	-0.593489	0.134442	1.79603e-07	8.63051e-06	Hcar1	131.115	-0.771265	0.498573	0.00164891	0.0190682
Slc41a1	482.953	-0.776998	0.172612	6.44253e-08	2.63022e-06	Lpcat2	129.123	-0.59366	0.31569	0.00133026	0.0157052	Rab11fip5	248.081	-0.774524	0.248447	3.77532e-05	0.000934349
Alpl	40.801	-0.784051	0.36594	0.000267434	0.00320018	Adssl1	11.0188	-0.594305	0.521067	0.00501941	0.0430963	Tlr9	62.6073	-0.775315	0.266759	6.90929e-05	0.00152016
Irf4	291.26	-0.784681	0.766204	0.00188602	0.0151692	Trim72	86.4959	-0.59616	0.30143	0.00104897	0.0130034	Arhgef6	199.976	-0.776353	0.139141	1.47922e-09	1.43588e-07
Art2a	21.5248	-0.788117	0.726509	0.00177734	0.014591	Pycard	1761.58	-0.598993	0.254108	0.000390072	0.00594739	Cx3cr1	205.836	-0.778565	0.255226	4.59584e-05	0.00109737
C3ar1	171.944	-0.789722	0.301969	7.44126e-05	0.00112579	Klrb1a	4.89561	-0.599156	0.838098	0.00680062	0.053171	Casp4	480.352	-0.780867	0.241844	2.72017e-05	0.000721676
Mpeg1	1158.55	-0.790186	0.369359	0.00026705	0.00319787	Agap2	143.544	-0.599764	0.196903	4.64858e-05	0.00104507	Traf1	77.4317	-0.782141	0.185687	9.16281e-07	4.17573e-05
Nupr1	196.955	-0.790242	0.242229	9.72867e-06	0.000203581	Psme2	1087.83	-0.6002	0.268703	0.000542484	0.0077207	Cd300lg	192.021	-0.782707	0.422896	0.000897651	0.0121589
Gm20139	8.04141	-0.793041	0.642522	0.00150588	0.0129061	Gm15941	39.6245	-0.600476	0.287921	0.000793267	0.0105197	Lbp	140.264	-0.78392	0.310693	0.000190326	0.00349577
Rgs1	58.6713	-0.795297	0.3275	0.000125015	0.00173099	Myom3	240.267	-0.60068	0.377173	0.00238146	0.0246288	Vav1	162.182	-0.784469	0.2479	3.30332e-05	0.000844662
Nod2	61.8131	-0.796745	0.262407	2.06788e-05	0.000384428	Ttc39b	1718.08	-0.601218	0.108538	5.00094e-10	4.59952e-08	Klhdc1	34.7431	-0.784976	0.28861	0.00011448	0.00229951
Pfkfb3	1167.87	-0.797265	0.646078	0.00148497	0.0127698	Itgax	347.06	-0.603497	0.269595	0.000529745	0.00757088	Smpdl3a	1435.93	-0.785189	0.205651	4.00287e-06	0.000144384
Exoc3l4	1340.75	-0.799699	0.216415	2.07028e-06	5.39666e-05	Pde8b	311.949	-0.603746	0.165863	5.1332e-06	0.000160244	St8sia4	316.548	-0.7862	0.228981	1.45115e-05	0.000426368
Lcn2	32.3295	-0.801624	0.441948	0.00055519	0.00573329	Gm45351	33.6959	-0.603854	0.28958	0.000784484	0.0104194	Pik3cg	326.537	-0.786855	0.290774	0.000118633	0.00237729
Podnl1	50.0458	-0.801789	0.329584	0.000122837	0.00170936	Agpat4	372.716	-0.605531	0.240709	0.000244119	0.0040624	Slc30a1	3708.25	-0.787267	0.189584	1.16906e-06	5.0725e-05
C1qc	470.995	-0.802783	0.319171	9.79321e-05	0.00141602	Defa28	8.58612	-0.606383	0.70251	0.00633816	0.0505487	Cpz	17.137	-0.787549	0.585162	0.00213859	0.0229481
Apol6	87.2827	-0.808251	0.470861	0.000667251	0.00667532	Gusb	562.529	-0.608077	0.194598	3.47573e-05	0.000828124	Dok3	55.2933	-0.788019	0.362669	0.000440345	0.00693145
Pram1	20.9852	-0.810832	0.441547	0.000518164	0.00541812	Cd86	50.3532	-0.613245	0.308769	0.000966585	0.0122707	Cyp4f18	60.2708	-0.788595	0.284689	0.000100086	0.0020667
Emb	114.201	-0.812803	0.46634	0.000625774	0.00633649	Casp3	812.273	-0.614103	0.223023	0.000116512	0.00221464	Slc11a1	78.3211	-0.788636	0.20377	3.34631e-06	0.000124408
Prkar2b	270.243	-0.814014	0.356123	0.000178545	0.00230903	Unc93b1	1060.34	-0.614336	0.263335	0.000397231	0.00602431	Gpr65	48.9309	-0.789315	0.310242	0.000179766	0.00333069
S100g	11.1769	-0.816307	0.767379	0.0016475	0.0137694	Tnfrsf9	19.1792	-0.616758	0.559264	0.00477495	0.0416336	Creld2	286.822	-0.793048	0.155593	1.90561e-08	1.46845e-06
Csf3r	36.1983	-0.821166	0.329686	0.000103327	0.001485	P2ry10	45.512	-0.616802	0.58462	0.00504986	0.0431973	Sh2d4b	33.6376	-0.793903	0.631188	0.00233408	0.0244484
Lbp	152.076	-0.822439	0.178599	4.82558e-08	2.03493e-06	Lyz1	56776.1	-0.617687	0.355178	0.00165499	0.0185288	Egr2	20.4191	-0.794559	0.455765	0.00108272	0.0139479
Olfr1033	68.9579	-0.826517	0.243243	6.38448e-06	0.000140856	Ndc80	126.022	-0.617931	0.242954	0.000217262	0.00372788	Ggta1	190.817	-0.796268	0.154956	1.56692e-08	1.22415e-06
Trp53inp1	1900.1	-0.829666	0.125976	7.46585e-13	8.34621e-11	Chrnb4	112.674	-0.620225	0.490564	0.00380227	0.0351217	Ms4a4b	57.5404	-0.797737	0.225059	1.02846e-05	0.000316434
Defa23	5806.6	-0.83035	0.196796	2.75652e-07	9.44762e-06	Slc28a2b	55.4334	-0.620946	0.338074	0.00132446	0.0156475	P2rx7	215.375	-0.798739	0.132955	1.39958e-10	1.79751e-08
Clec4n	31.6853	-0.833606	0.523168	0.000783973	0.00763663	Apbb1ip	158.654	-0.621116	0.345136	0.0014355	0.0166489	Cxcr4	72.3656	-0.800569	0.341036	0.000288019	0.00489258
Tmeff2	77.462	-0.838858	0.356553	0.000146178	0.00196998	Akr1b8	43.4967	-0.621548	0.416922	0.00263371	0.026632	Tdrp	87.4683	-0.802464	0.57839	0.00192774	0.0213741
Muc13	47018.6	-0.83983	0.132697	4.2928e-12	4.20618e-10	Plek	156.303	-0.622579	0.388946	0.00214294	0.0227839	Ets1	754.447	-0.804715	0.169556	1.0251e-07	6.31946e-06
Adgrg6	434.279	-0.840035	0.184611	6.71915e-08	2.73645e-06	Psme1	1520.75	-0.62333	0.201883	3.82926e-05	0.000886429	C030034L19Rik	12.1637	-0.805216	0.529095	0.00156136	0.0182802
Adhfe1	82.4936	-0.840545	0.373866	0.00018961	0.00242576	Cntnap3	4.30681	-0.623818	0.894545	0.00604198	0.0487548	Slamf7	154.322	-0.805758	0.394788	0.000573851	0.00853377
Socs1	142.175	-0.844266	0.280079	2.26902e-05	0.000414643	Sp110	160.681	-0.624406	0.305348	0.000806986	0.0106357	Siglec1	145.517	-0.806164	0.214709	5.15459e-06	0.000180549
Srms	10.5499	-0.848716	0.573185	0.000902533	0.00856121	Slco5a1	46.7907	-0.627172	0.303201	0.00075473	0.0100947	9930111J21Rik1	102.652	-0.806196	0.368265	0.000412891	0.00658489
Slfn10-ps	31.1049	-0.849213	0.390881	0.000224936	0.00277744	Apobec3	616.708	-0.627278	0.249156	0.000228115	0.00386756	Hyal1	85.4597	-0.806386	0.186507	6.21403e-07	3.04696e-05
Cd200r1	45.2196	-0.850113	0.421635	0.000322183	0.0037294	Nup210	1395.35	-0.628312	0.215881	6.83987e-05	0.00143219	Dtx1	152.23	-0.806708	0.300813	0.000125194	0.00247367
Itln1	8934.67	-0.850558	0.178847	2.73123e-08	1.22296e-06	Defb1	5.18235	-0.62882	0.937738	0.00571363	0.0466777	Slfn4	136.111	-0.807252	0.327926	0.000217204	0.00389244
Mid1	551.247	-0.852076	0.301934	4.0357e-05	0.000676285	Tc2n	679.46	-0.62974	0.138203	9.10098e-08	4.74666e-06	Adgrg6	460.214	-0.807569	0.240079	1.83771e-05	0.000520112
Ceacam2	72.3377	-0.85331	0.229904	2.19542e-06	5.66962e-05	Gm5535	20.0805	-0.629888	0.609369	0.00490862	0.0425389	Clec7a	66.3123	-0.808013	0.302702	0.000129159	0.00254017
Dio1	628.821	-0.853349	0.226222	1.75434e-06	4.71324e-05	Gjb2	305.404	-0.630303	0.251829	0.000235975	0.00397325	Fut2	348.407	-0.808327	0.671437	0.00235401	0.0245584
C1ra	451.302	-0.856111	0.28842	2.62326e-05	0.000469341	Kcnn4	460.809	-0.630489	0.272584	0.000398969	0.00604532	Ubash3b	112.924	-0.808339	0.203819	2.45163e-06	9.55459e-05
Gvin-ps2	172.758	-0.859182	0.510305	0.00062195	0.0063016	Traf1	91.0917	-0.631764	0.318464	0.000910473	0.0117217	Tmsb10	692.432	-0.808928	0.517066	0.00144049	0.0172258
P2rx7	211.96	-0.861046	0.259272	8.67463e-06	0.000183834	Il16	194.551	-0.631975	0.302673	0.000708014	0.00959746	Lpcat2	124.945	-0.809388	0.192747	1.02219e-06	4.52773e-05
Nmu	11.2815	-0.86191	0.578587	0.00085574	0.0082156	Alpl	32.9931	-0.632939	0.468207	0.00316166	0.0304884	Unc13d	234.486	-0.809632	0.210133	3.68147e-06	0.000134799
Pif1	26.8872	-0.86268	0.796642	0.00140168	0.0121857	Gad1	10.6938	-0.633092	0.561524	0.0043317	0.0387971	Podnl1	46.8642	-0.809754	0.476994	0.00113685	0.0144368
Arhgef10l	873.784	-0.862817	0.10079	3.43629e-19	1.04069e-16	Muc13	53818.1	-0.633233	0.210812	4.98313e-05	0.00110566	Ift22	229.436	-0.810132	0.161892	3.13792e-08	2.30291e-06
Lpin1	607	-0.863245	0.31876	5.56579e-05	0.00088043	Tnfsf14	6.84047	-0.634403	0.698976	0.00548669	0.0455193	Tgm2	3636.7	-0.810979	0.172027	1.20066e-07	7.2437e-06
Isg20	36.0994	-0.866178	0.34431	9.34224e-05	0.00136743	Tagap	88.0813	-0.635002	0.247656	0.000195372	0.0034035	St6galnac6	372.952	-0.81118	0.673903	0.00233195	0.0244484
C130050O18Rik	14.6846	-0.868383	0.4958	0.000535225	0.0055616	Gimap3	205.277	-0.640425	0.480833	0.0031607	0.0304884	Atf3	393.16	-0.812376	0.245112	2.14353e-05	0.000592809
Gda	8664.6	-0.870187	0.149969	1.30655e-10	9.98313e-09	Cysltr2	40.8681	-0.640554	0.447366	0.0026929	0.0270948	Slc43a1	108.143	-0.812878	0.396691	0.000556594	0.00837261
Prrt1	53.3086	-0.871496	0.352428	0.000103956	0.00149147	H2bu2	15.5683	-0.642079	0.539527	0.00384952	0.0354357	Palmd	62.39	-0.813995	0.683777	0.00233972	0.0244697
Ctse	34.6218	-0.872241	0.469351	0.000430074	0.00473167	Ubash3b	121.387	-0.64319	0.224001	7.51712e-05	0.00153455	Ifitm3	578.387	-0.814362	0.215208	4.71164e-06	0.000166756
Jun	1309.75	-0.874483	0.175018	9.74853e-09	4.74799e-07	Ang4	3619.71	-0.643562	0.793624	0.00566796	0.0464122	Myo1f	147.922	-0.817408	0.297533	0.000105083	0.00214949
Tnfsf13	125.715	-0.877931	0.214869	5.61961e-07	1.73344e-05	Sidt1	425.837	-0.643781	0.120859	1.77818e-09	1.40831e-07	Csf2rb2	146.163	-0.819231	0.202789	1.9043e-06	7.56058e-05
Mafb	900.367	-0.880482	0.123386	2.80029e-14	4.05603e-12	Grpr	41.2962	-0.647211	0.368371	0.00142421	0.0165607	Gcnt1	1367.55	-0.821539	0.640854	0.00207322	0.0224583
Fcgr4	69.0579	-0.881855	0.391134	0.00017626	0.00228441	Sp140	85.8962	-0.647896	0.498426	0.00321735	0.0308689	Kcna5	25.2843	-0.822821	0.482105	0.00108167	0.0139449
Ly6e	2388.58	-0.886973	0.279165	1.41035e-05	0.000277436	Cd300ld	40.7078	-0.648408	0.343482	0.00106985	0.0131668	Arhgef10l	798.551	-0.824895	0.397954	0.000517518	0.0079542
Glp1r	50.0484	-0.888044	0.320979	4.69923e-05	0.000768157	Bcat1	17.7497	-0.650184	0.40939	0.00196485	0.0213957	A730046J19Rik	12.8143	-0.82662	0.542814	0.00146563	0.0173954
Jaml	204.089	-0.889054	0.122036	1.04432e-14	1.61067e-12	Nectin4	22.6726	-0.652002	0.396061	0.00174692	0.0193804	Phf11d	64.3284	-0.827313	0.236715	1.23936e-05	0.000372243
Tlr8	36.8428	-0.890327	0.383528	0.000148477	0.00198808	Ankrd55	11.0859	-0.652182	0.531128	0.00350908	0.0330743	Plcd3	55.6821	-0.828267	0.347444	0.000255615	0.00441287
Itgax	315.858	-0.890395	0.289523	1.92926e-05	0.000361888	Gm11992	31.4997	-0.652263	0.546178	0.00367523	0.0341697	Parvg	40.9974	-0.828718	0.419341	0.000629927	0.00917453
Defa17	2399.37	-0.89061	0.251088	4.24472e-06	9.91646e-05	Def6	49.4511	-0.652643	0.531238	0.00349961	0.0330032	Cybb	367.379	-0.829361	0.186163	3.8136e-07	1.97713e-05
Ptk6	916.024	-0.890706	0.186993	3.2222e-08	1.42745e-06	Klrb1b	50.3896	-0.655412	0.33527	0.000897122	0.0116002	Inpp5d	351.69	-0.830121	0.193898	7.71394e-07	3.64274e-05
Adgre1	190.729	-0.891814	0.250379	4.04255e-06	9.55132e-05	Ncf2	231.594	-0.656209	0.265379	0.000239791	0.00402537	Ryr1	19.5805	-0.830614	0.40193	0.000519071	0.00797084
Slc15a3	93.1334	-0.892877	0.442565	0.00029544	0.00347048	Sirpa	454.394	-0.657039	0.121472	1.16955e-09	9.75978e-08	Ceacam2	81.9033	-0.830872	0.340366	0.000222595	0.00396808
Irgm1	876.876	-0.895388	0.219675	6.17552e-07	1.89091e-05	Tasl	16.6844	-0.657569	0.484721	0.00283743	0.0282537	Mmp28	208.923	-0.830937	0.235902	1.13963e-05	0.00034562
Lilrb4b	21.5101	-0.896334	0.618167	0.000819911	0.00790808	Ifitm1	114.653	-0.65774	0.352223	0.00108241	0.0132547	Slamf8	26.894	-0.833242	0.430066	0.000675704	0.00972428
Gm16897	9.12398	-0.898702	0.671562	0.000948776	0.00893878	Usp2	839.688	-0.658201	0.155112	3.9494e-07	1.71478e-05	Fam214a	359.944	-0.836655	0.290448	7.34535e-05	0.00159648
Defa24	19752.3	-0.899151	0.20062	1.17776e-07	4.52025e-06	Pir	45.9652	-0.659269	0.344641	0.000973374	0.0123436	Lsp1	320.449	-0.836962	0.166238	2.89678e-08	2.15391e-06
C4bp	72.1841	-0.89945	0.222988	7.37113e-07	2.21519e-05	Clec4a1	77.2956	-0.659805	0.272568	0.000274216	0.00445665	Tasl	12.691	-0.838045	0.525618	0.00126382	0.0156096
C6	69.5585	-0.901013	0.312647	3.39953e-05	0.000584375	Nxpe5	43.9265	-0.661638	0.311281	0.000586471	0.00823771	Itgax	285.238	-0.838289	0.173585	7.61316e-08	4.90745e-06
Morf4l1-ps1	60.1946	-0.901189	0.269411	8.41811e-06	0.00017931	Tlr8	50.1063	-0.663591	0.270806	0.000250204	0.0041395	Mlkl	186.408	-0.840271	0.238008	1.11853e-05	0.000340439
Ccr5	119.902	-0.903596	0.334947	5.63505e-05	0.000890542	Hcls1	126.845	-0.666951	0.401017	0.00159621	0.0180837	Sp110	137.404	-0.840467	0.199351	1.01289e-06	4.51882e-05
Saa1	626.247	-0.907854	1.34666	0.000951204	0.00895658	Ccl12	4.58097	-0.66825	0.854966	0.00521127	0.0440026	C3	7350.4	-0.840536	0.686087	0.00207183	0.0224577
Cebpd	277.093	-0.915285	0.253396	3.54628e-06	8.54854e-05	Nlrp1c-ps	49.8673	-0.669072	0.295706	0.000406388	0.00612518	Abcd2	215.759	-0.841749	0.756084	0.00227551	0.0241104
Plekhn1	445.296	-0.916347	0.152381	5.3612e-11	4.37752e-09	Cybb	420.016	-0.669686	0.327479	0.000693673	0.00944047	Lcp2	174.48	-0.842773	0.237492	1.0576e-05	0.000323638
Baiap3	75.7618	-0.9167	0.213915	2.86913e-07	9.7533e-06	Defa20	18608.4	-0.672519	0.625492	0.00397304	0.0362683	Gm2a	854.709	-0.843091	0.266535	3.37467e-05	0.00085517
Smpdl3a	1520.15	-0.918187	0.130259	7.16422e-14	9.78151e-12	Il1b	23.891	-0.67363	0.487832	0.00256247	0.0261056	Tac1	81.784	-0.843146	0.410616	0.000521372	0.00799894
Akr1b8	69.5521	-0.91941	0.258057	4.2191e-06	9.88432e-05	Padi2	71.1075	-0.674208	0.345608	0.000849127	0.0110801	Arl4c	107.153	-0.843568	0.2165	3.30763e-06	0.000123784
Havcr2	34.9213	-0.921546	0.399112	0.000146417	0.0019716	Csf1r	1247.77	-0.674303	0.185689	5.01193e-06	0.000157933	Arhgap25	75.6966	-0.844684	0.260973	2.73176e-05	0.000723618
Pik3cg	361.148	-0.925397	0.283973	1.12961e-05	0.000232009	Marchf1	113.028	-0.675007	0.302109	0.000429318	0.00640309	Chac1	50.6999	-0.850993	0.345834	0.000207579	0.00376776
Cxcr6	43.5425	-0.92625	0.591836	0.000632353	0.00639144	BC064078	48.7026	-0.675429	0.305317	0.000453354	0.00668226	Prkch	213.373	-0.852747	0.302544	8.57256e-05	0.0018121
Runx2	181.648	-0.929793	0.239989	1.44967e-06	3.99127e-05	Tnfsf13	155.502	-0.675462	0.300197	0.000411927	0.00618686	Gzmk	3.87153	-0.855404	1.13982	0.00195614	0.0215621
Slc43a1	111.258	-0.932915	0.217274	2.92859e-07	9.93288e-06	C2cd4b	22.5623	-0.675676	0.552734	0.00322705	0.0309446	Ms4a6c	101.251	-0.85749	0.161131	7.26079e-09	6.18553e-07
Tgm2	3832.1	-0.933361	0.122008	1.03595e-15	1.87563e-13	Mical1	973.024	-0.676126	0.318536	0.000564404	0.00797956	Atp8b2	401.415	-0.860047	0.149973	7.92143e-10	8.34112e-08
Unc5cl	713.704	-0.936017	0.150185	1.66062e-11	1.47133e-09	Plekhn1	604.198	-0.677463	0.364548	0.00102931	0.0128373	Abcb1b	76.1264	-0.860376	0.437671	0.000602642	0.0088532
Apol7b	24.0644	-0.936591	0.523594	0.000420501	0.00464168	H2aw	576.143	-0.67747	0.264181	0.000175735	0.00311211	Gad1	9.6791	-0.860384	0.572804	0.00137177	0.0166468
Nlrc5	685.237	-0.941735	0.902562	0.00115873	0.0105117	Gpr132	51.9278	-0.67801	0.50742	0.00270233	0.0271455	Chst1	185.126	-0.860578	0.559351	0.00129715	0.0159467
Gadd45g	37.648	-0.943052	0.362049	6.97543e-05	0.0010689	Lilrb4b	32.544	-0.678101	0.477774	0.00236631	0.0245188	Cyth4	210.761	-0.861058	0.133563	1.09771e-11	1.82446e-09
Creld2	274.991	-0.943291	0.265516	4.51897e-06	0.000104691	Arhgef6	210.972	-0.67839	0.177301	2.33042e-06	8.15267e-05	Emilin2	82.2655	-0.86199	0.574438	0.00136837	0.0166174
H2-Q1	381.81	-0.943787	0.164757	3.24292e-10	2.21382e-08	Shroom1	74.5356	-0.6803	0.305964	0.000434412	0.00647342	Tlr12	162.702	-0.862024	0.202982	9.28256e-07	4.21896e-05
Cmklr1	301.3	-0.946457	0.223797	3.95416e-07	1.27892e-05	Gpx2	5258.79	-0.681124	0.310537	0.000467199	0.00683693	Abcc3	3271.19	-0.862626	0.292465	6.05396e-05	0.00137451
Ifitm3	548.099	-0.949752	0.225219	4.18649e-07	1.34883e-05	Neu3	65.7988	-0.68238	0.272031	0.000203207	0.00351492	Tlr13	97.7812	-0.865715	0.166574	1.38549e-08	1.09248e-06
Ifi204	67.9866	-0.950622	0.239568	1.07971e-06	3.07958e-05	Gtse1	166.004	-0.683418	0.309623	0.000448254	0.00665072	Sh2d2a	73.6431	-0.86645	0.256513	1.81032e-05	0.000515609
C1qtnf3	113.711	-0.950821	0.357777	6.06472e-05	0.000944112	Hpd	179.204	-0.684226	0.359664	0.000913672	0.0117345	Gpsm3	103.805	-0.866517	0.270377	2.9978e-05	0.000775904
Cd244a	136.171	-0.952154	0.170038	6.85859e-10	4.32741e-08	Rab8b	793.811	-0.684555	0.160932	3.87116e-07	1.68509e-05	Fyn	242.266	-0.867657	0.147918	3.8118e-10	4.3081e-08
Defa21	11963.5	-0.955039	0.178254	2.47795e-09	1.36222e-07	Srgn	142.288	-0.685451	0.436366	0.00176973	0.01957	Pf4	28.3934	-0.868199	0.467426	0.000731571	0.0103525
Lypd8	26243.5	-0.956788	0.150654	9.19109e-12	8.64949e-10	Xlr4b	11.4733	-0.687051	0.573298	0.00319871	0.0307418	Dok2	27.7535	-0.870354	0.390594	0.000341596	0.00561695
C1qa	382.975	-0.959691	0.303509	1.53558e-05	0.000299161	Trerf1	324.95	-0.687872	0.201433	1.11609e-05	0.000311977	Cxcr6	45.5798	-0.872028	0.547524	0.00115334	0.0145655
Irf8	2014.24	-0.959747	0.1687	4.40106e-10	2.95599e-08	Chgb	121.695	-0.688163	0.443388	0.00181199	0.0199471	Pltp	288.87	-0.877393	0.237739	6.84307e-06	0.000224392
Hpn	13.4434	-0.964938	0.560284	0.000439844	0.00481688	Akr1b10	87.6696	-0.690315	0.249598	9.50033e-05	0.00186593	Sh2b2	46.2319	-0.877536	0.54746	0.00111734	0.0142316
H2-D1	12087.1	-0.965285	0.0763688	1.49869e-37	1.78312e-34	St8sia4	344.589	-0.69059	0.232317	5.00583e-05	0.00110818	Wdfy4	496.47	-0.878059	0.184238	1.08895e-07	6.61681e-06
Ifi44	64.0969	-0.96764	0.328076	2.7923e-05	0.000494802	Ikzf1	231.919	-0.692041	0.5168	0.00254988	0.0259957	Arid5a	190.317	-0.878567	0.134091	5.73216e-12	1.01036e-09
Kcna5	35.7505	-0.96906	0.358853	5.35969e-05	0.000853503	Ptprc	876.594	-0.694971	0.41675	0.001425	0.0165607	Pirb	104.835	-0.879856	0.226114	3.48893e-06	0.000129144
Strc	12.5088	-0.971613	0.771086	0.000850857	0.00818529	9330175E14Rik	91.7388	-0.69536	0.232352	4.66117e-05	0.00104507	Ankrd44	466.035	-0.881442	0.107711	3.41858e-17	1.70456e-14
C5ar1	120.84	-0.972133	0.286023	7.60066e-06	0.000164421	9930111J21Rik2	434.699	-0.696142	0.289114	0.000258006	0.00425213	6530402F18Rik	106.282	-0.88238	0.246957	9.99592e-06	0.000310937
Ift22	183.809	-0.976068	0.169244	3.11822e-10	2.17323e-08	Serpina3i	5.46709	-0.696266	0.787249	0.00448786	0.0398618	Csf1r	1152.67	-0.88616	0.150396	3.3723e-10	3.88915e-08
Gm10874	12.1145	-0.976481	0.577805	0.000450724	0.0048942	Slc41a1	460.125	-0.696367	0.220126	2.65955e-05	0.00065563	C3ar1	213.441	-0.887097	0.119574	1.36826e-14	4.06949e-12
Psmb10	1301.48	-0.977763	0.114753	1.32414e-18	3.50097e-16	Hpgds	65.2073	-0.696788	0.269464	0.000158177	0.0028364	Traf3ip3	47.9786	-0.889561	0.574096	0.00117435	0.0147363
Nebl	124.985	-0.980024	0.231568	4.28191e-07	1.36898e-05	Casp12	159.11	-0.697757	0.231375	4.31482e-05	0.000989459	Klhl6	35.9663	-0.890042	0.321752	9.51932e-05	0.00198014
Arid3a	221.56	-0.98314	0.168519	2.2275e-10	1.59929e-08	Ildr1	382.991	-0.698444	0.238157	5.61048e-05	0.00121185	Nfasc	179.827	-0.892162	0.317672	8.55086e-05	0.00180977
Casp4	511.832	-0.983929	0.181228	1.96826e-09	1.11514e-07	Parp3	305.871	-0.698741	0.162951	3.38744e-07	1.49353e-05	Gm11992	27.7642	-0.895067	0.511994	0.000835587	0.0115262
Chrnb4	125.58	-0.990662	0.242305	7.55612e-07	2.24754e-05	Prom1	2402.32	-0.70326	0.251314	8.40619e-05	0.0016839	Ppp1r1a	27.3723	-0.895078	0.516532	0.000858134	0.0117782
Adgrg5	104.779	-0.990735	0.411182	0.00010481	0.00149856	Pdcd1	6.08102	-0.703281	0.830656	0.00449782	0.0398881	H2-M2	27.4124	-0.895454	0.390574	0.000284673	0.00484544
B2m	12229.1	-0.994881	0.136995	2.66537e-14	3.89447e-12	Tlr12	198.277	-0.703567	0.298724	0.000290517	0.00467094	Pon1	4.72536	-0.89555	1.01253	0.00202536	0.0221153
Slc16a3	261.422	-0.994946	0.124678	1.20965e-16	2.61676e-14	Pglyrp1	1368.99	-0.704852	0.160168	2.07022e-07	9.66246e-06	Gatm	73.5665	-0.895652	0.317455	8.25329e-05	0.00176219
Ccnd1	2444.87	-1.00069	0.157335	1.10084e-11	1.01308e-09	Klrd1	18.4252	-0.705024	0.63353	0.00337122	0.0320397	Pde11a	183.237	-0.896429	0.193439	1.98817e-07	1.11608e-05
Nnmt	39.3307	-1.00529	0.412273	9.5982e-05	0.0014012	Kif19a	15.9977	-0.705411	0.483717	0.00199881	0.021669	Vcam1	144.346	-0.896621	0.218526	1.65762e-06	6.77149e-05
Adm	47.1456	-1.00854	0.276775	3.61302e-06	8.68428e-05	Arid5a	196.19	-0.706598	0.148818	4.11649e-08	2.33181e-06	Stk26	43.1905	-0.897753	0.292875	4.37108e-05	0.0010541
Ceacam1	40151.1	-1.00997	0.128921	4.0704e-16	8.0715e-14	Eif2s2	1465.37	-0.706668	0.157453	1.3968e-07	6.90606e-06	Cldn1	41.7164	-0.900956	0.735716	0.00171192	0.0196332
Adig	29.6266	-1.01265	0.452507	0.00014667	0.0019722	Tnfrsf14	841.504	-0.706726	0.105322	4.91728e-13	9.45167e-11	Gm4951	69.8351	-0.902491	0.245075	7.09657e-06	0.000232255
Myo1h	18.3753	-1.01324	0.43497	0.000120536	0.00168295	Runx1	541.853	-0.706838	0.180611	1.6577e-06	6.06342e-05	Crtam	10.7482	-0.902785	0.668341	0.00148258	0.0175396
Bhmt2	17.5925	-1.01364	0.519536	0.000258648	0.00312422	Cd40lg	5.03858	-0.70691	0.819322	0.00439891	0.0392347	Pou2f2	117.473	-0.903555	0.184021	5.83143e-08	3.97029e-06
Defa35	84.2942	-1.0137	0.357627	3.67805e-05	0.000622615	Tac1	103.307	-0.707348	0.641486	0.00338965	0.0321612	Tspan11	14.5606	-0.90503	0.566249	0.00104299	0.0135182
Lag3	87.0683	-1.01416	0.256208	1.25927e-06	3.5432e-05	Defa30	8667.35	-0.707359	0.736427	0.00402532	0.0366153	Cacna1s	8.44687	-0.905051	0.818242	0.00186754	0.0209117
Gpx2	4408.65	-1.01714	0.192272	4.53054e-09	2.37312e-07	Ppargc1b	678.052	-0.707476	0.136977	5.0856e-09	3.64014e-07	Ly6c2	68.7685	-0.905627	0.276782	2.4613e-05	0.000663376
Slc35f2	845.475	-1.01741	0.17549	3.16602e-10	2.18823e-08	Asap3	147.742	-0.707807	0.187645	2.90814e-06	9.83194e-05	C1qc	513.313	-0.907532	0.191751	1.30724e-07	7.7488e-06
E230029C05Rik	54.0728	-1.01997	0.302181	8.33519e-06	0.000177999	Serpinb6b	65.0241	-0.708191	0.354859	0.000685404	0.00936396	Lilrb4a	82.6948	-0.910469	0.179801	2.83757e-08	2.12856e-06
Phgdh	244.683	-1.02141	0.222418	1.11449e-07	4.29722e-06	Tnfsf8	15.9182	-0.708224	0.761832	0.00414247	0.037475	Cntfr	22.9276	-0.91278	0.398736	0.000278367	0.00474287
Slc6a14	2755.01	-1.02437	0.928436	0.000887684	0.00845638	5830428M24Rik	20.4081	-0.711216	0.517676	0.00224764	0.0235747	Tnfrsf1b	466.544	-0.916201	0.137211	2.615e-12	5.03773e-10
Cd38	3779.8	-1.02646	0.148841	3.87518e-13	4.48256e-11	Fli1	217.359	-0.711903	0.224205	2.51486e-05	0.000626225	Rhoh	48.3451	-0.916455	0.337512	0.00010495	0.00214949
Fcgr3	94.2855	-1.02705	0.248673	6.92027e-07	2.08824e-05	Amz1	101.942	-0.713187	0.241249	5.09479e-05	0.00112315	Lat	29.1104	-0.916739	0.608899	0.00115935	0.014613
Gm26682	17.0335	-1.02722	0.509756	0.000222131	0.00275096	C3ar1	224.06	-0.714948	0.200132	6.21272e-06	0.000187114	Shroom1	65.7045	-0.917875	0.234787	3.34508e-06	0.000124408
Fam214a	435.695	-1.02852	0.236068	2.93487e-07	9.93288e-06	Ifi204	83.7787	-0.715139	0.221039	2.0486e-05	0.000521509	Lpl	2052.37	-0.920041	0.710456	0.00150132	0.0177118
Foxo6	214.439	-1.0306	0.207052	2.10472e-08	9.61255e-07	4930503L19Rik	105.579	-0.71819	0.208402	9.82084e-06	0.000279078	Neb	42.6826	-0.921005	0.38686	0.00022511	0.00398776
Pkhd1	167.439	-1.03398	0.204772	1.52193e-08	7.14106e-07	Cd48	76.6763	-0.719797	0.502636	0.00198105	0.0215173	5830432E09Rik	22.1164	-0.923665	0.456065	0.00046744	0.0073037
Ifit3	68.5288	-1.03653	0.249282	6.3341e-07	1.93591e-05	Aldh1l2	89.338	-0.721933	0.214761	1.32126e-05	0.000359345	Parp3	289.21	-0.92416	0.128204	6.57956e-14	1.69005e-11
C1qb	416.966	-1.03827	0.24338	4.23867e-07	1.36038e-05	Prex1	452.86	-0.722089	0.29952	0.00023943	0.00402351	Ly6e	2145.09	-0.925117	0.153002	1.41563e-10	1.79772e-08
Ifi205	48.4298	-1.0393	0.551696	0.000275159	0.00326925	Sirpb1c	4.92878	-0.724199	0.991925	0.00412896	0.0373923	Akna	434.471	-0.925498	0.219206	1.08145e-06	4.73744e-05
Slc40a1	1424.09	-1.04238	0.147403	1.23505e-13	1.61986e-11	Ms4a4b	70.2734	-0.725694	0.267754	0.000104317	0.00201609	4933406I18Rik	12.9518	-0.927475	0.521121	0.000728141	0.0103212
Ccl28	1098.42	-1.04333	0.179447	3.15613e-10	2.18823e-08	Tlcd3a	272.748	-0.727536	0.237095	3.50073e-05	0.000831837	Ppp3cc	107.086	-0.931458	0.221672	1.16991e-06	5.0725e-05
Tlr2	117.376	-1.04425	0.348443	2.36578e-05	0.0004288	B2m	15028.1	-0.727675	0.243799	4.56246e-05	0.00103104	Icam1	179.202	-0.931861	0.145872	1.72949e-11	2.80649e-09
Gpnmb	71.8128	-1.04524	0.367605	3.49128e-05	0.000597679	Tmem171	431.306	-0.729146	0.202233	5.48869e-06	0.0001701	Gbp9	213.892	-0.931897	0.173627	6.31418e-09	5.48945e-07
Ntrk2	151.881	-1.04703	0.219877	5.74051e-08	2.3727e-06	Cd27	14.5047	-0.730548	0.637474	0.00295469	0.0290988	Pik3r6	38.0081	-0.932258	0.313789	5.46743e-05	0.00126625
Capg	191.811	-1.04867	0.308493	7.7815e-06	0.000167463	Capn11	15.5398	-0.733702	1.38956	0.00128219	0.0152428	Ifi209	50.2151	-0.933102	0.217101	8.10466e-07	3.78508e-05
Fam107a	61.139	-1.05196	0.371306	3.5551e-05	0.000604875	AA467197	690.513	-0.734131	0.378277	0.000710725	0.00962658	Irf5	161.429	-0.934444	0.154043	1.26432e-10	1.67453e-08
Gm12216	130.581	-1.06522	0.232626	1.28427e-07	4.85082e-06	Cd84	162.799	-0.735952	0.141372	4.49684e-09	3.27351e-07	Pfkfb3	1070.61	-0.935055	0.539941	0.000774855	0.0108187
Defa30	8396.42	-1.0662	0.183842	3.63431e-10	2.46831e-08	Il2rg	160.289	-0.737567	0.515615	0.00186387	0.0204908	Il1b	18.1633	-0.935107	0.507183	0.00063844	0.00927462
Nucb2	65.083	-1.06628	0.238832	2.04382e-07	7.30556e-06	Gmds	3868.99	-0.73825	0.297601	0.000191335	0.00334337	Ccl5	228.957	-0.935227	0.783061	0.00158757	0.0185231
Lyn	1206.51	-1.06724	0.180839	2.06355e-10	1.51421e-08	Casp14	9.04413	-0.739556	0.701752	0.00324757	0.0310891	Map3k7cl	11.5888	-0.935437	0.820209	0.0016601	0.0191845
Irf1	2284.52	-1.07301	0.157842	8.5442e-13	9.48805e-11	Icam1	203.741	-0.741176	0.19564	2.75773e-06	9.41648e-05	Blk	11.8928	-0.936277	0.975669	0.00180174	0.0203632
Tmem154	102.803	-1.09395	0.379736	3.00695e-05	0.000525569	Gpr141	29.8447	-0.743399	0.398032	0.000804723	0.010614	Pkhd1	129.625	-0.936975	0.457835	0.00043562	0.00687623
Tac1	90.421	-1.09972	0.386427	3.24643e-05	0.000560371	Pnpla7	272.699	-0.744854	0.184758	1.05762e-06	4.14972e-05	Clec10a	32.5007	-0.937822	0.486239	0.000543581	0.00825202
Usp18	72.3576	-1.10516	0.309877	4.69001e-06	0.000107754	Stac2	21.6291	-0.745898	0.449443	0.00120519	0.0144682	Il7r	90.5299	-0.942047	0.194059	7.75664e-08	4.9622e-06
Smpdl3b	363.891	-1.10791	0.200537	1.69579e-09	9.83749e-08	Steap1	32.919	-0.746234	0.435455	0.00108576	0.0132861	Lyl1	34.0076	-0.942106	0.479235	0.000502235	0.0077474
Apol7e	82.5989	-1.10923	0.41714	4.93845e-05	0.000800192	Baiap3	81.8198	-0.748607	0.270075	8.35566e-05	0.00167574	Il3ra	86.7026	-0.944972	0.201693	1.65256e-07	9.5617e-06
Cyba	538.045	-1.11453	0.146421	2.77871e-15	4.77164e-13	Slitrk6	322.806	-0.748628	0.177699	5.00581e-07	2.11966e-05	Srd5a2	41.5056	-0.947495	0.345502	9.47273e-05	0.00197287
Jdp2	90.769	-1.12025	0.229995	3.9493e-08	1.72208e-06	Cck	22.7671	-0.752385	0.411602	0.000847405	0.0110661	Arxes1	10.2627	-0.947553	0.877349	0.00166941	0.0192658
Mlkl	173.343	-1.1233	0.129664	5.52586e-19	1.56007e-16	Zfp831	89.4736	-0.759662	0.603686	0.00227653	0.0238193	Fhdc1	458.264	-0.952362	0.256833	6.54354e-06	0.000216243
Pde11a	174.791	-1.12636	0.151107	9.00435e-15	1.40173e-12	Slpi	119.758	-0.759906	0.473938	0.00127429	0.015167	Evi2a	53.0971	-0.952685	0.342937	8.64013e-05	0.00182184
Gm4951	59.7911	-1.12727	0.296006	2.20404e-06	5.68308e-05	Prdx4	142.653	-0.760255	0.243993	2.89234e-05	0.000706279	Ccr5	154.108	-0.954949	0.217289	5.57033e-07	2.76932e-05
Defa42	19142.3	-1.12741	0.206756	2.4926e-09	1.36576e-07	Cx3cr1	226.156	-0.760539	0.286436	0.000113411	0.0021605	Socs1	158.505	-0.958304	0.307689	3.67517e-05	0.000912227
Ccl4	5.15847	-1.13154	1.04012	0.000705881	0.00699456	Mfsd4a	859.718	-0.763411	0.108059	5.72794e-14	1.28931e-11	Ttn	55.1674	-0.959995	0.297867	2.74179e-05	0.000725142
Spon1	226.296	-1.1354	0.21453	5.58159e-09	2.89634e-07	Csf2rb2	182.258	-0.763747	0.226413	1.23662e-05	0.00034011	Il12rb2	32.3599	-0.96074	0.701433	0.00122196	0.0152434
Tap2	794.805	-1.13733	0.150005	3.45543e-15	5.81386e-13	Laptm5	822.074	-0.764702	0.413412	0.000777922	0.0103403	Ceacam12	13.4024	-0.963707	0.683059	0.0011513	0.0145548
Scarna13	36.813	-1.13936	0.558341	0.000163886	0.00214933	Trp53inp1	1861.12	-0.764724	0.164136	7.13436e-08	3.8021e-06	Nod2	72.1252	-0.963929	0.219852	5.81092e-07	2.87208e-05
Scrt1	9.21319	-1.14043	0.688752	0.000316985	0.00368716	Prrt2	51.2274	-0.772827	0.396083	0.000612966	0.00854606	Timp4	69.1326	-0.963957	0.916228	0.00161456	0.0187477
Tent5c	1008.31	-1.1439	0.133101	9.79724e-19	2.63214e-16	Drp2	50.1262	-0.773889	0.257642	4.02504e-05	0.000925488	Cd86	41.9704	-0.964377	0.248524	3.70252e-06	0.000134987
Cp	299.574	-1.1444	0.223649	1.29998e-08	6.18853e-07	H2bc22	40.4084	-0.7744	0.317461	0.000194695	0.00339516	BC147527	6.24391	-0.965004	0.753858	0.00133681	0.0163396
Pla2g2f	258.047	-1.14964	0.169032	8.76391e-13	9.66758e-11	Chac1	74.7385	-0.774753	0.392049	0.000577503	0.00813785	Gm14137	50.0746	-0.965129	0.31994	4.71163e-05	0.00112028
Thpo	50.2209	-1.15272	0.324906	4.79321e-06	0.000109822	Rab39b	21.1808	-0.775601	0.4304	0.000826316	0.0108486	Ms4a7	117.506	-0.965207	0.202925	1.21334e-07	7.29425e-06
Pla2g7	202.687	-1.15476	0.213365	3.08024e-09	1.65508e-07	Tlr13	107.647	-0.781299	0.259063	3.83689e-05	0.000886995	Plek	141.772	-0.965461	0.235961	1.76774e-06	7.11843e-05
Clec4a1	58.8128	-1.17586	0.288393	8.7904e-07	2.57302e-05	N4bp2l1	87.0845	-0.785417	0.25913	3.64225e-05	0.000854704	Ccl4	8.1445	-0.966925	0.776217	0.00137758	0.0167053
Mmp7	1817.7	-1.17772	0.156809	5.5958e-15	9.13816e-13	Plekha2	1451.6	-0.786278	0.140685	6.7675e-10	5.93701e-08	Gm2061	198.671	-0.96757	0.162875	2.67282e-10	3.2366e-08
Adamtsl2	40.0079	-1.17825	0.467977	5.89402e-05	0.000920119	Irgm1	1106.84	-0.788884	0.290644	9.07488e-05	0.00179266	Il27ra	44.9432	-0.970405	0.399845	0.000186972	0.00344537
Shroom1	61.3264	-1.17895	0.250752	8.142e-08	3.26013e-06	Gimap4	189.711	-0.790213	0.494659	0.00116333	0.0140743	Rasgrp4	47.3657	-0.97136	0.340888	7.09805e-05	0.00155069
Alox15	16.5672	-1.18444	0.49449	7.48811e-05	0.00113082	Tmem229b	306.471	-0.79335	0.121802	2.71435e-12	4.46484e-10	Arhgap4	147.824	-0.971896	0.388191	0.000157832	0.00298964
Ang4	3301.72	-1.18585	0.169498	2.22576e-13	2.66723e-11	H2-M3	84.1598	-0.794209	0.425484	0.000682615	0.00933715	Map3k8	55.4098	-0.972666	0.307596	3.19584e-05	0.000820896
Gbp3	134.557	-1.18953	0.288716	7.48706e-07	2.23331e-05	Nebl	128.329	-0.795028	0.17575	1.38921e-07	6.88848e-06	Ccdc88b	114.658	-0.975935	0.262133	6.18857e-06	0.000206525
Myom3	145.465	-1.20073	0.179956	1.91667e-12	2.00793e-10	Apoe	1338.97	-0.795821	0.249281	2.17464e-05	0.000548696	Vsir	492.062	-0.976991	0.164632	2.76443e-10	3.30038e-08
Cd163	141.735	-1.20605	0.278407	3.42705e-07	1.12815e-05	Gvin2	2212.43	-0.79601	0.17247	9.22236e-08	4.78082e-06	Slc7a10	93.4956	-0.978022	0.840833	0.00143931	0.0172258
Aoah	59.1223	-1.20975	0.295891	8.16132e-07	2.41462e-05	Noxa1	526.041	-0.797389	0.16497	3.36245e-08	1.97668e-06	C1qa	414.68	-0.980395	0.181462	5.28916e-09	4.76953e-07
Bst2	93.4588	-1.21113	0.249436	4.08376e-08	1.76226e-06	Bhlhe41	56.3828	-0.797897	0.412143	0.000584451	0.00822897	Fli1	192.602	-0.984447	0.178885	3.10054e-09	2.85671e-07
Slc23a4	505.76	-1.2155	0.167473	3.2706e-14	4.65627e-12	Evi2a	60.9062	-0.798791	0.43359	0.000706701	0.00959487	Bin2	71.2246	-0.986437	0.207753	1.25703e-07	7.5302e-06
Nfasc	182.534	-1.22018	0.176362	3.50881e-13	4.08714e-11	Atp8b2	410.462	-0.806502	0.12818	1.16088e-11	1.60154e-09	Prex1	426.786	-0.98883	0.137033	6.1314e-14	1.59916e-11
Klra2	50.1224	-1.22417	0.472006	4.5696e-05	0.000749768	Cxcl10	53.6612	-0.806522	0.571635	0.00153243	0.0175002	Pik3cd	302.033	-0.993964	0.281996	1.12929e-05	0.000343099
Cd200r2	11.9747	-1.22512	0.631408	0.000162009	0.00212654	Pik3ap1	1862.37	-0.806596	0.138326	1.83761e-10	1.81711e-08	Ly9	31.8903	-0.994472	0.43255	0.000233416	0.00410063
Ankfn1	8.88448	-1.22705	0.970539	0.000473588	0.00507303	Lrmda	34.9402	-0.806698	0.369692	0.000331722	0.00518537	Slc15a3	111.539	-0.995068	0.21666	2.45882e-07	1.35481e-05
Ms4a6d	36.1961	-1.23053	0.548111	9.11621e-05	0.00133905	Fcer1g	140.723	-0.815618	0.313269	0.000115164	0.00219145	Pla2g7	229.107	-0.99777	0.145757	8.28417e-13	1.7127e-10
Ifi207	96.965	-1.2349	0.281446	2.66879e-07	9.26127e-06	Rassf4	1100.44	-0.821168	0.246237	1.33813e-05	0.000362779	Fgf10	53.6569	-0.99877	0.578489	0.000661562	0.00957768
Gbp2b	112.426	-1.23822	0.282807	2.75065e-07	9.44693e-06	Pglyrp2	30.8619	-0.821842	0.596695	0.00154776	0.0176635	Prss16	23.8951	-0.999329	0.353181	7.16712e-05	0.00156376
Cxcl10	38.3631	-1.24184	0.548109	8.54794e-05	0.00126901	Thy1	190.235	-0.821882	0.309029	9.79156e-05	0.00191433	Padi4	5.95054	-1.00012	1.21893	0.00130925	0.0160722
Cd274	302.849	-1.24446	0.2957	5.08459e-07	1.58011e-05	Jak3	379.775	-0.822624	0.30548	8.94274e-05	0.00177475	Serpinb6b	71.0988	-1.00128	0.234488	9.00742e-07	4.1271e-05
Cldn1	49.8645	-1.2449	0.526452	6.99345e-05	0.0010697	Akna	499.357	-0.82456	0.359162	0.000242055	0.00404378	Adgrg2	74.8429	-1.00176	0.694509	0.00099384	0.0130508
Ly6c2	75.7432	-1.24604	0.352546	4.36746e-06	0.000101321	Itga4	1053.03	-0.826151	0.158986	5.99078e-09	4.21746e-07	Cd163	185.911	-1.00819	0.452273	0.000261069	0.00448875
Tigit	40.05	-1.2512	0.294734	4.40258e-07	1.40217e-05	Tbx21	19.6381	-0.826407	0.589072	0.00146206	0.0168498	Dock10	505.921	-1.01437	0.18027	1.55287e-09	1.48734e-07
Pla2g2a	227.827	-1.25146	0.279178	1.79732e-07	6.55099e-06	Apol10b	139.043	-0.832648	0.187429	2.06585e-07	9.66246e-06	Sting1	148.239	-1.01578	0.20305	3.84954e-08	2.74207e-06
Slc28a2	417.358	-1.25269	0.253469	2.58595e-08	1.16103e-06	Arhgef10l	919.48	-0.838719	0.153779	1.60531e-09	1.27731e-07	Ms4a6d	39.8442	-1.01653	0.249308	1.82294e-06	7.28874e-05
Gna14	56.3942	-1.25693	0.229377	1.8836e-09	1.07818e-07	Isg20	34.8538	-0.840255	0.369264	0.000242937	0.00404667	Marchf1	100.979	-1.01998	0.170035	1.83356e-10	2.28561e-08
Fgf15	103.377	-1.26878	0.967983	0.000410843	0.00457285	Ifi207	96.5861	-0.842826	0.266149	2.21062e-05	0.000555316	Mndal	114.022	-1.02382	0.178714	8.71569e-10	9.1208e-08
Wfikkn2	63.8241	-1.27146	0.288707	2.34072e-07	8.19106e-06	Clec7a	79.7541	-0.84308	0.361633	0.000211445	0.00363903	Il4i1	14.0662	-1.02535	0.631221	0.000722638	0.010269
Stat1	2401.4	-1.29134	0.1983	4.08749e-12	4.02871e-10	Pde11a	224.484	-0.843148	0.20286	6.79962e-07	2.78947e-05	Rgcc	98.7102	-1.03307	0.42409	0.000162817	0.00306693
Ccr9	117.139	-1.29494	0.29592	2.46727e-07	8.57981e-06	Defa3	10706.9	-0.844851	0.644349	0.00161694	0.0182473	Arhgap30	189.106	-1.0333	0.314902	2.16909e-05	0.000598902
Tnfaip8l3	292.174	-1.29571	0.236814	1.75235e-09	1.01e-07	Adgrg5	133.898	-0.846564	0.379208	0.000263541	0.00433083	Clec4a1	67.1979	-1.0352	0.181277	9.53294e-10	9.91485e-08
Tnfaip2	246.113	-1.29782	0.199308	3.9889e-12	3.95495e-10	Prrt1	58.0557	-0.851828	0.28616	3.8251e-05	0.000886429	Ntrk2	213.654	-1.03644	0.59356	0.000581448	0.00860147
Defa40	261.265	-1.29822	0.252768	9.32015e-09	4.57952e-07	Cd200r2	16.5417	-0.852234	0.659576	0.0016348	0.0183547	H2-Q9	656.022	-1.03963	0.352898	5.09355e-05	0.00118451
Gsdmc2	749.497	-1.30228	0.252946	8.66779e-09	4.30983e-07	Itln1	9475.33	-0.852639	0.623062	0.00143672	0.0166518	Tlr7	54.1797	-1.04013	0.255161	1.79452e-06	7.19209e-05
Plaat3	589.453	-1.30292	0.141052	1.75477e-21	8.11923e-19	C5ar1	142.706	-0.85375	0.175352	3.09377e-08	1.83768e-06	Htr7	7.01908	-1.04014	0.74486	0.000949127	0.0126758
Tlr13	88.1475	-1.30606	0.24188	2.45255e-09	1.35272e-07	D630029K05Rik	9.84342	-0.854271	0.636961	0.00149789	0.017186	C5ar1	144.552	-1.04037	0.217762	1.0664e-07	6.5031e-06
Igsf6	35.028	-1.31098	0.298157	2.18579e-07	7.73007e-06	Milr1	21.7661	-0.859202	0.449754	0.000510115	0.00733323	Gbp3	129.509	-1.0421	0.170428	8.8749e-11	1.20365e-08
Prom2	9.69598	-1.31735	0.773382	0.000202514	0.00255939	Vsir	494.964	-0.860639	0.251217	9.51264e-06	0.000271994	Jak3	339.272	-1.04218	0.187721	2.27499e-09	2.14266e-07
Scart1	11.783	-1.31745	0.540923	5.19709e-05	0.000834792	Zdhhc15	224.084	-0.860823	0.240145	5.60056e-06	0.000172628	Gm5535	16.859	-1.04581	0.71391	0.000856643	0.0117688
Tnfsf13b	118.662	-1.32579	0.185429	4.54454e-14	6.36121e-12	Pik3cg	393.843	-0.861226	0.269894	1.99454e-05	0.000509446	Prkar2b	318.266	-1.04586	0.544278	0.000423715	0.0067133
Neb	38.7224	-1.32642	0.348037	1.61564e-06	4.38302e-05	Hk3	46.5064	-0.862575	0.441843	0.000463229	0.00678654	Irf8	2458.06	-1.04664	0.200885	1.35313e-08	1.07195e-06
H2-Q4	719.554	-1.32651	0.235247	6.3997e-10	4.08429e-08	Bin2	77.2823	-0.866068	0.442545	0.000453896	0.00668226	Fxyd5	76.6877	-1.04754	0.184275	1.08471e-09	1.09458e-07
Ckap4	667.863	-1.33159	0.190647	1.41891e-13	1.80418e-11	Klra2	68.964	-0.872599	0.376569	0.000201454	0.00349166	Adam8	52.77	-1.05173	0.263426	2.38361e-06	9.33242e-05
Defa41	304.488	-1.33323	0.206102	4.46977e-12	4.35398e-10	Ccr5	161.948	-0.872815	0.323124	7.79454e-05	0.00157428	Lck	92.1829	-1.05303	0.659722	0.000700428	0.0100229
Prss16	18.6653	-1.33545	0.564928	5.77994e-05	0.000907413	C1qc	532.638	-0.873011	0.206161	4.97153e-07	2.11037e-05	Slfn10-ps	26.945	-1.05474	0.356933	4.86379e-05	0.00114841
Pigz	38.5025	-1.34637	0.406004	6.40844e-06	0.000141011	Lyn	1361.57	-0.877561	0.269443	1.58687e-05	0.000416997	Aoah	64.3054	-1.0549	0.234382	3.45372e-07	1.80713e-05
Gpr65	49.4526	-1.35114	0.362325	1.95848e-06	5.14342e-05	Mmp25	48.1879	-0.878102	0.275382	1.95271e-05	0.000500074	Plekhn1	552.748	-1.0553	0.231227	2.65412e-07	1.4468e-05
Csta2	22.0277	-1.3585	0.550849	4.48077e-05	0.000737512	Nlrc3	111.073	-0.879444	0.290882	3.17119e-05	0.000767321	Ctse	29.3791	-1.05581	0.380445	7.42238e-05	0.00161116
Eaf2	39.0668	-1.35964	0.459612	1.51766e-05	0.000296361	Jaml	213.764	-0.881906	0.196916	1.80614e-07	8.63131e-06	D16Ertd472e	112.422	-1.05666	0.162281	7.11827e-12	1.21895e-09
Gsdmc	26.8355	-1.36813	0.397375	4.31845e-06	0.000100464	Slc11a1	83.7374	-0.881938	0.251852	7.21828e-06	0.000212902	Msr1	106.089	-1.05817	0.255785	1.41487e-06	5.90794e-05
Defa37	7228.03	-1.36938	0.218492	1.32831e-11	1.19598e-09	Slc35f2	1064.94	-0.884109	0.234923	2.94166e-06	9.90611e-05	Srgn	123.365	-1.05885	0.1749	1.24627e-10	1.66362e-08
Msr1	92.4225	-1.37629	0.24425	5.24169e-10	3.45965e-08	Fxyd5	80.6094	-0.884644	0.339428	9.66945e-05	0.00189696	Il18bp	391.596	-1.06102	0.393866	8.83859e-05	0.00185658
Glipr1	83.9887	-1.37763	0.28977	4.06756e-08	1.75983e-06	C1qb	492.898	-0.884861	0.247069	5.51443e-06	0.000170588	C1qb	454.229	-1.06183	0.187103	1.1194e-09	1.12291e-07
Efhb	67.8825	-1.37999	0.247802	7.37623e-10	4.63645e-08	Ms4a6d	39.587	-0.893663	0.356123	0.000120276	0.00227354	Tagap	77.8641	-1.06189	0.246581	7.44786e-07	3.53679e-05
Cfi	15.306	-1.38368	0.694163	0.000107	0.00152333	Cd160	32.4336	-0.899065	0.553977	0.000798658	0.0105422	H2-Q4	811.28	-1.06283	0.270265	2.89187e-06	0.000109678
Apol10a	3041.99	-1.39479	0.166027	1.69547e-18	4.41272e-16	Tgm2	4256.53	-0.900145	0.2523	5.65946e-06	0.000173818	Rftn1	167.828	-1.06709	0.226592	1.39965e-07	8.23898e-06
Gm11992	18.7952	-1.39537	0.498621	2.02841e-05	0.000378357	Fa2h	103.271	-0.904972	0.691898	0.00138593	0.0162059	Nckap1l	322.583	-1.07054	0.177165	1.30707e-10	1.71201e-08
Hk3	35.6377	-1.39609	0.337324	4.43001e-07	1.40554e-05	Ppp1r16b	297.161	-0.905518	0.234651	2.04475e-06	7.21228e-05	Il21r	68.4066	-1.07603	0.359911	4.31253e-05	0.00104146
Chac1	63.2815	-1.39723	0.33336	3.64703e-07	1.18418e-05	Ms4a7	140.46	-0.90649	0.225759	1.14774e-06	4.45226e-05	Arhgap15	86.3481	-1.07708	0.296411	7.43168e-06	0.000240637
C2	938.186	-1.39882	0.164859	8.07372e-19	2.2414e-16	Bhlha15	372.246	-0.906591	0.173711	5.79553e-09	4.09687e-07	Irgm1	913.158	-1.07765	0.253353	8.94435e-07	4.11845e-05
Gm4841	25.5694	-1.40097	0.525421	2.68672e-05	0.000478804	Cyth4	219.685	-0.907177	0.225682	1.1281e-06	4.38601e-05	Btla	36.3938	-1.0795	0.300705	8.45536e-06	0.00026995
Ms4a4a	43.7973	-1.40612	0.311728	1.02551e-07	4.02875e-06	Psmb10	1492.45	-0.908255	0.177321	9.39257e-09	6.22786e-07	Tap1	1844.59	-1.08021	0.446068	0.000152121	0.00290746
Sh2d1b1	25.3757	-1.42021	0.33919	3.43389e-07	1.12817e-05	Cst7	19.2421	-0.909515	0.914446	0.00217976	0.0230038	Jdp2	106.543	-1.08084	0.222079	6.74958e-08	4.50495e-06
Muc4	1454.29	-1.42155	0.202953	7.29947e-14	9.88514e-12	Kcnj10	132.358	-0.91008	0.204225	1.97103e-07	9.31445e-06	Ccdc80	1061.48	-1.08154	0.750934	0.000805724	0.0111779
Cd96	62.1888	-1.44056	0.727588	9.91771e-05	0.0014303	Gbp5	162.182	-0.914268	0.318387	4.49403e-05	0.00102369	Ankfn1	8.16334	-1.08207	0.729132	0.000759709	0.0106617
5830418P13Rik	13.3564	-1.4474	0.628654	5.2463e-05	0.000840266	Lrrtm2	11.6477	-0.91499	0.677418	0.00125574	0.0149909	Ifi47	857.63	-1.08737	0.327783	1.82009e-05	0.000516033
Slpi	84.981	-1.44956	0.407141	2.50133e-06	6.28427e-05	C4bp	85.5221	-0.916952	0.250282	3.99937e-06	0.000131067	Nxf7	60.9573	-1.08843	0.383394	6.03686e-05	0.00137373
Adh6a	59.6907	-1.45818	0.210785	1.05207e-13	1.40195e-11	Arhgap8	79.233	-0.91807	0.27721	1.24879e-05	0.000342906	Gbp2b	115.903	-1.09098	0.384189	5.9972e-05	0.00136838
Cd200r4	19.0197	-1.45879	0.533816	2.05831e-05	0.000383075	Ptprt	109.78	-0.91845	0.255826	5.11327e-06	0.000160206	Themis2	120.333	-1.09157	0.224117	6.52332e-08	4.37114e-06
Npl	34.4052	-1.46365	0.317691	5.44356e-08	2.25556e-06	Gpr68	94.9309	-0.919428	0.220396	6.2217e-07	2.58965e-05	Amy1	74.6053	-1.09261	0.760899	0.000787551	0.010961
Ces2a	1272.84	-1.4738	0.243642	2.7711e-11	2.34947e-09	Slc28a3	525.862	-0.919522	0.23378	1.5358e-06	5.66227e-05	Spi1	78.1889	-1.09293	0.264115	1.34635e-06	5.67776e-05
Serpine1	53.781	-1.474	0.382535	9.29547e-07	2.7069e-05	Fut2	311.919	-0.922043	0.472958	0.000392515	0.00596337	Ptprcap	22.6227	-1.09332	0.372186	4.74339e-05	0.00112468
Sprr2a3	275.756	-1.47929	0.130188	1.40189e-31	1.16756e-28	Scart2	5.30463	-0.924836	1.00087	0.00222374	0.0233814	Ctla2b	15.3108	-1.09532	0.462619	0.000164159	0.00308877
Sectm1a	52.6475	-1.49061	0.460609	5.60392e-06	0.000125971	Prrg4	46.0774	-0.927595	0.282103	1.31856e-05	0.000359181	Il16	173.988	-1.0957	0.181693	1.33506e-10	1.72774e-08
Fasl	7.92094	-1.49904	0.888072	0.00015375	0.00203416	Adamtsl2	40.2081	-0.933663	0.380286	0.000123404	0.00231986	Ikzf2	378.594	-1.09749	0.472706	0.000178932	0.00331895
Nfkbiz	1371.12	-1.50168	0.219341	1.28611e-13	1.66068e-11	Arl4c	111.539	-0.94109	0.235727	1.20125e-06	4.61792e-05	Ncf4	46.745	-1.10062	0.264251	1.20527e-06	5.15985e-05
Fut2	260.29	-1.51586	0.355865	1.84859e-07	6.6794e-06	Crtam	13.9523	-0.943872	0.778645	0.00148151	0.0170095	Runx3	150.534	-1.10622	0.330555	1.62923e-05	0.000472593
Gpr55	119.544	-1.51891	0.300843	5.41439e-09	2.81836e-07	Tnfrsf1b	460.754	-0.94446	0.167034	5.7657e-10	5.11056e-08	Nox1	129.361	-1.11061	0.515859	0.000239645	0.00418206
Ifit2	144.304	-1.52005	0.331985	4.84184e-08	2.03663e-06	Apol7c	381.943	-0.946235	0.343144	5.62906e-05	0.00121433	Gimap4	165.669	-1.11638	0.305724	6.62229e-06	0.000217995
Gsdmc4	1330.6	-1.52196	0.235038	1.37047e-12	1.47277e-10	Il7r	105.884	-0.947039	0.342209	5.47544e-05	0.00119171	Lypd8	29642.8	-1.12354	0.261925	7.24906e-07	3.46178e-05
Il18bp	332.522	-1.53327	0.181617	4.33904e-19	1.26799e-16	Nkain1	113.525	-0.94946	0.291592	1.3891e-05	0.000373051	Acta1	861.593	-1.12376	0.496136	0.00018822	0.00346084
Hk2	1948.94	-1.5378	0.222449	6.27188e-14	8.7059e-12	Smpdl3a	1550.65	-0.951502	0.172858	1.29018e-09	1.051e-07	Sla	173.662	-1.1302	0.303492	5.16549e-06	0.000180558
Defa29	2478.32	-1.53807	0.198997	1.44835e-16	3.09297e-14	Cd244a	145.063	-0.953655	0.280246	8.78421e-06	0.000254697	Lyz2	1154.38	-1.13134	0.196769	6.35083e-10	6.85769e-08
Gsdmc3	384.224	-1.54244	0.148073	2.70896e-27	1.88013e-24	Cd38	3808.16	-0.956175	0.23472	8.6593e-07	3.46109e-05	Dnajb3	14.0226	-1.13146	0.694766	0.000547384	0.00827352
Itgam	535.778	-1.54879	0.17326	4.85306e-21	1.97164e-18	Myl7	18.8309	-0.958506	0.665372	0.000962456	0.0122505	Hcls1	112.914	-1.13207	0.152527	1.00242e-14	3.08982e-12
Gbp7	430.995	-1.5497	0.271284	1.2799e-10	9.82454e-09	Rasgrp1	167.484	-0.958725	0.417115	0.000166291	0.00296637	Rasal3	98.0556	-1.13425	0.3903	4.72293e-05	0.0011214
Mzb1	115.558	-1.55054	1.05077	0.00020423	0.00257716	Gpr65	55.4935	-0.958818	0.550184	0.000540596	0.00770023	Itgam	417.827	-1.13894	0.17035	1.83508e-12	3.70358e-10
Pigr	38223.7	-1.56181	0.153413	2.69628e-26	1.604e-23	Fyn	245.2	-0.965858	0.182745	3.98093e-09	2.93542e-07	Csf3r	38.7223	-1.1397	0.246203	1.75193e-07	1.0068e-05
Ifi47	611.965	-1.56417	0.25728	1.29766e-11	1.18116e-09	Prkch	227.007	-0.96764	0.294682	1.22926e-05	0.000339176	Ifit2	121.046	-1.14016	0.193887	2.90991e-10	3.42582e-08
AA467197	532.288	-1.56801	0.137484	4.14905e-32	3.6374e-29	Sting1	176.803	-0.969588	0.274668	5.67522e-06	0.000173989	Apbb1ip	154.049	-1.1453	0.158703	4.38066e-14	1.21747e-11
Tgtp1	145.674	-1.56862	0.910488	0.000131017	0.00179914	Defa38	4480.1	-0.969632	0.667504	0.000917193	0.0117708	Adgre1	240.55	-1.14906	0.194125	2.26188e-10	2.77867e-08
Prdm1	369.006	-1.56885	0.209433	7.26946e-16	1.36053e-13	Kcna3	59.2428	-0.971836	0.438764	0.000193847	0.00338381	Ms4a4a	50.576	-1.14963	0.279779	1.35575e-06	5.70324e-05
Ly6a	455.212	-1.59685	0.248645	1.17918e-12	1.28376e-10	Capg	206.76	-0.98304	0.341148	3.70674e-05	0.000863913	Nfatc2	256.638	-1.14984	0.132935	4.51253e-19	3.18754e-16
Nxf7	90.2869	-1.59806	0.238385	1.76619e-13	2.19548e-11	Gbp3	163.309	-0.984042	0.239516	7.22861e-07	2.95131e-05	Muc4	1773.09	-1.1499	0.302039	3.82004e-06	0.000138675
Defa5	1764.27	-1.65302	0.275111	1.16927e-11	1.07014e-09	Nucb2	71.4317	-0.987927	0.471962	0.000242798	0.00404667	Slpi	115.005	-1.15794	0.54059	0.000218844	0.00391356
Gbp2	460.805	-1.67458	0.201947	5.34442e-19	1.53486e-16	Ccnd1	2664.39	-0.988799	0.363891	5.60662e-05	0.00121185	Emb	118.465	-1.16321	0.160226	3.01524e-14	8.66396e-12
Ccr4	23.6039	-1.6983	0.713419	3.02013e-05	0.00052732	Apol7b	33.0469	-0.992957	0.360311	5.0266e-05	0.00111098	Reg3b	60091.3	-1.16497	0.732178	0.000532911	0.00813181
Herc6	273.913	-1.712	0.194477	4.79593e-21	1.97164e-18	Mlkl	199.917	-0.993476	0.204675	3.08641e-08	1.83768e-06	Rinl	101.194	-1.16934	0.275339	7.78933e-07	3.66813e-05
Tap1	1348.35	-1.72246	0.217505	8.5381e-18	2.12267e-15	Nupr1	218.432	-0.998081	0.416988	0.000120483	0.00227494	Tshr	113.23	-1.17363	0.807536	0.000631193	0.00918508
Gml2	6.22935	-1.72676	1.00582	0.000108868	0.00154464	Cebpd	248.588	-0.998412	0.179784	9.18692e-10	7.89752e-08	Mpeg1	1080.9	-1.17535	0.128146	3.76387e-21	4.90837e-18
Ltf	10.2145	-1.73767	0.828744	5.2177e-05	0.00083706	Tap2	927.226	-0.998515	0.201446	1.88908e-08	1.18375e-06	Ifi205	61.1678	-1.17588	0.471807	0.000106758	0.0021701
Zc3h12a	1102.74	-1.75377	0.150133	3.74143e-34	3.46228e-31	Jdp2	115.166	-0.999657	0.199017	1.37394e-08	8.8694e-07	Rasgrp1	132.642	-1.17881	0.282823	1.02669e-06	4.53267e-05
Lypd8l	396.402	-1.76757	0.286787	2.40428e-12	2.50301e-10	Defa22	11193.3	-1.00091	0.592998	0.000543678	0.00773126	Dnase1l3	392.422	-1.18344	0.164764	4.9341e-14	1.34916e-11
Gm12185	76.264	-1.77055	0.590999	6.29016e-06	0.000139144	Bhmt	21.2421	-1.00126	0.684218	0.000837207	0.010958	Dram1	146.504	-1.18629	0.538194	0.000182658	0.0033732
Ido1	335.808	-1.79674	0.281711	5.16326e-13	5.85065e-11	Xcr1	36.9968	-1.00168	0.462753	0.000200592	0.00348025	Mcub	21.1723	-1.18685	0.374692	2.23771e-05	0.000612857
Defa39	2147.28	-1.79799	0.295056	3.30163e-12	3.35337e-10	Ubash3a	31.1668	-1.00546	0.38436	6.9295e-05	0.00144304	Def6	40.5036	-1.18794	0.415525	4.70755e-05	0.00112028
Il12rb1	42.5166	-1.80017	0.27336	1.2465e-13	1.62211e-11	Nfasc	210.61	-1.0082	0.255903	1.28544e-06	4.88666e-05	Klhl38	12.1045	-1.18829	0.62932	0.000317239	0.00529867
Nkg7	64.2496	-1.81363	0.601778	5.67793e-06	0.000127463	Myo1f	174.591	-1.01142	0.273835	3.01803e-06	0.000101433	Myo1h	16.7307	-1.19291	0.422718	5.06489e-05	0.00118271
Gm5431	486.453	-1.82934	0.50672	8.87223e-07	2.58818e-05	Tlr11	17.5571	-1.01633	0.979677	0.00161706	0.0182473	Arxes2	64.3412	-1.1948	0.664034	0.000361256	0.00588317
Il12rb2	28.7366	-1.84259	0.446438	1.18126e-07	4.52327e-06	Cd80	35.6381	-1.01871	0.382957	6.00235e-05	0.00128674	Apoe	1395.2	-1.19536	0.250592	8.20176e-08	5.16894e-06
Gm5535	13.6424	-1.87998	0.76469	2.09557e-05	0.000388708	Adm	76.9633	-1.0189	0.284321	4.27006e-06	0.000138087	Wdr93	5.70013	-1.19696	0.942853	0.000742463	0.0104586
Dmbt1	39324.8	-1.88829	0.435569	4.36339e-08	1.86362e-06	Gbp2b	159.872	-1.02047	0.435868	0.000128478	0.00239942	Cxcl10	42.8902	-1.20206	0.444806	6.47024e-05	0.00144329
Cd160	26.9585	-1.9127	0.357549	2.1786e-10	1.57778e-08	Gm4951	71.8154	-1.02292	0.294075	5.93012e-06	0.000180189	Runx2	189.871	-1.2021	0.193028	2.93208e-11	4.47816e-09
Gcnt1	942.829	-1.92255	0.191087	9.62325e-27	6.16517e-24	C1qa	455.343	-1.02553	0.225536	1.12369e-07	5.72113e-06	Sprr2a3	268.98	-1.20349	0.587435	0.000232521	0.00408914
Bhmt	30.4623	-1.94324	0.478276	1.34119e-07	5.03157e-06	Stat1	3295.3	-1.02567	0.323305	1.48644e-05	0.000394853	Ptprc	715.619	-1.20382	0.229689	8.16931e-09	6.82238e-07
Zbtb16	635.412	-1.96588	0.706791	9.0896e-06	0.000191169	H2bu1-ps	26.6668	-1.02836	0.380641	5.27576e-05	0.00115857	Tmem154	95.9967	-1.20699	0.227251	5.62209e-09	4.96413e-07
Myl7	19.6114	-1.96634	0.445752	2.77132e-08	1.23759e-06	Fcgr3	109.709	-1.03305	0.270153	1.83034e-06	6.57806e-05	Trarg1	143.827	-1.21213	0.635529	0.000290619	0.00492194
Slc9a3	505.077	-1.99659	0.590217	1.61083e-06	4.3771e-05	P2ry13	44.0561	-1.03316	0.484386	0.00019893	0.00345843	Gpr162	24.7666	-1.21336	0.440832	5.65408e-05	0.00130059
Itgae	288.111	-2.01294	0.350024	1.77853e-11	1.55395e-09	Pla2g7	232.135	-1.04031	0.167284	1.73833e-11	2.20279e-09	Gsdmc3	246.752	-1.21369	0.817201	0.000551356	0.00830857
Apol11b	21.773	-2.03058	0.407772	1.50464e-09	8.88754e-08	C030034L19Rik	13.9267	-1.04036	0.728244	0.000822726	0.0108181	Hk3	39.5098	-1.21388	0.380653	1.99748e-05	0.000557879
Gzmk	4.43505	-2.03949	1.60195	0.000118035	0.00165358	Prss16	23.4038	-1.04119	0.388735	5.41675e-05	0.00118044	C4b	1463.15	-1.21791	0.230034	5.92816e-09	5.20726e-07
Psmb9	482.463	-2.04525	0.240096	2.04516e-20	7.27395e-18	Sprr2a3	261.512	-1.0413	0.31825	1.06757e-05	0.000299391	Ltb	22.5135	-1.22219	0.43756	5.06318e-05	0.00118271
Ptpn5	4.84278	-2.0666	1.28063	8.83162e-05	0.00130415	Tnfaip2	279.792	-1.04155	0.253715	6.42052e-07	2.66592e-05	Apol7c	353.63	-1.22846	0.187026	2.96423e-12	5.64636e-10
Tgtp2	276.641	-2.08457	0.731411	7.14461e-06	0.000154958	Gbp9	270.848	-1.05015	0.298368	4.8579e-06	0.000153612	Cd226	47.5223	-1.22989	0.399038	2.52277e-05	0.000676718
H2-Eb1	4983.68	-2.11377	0.52848	1.62248e-07	5.99237e-06	H2bc18	166.803	-1.05408	0.474898	0.00015607	0.00281041	C2cd4b	20.7439	-1.2306	0.852426	0.000560685	0.00840741
F830016B08Rik	93.4434	-2.15884	0.367517	9.05056e-12	8.56563e-10	C2	1205.97	-1.06132	0.14951	4.66003e-14	1.07729e-11	Cd4	129.749	-1.23075	0.216412	6.68586e-10	7.17376e-08
Cacna1s	7.85712	-2.19523	1.03374	3.3623e-05	0.000578572	Csf2rb	375.06	-1.06292	0.237958	1.42548e-07	7.02759e-06	Gpr132	40.2562	-1.23192	0.390244	2.0826e-05	0.000579743
B3gnt7	718.057	-2.20953	0.257249	1.66955e-20	6.17993e-18	Abcc3	2851.83	-1.0647	0.150962	6.35312e-14	1.39337e-11	Slfn2	128.855	-1.23224	0.383726	1.80971e-05	0.000515609
Gm1965	37.2435	-2.23394	0.350233	4.19998e-13	4.82476e-11	Aoah	71.8765	-1.06626	0.215891	1.70868e-08	1.07861e-06	Stat1	2909.1	-1.23307	0.201269	4.91586e-11	7.24683e-09
Cxcl9	107.918	-2.24737	0.490488	1.30035e-08	6.18853e-07	Txk	35.0254	-1.06727	0.49923	0.000181629	0.00320985	Prdm1	533.736	-1.23728	0.182055	6.16694e-13	1.29072e-10
Pla2g4c	565.951	-2.31282	0.614649	4.41597e-07	1.40376e-05	D16Ertd472e	121.585	-1.07145	0.216092	1.53123e-08	9.73779e-07	Tnfaip2	242.29	-1.24029	0.194024	8.94675e-12	1.50172e-09
Irgm2	1037.72	-2.37166	0.268812	4.74866e-21	1.97164e-18	Gvin-ps2	181.108	-1.07267	0.287151	2.2402e-06	7.85311e-05	Plin4	1993.49	-1.24056	0.584012	0.000186551	0.00344136
Gbp10	42.679	-2.40317	0.401602	8.70537e-12	8.28602e-10	St6gal1	493.151	-1.07314	0.203755	3.31368e-09	2.47542e-07	2010016I18Rik	128.62	-1.24083	0.277819	2.7095e-07	1.46754e-05
Ccr10	21.2291	-2.40937	0.587371	1.32449e-07	4.98013e-06	Runx2	211.166	-1.07719	0.192193	5.42294e-10	4.93458e-08	Ccl28	1066.44	-1.24192	0.176345	1.08185e-13	2.54731e-11
Nuggc	8.86671	-2.45037	0.759985	2.55506e-06	6.39995e-05	Slc15a3	126.931	-1.07857	0.274287	1.10238e-06	4.29576e-05	AI467606	58.5159	-1.24643	0.312796	1.68774e-06	6.83581e-05
H2-DMa	753.715	-2.4581	0.282157	2.05244e-20	7.27395e-18	Krt87	20.4472	-1.07913	0.581341	0.000324367	0.00509425	Gvin-ps2	133.405	-1.24654	0.278367	2.53818e-07	1.38806e-05
B3galt5	93.3534	-2.5094	0.48723	1.28713e-09	7.8247e-08	Nfatc2	270	-1.08046	0.185171	1.46372e-10	1.47293e-08	Fsd2	11.8631	-1.25078	0.699942	0.000323969	0.00540043
Iigp1	345.378	-2.54189	0.34963	3.031e-15	5.15178e-13	Dtx1	163.921	-1.08262	0.281382	1.47655e-06	5.46829e-05	Il2rg	123.123	-1.25114	0.298038	7.65751e-07	3.6262e-05
Cd74	23272.3	-2.55039	0.619906	1.50445e-07	5.59368e-06	Pla2g2f	267.227	-1.08703	0.251336	2.37896e-07	1.094e-05	Fcgr3	107.479	-1.25653	0.211649	1.42095e-10	1.79772e-08
Psmb8	657.795	-2.56488	0.285525	3.42331e-21	1.50058e-18	Irf8	2500.21	-1.08906	0.215239	8.81194e-09	5.92715e-07	Gsdmc4	1287.54	-1.25679	1.01494	0.000668015	0.00963818
Ifit1bl1	1110.61	-2.57136	0.284849	2.39064e-21	1.07624e-18	Ccl6	2140.49	-1.08958	0.229553	3.85472e-08	2.21284e-06	C2	945.844	-1.25721	0.477944	6.66401e-05	0.00147873
Prss27	51.3443	-2.62291	0.340721	1.86753e-16	3.93765e-14	Adgre1	246.512	-1.09436	0.180517	3.60644e-11	4.16861e-09	Akr1b8	80.4918	-1.25799	0.668033	0.000272443	0.00465129
Cd7	90.8243	-2.62343	0.461552	1.03475e-10	8.09191e-09	Slfn10-ps	40.5499	-1.09705	0.392611	3.50712e-05	0.000832127	Map4k1	103.616	-1.25952	0.364172	8.66349e-06	0.000275041
Abca13	24.8223	-2.63474	0.515751	2.1925e-09	1.22552e-07	Plaat3	662.342	-1.10207	0.338121	9.47439e-06	0.000271488	Efhb	61.8369	-1.25992	0.295286	5.73237e-07	2.84155e-05
Reg3b	54561.1	-2.65895	0.199096	4.013e-42	6.68445e-39	Nxf7	93.2973	-1.10529	0.288655	1.47679e-06	5.46829e-05	Wnt11	19.1131	-1.26272	0.475202	6.21632e-05	0.00140514
Serpina3f	44.1276	-2.66722	0.789937	1.78755e-06	4.78948e-05	Ptpn7	81.3426	-1.10588	0.283997	1.16968e-06	4.51685e-05	Wfikkn2	50.019	-1.27164	0.300735	6.43104e-07	3.13737e-05
Barx2	165.383	-2.70257	0.31404	1.82378e-19	5.95662e-17	Hpn	15.0893	-1.10664	0.618262	0.000352364	0.00544274	Cd52	59.9751	-1.27178	0.284733	2.46939e-07	1.35481e-05
H2-Aa	6898.79	-2.76306	0.545466	3.67176e-09	1.95401e-07	Cyba	593.576	-1.10929	0.124504	1.69106e-20	1.37757e-17	Tnfrsf8	4.44327	-1.2733	1.18317	0.000708172	0.0100973
Cd177	594.046	-2.82547	0.27455	4.18772e-26	2.40534e-23	Ly6e	2657.44	-1.11079	0.234646	3.78467e-08	2.18731e-06	Nxpe3	45.1226	-1.27478	0.27007	8.10567e-08	5.16599e-06
Pla2g5	140.259	-2.85243	0.373129	6.98289e-16	1.32175e-13	4933412E12Rik	35.0713	-1.11285	0.354895	1.32364e-05	0.000359421	Csf2rb	327.975	-1.27734	0.181862	1.06913e-13	2.54731e-11
H2-Ab1	5973.88	-2.85728	0.416734	1.81732e-13	2.24231e-11	Apol11b	30.3436	-1.11399	0.502253	0.00013683	0.00252786	Cp	377.907	-1.27884	0.342225	3.55992e-06	0.000131199
Ccl8	22.7108	-2.9038	0.468917	1.31179e-11	1.18753e-09	5830432E09Rik	23.5602	-1.11575	0.440299	6.47193e-05	0.00137024	Tlr1	239.297	-1.28202	0.428725	2.79757e-05	0.000736446
Tat	174.985	-2.91652	0.225301	2.3476e-39	3.25867e-36	Srms	9.27187	-1.11656	0.720548	0.000563279	0.00797024	Pigz	28.9856	-1.28215	0.442478	3.48003e-05	0.000874029
Defa34	264.629	-2.93521	0.351545	3.58342e-18	9.0438e-16	Tlr1	235.254	-1.11756	0.229029	1.87934e-08	1.18198e-06	Gbp5	121.703	-1.28642	0.205281	1.66355e-11	2.73807e-09
Igtp	497.539	-2.94436	0.2944	1.11618e-24	5.9975e-22	Wfikkn2	56.9957	-1.12129	0.370969	1.78524e-05	0.000460635	Folr2	22.6226	-1.28793	0.894065	0.00049673	0.00766946
Tnfrsf17	17.785	-2.97734	0.533021	4.4584e-10	2.98247e-08	Dok2	30.2659	-1.12649	0.345355	8.82831e-06	0.000255111	Myo1g	144.202	-1.29124	0.252135	1.12111e-08	9.09388e-07
2310069B03Rik	5.04649	-3.007	1.40737	1.5301e-05	0.00029844	Cyfip2	370.448	-1.12886	0.234898	2.54096e-08	1.55244e-06	Ms4a6b	103.329	-1.29578	0.174316	4.92869e-15	1.60685e-12
Duox2	8346.92	-3.03999	0.150764	2.92468e-91	1.62388e-87	Ifitm3	625.925	-1.13002	0.27152	3.97034e-07	1.71951e-05	Fermt3	125.677	-1.2968	0.190841	4.86013e-13	1.02992e-10
Upp1	2663.71	-3.08065	0.164746	7.30506e-79	2.43361e-75	Ifi44	77.9506	-1.13655	0.227716	1.02085e-08	6.71677e-07	Glipr1	87.6766	-1.30038	0.217184	8.82035e-11	1.20365e-08
Gbp8	190.625	-3.08153	0.340617	1.22495e-20	4.74512e-18	Gpnmb	61.0844	-1.15317	0.592656	0.00023153	0.00391381	Ckap4	675.685	-1.30302	0.351658	3.69248e-06	0.000134911
Derl3	90.8857	-3.09545	0.375835	1.27476e-17	3.12259e-15	Rinl	116.61	-1.1556	0.381836	1.62451e-05	0.00042493	Art2a	17.742	-1.31356	0.62615	0.000166072	0.00311097
Itgad	25.8629	-3.1068	0.428441	2.25007e-14	3.31676e-12	Ak7	16.7466	-1.15579	0.467683	6.90814e-05	0.00144119	Bhlhe41	50.7156	-1.32115	0.358235	3.71669e-06	0.000135213
Zbp1	355.423	-3.10863	0.237206	3.92718e-40	5.94683e-37	Slamf8	37.7236	-1.16068	0.425763	3.60927e-05	0.000849296	Acap1	74.0293	-1.33176	0.465105	3.35532e-05	0.000854095
Gzma	321.916	-3.12304	1.053	4.09797e-06	9.65486e-05	Art2b	37.8162	-1.16162	0.545488	0.000151798	0.00275962	Scart1	12.0393	-1.33683	0.860815	0.000384693	0.00621706
Reg3g	40093.3	-3.13612	0.25194	1.81242e-36	2.01264e-33	Gm4841	22.2765	-1.16304	0.574012	0.000190649	0.00333821	Retnla	64.9431	-1.33699	0.84317	0.000366822	0.00595094
Gml	13.9749	-3.27739	0.60992	1.99351e-09	1.12562e-07	Lypd8	29714.6	-1.16439	0.320525	2.45171e-06	8.49016e-05	Il12rb1	47.0738	-1.34164	0.381581	5.95528e-06	0.000199525
Gbp6	504.122	-3.29131	0.220037	1.96781e-51	5.46297e-48	Fut1	30.1422	-1.1681	0.401118	2.1651e-05	0.000547097	Gbp4	308.42	-1.34349	0.308192	3.06075e-07	1.63173e-05
H2-DMb1	724.306	-3.48367	0.442142	2.81269e-16	5.78408e-14	Pstpip1	46.8454	-1.16949	0.458264	5.50661e-05	0.00119697	Cd274	376.335	-1.34455	0.205304	2.07786e-12	4.14423e-10
Ceacam10	291.911	-3.53535	0.34935	4.87633e-25	2.7075e-22	Gm12216	159.761	-1.16986	0.271656	1.94101e-07	9.22357e-06	Selplg	146.132	-1.34656	0.260348	7.01245e-09	6.00414e-07
Jchain	7379.14	-3.61192	0.449639	7.97165e-17	1.77045e-14	Tent5c	1062.1	-1.1708	0.258408	7.45865e-08	3.95031e-06	Cmah	312.902	-1.3467	0.145345	7.47671e-22	1.1523e-18
Myot	9.37762	-3.77596	1.35395	2.48182e-06	6.27309e-05	Gcnt1	1577.65	-1.17195	0.226921	3.68273e-09	2.73535e-07	Laptm5	681.013	-1.35204	0.151173	1.40649e-20	1.49026e-17
Nos2	3677.4	-3.87084	0.201215	1.60365e-83	6.67801e-80	Ccl4	6.07403	-1.17995	1.1087	0.00110869	0.0135184	Slc13a3	9.17562	-1.35308	1.06064	0.000524147	0.00802698
Mptx2	1529.69	-4.12108	0.535742	6.56632e-16	1.25719e-13	Gm7609	33.6911	-1.18	0.343581	4.50491e-06	0.000145133	Clec4n	36.058	-1.35371	0.290914	8.35184e-08	5.22468e-06
Duoxa2	762.03	-4.22842	0.197435	5.02893e-103	4.18834e-99	Dnase1l3	471.683	-1.18235	0.260155	6.71123e-08	3.6332e-06	Ly6a	400.073	-1.35471	0.310475	2.89967e-07	1.55564e-05
Gzmb	119.886	-4.3753	0.418959	5.58968e-27	3.72429e-24	Lilrb4a	94.1441	-1.18264	0.24959	2.79687e-08	1.68714e-06	Cyba	515.222	-1.35757	0.196187	1.56032e-13	3.51178e-11
Plet1	321.835	-4.48273	0.958392	1.37878e-08	6.52452e-07	Lcp2	195.169	-1.18412	0.271201	1.43816e-07	7.05699e-06	Cd2	12.9819	-1.35813	0.591852	0.000104519	0.00214517
U90926	7.73454	-4.99875	1.07963	3.24321e-09	1.73705e-07	Neb	52.4621	-1.18644	0.483927	6.80752e-05	0.00142716	AI504432	84.3116	-1.36681	0.283878	3.78108e-08	2.70467e-06
Meltf	34.7375	-5.87272	1.00972	1.45836e-13	1.8403e-11	Clec4a3	28.3219	-1.19571	0.411849	2.08525e-05	0.00053005	P2ry13	37.4498	-1.36843	0.292297	6.96412e-08	4.54087e-06
Ubd	125.096	-6.6705	0.607996	3.32203e-35	3.255e-32	Ifi205	48.31	-1.20188	0.310018	9.30671e-07	3.66843e-05	Arhgdib	197.492	-1.37053	0.194185	5.52373e-14	1.47407e-11
						Defa41	284.519	-1.21086	1.08295	0.000990186	0.0124644	Foxp3	10.6097	-1.37368	0.578288	8.63597e-05	0.00182184
						Nox1	152.897	-1.21279	0.466642	4.48668e-05	0.00102338	Ccr9	107.977	-1.37668	0.301393	1.12562e-07	6.81525e-06
						Cmah	304.629	-1.21618	0.221999	5.62474e-10	5.06434e-08	Gm4841	17.4439	-1.38386	0.39689	5.8041e-06	0.000195961
						Gml	10.5195	-1.21962	0.92933	0.000738287	0.00993695	Zbtb16	375.133	-1.3849	0.346652	1.09186e-06	4.77071e-05
						Cd200r1	48.3024	-1.22358	0.32461	1.28904e-06	4.88948e-05	Arhgap45	233.945	-1.38632	0.285501	2.88933e-08	2.15391e-06
						Arhgap30	208.405	-1.23899	0.376544	6.12579e-06	0.000185148	Mup22	32.1156	-1.38742	0.993754	0.000428573	0.00678393
						Ccdc88b	139.549	-1.23937	0.377429	6.24934e-06	0.000187887	Ccdc85a	22.6902	-1.39081	0.555958	6.45109e-05	0.00144091
						Ms4a4a	48.3023	-1.23959	0.307934	4.72828e-07	2.01713e-05	B3gnt7	766.304	-1.39296	0.44907	1.62913e-05	0.000472593
						Tnfrsf13b	99.3416	-1.24193	0.797232	0.000451255	0.00666634	Slamf1	20.8595	-1.39912	0.472278	2.26744e-05	0.000619001
						Slamf7	183.329	-1.24656	0.215903	8.95451e-11	9.51458e-09	Capg	220.54	-1.40883	0.403248	5.31761e-06	0.000184355
						H2-Q4	846.241	-1.25623	0.24952	4.84717e-09	3.49876e-07	Hcar2	19.5578	-1.41121	0.613479	9.23642e-05	0.00193076
						Apol7e	97.8295	-1.26149	0.405423	1.00311e-05	0.000283639	B3galt2	229.093	-1.41433	0.926449	0.000342685	0.00562394
						C4b	1438.33	-1.26242	0.506622	5.37124e-05	0.00117351	P2ry10	35.4109	-1.4147	0.305231	7.25486e-08	4.69434e-06
						Mpeg1	1218.25	-1.26545	0.247361	3.07042e-09	2.31391e-07	Vill	28.7512	-1.41598	0.298014	4.22343e-08	2.99581e-06
						Ccr4	24.3574	-1.26731	0.497747	4.64881e-05	0.00104507	Cyfip2	316.807	-1.41751	0.116818	1.91915e-35	3.25354e-31
						Defa21	11855.6	-1.26907	0.532812	6.96543e-05	0.00144609	Ikzf3	207.245	-1.4203	0.57401	6.40331e-05	0.00143535
						Havcr2	38.5465	-1.27292	0.378632	4.53051e-06	0.000145588	Grap2	94.1282	-1.42354	0.304449	5.82329e-08	3.97029e-06
						Glp1r	72.7648	-1.27414	0.300587	1.79443e-07	8.63051e-06	AA467197	562.312	-1.42433	0.179109	4.729e-17	2.16208e-14
						Tnfaip8l3	349.97	-1.28408	0.293695	9.84076e-08	5.05543e-06	Cd53	183.645	-1.43689	0.180933	4.84629e-17	2.16208e-14
						Strc	11.1807	-1.2849	0.723953	0.000271179	0.00442236	Sash3	104.087	-1.43869	0.288743	1.26471e-08	1.02098e-06
						Gbp2	616.237	-1.28588	0.418589	1.07442e-05	0.00030082	Stat4	43.9985	-1.44232	0.401879	3.62798e-06	0.000133417
						Hk2	1823.37	-1.28841	0.320572	4.19255e-07	1.80206e-05	Dock2	319.877	-1.44335	0.164773	4.65228e-20	4.63941e-17
						St8sia6	101.876	-1.29201	0.217371	2.54095e-11	3.06113e-09	Coro1a	293.058	-1.44711	0.184349	9.60064e-17	3.96975e-14
						Pla2g2a	242.096	-1.30422	0.30237	1.18904e-07	6.01802e-06	Lilrb4b	26.4831	-1.45132	0.358776	7.3579e-07	3.50389e-05
						Fgf16	5.36872	-1.31933	1.44209	0.000764332	0.0101992	Fmnl1	177.282	-1.45868	0.182138	2.52918e-17	1.33991e-14
						Defa37	7702.16	-1.3221	1.05457	0.000685862	0.00936396	Spon1	438.138	-1.46082	0.372003	1.10342e-06	4.8088e-05
						Ms4a6b	120.241	-1.32345	0.313729	1.6821e-07	8.17492e-06	Ptpn7	72.295	-1.47303	0.307271	2.76869e-08	2.08612e-06
						Scart1	13.7957	-1.33247	0.618044	0.000108872	0.00208798	Pstpip1	40.3895	-1.47782	0.314479	4.24823e-08	3.00084e-06
						Myo3b	6.42072	-1.3373	1.06175	0.000663641	0.00910417	Cpa3	5.228	-1.49051	1.28538	0.000422787	0.00670488
						A530032D15Rik	11.5593	-1.33858	0.730849	0.000223764	0.00381648	Kcna3	41.859	-1.49222	0.311977	2.70499e-08	2.04722e-06
						Ikzf2	277.232	-1.3419	0.207688	7.23555e-13	1.30963e-10	Ikzf1	195.431	-1.49385	0.290718	4.56271e-09	4.13645e-07
						Mir5107	5.46413	-1.34885	1.17895	0.000742205	0.00997897	4933412E12Rik	25.6971	-1.49924	0.316882	3.36793e-08	2.42964e-06
						Cd3d	46.2123	-1.35158	0.387168	2.51977e-06	8.6732e-05	Mest	75.3998	-1.49958	0.44068	5.47908e-06	0.000187883
						Efhb	85.9719	-1.35586	0.400581	3.57065e-06	0.000118608	Zfp831	57.1491	-1.50766	0.411168	2.35576e-06	9.24471e-05
						Cacna1s	8.09789	-1.36001	0.922876	0.000450147	0.00666147	Cdsn	50.7951	-1.52182	0.862634	0.000196055	0.00358546
						Ccl28	1198.59	-1.36168	0.318773	1.20731e-07	6.09248e-06	Kcnab2	105.641	-1.52343	0.250525	1.84206e-11	2.94608e-09
						Acta1	1484.81	-1.36188	0.466796	1.48218e-05	0.000394333	Lst1	10.5329	-1.53294	0.730262	0.00010692	0.00217079
						Il12rb1	52.8312	-1.36465	0.335222	2.79159e-07	1.26005e-05	Cd37	63.2918	-1.53947	0.314368	1.29222e-08	1.03824e-06
						C130026I21Rik	18.4701	-1.36597	0.740457	0.000210304	0.00362303	Phgdh	319.341	-1.54266	0.214767	9.77765e-15	3.06964e-12
						Ltf	10.4429	-1.36776	0.980647	0.000512635	0.00736327	Myl7	20.4498	-1.54485	0.60137	4.07028e-05	0.000988588
						Nfkbiz	1679.68	-1.36829	0.18917	2.74268e-15	7.95236e-13	Gm12185	83.5811	-1.54758	0.460372	5.48588e-06	0.000187883
						P2rx7	238.495	-1.37059	0.229269	1.40657e-11	1.87986e-09	Cfi	13.8348	-1.55103	0.525465	1.65078e-05	0.000476758
						Msr1	98.5184	-1.37739	0.34913	4.50215e-07	1.92546e-05	S100g	224.832	-1.56083	1.39524	0.000359512	0.00586603
						Ly6c2	76.2537	-1.37895	0.484496	1.77163e-05	0.000457813	Septin1	57.9502	-1.56161	0.408863	1.19963e-06	5.1487e-05
						Gpr171	55.9415	-1.3817	0.42067	4.74473e-06	0.000151433	Itgb2	212.174	-1.56362	0.18749	9.66095e-19	6.29931e-16
						Ckap4	682.308	-1.39357	0.302383	2.40062e-08	1.47813e-06	Glb1l2	234.201	-1.57018	0.919826	0.000197881	0.00361106
						Ifi47	934.513	-1.39491	0.368527	8.08862e-07	3.24817e-05	5830418P13Rik	14.756	-1.57426	0.683939	6.72121e-05	0.00148947
						Pigz	24.4042	-1.40128	0.546949	3.70234e-05	0.000863913	Gbp7	577.038	-1.58281	0.205392	1.53252e-16	6.18592e-14
						Tnfsf13b	151.705	-1.4022	0.269529	1.13588e-09	9.52528e-08	Cd48	55.4543	-1.60342	0.241487	3.39184e-13	7.27871e-11
						Bhmt2	14.0656	-1.41795	0.620507	7.25462e-05	0.00149885	Gpr174	18.0146	-1.60637	0.513832	9.32049e-06	0.000294246
						Cxcr3	22.0578	-1.42039	0.576918	4.68035e-05	0.00104799	Gml2	6.97973	-1.61506	1.27358	0.000312758	0.00523931
						Defa40	266.939	-1.42156	0.759334	0.000186092	0.00328193	Igtp	690.822	-1.61656	0.523223	1.00695e-05	0.000310943
						Stat4	50.1979	-1.42552	0.614138	6.59729e-05	0.00139161	Ccl22	49.0065	-1.62456	0.331634	9.28595e-09	7.60506e-07
						Clec4n	39.8449	-1.43515	0.333956	9.15319e-08	4.75938e-06	Fcrla	16.2952	-1.63595	0.828325	0.000112822	0.00227157
						Gabbr2	19.4475	-1.4531	0.571017	3.66953e-05	0.000859927	Acacb	818.445	-1.63827	0.238155	5.56482e-14	1.47407e-11
						Cd274	450.567	-1.45487	0.374878	5.08126e-07	2.1463e-05	Cd247	22.0204	-1.6387	0.410043	4.99183e-07	2.49636e-05
						Sla	208.949	-1.46783	0.282694	1.01279e-09	8.61976e-08	Dmbt1	50272	-1.64579	0.496905	5.06022e-06	0.000177979
						Lypd8l	513.967	-1.47458	0.357506	1.82268e-07	8.6854e-06	Irgm2	1206.89	-1.65804	0.324668	2.82133e-09	2.61366e-07
						Defa42	20199.9	-1.47842	0.659387	7.58671e-05	0.00154507	Eaf2	31.5104	-1.65845	0.34506	1.30468e-08	1.04331e-06
						A430093F15Rik	5.91802	-1.48979	1.5101	0.000533529	0.00761225	Alox15	24.309	-1.66568	0.65613	3.49543e-05	0.000876599
						Emb	125.975	-1.50036	0.183133	8.22861e-19	4.48057e-16	Hvcn1	159.684	-1.68014	0.327691	2.34285e-09	2.19438e-07
						Herc6	401.575	-1.50165	0.363353	1.70546e-07	8.26496e-06	Abca13	12.7246	-1.69058	0.860528	0.000105632	0.00215238
						H2-Q9	800.203	-1.51046	0.332952	2.72016e-08	1.65013e-06	Sp140	72.9735	-1.69171	0.301042	1.45877e-10	1.83189e-08
						Pfkfb3	929.684	-1.52434	0.251917	5.73675e-12	8.60865e-10	Adrb3	222.252	-1.69251	0.74258	5.7804e-05	0.00132605
						Themis	38.736	-1.52569	0.530203	1.40553e-05	0.000375693	Adm	81.1023	-1.69594	0.229381	1.022e-15	3.68639e-13
						Grap2	109.802	-1.5306	0.448214	2.62622e-06	9.00335e-05	Gimap7	45.0304	-1.69646	0.40579	2.02237e-07	1.13153e-05
						Ly6a	524.722	-1.53456	0.308632	2.99019e-09	2.27348e-07	Apol6	93.3133	-1.71512	0.50676	3.51726e-06	0.000129909
						Mmp7	2006.75	-1.53787	0.413325	8.71575e-07	3.47553e-05	Ly6d	21.7501	-1.71655	0.57362	1.07663e-05	0.000328868
						Ipcef1	61.7983	-1.53958	0.267406	3.48372e-11	4.05415e-09	Spn	115.755	-1.72054	0.364986	1.67948e-08	1.30607e-06
						Cd4	154.996	-1.56001	0.25331	2.79245e-12	4.54956e-10	Cd28	62.6458	-1.72111	0.418044	2.46704e-07	1.35481e-05
						Pla2g4c	461.073	-1.5736	0.375449	1.2609e-07	6.32558e-06	Kcna7	8.38276	-1.74691	1.01926	0.000148229	0.00284267
						Runx3	165.291	-1.57457	0.354674	4.1098e-08	2.33181e-06	Gpnmb	67.363	-1.74798	0.473392	1.18156e-06	5.10003e-05
						Gm10874	13.4969	-1.58647	0.590938	2.30867e-05	0.00057825	A530032D15Rik	9.07791	-1.76174	0.764996	4.97073e-05	0.00116554
						Cfi	17.2808	-1.58783	0.75697	9.70855e-05	0.00190131	H2-M3	72.2741	-1.76998	0.247138	4.31325e-15	1.43378e-12
						Gpr55	148.621	-1.59046	0.330366	6.58286e-09	4.57776e-07	Lax1	110.837	-1.79597	0.369975	6.76626e-09	5.82276e-07
						Apol10a	3455.14	-1.59494	0.223588	3.28512e-15	9.36641e-13	Steap4	284.4	-1.80551	0.756293	3.92421e-05	0.000961374
						Sla2	30.2826	-1.59863	0.591538	2.18815e-05	0.00055048	Cd79b	42.4137	-1.80889	0.605799	9.43181e-06	0.000297051
						Kcnab2	118.37	-1.60862	0.313054	1.19639e-09	9.87999e-08	Gm1965	34.263	-1.81108	0.729403	3.17033e-05	0.000815579
						Itgam	490.043	-1.61306	0.247064	2.40965e-13	4.96649e-11	Serpina3g	141.514	-1.82109	0.31757	4.89273e-11	7.24683e-09
						Ifit2	193.394	-1.63778	0.42394	4.90635e-07	2.08788e-05	Gpr171	54.5826	-1.82428	0.327797	1.31282e-10	1.71201e-08
						Glipr1	100.049	-1.64539	0.270827	4.88876e-12	7.46715e-10	Ltf	11.2199	-1.82992	0.937086	8.84868e-05	0.00185658
						Cd200r4	29.4179	-1.65611	0.405825	2.02921e-07	9.53675e-06	Pla2g5	149.545	-1.84403	0.315842	2.46266e-11	3.90182e-09
						Tmem154	102.835	-1.67717	0.261281	5.48227e-13	1.04206e-10	Gbp2	503.153	-1.8448	0.207926	2.8513e-21	4.02817e-18
						Itgb2	240.615	-1.67901	0.282779	1.21498e-11	1.64958e-09	H2-Eb1	4862.53	-1.85152	0.427204	7.18151e-08	4.66468e-06
						Cd247	21.3386	-1.69244	0.709057	4.65693e-05	0.00104507	Tlr2	133.598	-1.85348	0.42277	5.70412e-08	3.91506e-06
						Il18bp	448.962	-1.69754	0.334398	1.78757e-09	1.40922e-07	St6galnac5	27.1454	-1.90077	0.859717	4.97944e-05	0.00116597
						Kcna7	11.2781	-1.71023	0.859982	0.000112401	0.00214719	H2-Ab1	6180.44	-1.92101	0.560904	2.20396e-06	8.72986e-05
						Sh2d2a	88.2856	-1.72764	0.299848	3.88439e-11	4.45975e-09	Adssl1	9.8411	-1.9337	0.643115	7.5524e-06	0.000242952
						Gbp7	633.035	-1.72946	0.303799	5.87863e-11	6.57292e-09	Hk2	1750.73	-1.9635	0.374586	6.19413e-10	6.73135e-08
						Gsdmc3	333.053	-1.73004	0.232662	4.46359e-16	1.44073e-13	Itgb7	203.429	-1.97367	0.388629	1.48221e-09	1.43588e-07
						Mcpt2	6.03524	-1.73381	1.23093	0.000299127	0.00478153	Lep	126.48	-1.98326	1.00289	6.95933e-05	0.00152628
						Muc4	1759.57	-1.73539	0.414794	1.37862e-07	6.85583e-06	Tgtp1	105.613	-2.00763	0.356309	6.2523e-11	9.05943e-09
						1810065E05Rik	990.083	-1.74791	0.280158	2.10161e-12	3.52473e-10	C130026I21Rik	15.983	-2.02608	0.828371	2.6604e-05	0.000709779
						B3galt5	84.7648	-1.75404	0.563772	6.70871e-06	0.00020029	Zc3h12a	1161.86	-2.05154	0.178513	3.752e-33	1.59019e-29
						Tap1	1807.32	-1.76821	0.348795	2.07821e-09	1.616e-07	H2-DMa	763.503	-2.05659	0.427226	5.42736e-09	4.84264e-07
						Heatr9	7.16172	-1.81082	1.18801	0.000232562	0.00392738	Themis	31.6266	-2.06318	0.398314	7.88492e-10	8.34112e-08
						Cd226	61.4381	-1.81815	0.339098	4.81461e-10	4.45209e-08	Pou2af1	189.555	-2.0709	0.319167	2.75337e-13	5.98433e-11
						Gsdmc	20.7907	-1.82587	0.450515	2.62265e-07	1.19642e-05	Ctcflos	16.3947	-2.07499	0.982162	4.90583e-05	0.00115512
						AI504432	97.6944	-1.83785	0.251909	1.97363e-15	5.87919e-13	Ccr10	26.2793	-2.08216	0.558462	6.50031e-07	3.14253e-05
						Lax1	134.435	-1.84104	0.40462	3.11261e-08	1.84247e-06	Slc6a13	14.4353	-2.12939	1.40325	0.000105364	0.00214949
						Slfn2	152.922	-1.84141	0.462266	3.52228e-07	1.54502e-05	H2-Q6	357.251	-2.15346	0.387984	9.62971e-11	1.29566e-08
						Zc3h12a	1315.85	-1.84252	0.222697	9.23804e-19	4.78894e-16	Cd74	22284.8	-2.1588	0.505501	6.87036e-08	4.53203e-06
						Tigit	45.5303	-1.84711	0.373279	4.58763e-09	3.32545e-07	Fabp4	401.723	-2.20802	0.733887	5.8923e-06	0.000197806
						Gm12185	114.522	-1.85423	0.427836	8.3907e-08	4.40306e-06	Ccr4	17.2204	-2.2103	0.54799	1.8663e-07	1.05817e-05
						Lag3	109.119	-1.85866	0.277983	1.61342e-13	3.36594e-11	Ccr7	9.15199	-2.21546	0.789413	9.82564e-06	0.000307332
						Cxcr6	54.4137	-1.87274	0.311601	1.3198e-11	1.77777e-09	Cxcl9	104.529	-2.21957	0.297819	2.97608e-16	1.14667e-13
						Gbp4	401.004	-1.87591	0.282923	2.52304e-13	5.1383e-11	Acsbg1	17.9195	-2.26122	0.477177	7.73398e-09	6.52309e-07
						AI662270	44.6639	-1.89255	0.584738	4.79891e-06	0.000152877	Itgal	243.865	-2.27098	0.233852	9.46931e-25	2.00666e-21
						Sectm1a	93.3912	-1.89266	0.574692	4.04607e-06	0.00013184	Iigp1	353.183	-2.27699	0.242527	2.16077e-23	3.66316e-20
						Defa5	1805.17	-1.9051	0.980364	0.000105673	0.00203574	Ido1	352.515	-2.27959	0.267434	5.50841e-20	4.91495e-17
						Ctse	31.3103	-1.92968	0.378245	2.58693e-09	1.98451e-07	AI662270	36.9965	-2.29644	0.379819	5.45774e-12	9.94893e-10
						Il2rb	199.732	-1.937	0.343529	1.46332e-10	1.47293e-08	Tgtp2	228.075	-2.30245	0.342604	6.7283e-14	1.70246e-11
						Ccr9	131.516	-1.96868	0.236938	1.38186e-18	6.56654e-16	Tnfrsf13b	76.5997	-2.3325	0.484407	5.51715e-09	4.89698e-07
						Tlr2	124.847	-1.98506	0.297414	3.01476e-13	5.99692e-11	Upp1	2926.35	-2.35454	0.302362	2.87802e-17	1.47852e-14
						Upp1	3524.66	-1.99256	0.448775	6.80959e-08	3.66326e-06	Nuggc	11.2787	-2.36269	0.659312	9.8271e-07	4.39575e-05
						Fasl	12.1137	-2.0189	0.707296	1.39238e-05	0.000373347	Cd79a	64.079	-2.3938	0.614206	3.20927e-07	1.70021e-05
						Ces2a	2475.83	-2.02161	0.328277	9.39227e-12	1.33895e-09	Ccl8	27.7493	-2.4001	0.685336	1.27794e-06	5.41622e-05
						Defa29	2699.1	-2.02668	0.552106	1.34203e-06	5.06802e-05	H2-Q7	160.761	-2.4102	0.360266	1.01625e-13	2.49688e-11
						Ctsw	50.0028	-2.03321	0.322887	4.18229e-12	6.50422e-10	Prss27	48.8847	-2.41977	0.543576	3.26853e-08	2.36801e-06
						Gsdmc2	603.929	-2.0358	0.209794	7.24654e-24	9.53589e-21	Gsdmc	26.5289	-2.47098	0.794487	3.93283e-06	0.000142161
						Reg3b	63976.3	-2.04339	0.499822	3.09765e-07	1.37999e-05	H2-Aa	6630.61	-2.50661	0.442027	7.13437e-11	1.01638e-08
						Ido1	412.172	-2.04831	0.333949	1.20832e-11	1.64958e-09	Derl3	80.1896	-2.58029	0.412721	2.56497e-12	4.99815e-10
						Cpa3	3.85293	-2.05379	1.57996	0.000183449	0.00323866	Icos	22.6514	-2.58709	0.422544	5.78099e-12	1.01036e-09
						Prss27	47.5871	-2.05514	0.5877	2.39415e-06	8.3415e-05	Ifit1bl1	1276.8	-2.59951	0.304745	1.32985e-19	9.80213e-17
						Art2a	24.3349	-2.06312	0.455594	5.35746e-08	2.96602e-06	Irf4	273.049	-2.59985	0.218686	1.60276e-34	9.05722e-31
						Pigr	43657.4	-2.10625	0.345917	1.95721e-11	2.44394e-09	2310069B03Rik	5.06723	-2.60802	1.58306	4.26902e-05	0.00103242
						Irgm2	1345.19	-2.11945	0.313725	3.10234e-13	6.10019e-11	Ciita	1233.98	-2.63042	0.381026	4.03288e-14	1.13949e-11
						Psmb9	662.605	-2.12333	0.297161	2.2012e-14	5.30366e-12	F830016B08Rik	117.485	-2.6515	0.325428	3.78332e-18	2.13795e-15
						Bcl2a1d	13.3272	-2.14842	0.625049	3.03283e-06	0.000101731	Tnfrsf17	15.0452	-2.70027	0.906307	4.89005e-06	0.000172351
						Ankfn1	9.02184	-2.15039	0.838002	2.62865e-05	0.000649831	H2-DMb1	731.212	-2.75137	0.536176	1.88505e-09	1.78533e-07
						H2-Q6	452.033	-2.16818	0.3246	6.17039e-13	1.15997e-10	Zbp1	447.155	-2.83732	0.416892	1.2725e-13	2.91522e-11
						Prom2	9.76711	-2.17488	0.911006	3.73888e-05	0.000870218	Cd8b1	15.4526	-2.84824	0.82354	1.38168e-06	5.79791e-05
						Cd3g	55.7063	-2.2069	0.531572	3.08397e-07	1.37999e-05	B3galt5	185.767	-2.85575	0.836037	1.54928e-06	6.39049e-05
						Lck	93.3556	-2.21984	0.529504	2.70043e-07	1.22536e-05	Nlrc5	765.739	-2.88514	0.350738	3.74173e-18	2.13795e-15
						Tat	233.251	-2.22855	0.31562	5.91235e-14	1.31354e-11	Mzb1	109.071	-2.88693	0.401302	9.76971e-15	3.06964e-12
						Eaf2	37.3617	-2.23834	0.360214	1.44029e-11	1.89531e-09	Nnat	98.471	-2.93294	0.532966	3.61496e-10	4.14084e-08
						Ifit1bl1	2002.57	-2.24065	0.582582	9.23032e-07	3.64672e-05	Duox2	7665.1	-2.98581	0.614753	8.97041e-09	7.3823e-07
						Gsdmc4	940.758	-2.24257	0.41164	1.05009e-09	8.89305e-08	Serpina3f	48.1953	-3.01584	0.43801	1.03356e-13	2.50312e-11
						B3gnt7	819.868	-2.24565	0.456138	1.36334e-08	8.83436e-07	Gbp6	700.722	-3.15539	0.359296	5.26008e-20	4.91495e-17
						Acsbg1	16.9049	-2.2736	0.493283	5.67297e-08	3.1205e-06	Gnasas1	8.24758	-3.16745	1.65347	1.39296e-05	0.000410692
						Lat	41.9524	-2.29753	0.650192	2.47498e-06	8.53619e-05	Jchain	7210.35	-3.18594	0.365154	8.88437e-20	7.17223e-17
						Itk	97.3093	-2.29939	0.315981	1.62445e-14	3.98842e-12	Reg3g	30853	-3.26816	0.931695	1.03428e-06	4.54253e-05
						Tgtp1	165.712	-2.31399	0.424872	1.25464e-09	1.02694e-07	Cd177	529.598	-3.26844	0.384961	6.95012e-19	4.71302e-16
						Tgtp2	325.573	-2.32891	0.317614	1.18504e-14	3.02573e-12	Gbp8	279.065	-3.29417	0.427104	3.61387e-16	1.33187e-13
						Spn	138.644	-2.33426	0.287468	3.02031e-17	1.17428e-14	Ceacam10	253.238	-3.36009	0.315819	8.49368e-28	2.39989e-24
						Zap70	68.2197	-2.33587	0.388904	6.32732e-11	6.93855e-09	Mptx2	1360.52	-3.46276	0.645637	1.04232e-09	1.06448e-07
						Selplg	168.56	-2.33953	0.275479	1.43377e-18	6.62905e-16	Cd5	30.5207	-3.53441	0.468822	1.34328e-15	4.74429e-13
						Ccl22	67.1929	-2.34101	0.26968	2.90213e-19	1.7731e-16	Nos2	4365.99	-3.70263	0.633812	8.04166e-11	1.10838e-08
						Iigp1	471.62	-2.36008	0.329114	4.0289e-14	9.44142e-12	Ctla4	13.5684	-3.73097	0.857583	6.81875e-08	4.53203e-06
						Abca13	19.7403	-2.38323	0.849505	1.45019e-05	0.000386424	Cd6	69.8283	-3.73985	0.581313	2.39529e-12	4.72178e-10
						Irf4	270.82	-2.40429	0.377036	8.18491e-12	1.19675e-09	Gml	13.864	-3.74405	0.852968	5.91063e-08	4.00812e-06
						Defa39	2546.59	-2.42629	0.417183	2.22158e-10	2.13509e-08	Meltf	30.9403	-4.10029	0.85085	8.4162e-09	6.99411e-07
						Ciita	1472.96	-2.44658	0.471657	5.74127e-09	4.07535e-07	Plet1	213.306	-4.12575	0.704289	5.07675e-11	7.4195e-09
						H2-Eb1	5757.99	-2.45205	0.320814	1.57044e-15	4.79742e-13	U90926	10.0934	-4.13276	1.27921	6.78976e-07	3.27008e-05
						H2-DMa	889.322	-2.45889	0.333892	1.24086e-14	3.12168e-12	Duoxa2	799.574	-4.24075	0.492353	1.08948e-19	8.3954e-17
						Itgal	268.825	-2.46531	0.312317	2.35476e-16	8.05657e-14	Ino80b	7.29705	-4.3106	1.31477	4.62387e-07	2.33995e-05
						Defa35	71.5932	-2.46828	0.407736	6.26906e-11	6.91902e-09	Fgf15	78.3847	-4.45356	0.560024	1.904e-17	1.04124e-14
						Slc9a3	343.084	-2.47299	0.330611	5.4581e-15	1.506e-12	Myot	7.38389	-4.56454	1.16565	7.75126e-08	4.9622e-06
						Slc6a14	2465.75	-2.47747	1.07253	3.39864e-05	0.000815106	Ubd	94.3717	-5.40539	0.630408	1.10327e-20	1.24691e-17
						Itgb7	219.042	-2.47862	0.27847	5.43262e-20	4.16792e-17
						5830418P13Rik	10.8237	-2.5075	0.66642	1.38162e-06	5.18319e-05
						Icos	32.496	-2.51131	0.414486	6.47919e-11	7.05984e-09
						Itgae	330.598	-2.51296	0.261493	8.04102e-23	9.17052e-20
						Igtp	735.896	-2.51535	0.380937	2.39217e-12	3.97309e-10
						Gimap7	49.2312	-2.53187	0.585226	2.27603e-07	1.05518e-05
						F830016B08Rik	142.736	-2.55228	0.498233	8.83512e-09	5.92715e-07
						Psmb8	804.819	-2.55692	0.355922	5.07939e-14	1.15858e-11
						Il12rb2	33.6578	-2.56186	0.428089	1.05323e-10	1.10538e-08
						Cd28	64.0409	-2.56266	0.287765	5.60369e-20	4.16792e-17
						Itgad	31.4628	-2.57274	0.540913	4.46973e-08	2.51525e-06
						Cd8a	171.773	-2.573	0.38164	1.03845e-12	1.83141e-10
						Cxcl9	150.017	-2.61795	0.465654	7.99488e-10	6.94256e-08
						Dmbt1	38632.6	-2.6404	0.47287	9.91602e-10	8.48167e-08
						Cd7	129.516	-2.6954	0.43917	4.77149e-11	5.37012e-09
						Nkg7	80.3325	-2.70461	0.367882	1.63202e-14	3.98842e-12
						Mzb1	116.465	-2.75252	0.589087	6.74328e-08	3.63903e-06
						Nlrc5	866.705	-2.75423	0.385776	7.40062e-14	1.58253e-11
						Barx2	255.064	-2.76243	0.251344	4.99225e-29	1.22003e-25
						Cd96	70.2553	-2.78878	0.361529	1.06722e-15	3.31944e-13
						Pla2g5	142.578	-2.79296	0.435626	9.1568e-12	1.3275e-09
						Gm1965	54.6459	-2.82551	0.355272	1.6107e-16	5.74045e-14
						Serpina3g	143.64	-2.84159	0.376089	3.42943e-15	9.61759e-13
						Mbl2	15.1077	-2.84581	0.75986	1.37143e-06	5.16761e-05
						H2-Q7	212.142	-2.84819	0.332739	1.05352e-18	5.30076e-16
						Gbp10	61.4461	-2.85834	0.472656	7.97691e-11	8.58246e-09
						Duox2	10724.9	-2.91862	0.259017	1.86384e-30	6.37694e-27
						Tnfrsf17	19.1928	-2.94639	0.68011	2.24158e-07	1.04203e-05
						Nos2	6355.05	-2.94894	0.475858	3.11112e-11	3.64534e-09
						Defa34	310.425	-2.99323	0.836366	1.88065e-06	6.73062e-05
						Cd74	26275.3	-3.02836	0.333254	7.75619e-21	7.3714e-18
						Ccr10	25.3989	-3.04333	0.488966	2.39913e-11	2.93157e-09
						Gbp6	947.267	-3.07568	0.339069	8.2959e-21	7.46936e-18
						H2-Aa	8056.62	-3.07874	0.358792	6.38916e-19	3.64331e-16
						H2-Ab1	7041.68	-3.08214	0.303464	2.25639e-25	3.86001e-22
						Cd3e	210.244	-3.12391	0.353351	6.03581e-20	4.30227e-17
						Myot	5.18725	-3.14767	1.78637	2.52133e-05	0.000626925
						Prf1	20.8002	-3.18221	0.54684	2.10565e-10	2.04667e-08
						Zbp1	548.629	-3.19265	0.392988	2.38644e-17	9.49413e-15
						Nuggc	8.85478	-3.20512	1.09358	5.63479e-06	0.000173371
						Gbp8	360.305	-3.29684	0.337283	6.61251e-24	9.42668e-21
						Meltf	22.9809	-3.30445	0.662724	1.19261e-08	7.7574e-07
						Gzmk	4.38815	-3.41655	1.56614	1.21828e-05	0.000336691
						Derl3	89.8204	-3.4369	0.327523	3.04238e-27	6.50574e-24
						Ccl5	251.956	-3.45045	0.438737	1.06637e-16	3.88134e-14
						Reg3g	38896.3	-3.4606	0.399983	1.48114e-19	9.74533e-17
						Serpina3f	51.463	-3.46218	0.429461	2.12706e-17	8.66373e-15
						Cd8b1	15.5589	-3.47315	0.760922	5.3334e-08	2.96229e-06
						Cd5	35.9289	-3.5771	0.594921	3.08251e-11	3.63672e-09
						Cd177	656.515	-3.57902	0.765037	2.81075e-08	1.68714e-06
						Ctla4	18.4517	-3.58041	0.721543	8.12326e-09	5.60341e-07
						Gzma	466.568	-3.61046	0.731605	8.66065e-09	5.87928e-07
						Foxp3	10.8874	-3.65886	0.978289	5.71299e-07	2.38954e-05
						H2-DMb1	870.323	-3.73179	0.310578	4.26754e-35	2.43349e-31
						Mcpt1	16.3849	-3.77232	0.829881	3.34864e-08	1.97535e-06
						Cd6	90.4423	-3.77318	0.62345	1.48162e-11	1.93482e-09
						Duoxa2	1089.49	-4.02057	0.319739	1.69612e-38	2.90155e-34
						Abca12	336.93	-4.0451	0.503581	5.07769e-18	2.1716e-15
						Ccl8	27.8717	-4.1359	0.786245	5.38988e-10	4.93073e-08
						Gzmb	191.14	-4.54384	0.602731	6.89149e-17	2.56289e-14
						Ubd	177.817	-4.68508	1.01279	4.48205e-09	3.27351e-07
						Jchain	8080.09	-4.89909	0.460215	1.20701e-29	3.44139e-26
						Tdpoz9	8.47376	-4.97497	1.24046	3.93386e-08	2.25072e-06
						Ceacam10	452.683	-5.00499	0.411618	2.84054e-37	2.42966e-33
						Mptx2	2236.09	-5.07031	0.923996	3.07587e-11	3.63672e-09
						Plet1	312.159	-5.14217	0.881531	3.74358e-12	5.98518e-10
						U90926	10.4657	-5.32006	1.22836	8.17864e-09	5.61896e-07
						Retnlb	21.5099	-6.47856	1.18053	2.1501e-11	2.66535e-09
						Saa1	665.906	-7.69106	0.961205	2.22177e-18	1.00021e-15

## Sheet: D) Colon DEGs
Dataset S4D: Significantly differentially expressed genes in bulk RNA sequencing of colon from GF versus CONV-R mice.
[truncated: 248 more rows]

## Sheet: E) Duodenum GOBPs
Dataset S4E: Significantly enriched Gene Ontology Biological Processes with a significantly differentially expressed gene in the leading edge, in bulk RNA sequencing results of duodenum from GF mice (positive enrichment) versus CONV-R mice (negative enrichment).
[truncated: 589 more rows]

[truncated: 4 more sheets: F) Jejunum GOBPs, G) Ileum GOBPs, H) Colon GOBPs, I) Blood-vessel formation GOBPs]
