# Supplementary material for: Effects of the gut microbiota on placental angiogenesis and intrauterine growth in gnotobiotic mice
Source: Proc Natl Acad Sci U S A. 2025 Jul 25;122(30):e2426341122. doi: 10.1073/pnas.2426341122 (PMC12318179; doi:10.1073/pnas.2426341122)
Supplement: Supplementary file 6 — Dataset S05 (XLSX) [file pnas.2426341122.sd05.xlsx]

## Sheet: A) Protein levels
Dataset S5A: Levels of angiogenic proteins in fetal placenta homogenate at E11.5 or E17.5 in CONV-R, GF, and CONV-D groups.
Pregnancy Stage	Protein	pg/mg placental protein (mean ± standard deviation)			Adjusted p-value
		CONV-R	GF	CONV-D	CONV-R vs GF	CONV-R vs CONV-D	GF vs CONV-D
E11.5	Angiopoietin-2	1742.1 ± 833.2	2981.8 ± 957.5	1922.3 ± 1040.9	0.042	0.87094	0.116659
	Endoglin	2825 ± 1090.2	3200.8 ± 1299.7	3297.2 ± 1034.9	0.810295	0.810295	0.94207
	FGF-2	3974.9 ± 1509.9	5839.3 ± 2257.7	3513.1 ± 1298.3	0.810295	0.810295	0.94207
	Follistatin	1150.5 ± 661.2	3486.2 ± 1974.4	1509.6 ± 1282.2	0.810295	0.810295	0.94207
	SDF-1	1700.3 ± 296.6	2179.6 ± 260.2	1796.4 ± 362.1	0.01227	0.55	0.01227
	VEGF-A	1.9 ± 0.6	3 ± 0.7	2 ± 0.5	0.015	0.89443	0.015
	VEGF-C	35.5 ± 16	62.9 ± 11	32.5 ± 21.3	9.24e-05	0.70183	0.0168
E17.5	Angiopoietin-2	361 ± 27.4	435.2 ± 44.9	359.9 ± 72	0.01134	0.977	0.1422
	Endoglin	2338.4 ± 326	2020.9 ± 171.6	2407.1 ± 436.5	0.0465	0.675	0.02433
	FGF-2	2154.9 ± 273	2274.9 ± 238.7	2051.2 ± 455.7	0.4575	0.635	0.4575
	Follistatin	186.5 ± 15.6	187.5 ± 16.3	169.9 ± 25.2	0.875	0.10305	0.10305
	SDF-1	1431.3 ± 270.8	1558.4 ± 206	1420.2 ± 150.4	0.4185	0.925	0.306
	VEGF-A	0.8 ± 0.1	1 ± 0.1	0.7 ± 0.1	0.001647	0.247	0.01002
	VEGF-C	11.6 ± 16.8	4.3 ± 10.4	N.D.	0.483	0.483	0.483

## Sheet: B) Correlations 
Dataset S5B: Correlations of angiogenic proteins with fetal and/or placental weights at E11.5 or E17.5, examined separately in CONV-R, GF, and CONV-D groups.
Pregnancy Stage	Protein	Fetal Weight Correlations						Placental Weight Correlations
		CONV-R		GF		CONV-D		CONV-R		GF		CONV-D
		Spearman R-coefficient	Adjusted p-values	Spearman R-coefficient	Adjusted p-values	Spearman R-coefficient	Adjusted p-values	Spearman R-coefficient	Adjusted p-values	Spearman R-coefficient	Adjusted p-values	Spearman R-coefficient	Adjusted p-values
E11.5	Angiopoietin-2	-0.54	0.075	-0.29	0.366	-0.63	0.027	-0.45	0.173	0.091	0.783	-0.25	0.404
	FGF-2	-0.56	0.063	-0.011	0.974	-0.49	0.103	-0.33	0.327	0.11	0.733	-0.43	0.146
	Follistatin	-0.83	0.001	-0.45	0.14	-0.64	0.024	-0.58	0.06	-0.056	0.869	-0.2	0.517
	SDF-1	-0.74	0.008	-0.049	0.886	-0.2	0.541	-0.75	0.01	-0.16	0.619	-0.82	0.001
	VEGF-A	-0.54	0.084	-0.35	0.266	-0.68	0.014	-0.75	0.012	0.3	0.342	-0.8	0.001
	VEGF-C	-0.49	0.11	-0.36	0.256	-0.57	0.054	-0.21	0.539	-0.12	0.716	-0.57	0.041
E17.5	Angiopoietin-2	0.52	0.084	0.021	0.956	-0.71	0.058	-0.11	0.729	-0.5	0.099	-0.29	0.501
	Endoglin	0.29	0.366	0.24	0.457	-0.24	0.582	0.014	0.974	-0.38	0.22	-0.4	0.327
	VEGF-A	0.091	0.778	-0.87	0.001	-0.36	0.382	-0.049	0.88	-0.32	0.305	-0.85	0.007
