# Supplementary material for: Effects of the gut microbiota on placental angiogenesis and intrauterine growth in gnotobiotic mice
Source: Proc Natl Acad Sci U S A. 2025 Jul 25;122(30):e2426341122. doi: 10.1073/pnas.2426341122 (PMC12318179; doi:10.1073/pnas.2426341122)
Supplement: Supplementary file 7 — Dataset S06 (XLSX) [file pnas.2426341122.sd06.xlsx]

## Sheet: SCFA levels
Dataset S6: Short chain fatty acid levels in cecal contents from non-pregnant, E11.5, and E17.5 mice in CONV-R, GF, and CONV-D groups.
		Short Chain Fatty Acids (μmol/g)
		Acetate	Propionate	Butyrate	Lactate	Succinate
CONV-R	Non-pregnant	49.383	9.87402	5.51476	4.0036	5.80981
		64.9875	13.6921	8.95254	1.2808	4.53138
		82.7875	15.5872	10.4527	1.48015	3.9037
		14.7204	3.05395	0.979184	2.16259	0.852197
		38.5125	8.64728	4.84738	1.46896	4.55917
		48.2075	9.60597	5.72895	0.528021	3.2605
		43.5929	10.6875	4.49008	0.503944	2.90025
		69.1751	13.8334	9.31455	0.595974	2.53804
	E11.5	68.3096	13.9408	10.4489	0.925983	2.56448
		72.8295	13.1244	11.3493	1.1121	3.60155
		41.755	9.60436	2.78597	0.508634	2.33943
		50.3888	8.46551	7.4255	0.296528	2.49914
		85.9497	13.5419	17.1688	0.797221	1.74616
		73.4349	13.9244	11.0715	0.48851	1.30557
	E17.5	61.8627	12.0483	5.42027	4.24858	3.85965
		59.9539	12.444	7.88697	0.794159	2.81406
		51.4723	8.60887	6.45866	2.46845	2.88917
		43.6909	8.12301	4.48819	0.742958	3.50551
		75.2683	10.5504	13.4367	0.740556	0.867426
		54.2999	10.9111	6.7769	0.76649	3.03043
		44.703	11.3504	3.89109	1.09705	1.79477
	Comparison	Adjusted p-values
	Non-pregnant vs E11.5	0.543456	0.866511	0.323676	0.243756	0.243756
	Non-pregnant vs E17.5	0.612587	0.866511	>0.99	0.866511	0.347786
	E11.5 vs E17.5	0.612587	0.541959	0.351399	0.442308	0.365967
GF	Non-pregnant	4.12586	0	0	0.414131	0
		1.82578	0	0	0.301493	0
		3.30204	0	0	0.555211	0
		3.73022	0	0	0.413017	0
		6.94446	0	0	0.733375	0
		4.69546	0	0	0.456112	0
	E11.5	7.49953	0	0	1.77877	0
		9.52231	0	0	0.940773	0
		4.53888	0	0	0.914095	0
		6.14051	0	0	0.643239	0
		3.23356	0	0	0.60321	0
		4.18973	0	0	0.711631	0
	E17.5	3.10516	0	0	0.436765	0
		2.03607	0	0	0.869704	0
		3.11936	0	0	0.794113	0
		2.57345	0	0	0.63926	0
	Comparison	Adjusted p-values
	Non-pregnant vs E11.5	0.24026	>0.99	>0.99	0.045456	>0.99
	Non-pregnant vs E17.5	0.171429	>0.99	>0.99	0.171429	>0.99
	E11.5 vs E17.5	0.028572	>0.99	>0.99	0.352381	>0.99
CONV-D	Non-pregnant	65.528	11.6423	7.77973	1.02424	1.9045
		97.8953	17.1675	11.9444	0.574034	3.98856
		99.1203	16.8938	15.4257	2.70389	1.31051
		75.3193	13.2137	6.8738	0.73213	2.86794
		86.0501	16.7938	9.34881	5.48652	1.73345
	E11.5	102.576	18.0904	12.0452	1.29632	2.13633
		83.1781	15.0229	12.1468	2.64009	2.47865
		70.1417	20.1671	12.9248	1.19825	3.73074
		68.3346	16.3815	12.0353	1.42787	1.95899
		65.2904	14.6742	8.05424	0.480905	3.80776
		102.822	17.9523	12.3597	0.646688	1.09031
		87.2062	16.7425	9.65742	9.20853	4.1261
		74.6485	15.1006	7.00444	6.66099	5.37227
		89.8956	15.195	9.48316	12.7002	9.90257
	E17.5	55.5678	10.8155	12.0888	0.303021	2.09141
		73.9136	7.96482	16.2555	0.493628	0.292048
		77.3298	15.4036	11.2472	1.2841	1.64631
		68.0087	7.78102	19.3092	1.25066	0.340923
		100.868	10.7895	17.0291	7.0766	2.73753
		90.4114	8.82818	18.9521	1.98165	0.311672
	Comparison	Adjusted p-values
	Non-pregnant vs E11.5	0.898102	0.606394	0.437562	0.777723	0.23976
	Non-pregnant vs E17.5	0.898102	0.025974	0.0454545	0.930736	0.23976
	E11.5 vs E17.5	0.898102	0.014385	0.0454545	0.777723	0.052746
