# Supplementary material for: Effects of the gut microbiota on placental angiogenesis and intrauterine growth in gnotobiotic mice
Source: Proc Natl Acad Sci U S A. 2025 Jul 25;122(30):e2426341122. doi: 10.1073/pnas.2426341122 (PMC12318179; doi:10.1073/pnas.2426341122)
Supplement: Supplementary file 8 — Dataset S07 (XLSX) [file pnas.2426341122.sd07.xlsx]

## Sheet: A) DEGs
Dataset S7A: Significantly differentially expressed genes in bulk RNA sequencing of E11.5 placentas from GF versus CONV-R or GF versus CONV-D mice.
GF vs. CONV-R						GF vs. CONV-D
Gene	Mean base expression	Log2(fold-difference) (GF/CONV-R)	Log2(fold-difference) standard error	p-value	Adjusted p-value	Gene	Mean base expression	Log2(fold-difference) (GF/CONV-D)	Log2(fold-difference) standard error	p-value	Adjusted p-value
Nmu	56.1079	5.98978	1.19138	4.97e-07	5.36e-05	Nmu	56.1079	4.48123	1.17466	0.000136222	0.00330009
E130119H09Rik	13.5772	5.57943	1.16545	1.69e-06	0.000135992	Gm49333	4.66072	4.4243	1.18554	0.000190044	0.00419773
H2-M1	3.05652	4.53365	1.10166	3.87e-05	0.00141671	Pate12	586.22	4.20874	0.80946	1.99894e-07	2.35483e-05
Pate12	586.22	4.34641	0.809456	7.89e-08	1.25e-05	Orm2	16.778	4.08253	0.888768	4.35934e-06	0.000251836
Sprr2h	343.211	4.34188	0.804637	6.81e-08	1.12e-05	E130119H09Rik	13.5772	3.88623	1.10554	0.000439363	0.00749914
Orm2	16.778	4.10058	0.885643	3.66e-06	0.000239824	Pate11	768.167	3.67289	0.730576	4.97209e-07	4.79235e-05
Pate11	768.167	4.05478	0.730715	2.87e-08	5.69e-06	Aoc1l1	1091.78	3.45453	0.542021	1.84849e-10	1.00308e-07
Ptgds	115.263	3.76677	0.791647	1.95e-06	0.000151797	Sprr2h	343.211	3.21338	0.803504	6.35555e-05	0.00188036
Sprr2g	34.6699	3.67631	0.724308	3.86e-07	4.49e-05	Hephl1	688.303	3.14835	0.61472	3.02946e-07	3.22459e-05
Orm1	95.4697	3.39331	0.680668	6.19e-07	6.45e-05	Igfbpl1	24.6197	3.13812	0.456061	5.94639e-12	7.1749e-09
Hephl1	688.303	3.26557	0.614706	1.08e-07	1.62e-05	Egr3	3.62442	3.11955	1.08423	0.00401222	0.0330062
Frmpd4	64.7931	3.17651	0.611736	2.07e-07	2.73e-05	Endou	309.547	3.05921	0.445574	6.61377e-12	7.1749e-09
Prl8a2	109537	3.1669	0.596873	1.12e-07	1.66e-05	Gpr151	2.7202	3.01008	0.751547	6.19698e-05	0.00185326
Aoc1l1	1091.78	3.1067	0.541829	9.82e-09	2.27e-06	Il24	15.6537	2.93134	0.636915	4.17641e-06	0.000245197
Foxh1	3.04189	3.09824	0.651774	2e-06	0.000154617	H2-M1	3.05652	2.91536	1.02033	0.00427292	0.0343851
Klk7	460.031	2.9865	0.575319	2.09e-07	2.73e-05	Sprr1a	11.3036	2.8869	0.714149	5.28987e-05	0.00165571
Slc30a3	38.6701	2.98231	0.75779	8.3e-05	0.00237236	Klk7	460.031	2.65985	0.575196	3.75959e-06	0.000225876
Orm3	6.09156	2.92103	0.821717	0.000378286	0.00681142	Ly6g6g	3.96131	2.62188	0.579904	6.14826e-06	0.000331261
Adamts5	11131.4	2.91169	0.596431	1.05e-06	9.57e-05	Sprr2g	34.6699	2.6001	0.716136	0.000282616	0.00547728
Il24	15.6537	2.88174	0.633292	5.35e-06	0.000323829	Muc21	4.11518	2.57204	0.742932	0.000536162	0.008613
Prr9	436.004	2.8807	0.757267	0.000142336	0.00342976	Pdia2	3.56504	2.55183	0.542923	2.59958e-06	0.000169788
Endou	309.547	2.74817	0.444958	6.56e-10	2.41e-07	Osm	52.302	2.51659	0.399947	3.12772e-10	1.52362e-07
Psca	28.6297	2.70544	0.711157	0.000142214	0.00342976	Rasgef1c	12.1296	2.38463	0.632519	0.000163214	0.00374748
Rasgef1c	12.1296	2.68199	0.635618	2.45e-05	0.00101955	Orm1	95.4697	2.21553	0.677744	0.00107937	0.013916
B230303A05Rik	29.5095	2.68187	0.600182	7.88e-06	0.000426493	Otoa	376.962	2.20617	0.317097	3.46628e-12	5.59984e-09
Sprr1a	11.3036	2.66007	0.706089	0.000165004	0.00377894	Prl3d1	7557.07	2.20409	0.35909	8.35779e-10	2.89694e-07
Guca2a	115.762	2.65416	0.628637	2.42e-05	0.00101694	Prl3d2	136.718	2.19444	0.418349	1.55882e-07	1.93767e-05
Igfbpl1	24.6197	2.61206	0.444864	4.32e-09	1.16e-06	Prl8a2	109537	2.16802	0.596871	0.000280896	0.00546157
4933412O06Rik	4.62076	2.58622	0.820697	0.00162577	0.0192529	Psca	28.6297	2.15104	0.708205	0.00238693	0.0233308
Osm	52.302	2.52678	0.398979	2.4e-10	1.27e-07	Glrp1	16.4894	2.09093	0.467833	7.84409e-06	0.000400515
Sprr2d	12.6042	2.51408	0.717976	0.000462446	0.00785592	Ccdc152	13.2807	2.07271	0.45068	4.24363e-06	0.000247531
Prl3d2	136.718	2.49074	0.41872	2.71e-09	8.13e-07	Frmpd4	64.7931	2.04479	0.607597	0.000764404	0.0107975
Htra1	11021.6	2.43257	0.602764	5.44e-05	0.00178091	Adamts5	11131.4	2.04	0.596414	0.000625182	0.00950108
Mmp3	5.24369	2.37933	0.716892	0.000903581	0.0126839	Fam83a	15.68	2.02758	0.506619	6.27617e-05	0.00186669
Fam83a	15.68	2.37516	0.509978	3.2e-06	0.000215381	S100a4	234.742	2.01713	0.547986	0.000232325	0.00480436
Hrc	11.0566	2.37429	0.41635	1.18e-08	2.63e-06	Kcne3	16.7909	2.00906	0.543442	0.000218231	0.00460585
Pdia2	3.56504	2.35552	0.516914	5.19e-06	0.000316138	Gm11827	7.11348	1.97607	0.516033	0.000128487	0.00317239
Gdpd2	60.254	2.34944	0.572291	4.04e-05	0.00146133	Casr	4.08523	1.95067	0.622359	0.00172251	0.0187986
Sprr2a1	114.847	2.33024	0.665028	0.000458365	0.00783087	Adamtsl3	18.3406	1.94311	0.510223	0.00013989	0.00337434
Muc21	4.11518	2.32367	0.723799	0.00132559	0.0164961	Fmo3	15.8899	1.9201	0.414966	3.7077e-06	0.000224254
Gucy2g	61.2808	2.28649	0.580007	8.07e-05	0.00232742	6030468B19Rik	11.6372	1.89223	0.407293	3.38661e-06	0.000208335
Mt4	7.18506	2.27523	0.586477	0.00010468	0.00276973	Hrc	11.0566	1.86677	0.40629	4.33437e-06	0.000251199
Prl3d1	7557.07	2.24019	0.359085	4.41e-10	1.81e-07	Prl5a1	60.3614	1.8642	0.369062	4.39076e-07	4.30103e-05
S100a4	234.742	2.21722	0.548041	5.22e-05	0.00173142	Aoc1l2	3708.71	1.85437	0.314939	3.90795e-09	1.08364e-06
9430078K24Rik	4.41953	2.1647	0.633314	0.000630702	0.00985075	9430078K24Rik	4.41953	1.85374	0.626012	0.00306449	0.027404
Hpgd	1433.81	2.12359	0.483681	1.13e-05	0.000553964	Foxh1	3.04189	1.8472	0.559666	0.000965008	0.0129414
Prss56	3.18005	2.11388	0.737076	0.00413162	0.0362024	Celsr1	100.127	1.81865	0.34367	1.21083e-07	1.59299e-05
Gpr143	12.7304	2.10559	0.403065	1.75e-07	2.37e-05	Prom2	1144.28	1.81524	0.261295	3.72826e-12	5.59984e-09
Tmem213	3.90887	2.07746	0.666742	0.0018342	0.0210036	Ephb1	129.61	1.8148	0.365448	6.8358e-07	6.09943e-05
S100a3	19.8977	2.06824	0.529154	9.28e-05	0.00256862	Krtdap	45.1254	1.80635	0.65192	0.00559149	0.0410511
Erv3	64719.4	1.98482	0.567619	0.000470968	0.00795429	Mir196a-1	3.27389	1.79809	0.481616	0.000188873	0.00418726
Otoa	376.962	1.97859	0.316714	4.18e-10	1.81e-07	Col6a5	8.84816	1.78584	0.447047	6.47599e-05	0.00190526
Pla2g5	72.0023	1.97647	0.392285	4.7e-07	5.16e-05	B230303A05Rik	29.5095	1.77156	0.594309	0.0028742	0.0261903
Ifnk	70.1325	1.96307	0.591005	0.000895107	0.0125846	Hsd3b6	1010.16	1.76467	0.245169	6.12086e-13	1.37903e-09
Hal	719.301	1.96254	0.494266	7.17e-05	0.00214623	Prss12	188.927	1.75208	0.327509	8.80873e-08	1.25015e-05
Glrp1	16.4894	1.95725	0.463535	2.42e-05	0.00101694	Tchhl1	282.908	1.75005	0.517815	0.000725694	0.0104383
Ly6g6g	3.96131	1.93332	0.528127	0.000251518	0.00507086	Gldn	9.69884	1.73996	0.424308	4.11895e-05	0.00139901
Adm	3479.54	1.92862	0.412508	2.93e-06	0.000205012	Ptprn	317.819	1.71417	0.274812	4.44333e-10	1.90682e-07
Fmo3	15.8899	1.92611	0.412612	3.04e-06	0.00020915	Dpep1	571.227	1.69466	0.426005	6.94861e-05	0.00199648
Tmem238l	349.621	1.90677	0.447296	2.02e-05	0.000880719	Trpm5	22.3678	1.6935	0.321071	1.33085e-07	1.71337e-05
Gldn	9.69884	1.90312	0.424851	7.48e-06	0.000414925	Jam3	741.408	1.68637	0.328325	2.80243e-07	3.06127e-05
4933433H22Rik	9.01978	1.88652	0.528608	0.00035857	0.00656129	Pla2g5	72.0023	1.67572	0.391676	1.883e-05	0.000783814
Tchhl1	282.908	1.8825	0.517807	0.000277405	0.00545251	Prl3d3	78.1048	1.65401	0.372718	9.09224e-06	0.000448982
Calm4	201.736	1.86189	0.547073	0.00066561	0.0102015	Shisa6	21.0803	1.65305	0.342005	1.34212e-06	0.000101215
Prss12	188.927	1.85644	0.327441	1.43e-08	3.11e-06	Prl7a1	25651.5	1.65288	0.282808	5.08001e-09	1.32699e-06
Slc6a18	33.9285	1.85213	0.353044	1.55e-07	2.15e-05	Magea5	3.02857	1.63297	0.580233	0.00488783	0.0374597
Hsd3b6	1010.16	1.8487	0.245143	4.65e-14	1.4e-10	Gucy2g	61.2808	1.59897	0.578222	0.00568661	0.0415052
Lman1l	12.0018	1.84042	0.485494	0.000150152	0.00357037	Grin2a	42.1623	1.59848	0.455263	0.000446239	0.00755213
1700122H20Rik	2.98629	1.83487	0.635232	0.0038708	0.0345577	Star	4961.65	1.59181	0.216764	2.08059e-13	5.64741e-10
Procr	18274	1.82266	0.380612	1.68e-06	0.000135636	Alox12b	12.4464	1.57777	0.550209	0.00413611	0.0337175
Grin2a	42.1623	1.81293	0.455647	6.93e-05	0.00209814	Tmem238l	349.621	1.57201	0.447168	0.000438945	0.0074991
Aoc1l2	3708.71	1.81068	0.314921	8.94e-09	2.09e-06	Ttc9	183.691	1.56778	0.238281	4.71891e-11	3.5439e-08
Prom2	1144.28	1.8015	0.261238	5.35e-12	6.02e-09	Adm	3479.54	1.55639	0.412491	0.000161198	0.00371064
Casr	4.08523	1.77795	0.608526	0.00348096	0.0320434	Chac1	149.666	1.54703	0.480693	0.00128936	0.0155656
Dynap	5.52796	1.76831	0.455845	0.000104802	0.00276973	Ndrg2	249.475	1.53668	0.265596	7.2188e-09	1.712e-06
Kcne3	16.7909	1.74619	0.538417	0.001182	0.0152501	Tfpi	43985.6	1.5354	0.267348	9.29666e-09	2.01883e-06
Cldn10	66.6704	1.73543	0.550581	0.00162155	0.0192156	Serpinb11	7.5495	1.53361	0.557409	0.00593552	0.0427585
Chac1	149.666	1.69956	0.480706	0.000406915	0.00718338	C7	6.57634	1.52263	0.558838	0.00643739	0.0448712
Mir3073a	6.46737	1.69906	0.51921	0.00106645	0.014229	Rgs1	63.6854	1.51456	0.524959	0.00391286	0.0325001
Gm10785	23.8002	1.69835	0.372953	5.27e-06	0.00031974	Gpihbp1	297.418	1.51369	0.50968	0.00297921	0.026889
Alox12b	12.4464	1.69349	0.549809	0.00206903	0.0227527	Gm15441	15.9895	1.50126	0.291678	2.64697e-07	2.94499e-05
Ttc9	183.691	1.67378	0.238196	2.11e-12	2.54e-09	Dynap	5.52796	1.47823	0.449904	0.00101746	0.0134274
Gfy	43.6872	1.66795	0.565063	0.00315928	0.0301445	Hpgd	1433.81	1.47596	0.483602	0.00227316	0.0226135
Rimklb	5729.31	1.65949	0.531624	0.00179905	0.0206932	Ankk1	9.51293	1.47315	0.430464	0.000621099	0.00950063
Prl7a1	25651.5	1.64965	0.282806	5.44e-09	1.36e-06	Hbb-bh1	371.666	1.46943	0.388672	0.00015643	0.00362008
Prl3d3	78.1048	1.63945	0.372171	1.06e-05	0.000529393	Grm4	158.992	1.46629	0.467832	0.00172313	0.0187986
Ptprn	317.819	1.63163	0.274548	2.8e-09	8.27e-07	Sv2c	101.195	1.45419	0.388435	0.000181321	0.00405475
Eef1a2	4.76187	1.615	0.54966	0.0033014	0.0309746	Il1rn	152.775	1.44759	0.230656	3.47393e-10	1.56535e-07
Star	4961.65	1.58343	0.21675	2.77e-13	5.54e-10	Atp13a4	30.4879	1.43228	0.481533	0.00293542	0.0266003
Rnf39	266.089	1.54024	0.450524	0.00062905	0.00983348	Kcnj8	19.7114	1.43074	0.4469	0.00136722	0.0161084
Kash5	190.433	1.53768	0.403391	0.000137904	0.003368	Slc6a18	33.9285	1.42674	0.350649	4.72472e-05	0.00153075
Hs3st3a1	10.9216	1.53097	0.357395	1.84e-05	0.000820054	Lsamp	10.398	1.42495	0.49542	0.00402435	0.0330757
Dpep1	571.227	1.52124	0.425876	0.000354217	0.00650805	Mmp13	18.4943	1.42165	0.467509	0.00235877	0.0231519
Tnfsf8	6.76356	1.52109	0.406875	0.000185136	0.00406442	Inpp4b	567.241	1.42075	0.261842	5.76365e-08	8.72975e-06
Cd6	73.6394	1.52049	0.416397	0.000260682	0.00521963	Prg4	19.9502	1.41786	0.414653	0.000627625	0.00952215
Cwh43	16.9874	1.51435	0.347073	1.28e-05	0.000609531	Procr	18274	1.40211	0.380608	0.000229717	0.00477558
Pinlyp	8.26641	1.51381	0.409109	0.000215371	0.00455081	Gm31763	3.41501	1.39986	0.386388	0.00029129	0.00555948
Tfpi	43985.6	1.51003	0.267346	1.62e-08	3.44e-06	Thpo	87.0263	1.38509	0.497003	0.00532167	0.0396355
Shisa6	21.0803	1.50767	0.33805	8.2e-06	0.000441154	Kctd4	8.65824	1.37678	0.398946	0.000558445	0.00886821
Drc7	2.69127	1.49526	0.491497	0.00234816	0.0247216	Plch2	252.513	1.35908	0.208038	6.45312e-11	4.15397e-08
Prl5a1	60.3614	1.4919	0.36667	4.73e-05	0.00164132	Vipr1	33.8745	1.34522	0.396441	0.000690688	0.0101129
Slc16a5	22.8225	1.48864	0.227898	6.49e-11	4.5e-08	Bco1	847.98	1.34297	0.459281	0.00345485	0.0298802
Kcnv2	514.172	1.48291	0.434891	0.000649976	0.0100301	Prl2c2	24575.2	1.34187	0.24547	4.58942e-08	7.3087e-06
Bco1	847.98	1.4744	0.459278	0.00132616	0.0164961	Cwh43	16.9874	1.34005	0.346576	0.000110395	0.00285886
Ephb1	129.61	1.46273	0.36439	5.96e-05	0.00189945	Col24a1	22.1924	1.33936	0.253754	1.30465e-07	1.70398e-05
Ankk1	9.51293	1.45836	0.426851	0.000634178	0.00987936	Sox8	118.234	1.33857	0.249299	7.90338e-08	1.14879e-05
Gm11827	7.11348	1.45267	0.49641	0.00342964	0.0317167	Rpl39l	14.2619	1.32635	0.279387	2.06078e-06	0.000141769
Rgs1	63.6854	1.4519	0.524378	0.00562638	0.0446097	Ces1a	82.7124	1.32352	0.207779	1.89218e-10	1.00308e-07
Sybu	41.1978	1.4453	0.399245	0.000294494	0.00567696	Sybu	41.1978	1.30942	0.399285	0.00104026	0.0136076
Gm31763	3.41501	1.44101	0.379381	0.000145674	0.00349122	Pacrg	10.3178	1.30819	0.443567	0.00318547	0.0281998
Rnf182	168.379	1.41256	0.438395	0.00127248	0.0160872	Chrdl2	742.442	1.30387	0.275086	2.13864e-06	0.000144678
Cyp26b1	934.861	1.40613	0.439195	0.00136665	0.016837	Tnf	26.8255	1.30213	0.35567	0.000251164	0.00509922
Prap1	637.625	1.40282	0.39924	0.000441881	0.00761421	Nkx6-2	15.1821	1.29778	0.458025	0.00460504	0.0360561
Ces1a	82.7124	1.38909	0.207376	2.11e-11	1.73e-08	Cyp11b1	282.91	1.28968	0.453849	0.00448813	0.035511
Mt3	38.1053	1.37852	0.401068	0.000587941	0.00936416	Alox5	360.202	1.28901	0.445877	0.00384077	0.0321565
Fosl1	262.189	1.37783	0.328332	2.71e-05	0.00111064	Coro6	108.953	1.27606	0.361972	0.000422998	0.0073028
Cxcl2	7.09327	1.37663	0.359254	0.000127154	0.00316113	Fgd1	3409.64	1.27452	0.196612	9.02607e-11	5.60986e-08
Pfpl	96.2378	1.37547	0.322647	2.02e-05	0.000880719	Cdsn	42.929	1.27136	0.318702	6.63007e-05	0.00193054
Elapor1	54.0241	1.37454	0.386894	0.000381233	0.00684397	Rnf182	168.379	1.26941	0.438396	0.00378462	0.0318608
Grm4	158.992	1.37365	0.46754	0.00330299	0.0309746	Tlr8	16.3507	1.26442	0.346607	0.000264303	0.00525141
Gm5532	14.7474	1.37118	0.366512	0.000183178	0.0040362	Lmo1	6.36494	1.26284	0.422663	0.00280968	0.0258771
Tmprss7	27.6202	1.36086	0.429242	0.00152245	0.0183427	Gpr143	12.7304	1.25137	0.388095	0.00126237	0.0153928
Ereg	15.2897	1.35082	0.391241	0.000555086	0.00898103	Asb18	14.5595	1.24787	0.282927	1.03095e-05	0.0004942
Cdk18	472.245	1.34809	0.354724	0.000144475	0.00347666	Otogl	106.48	1.24581	0.36985	0.000756019	0.0107407
Sv2c	101.195	1.34693	0.387854	0.000515111	0.00848817	Wt1	3134.6	1.24473	0.466511	0.00762638	0.0499483
Ndrg2	249.475	1.34401	0.265126	3.99e-07	4.61e-05	Aoc1	11537.2	1.2411	0.437015	0.00451212	0.035607
Clic5	8716.75	1.34037	0.395242	0.000695708	0.010502	Them7	39.5886	1.23985	0.372828	0.000882542	0.0121122
Prl2c2	24575.2	1.32724	0.245468	6.41e-08	1.06e-05	Dhcr7	1590.56	1.23768	0.295977	2.89348e-05	0.0010873
Hbb-bh1	371.666	1.32636	0.388492	0.000639894	0.00991698	Pacsin1	36.9704	1.23283	0.213905	8.24059e-09	1.8566e-06
Asb18	14.5595	1.32296	0.281504	2.61e-06	0.000186331	Kcnv2	514.172	1.22699	0.434846	0.00477761	0.0368828
Trpm5	22.3678	1.32213	0.314166	2.57e-05	0.00106091	Tnfsf8	6.76356	1.22654	0.401837	0.0022707	0.0226116
Abcc5	9792.03	1.32188	0.372771	0.000391002	0.00697617	C1qtnf9	39.7063	1.21728	0.342843	0.000384431	0.0067732
Gjb4	49.6555	1.31843	0.43613	0.00250258	0.0257751	Atp1a3	242.533	1.21166	0.441213	0.00602905	0.0431148
Col6a5	8.84816	1.31836	0.431709	0.00225948	0.024069	Itgbl1	230.101	1.21008	0.357353	0.000708572	0.0103077
Spink2	4.93223	1.31463	0.477565	0.00590903	0.0460459	Lsp1	481.125	1.20897	0.227474	1.06784e-07	1.4278e-05
Sez6l	12067.2	1.31229	0.364242	0.000314802	0.00596634	Colgalt2	35.3737	1.19587	0.234882	3.55501e-07	3.64066e-05
Zfp469	3484.15	1.31039	0.277035	2.24e-06	0.000169016	Arl4a	1803	1.19524	0.404202	0.00310615	0.0276881
Il1rn	152.775	1.3093	0.229932	1.24e-08	2.72e-06	Sult1e1	89.3094	1.19163	0.270923	1.0905e-05	0.000515884
Sox8	118.234	1.30702	0.248775	1.49e-07	2.1e-05	Ptger4	309.283	1.19097	0.218061	4.71731e-08	7.32973e-06
Iqsec3	35.5712	1.30533	0.365086	0.000349675	0.00645753	Nr1d1	304.725	1.19029	0.417722	0.00437901	0.0349482
Jam3	741.408	1.30017	0.328118	7.42e-05	0.00220231	Ptx3	4.77681	1.19014	0.344972	0.000560642	0.00888743
Sfrp2	18.3405	1.29968	0.459109	0.00464212	0.039278	Mmp10	29.6446	1.17659	0.439171	0.0073816	0.0489679
Phf24	7.97371	1.29895	0.418497	0.00191024	0.0214592	Fam131b	36.4496	1.17108	0.289406	5.19878e-05	0.0016353
Pkp1	32.1829	1.29766	0.372219	0.000489786	0.00819675	Clca2	426.895	1.16592	0.370014	0.00162703	0.0180754
Pacsin1	36.9704	1.29484	0.213023	1.21e-09	4.05e-07	Cd6	73.6394	1.16466	0.415776	0.00509168	0.038479
Plch2	252.513	1.29455	0.207688	4.57e-10	1.83e-07	Hs3st3a1	10.9216	1.16148	0.352101	0.000971287	0.013016
Ptafr	164.899	1.28171	0.39994	0.00135178	0.0167224	Mustn1	1246.54	1.15909	0.431083	0.0071714	0.0481404
Acsbg1	377.701	1.27342	0.267073	1.86e-06	0.000146402	Unc45b	37.8581	1.15753	0.416389	0.00543709	0.0402953
Mmp13	18.4943	1.26639	0.46441	0.00639374	0.0483798	Slc16a5	22.8225	1.15284	0.224567	2.84209e-07	3.07513e-05
Inpp4b	567.241	1.25827	0.261659	1.52e-06	0.000124799	Gm10785	23.8002	1.15093	0.368666	0.00179703	0.0193141
6030468B19Rik	11.6372	1.25535	0.390623	0.00131027	0.0164231	Dthd1	11.3639	1.15083	0.272653	2.43368e-05	0.00095151
Mmp10	29.6446	1.25303	0.438735	0.00428997	0.0371207	Igfbp3	2686.26	1.15043	0.352654	0.00110546	0.0141361
Crabp1	111.389	1.25193	0.396046	0.00157192	0.01876	Slc38a5	65.8409	1.14974	0.325303	0.000408776	0.00711852
Erbb4	6.15134	1.2478	0.41133	0.00241667	0.025178	B430306N03Rik	23.4386	1.14556	0.381494	0.00267496	0.025007
Alx4	20.1569	1.24531	0.400106	0.00185543	0.0210992	Tcp11l2	1579	1.14311	0.344998	0.000921776	0.0124824
Lrrc2	41.3748	1.24476	0.335694	0.000208876	0.00443436	Iqsec3	35.5712	1.1407	0.364945	0.00177398	0.0191577
Fgd1	3409.64	1.24005	0.196589	2.83e-10	1.46e-07	Runx2	463.313	1.13843	0.410587	0.00555965	0.0409008
Otogl	106.48	1.22985	0.369504	0.000873484	0.0123586	B4galnt4	62.5784	1.13209	0.226073	5.51012e-07	5.19971e-05
Nr1d1	304.725	1.2285	0.417652	0.00326696	0.0308291	Ngef	101.389	1.13098	0.25504	9.2275e-06	0.000452345
Slc39a2	555.781	1.21138	0.443764	0.00633764	0.048179	Zfp469	3484.15	1.13065	0.277031	4.47849e-05	0.00147569
Dhcr7	1590.56	1.20711	0.295945	4.53e-05	0.00159333	Cck	42.6753	1.1297	0.381613	0.00307297	0.0274602
Gad1	30.0525	1.20569	0.42203	0.00427827	0.0370872	Padi2	17207.8	1.12841	0.411651	0.00612197	0.0434932
Musk	168.884	1.20076	0.356338	0.000752427	0.0110169	Kcnip3	54.8779	1.1242	0.368717	0.00229654	0.0227809
Tcp11l2	1579	1.19943	0.344985	0.000507532	0.00840014	Pkp1	32.1829	1.12217	0.37199	0.00255563	0.0243332
Pigr	47.5437	1.19039	0.434955	0.00620382	0.0475214	Krt14	75.4346	1.11781	0.33829	0.000952126	0.0127888
Mir196a-1	3.27389	1.18952	0.433389	0.00605655	0.0467489	Ifi44	423.071	1.11738	0.344131	0.00116645	0.0146414
Dthd1	11.3639	1.1889	0.269838	1.05e-05	0.000528684	Gfi1b	41.9343	1.11347	0.349672	0.001451	0.0167324
Chrdl2	742.442	1.18635	0.274977	1.6e-05	0.000730389	Trabd2b	213.523	1.10318	0.160525	6.31705e-12	7.1749e-09
Acod1	11.5285	1.18628	0.39399	0.00260439	0.0264998	Ly9	21.5776	1.10157	0.398368	0.00568887	0.0415052
Serpina3m	11.4218	1.18303	0.43094	0.00604672	0.0467489	Abcc5	9792.03	1.09598	0.372769	0.00328097	0.0286235
Itgbl1	230.101	1.17942	0.357175	0.000959747	0.0132842	Rps18-ps4	11.8529	1.09329	0.257651	2.20253e-05	0.000874415
Rnf227	65.1063	1.17633	0.395857	0.00296251	0.028987	Ptprg	2889.07	1.09055	0.328504	0.000900984	0.0122914
Gng11	1155.11	1.17227	0.353041	0.000898577	0.0126235	Icam4	94.1986	1.08906	0.310736	0.00045698	0.00767336
Serpina1e	56.816	1.15257	0.407237	0.00465162	0.0393065	Rnf125	194.288	1.08899	0.233861	3.21524e-06	0.000200524
Ngef	101.389	1.1506	0.254645	6.23e-06	0.00036851	Prl2c3	93204.3	1.08191	0.224136	1.38602e-06	0.00010409
Them7	39.5886	1.14896	0.371488	0.0019824	0.0220833	Fst	1166.08	1.08004	0.290967	0.000205712	0.0044351
Hopx	902.576	1.1465	0.270213	2.21e-05	0.000942157	H2-Q1	22.1482	1.07872	0.315361	0.000624877	0.00950108
Trim17	8.144	1.13233	0.355169	0.00143192	0.0174268	Fgf7	5.34008	1.07744	0.395464	0.00643997	0.0448712
Kcnf1	99.7421	1.12767	0.31176	0.000297925	0.00572474	Pcdhb13	16.5631	1.07285	0.318849	0.000766083	0.0108128
Alkbh3os1	7.5887	1.12574	0.279075	5.49e-05	0.00178864	Ptafr	164.899	1.07226	0.399856	0.00732695	0.0488584
Tnf	26.8255	1.12081	0.352764	0.00148691	0.0179987	Grem2	1669.39	1.07196	0.204305	1.54726e-07	1.93665e-05
Igfbp3	2686.26	1.11998	0.352639	0.00149318	0.0180503	Cdk18	472.245	1.07125	0.354656	0.00252329	0.0242043
Arl4a	1803	1.11839	0.404177	0.00565587	0.0447307	Ccn1	4944.8	1.064	0.279913	0.000144004	0.00344282
Chrd	703.064	1.1167	0.38401	0.00363758	0.0331632	Ramp3	1359.26	1.06282	0.335296	0.00152555	0.0173151
Ccn1	4944.8	1.11436	0.279908	6.86e-05	0.00208431	Tlcd4	81.545	1.05978	0.275208	0.000117717	0.00299415
Gm19689	9.76639	1.11271	0.355596	0.00175322	0.0204134	Angptl2	4044.15	1.05426	0.333015	0.0015465	0.0174869
Pam	6461.74	1.11154	0.318796	0.000489087	0.00819266	Gm5532	14.7474	1.0514	0.363703	0.00384237	0.0321565
Prl2c3	93204.3	1.10819	0.224136	7.64e-07	7.53e-05	Acsbg1	377.701	1.04938	0.267007	8.48934e-05	0.00232188
Pkd1l2	227.29	1.08959	0.346289	0.00165253	0.0195057	Wnt11	65.651	1.03685	0.224703	3.94397e-06	0.000233836
Vamp5	316.631	1.07935	0.295993	0.000265784	0.00528169	Scarb1	4355.47	1.03611	0.150061	5.03609e-12	6.98235e-09
Scarb1	4355.47	1.07529	0.150048	7.71e-13	1.26e-09	Fbln5	1581.58	1.03464	0.379646	0.00642486	0.0448322
Gfi1b	41.9343	1.07401	0.348664	0.00206745	0.0227527	Kcnf1	99.7421	1.03434	0.31189	0.000911919	0.0123784
Celsr1	100.127	1.06253	0.341168	0.00184321	0.0210154	Apbb1ip	465.849	1.03372	0.247158	2.88424e-05	0.0010873
Wfikkn2	26.7549	1.06159	0.338652	0.00171999	0.0200915	Chrd	703.064	1.03238	0.384028	0.00718167	0.0481736
Slc6a19	67.0322	1.05829	0.38456	0.00592432	0.0461452	6430562O15Rik	29.6034	1.03233	0.334489	0.00202681	0.0209263
Rims4	37.0749	1.05761	0.178634	3.21e-09	9.09e-07	Vamp5	316.631	1.03231	0.296075	0.000489117	0.00811293
Coro6	108.953	1.05758	0.361204	0.00341226	0.0315884	Micall2	298.462	1.03145	0.16774	7.79272e-10	2.75404e-07
Ddo	26.7105	1.05752	0.364073	0.00367616	0.0334135	Rims4	37.0749	1.03083	0.180021	1.02713e-08	2.1899e-06
Gm10532	133.548	1.05604	0.320696	0.000991324	0.0135875	Actn3	47.4283	1.02537	0.363044	0.00473747	0.0367103
Micall2	298.462	1.05224	0.167545	3.38e-10	1.62e-07	Lratd1	70.4275	1.02188	0.256013	6.56525e-05	0.00192097
Ly6k	11.2468	1.04788	0.35092	0.00282564	0.0280912	Nat8l	105.749	1.01858	0.132915	1.81118e-14	6.52895e-11
Fez1	104.339	1.04155	0.349613	0.00289051	0.0284847	Medag	2055.14	1.01617	0.379983	0.00748948	0.0494289
Gpnmb	6466.78	1.04099	0.29732	0.000463068	0.00785908	Ankrd13b	94.9294	1.01488	0.278244	0.000264843	0.00525141
Ptger4	309.283	1.04043	0.217704	1.76e-06	0.000139205	Slc35f3	34.7466	1.01419	0.243453	3.10172e-05	0.00114909
Nkapl	10.1537	1.03152	0.374059	0.00582188	0.0454849	Kcnn4	169.977	1.01305	0.333931	0.00241565	0.0234842
Lingo1	60.4457	1.03051	0.156683	4.8e-11	3.46e-08	Madcam1	15.5834	1.0056	0.366709	0.00610235	0.0434052
Glrb	22.5476	1.02826	0.368578	0.00527402	0.0426421	Dkk2	173.013	1.00376	0.347818	0.00390332	0.0324509
Aspg	1787.22	1.02757	0.352851	0.0035891	0.0328375	Tspan5	1397.6	1.00285	0.350258	0.00419417	0.0339756
Pkp3	1476.55	1.01996	0.165363	6.92e-10	2.49e-07	D630003M21Rik	61.0824	0.997885	0.214231	3.19326e-06	0.000199845
Lrrc3b	20.9351	1.01434	0.293119	0.000539137	0.00878608	Ifit3b	66.7269	0.997676	0.346951	0.00403316	0.033133
Gm14137	47.4446	1.00984	0.274398	0.00023303	0.00477288	Schip1	859.311	0.99594	0.272708	0.000260171	0.00518158
Lsp1	481.125	1.00746	0.227216	9.25e-06	0.000486203	Cyp11a1	7713.84	0.995737	0.328351	0.00242506	0.023562
Sult1e1	89.3094	1.00419	0.269808	0.000197758	0.00426363	Msx1	18.3671	0.995502	0.335959	0.00304491	0.0272771
Ceacam15	648.807	1.00411	0.37029	0.00669419	0.0498991	P2ry13	10.2866	0.994886	0.322221	0.00201789	0.0208785
Aloxe3	278.99	1.0013	0.345616	0.00376567	0.0339532	Defb1	11.2026	0.993976	0.325632	0.00226984	0.0226116
Acp7	109.941	0.999739	0.249707	6.24e-05	0.00195517	Wnt6	76.6418	0.989549	0.326749	0.00245799	0.0237543
Grem2	1669.39	0.997554	0.204254	1.04e-06	9.57e-05	Atp1b2	44.481	0.988545	0.211065	2.8186e-06	0.000181437
Ppp1r3d	201.688	0.997231	0.154905	1.21e-10	7.05e-08	Gng11	1155.11	0.987115	0.353033	0.0051723	0.0389251
Lipg	6822.11	0.992326	0.288716	0.000588117	0.00936416	Pkp3	1476.55	0.984417	0.165397	2.65173e-09	7.83521e-07
Asic2	35.0135	0.991167	0.351789	0.00483988	0.0404423	Card14	141.799	0.984154	0.321039	0.00217284	0.0218912
S100a1	1840.05	0.991039	0.33428	0.00302978	0.0294228	Prss57	30.2373	0.982829	0.337577	0.00359786	0.0307919
Shisa9	45.8234	0.983022	0.274287	0.000338472	0.00629133	Fosl1	262.189	0.982669	0.328085	0.00274299	0.0254319
Trim40	40.9818	0.982796	0.346322	0.00454238	0.038637	Tgtp1	70.3937	0.982028	0.323023	0.00236487	0.023168
Reep2	94.9153	0.98118	0.322811	0.00236985	0.0248339	Pfpl	96.2378	0.979966	0.321964	0.00233676	0.0230404
Cdsn	42.929	0.981127	0.316077	0.00190873	0.0214592	Clec1a	327.975	0.979932	0.239142	4.17274e-05	0.00140579
Pcdhb13	16.5631	0.963343	0.315059	0.00223074	0.0238758	Gm14137	47.4446	0.978916	0.275074	0.000372637	0.00662368
Ddit4l	8.09795	0.962997	0.257735	0.000186679	0.00408339	Angpt2	3041.31	0.978651	0.302306	0.00120674	0.0149487
Smim6	5.84695	0.959731	0.3434	0.00519332	0.0422784	Dok6	185.729	0.971223	0.360809	0.00710697	0.0478327
Rpl39l	14.2619	0.959273	0.268543	0.000354086	0.00650805	Slc44a2	16491.4	0.967807	0.280486	0.000559635	0.00887928
Apbb1ip	465.849	0.956562	0.247008	0.00010768	0.00281371	Col22a1	137.156	0.967365	0.199889	1.30153e-06	9.89825e-05
Csrp3	10.0528	0.950508	0.318206	0.00281656	0.0280473	Scn1b	58.7495	0.966007	0.345645	0.00519324	0.0390264
Ramp3	1359.26	0.947153	0.335252	0.00472513	0.0397414	Abcc9	153.682	0.96252	0.311295	0.0019882	0.0206901
Slc44a2	16491.4	0.946046	0.280484	0.000743779	0.0109436	Sgk1	8061.12	0.960657	0.343487	0.00516152	0.0388602
Ifit3b	66.7269	0.945603	0.346294	0.00632119	0.0481136	Kcna6	104.418	0.959894	0.331768	0.00381254	0.032021
Pcsk1n	80.368	0.944475	0.171933	3.95e-08	7.33e-06	Clvs1	201.054	0.959614	0.334179	0.00408457	0.0334333
Msx1	18.3671	0.941915	0.333484	0.00473597	0.0397954	Chrm3	45.3446	0.958514	0.332364	0.00392742	0.0325911
Cbln1	21.8809	0.940499	0.268969	0.000471083	0.00795429	Ppp1r3d	201.688	0.955718	0.155158	7.29143e-10	2.62841e-07
Retreg1	2256.42	0.938164	0.324184	0.00380455	0.0342182	Lingo1	60.4457	0.954827	0.157234	1.25804e-09	4.04909e-07
Wnt6	76.6418	0.937801	0.326144	0.00403492	0.0355199	Ide	2540.73	0.952981	0.108444	1.52504e-18	1.37437e-14
B4galnt4	62.5784	0.936795	0.224164	2.93e-05	0.00115693	Musk	168.884	0.950556	0.356195	0.00761596	0.0499164
H2-Q1	22.1482	0.933907	0.312101	0.00276859	0.0276922	Gpnmb	6466.78	0.94936	0.297322	0.00140784	0.0163709
S100a5	16.8588	0.9322	0.255527	0.000264144	0.00525489	Hopx	902.576	0.947645	0.270195	0.000452739	0.00762888
Twist2	70.5344	0.931825	0.315779	0.00316869	0.0302089	Ifit3	193.492	0.947022	0.328921	0.00398713	0.0329349
Tmprss4	71.5101	0.928468	0.305741	0.00239121	0.024985	Limch1	337.32	0.946658	0.171228	3.22741e-08	5.54008e-06
Kcnn4	169.977	0.927881	0.333618	0.00541473	0.0434916	Cerox1	22.2819	0.945395	0.287414	0.00100434	0.0133006
Dnaja4	344.549	0.925668	0.270675	0.000626547	0.00982413	Ms4a6d	73.1923	0.937932	0.278683	0.000763805	0.0107975
Mapk4	68.0624	0.924762	0.280437	0.000975253	0.0134183	Svip	28.1422	0.933025	0.28215	0.000943543	0.0127103
Cdh13	599.457	0.924739	0.312232	0.00305941	0.029583	Smpd5	11.7892	0.932826	0.314431	0.00301007	0.0270861
Angptl2	4044.15	0.924536	0.332999	0.00549661	0.0439144	Mpo	26.905	0.931132	0.272891	0.000644627	0.0096823
Dbi	5395.69	0.921812	0.232315	7.25e-05	0.00215628	Lrrc2	41.3748	0.928588	0.334683	0.00552813	0.0407188
Schip1	859.311	0.921312	0.272636	0.000726786	0.0108301	Gypa	206.227	0.926359	0.323731	0.00421632	0.034109
D630003M21Rik	61.0824	0.920678	0.212925	1.53e-05	0.000708679	Pik3ap1	1218.98	0.925193	0.210201	1.07522e-05	0.000511339
Ier3	1451.44	0.910377	0.259375	0.000448301	0.00770274	Scn2b	38.5899	0.923678	0.219152	2.5003e-05	0.000969149
Clec1a	327.975	0.907015	0.238929	0.000146952	0.003508	S100a1	1840.05	0.923184	0.334289	0.00575128	0.0418832
Hoxa7	20.1293	0.905685	0.304286	0.00291628	0.0286603	Tmem252	200.275	0.923097	0.294776	0.00173905	0.0188937
Sema6b	461.991	0.900915	0.191466	2.53e-06	0.00018419	Hhipl1	3884.29	0.918551	0.327284	0.00500695	0.0381103
Mical1	1186.55	0.897566	0.297913	0.00258809	0.0263804	Sema6b	461.991	0.917644	0.191604	1.67383e-06	0.000123139
Gfra4	49.906	0.896664	0.266893	0.000780437	0.0113532	Mical1	1186.55	0.913952	0.297947	0.0021586	0.0218109
Disc1	78.6267	0.896389	0.265277	0.000727325	0.0108301	Spn	1157.54	0.913662	0.155693	4.40099e-09	1.18393e-06
Lamc2	1443.46	0.893388	0.229046	9.6e-05	0.00262182	Gpc6	309.128	0.908845	0.250084	0.000278885	0.00544008
Dcbld2	7674.19	0.89246	0.30515	0.00344838	0.0318368	Stab1	5039.67	0.904536	0.242255	0.000188599	0.00418633
Smpd1	3598.12	0.889605	0.236364	0.000167415	0.00378696	Bean1	93.1796	0.904236	0.285212	0.00152231	0.0172893
Plekha1	5909.59	0.888917	0.26519	0.000802293	0.0115522	Gfpt2	525.386	0.900877	0.234594	0.000122956	0.00307386
Fos	1368.18	0.888694	0.251108	0.000401501	0.00710172	Celf4	66.5171	0.899873	0.284637	0.00156969	0.0176737
Pgf	578.997	0.887992	0.243709	0.000268795	0.00532357	Smim1	968.459	0.898352	0.330294	0.00653101	0.0452625
Fam110c	95.1314	0.87691	0.292329	0.00270216	0.027224	Efcab5	8.53022	0.898242	0.265707	0.000723351	0.0104383
Trabd2b	213.523	0.876875	0.159678	3.98e-08	7.33e-06	Nlrc3	288.147	0.894479	0.157511	1.35606e-08	2.70847e-06
Prtg	509.662	0.874061	0.127236	6.44e-12	6.82e-09	Dnaja4	344.549	0.890641	0.270763	0.0010041	0.0133006
Prxl2a	372.691	0.869741	0.303142	0.00411661	0.0360884	B3gat2	13.665	0.887126	0.262514	0.000726597	0.0104383
Igfbp5	1562.98	0.866803	0.286844	0.00251229	0.0258477	Dcbld2	7674.19	0.883677	0.305155	0.00378154	0.0318497
Col22a1	137.156	0.86316	0.199198	1.47e-05	0.000688106	Nxpe2	76.4943	0.877276	0.282008	0.0018657	0.0198041
Bean1	93.1796	0.858643	0.284676	0.00255953	0.0261695	Eml5	153.291	0.876074	0.220867	7.29312e-05	0.00207336
Col24a1	22.1924	0.855967	0.244422	0.000461782	0.00785592	Hoxb9	91.6565	0.875687	0.279787	0.00174905	0.018968
Adamtsl2	21.561	0.853007	0.233808	0.000263955	0.00525489	Fam217b	189.741	0.875235	0.158363	3.26209e-08	5.54678e-06
Nlrc3	288.147	0.852096	0.157203	5.95e-08	9.93e-06	Lrrc3b	20.9351	0.875215	0.293163	0.0028319	0.0259589
Gpd1	42.7879	0.850991	0.273519	0.00186286	0.021157	Mmrn1	172.158	0.874999	0.178338	9.27652e-07	7.6347e-05
Icam4	94.1986	0.850376	0.309717	0.00603903	0.0467156	Gbp9	440.992	0.872788	0.278187	0.00170441	0.0186977
Map6	808.194	0.848202	0.306801	0.00569816	0.0449272	Sh2d5	388.085	0.87061	0.258681	0.000763836	0.0107975
Bin1	1054.9	0.846882	0.13052	8.67e-11	5.73e-08	Ifi204	181.063	0.867603	0.281037	0.00202087	0.0208974
Gm23284	24.1879	0.846879	0.210412	5.7e-05	0.00184057	Dagla	48.8082	0.864562	0.17281	5.64573e-07	5.29993e-05
Rnf125	194.288	0.845692	0.233196	0.000287258	0.00558526	Fam221b	44.5187	0.86263	0.232953	0.000213041	0.00452813
Abcc9	153.682	0.845541	0.31088	0.00653158	0.0490726	Myh7b	27.9532	0.862019	0.319552	0.0069845	0.047291
Lratd1	70.4275	0.845071	0.254645	0.000904618	0.012688	Baalc	16.2847	0.861495	0.309965	0.00544712	0.0403301
Gm25212	18.0759	0.844231	0.21359	7.73e-05	0.00226488	Pik3r6	151.079	0.86124	0.319538	0.00703325	0.047582
Uck2	3458.96	0.839941	0.191228	1.12e-05	0.000552207	Fam110c	95.1314	0.859013	0.292668	0.00333424	0.0289621
Gpc6	309.128	0.838987	0.249876	0.000786187	0.0114	Adora2b	184.628	0.85619	0.190794	7.20582e-06	0.000374287
Trpm3	142.673	0.837875	0.270086	0.00192056	0.0215542	Cldn5	1178.92	0.854347	0.246555	0.000529967	0.00856132
Gm22109	12.1673	0.836338	0.221185	0.000156095	0.00366812	Ldhc	6.14083	0.854208	0.316307	0.0069221	0.0469694
Atp1b2	44.481	0.833124	0.208639	6.52e-05	0.00202124	Mmp9	150.594	0.852392	0.292264	0.00353966	0.0304674
Vat1l	25.2677	0.832598	0.293251	0.00452267	0.0384875	Pam	6461.74	0.852322	0.318792	0.00750424	0.0494901
Peli3	81.292	0.830815	0.271139	0.00218282	0.0235588	Antxr2	1142.44	0.847461	0.261002	0.0011665	0.0146414
Psap	68088.7	0.829334	0.272374	0.00232808	0.024604	Zc3h12b	96.136	0.846445	0.311585	0.00659613	0.0455686
Atp2b2	32.3194	0.826446	0.225725	0.000250945	0.00506498	Clec2l	45.0442	0.846139	0.227393	0.000198403	0.0043451
Gm25018	5.99212	0.822488	0.273878	0.00267232	0.0269988	Slc66a2	428.365	0.845593	0.187209	6.27686e-06	0.000336709
Ppp1r13b	3006.48	0.819507	0.240436	0.000653412	0.0100609	Pcdh17	977.418	0.844394	0.257252	0.00102943	0.0135138
Gm15441	15.9895	0.81889	0.276199	0.00302827	0.0294228	Lamc2	1443.46	0.843952	0.229067	0.000229338	0.00477558
3425401B19Rik	88.0103	0.814329	0.155799	1.72e-07	2.37e-05	Eomes	338.544	0.842367	0.295925	0.00441945	0.0350754
Spn	1157.54	0.813114	0.155591	1.73e-07	2.37e-05	Vwf	2569.75	0.841172	0.235777	0.000360179	0.00649512
Myo5a	3782.46	0.807891	0.295736	0.00629889	0.0479942	Alkbh3os1	7.5887	0.838426	0.273649	0.0021849	0.0219758
Csf2rb	390.902	0.796585	0.242784	0.00103423	0.0139633	Bst1	373.981	0.8382	0.279097	0.00267104	0.0249833
Papss2	1024.83	0.792035	0.270491	0.00340994	0.0315831	Rin2	915.149	0.838031	0.229413	0.000259257	0.00518158
Cyp17a1	1576.82	0.790131	0.122997	1.33e-10	7.48e-08	Oasl1	132.605	0.835443	0.292851	0.00433369	0.0347283
Fam131b	36.4496	0.788126	0.285445	0.00576172	0.0451911	Adamts7	342.082	0.833929	0.262944	0.0015165	0.0172668
Chst5	12.8702	0.786339	0.248725	0.0015697	0.01876	Cyp17a1	1576.82	0.8337	0.123068	1.25017e-11	1.02966e-08
Mt1	5901.88	0.78522	0.259139	0.00244465	0.0253269	Alpk2	45.427	0.833141	0.30068	0.00559091	0.0410511
Ide	2540.73	0.78167	0.108358	5.44e-13	9.81e-10	Myo5a	3782.46	0.832194	0.295747	0.00489484	0.037468
Tnfrsf19	78.7878	0.777218	0.270305	0.00403599	0.0355199	Kcnq1	82.3819	0.830901	0.26638	0.00181322	0.0194583
Ankrd13b	94.9294	0.774133	0.277135	0.00521669	0.0423588	Hmga2	330.89	0.82869	0.252843	0.00104736	0.0136202
Notum	72.6521	0.773593	0.251558	0.0021036	0.0229929	Ifi213	109.411	0.828581	0.297633	0.00537095	0.03992
Hoxb9	91.6565	0.773471	0.279077	0.00557939	0.0443595	S100a5	16.8588	0.827971	0.256197	0.00123026	0.015136
Rmdn2	386.226	0.771565	0.12364	4.36e-10	1.81e-07	Shisa9	45.8234	0.827414	0.27421	0.00254918	0.0243332
Eml5	153.291	0.771535	0.220324	0.000462105	0.00785592	Glipr2	869.632	0.825338	0.120457	7.29797e-12	7.3077e-09
Prl2c4	1186.69	0.769676	0.231475	0.000883917	0.0124484	Gfra4	49.906	0.824577	0.267293	0.00203604	0.0209755
Pik3ap1	1218.98	0.767893	0.210113	0.000257523	0.00517562	Plekho2	4074.02	0.824058	0.293989	0.00506253	0.0383698
Tarsl2	52.2279	0.76759	0.191993	6.39e-05	0.00199694	Bin1	1054.9	0.819959	0.130582	3.40225e-10	1.56535e-07
Clec2l	45.0442	0.767241	0.225799	0.000679082	0.0103464	Slc35e4	821.849	0.818835	0.306242	0.00749924	0.0494752
Cldn5	1178.92	0.766714	0.246497	0.00186805	0.0212026	Notum	72.6521	0.817417	0.252308	0.00119633	0.0148811
Eppk1	5373.88	0.7654	0.206169	0.000205228	0.00437237	Atp10a	776.322	0.81623	0.225329	0.000291897	0.00556147
Kcnq1	82.3819	0.76497	0.265679	0.00398554	0.0352306	Ncf2	323.227	0.813821	0.23384	0.000500953	0.0082383
Maff	2392.62	0.763976	0.226103	0.000727802	0.0108301	Scn3b	60.2018	0.812552	0.236821	0.000601181	0.00934917
Hoxb7	11.8682	0.760309	0.272347	0.00524324	0.0424738	Trpm3	142.673	0.812509	0.270313	0.00264874	0.0248988
Slc66a2	428.365	0.758243	0.186997	5.02e-05	0.00170296	Hpdl	46.9422	0.812233	0.249422	0.00112809	0.0142832
NA	53.8632	0.758002	0.27589	0.00600551	0.0465162	Nfkb2	1177.03	0.811628	0.198429	4.30857e-05	0.00143468
Slc35f3	34.7466	0.757918	0.239834	0.00157675	0.0187782	Srxn1	870.051	0.811153	0.126763	1.56451e-10	8.81212e-08
Nat8l	105.749	0.75767	0.130727	6.8e-09	1.63e-06	Gpr161	335.111	0.806848	0.255677	0.00160095	0.0178894
Tlcd4	81.545	0.757104	0.273687	0.00566938	0.0447787	1810014B01Rik	30.0186	0.806271	0.22345	0.000308232	0.00578706
Scn2b	38.5899	0.754968	0.216401	0.000485294	0.00813669	Dcst2	367.466	0.806112	0.297748	0.00678199	0.0463903
Lrrc20	1418.77	0.751756	0.231404	0.00115946	0.0150455	Pecam1	5522.14	0.80476	0.195074	3.70065e-05	0.00129515
Cyria	769.341	0.750169	0.144933	2.27e-07	2.92e-05	Arhgdib	2197.21	0.802519	0.118479	1.2568e-11	1.02966e-08
Kcnab3	38.3382	0.748729	0.273099	0.00611407	0.0469736	Cd14	177.691	0.800776	0.267378	0.00274512	0.0254386
Hmga2	330.89	0.748459	0.252648	0.00305188	0.0295261	Ppp1r13b	3006.48	0.800453	0.240449	0.0008716	0.0120013
Glipr2	869.632	0.748268	0.120303	4.98e-10	1.91e-07	Ptger1	30.5919	0.797973	0.187492	2.08086e-05	0.000840927
Stab1	5039.67	0.747623	0.242237	0.00202643	0.0224489	Aicda	6.72543	0.79797	0.296999	0.00721448	0.0482858
Ncf2	323.227	0.744654	0.233635	0.00143629	0.0174681	Fos	1368.18	0.797612	0.251119	0.00149202	0.017042
Adamts7	342.082	0.743786	0.262754	0.00464417	0.039278	Otud1	122.916	0.796629	0.286106	0.00536302	0.0398775
Dhh	44.6062	0.740615	0.236726	0.00175659	0.0204264	Acp7	109.941	0.792843	0.249531	0.00148636	0.0170096
St6galnac4	937.64	0.737912	0.218839	0.000746414	0.0109466	Mt1	5901.88	0.789858	0.259146	0.00230429	0.0228201
Kif26b	290.701	0.737705	0.208302	0.000397827	0.00706358	Slc2a3	2498.8	0.786315	0.228056	0.00056497	0.00894031
Limch1	337.32	0.730151	0.170763	1.9e-05	0.000843383	Numbl	1375.51	0.784291	0.293647	0.00756557	0.0496946
Apln	347.705	0.729553	0.206013	0.000398169	0.00706358	Gm16062	9.5075	0.782891	0.260274	0.00263015	0.0247939
Mpzl3	1256.26	0.728356	0.268118	0.00659661	0.049376	Csf2rb	390.902	0.781811	0.242883	0.00128692	0.0155648
Ggta1	4547.9	0.728318	0.259652	0.00503201	0.0413575	Pcsk1n	80.368	0.779766	0.171815	5.66825e-06	0.000308654
Ccl27b	59.3852	0.726865	0.254503	0.00428984	0.0371207	Cyria	769.341	0.777474	0.145044	8.31047e-08	1.1983e-05
Cd274	439.032	0.723084	0.250265	0.00386131	0.0345391	Calcrl	3085.68	0.776666	0.263545	0.00320875	0.0283451
Rps18-ps4	11.8529	0.716525	0.244295	0.00335677	0.0312029	Arrdc4	4261.43	0.776436	0.24618	0.00161081	0.0179853
Otub2	157.127	0.716323	0.237654	0.00257711	0.0263171	Tacstd2	73.6377	0.773146	0.280303	0.00581124	0.0421895
Ctif	1781.81	0.715372	0.209329	0.000632105	0.00986259	Dusp14	200.906	0.767405	0.20189	0.000144055	0.00344282
Jaml	111.212	0.712686	0.193739	0.000234529	0.00479268	Gsg1	8.74003	0.763146	0.273528	0.00527059	0.0393772
Fam217b	189.741	0.711232	0.157611	6.4e-06	0.000373582	Hdc	36.2447	0.762672	0.225402	0.000715414	0.0103655
Zswim7	123.104	0.709302	0.117768	1.71e-09	5.52e-07	Pak6	403.804	0.757321	0.123817	9.56668e-10	3.25339e-07
Wnt11	65.651	0.707261	0.222257	0.00146175	0.0177538	Smpd1	3598.12	0.756555	0.236365	0.00137053	0.0161348
B3gat2	13.665	0.706011	0.255816	0.00578304	0.0453107	Frzb	38.5442	0.755091	0.213876	0.000414759	0.00719501
Gpr161	335.111	0.705853	0.25547	0.00572801	0.0450443	Hdac11	50.0832	0.754472	0.160845	2.72308e-06	0.000177187
Cltb	2285.51	0.704258	0.205682	0.000617041	0.00973505	Evc2	204.951	0.752015	0.280543	0.00734966	0.0489048
Ttc12	117.161	0.701754	0.176587	7.07e-05	0.00212679	Eppk1	5373.88	0.751363	0.206177	0.000268166	0.00529401
Pfkl	1848.35	0.700464	0.0841358	8.41e-17	7.57e-13	Foxd2os	31.5416	0.750139	0.231624	0.00120116	0.0149001
Csdc2	95.1561	0.699045	0.215526	0.00118097	0.0152501	Dmpk	326.842	0.749644	0.268424	0.00522598	0.0391315
Pak6	403.804	0.696448	0.123524	1.72e-08	3.6e-06	Pfkl	1848.35	0.749261	0.0842243	5.78881e-19	1.04338e-14
Slc14a2	20.3843	0.695187	0.223096	0.00183267	0.0209995	Prl2c4	1186.69	0.743935	0.231506	0.0013115	0.0157276
Sema3e	6576.52	0.69398	0.239822	0.00380694	0.0342226	Flt4	3333.7	0.74382	0.129153	8.45069e-09	1.88044e-06
Tcp11l1	542.33	0.693314	0.251575	0.00585323	0.0456704	Snx22	279.854	0.74283	0.0924691	9.49042e-16	5.70184e-12
Bfsp1	36.6718	0.691784	0.181143	0.000133994	0.00328586	Tmtc2	324.589	0.739004	0.184619	6.25833e-05	0.00186446
Arhgdib	2197.21	0.690672	0.118408	5.44e-09	1.36e-06	Evc	218.707	0.738224	0.268866	0.00603837	0.0431148
Vgf	697.673	0.689949	0.138158	5.92e-07	6.24e-05	Prtg	509.662	0.723324	0.127227	1.30583e-08	2.64452e-06
Foxn1	24.8304	0.688285	0.169113	4.7e-05	0.00163916	Prxl2b	28.145	0.720974	0.190704	0.00015646	0.00362008
NA	16821.2	0.687942	0.239476	0.00406984	0.0357479	Mid1	1651.23	0.719747	0.249952	0.00398256	0.0329122
Pecam1	5522.14	0.686932	0.195056	0.000428769	0.00748126	Otub2	157.127	0.719325	0.237934	0.00250108	0.0240809
Shb	1680.36	0.680767	0.248045	0.00605974	0.0467489	Gm23284	24.1879	0.71885	0.210617	0.000642375	0.0096684
Hpdl	46.9422	0.68046	0.247725	0.00601737	0.0465881	Nr1d2	846.411	0.716021	0.251134	0.00435608	0.0348392
Psg20	56.5103	0.680088	0.212807	0.00139443	0.017109	Zbtb7c	1822.24	0.714273	0.247856	0.00395396	0.032736
Plekho1	1428	0.679578	0.248772	0.00630018	0.0479942	Lrrc20	1418.77	0.7142	0.231428	0.00202826	0.0209263
Vwf	2569.75	0.679512	0.23574	0.0039458	0.0350168	Rmdn2	386.226	0.714003	0.123769	7.98266e-09	1.82126e-06
Dact1	295.41	0.677413	0.249349	0.0065931	0.049376	Capn12	33.8478	0.71015	0.23321	0.00232592	0.0229586
Satb2	566.719	0.675194	0.152508	9.54e-06	0.000497608	Samd4	2139.77	0.709385	0.19743	0.000326775	0.00602845
Lrrc10b	37.0319	0.673852	0.196834	0.000618312	0.00974166	3425401B19Rik	88.0103	0.707213	0.155987	5.79345e-06	0.000314522
Nptx1	248.9	0.670763	0.215483	0.00185303	0.0210986	Nrcam	327.728	0.70582	0.154149	4.67623e-06	0.000265881
Ccbe1	676.987	0.66917	0.223892	0.00280062	0.0279471	Arhgef28	502.033	0.704397	0.229237	0.00212068	0.0215828
Aox2	13.5985	0.666851	0.206296	0.00122715	0.0156978	Ier3	1451.44	0.703648	0.259363	0.00666791	0.0459062
Ckb	2679.27	0.656669	0.164825	6.78e-05	0.00206975	Rab27b	501.256	0.701791	0.256942	0.00630806	0.0443261
Atp13a2	1753.47	0.654422	0.157594	3.29e-05	0.00125335	Satb2	566.719	0.701752	0.152647	4.28155e-06	0.000248938
Hdc	36.2447	0.653876	0.223191	0.00339321	0.0314867	Snhg8	26.8602	0.701725	0.185574	0.000155964	0.00362008
Etv4	23.0841	0.653863	0.203168	0.00128936	0.0162399	Tarsl2	52.2279	0.700301	0.192531	0.000275465	0.00539672
Snx22	279.854	0.653456	0.0918296	1.11e-12	1.54e-09	Tcp11l1	542.33	0.700259	0.251653	0.00539194	0.0400595
Rassf8	8616.35	0.652512	0.225015	0.00373331	0.0337458	St6galnac4	937.64	0.699875	0.218876	0.00138583	0.0162196
Adora2b	184.628	0.652402	0.190077	0.000598491	0.00949578	Shroom2	1982.69	0.699205	0.171357	4.49589e-05	0.00147872
Sptlc2	6502.04	0.647143	0.238581	0.00667838	0.0498391	Gm25212	18.0759	0.696287	0.213479	0.00110778	0.0141361
Tafa5	76.681	0.646939	0.222576	0.00365386	0.0332949	Hoxd8	224.605	0.695732	0.218599	0.00145914	0.0167869
Epha2	1065.85	0.646243	0.181677	0.000374971	0.00677213	Adcy3	365.92	0.695306	0.161007	1.57114e-05	0.000696267
Apmap	2684.47	0.644985	0.216443	0.00288313	0.0284742	Cltb	2285.51	0.693987	0.205702	0.000741539	0.0105907
Reep1	213.089	0.640612	0.207167	0.00198641	0.0221143	Dnajb5	85.206	0.69066	0.246023	0.00499594	0.0380426
S100a6	6187.58	0.638848	0.215723	0.00306224	0.0295945	B230206H07Rik	23.653	0.690352	0.203979	0.000713288	0.010343
Nfkb2	1177.03	0.63805	0.198331	0.00129495	0.0162877	Jaml	111.212	0.688277	0.19413	0.000391963	0.00685231
Dbndd2	384.506	0.635257	0.191901	0.000931854	0.0129897	Shb	1680.36	0.687993	0.248071	0.00554779	0.0408303
Mt2	3121.1	0.634952	0.209409	0.00242844	0.0252569	Sptlc2	6502.04	0.687657	0.238589	0.00394931	0.0327125
Slc19a1	520.318	0.63464	0.169804	0.000185873	0.00407069	C3ar1	184.119	0.687169	0.222123	0.00197713	0.0206226
Jade1	12821.9	0.632703	0.18224	0.000516955	0.00850146	Epha2	1065.85	0.686909	0.181744	0.000157115	0.00362591
Hid1	363.648	0.632542	0.211971	0.00284424	0.0282294	Tnfaip8l1	354.375	0.686906	0.116447	3.66026e-09	1.06407e-06
5031439G07Rik	6037.8	0.630863	0.205297	0.00211973	0.0231115	Dbndd2	384.506	0.685751	0.192086	0.00035695	0.00646442
Shroom2	1982.69	0.630509	0.171313	0.000232821	0.00477288	Dact1	295.41	0.685356	0.249494	0.00601464	0.0431148
Spop	2330.19	0.628266	0.227862	0.00582954	0.0455053	Pcyt1b	64.0653	0.684138	0.192862	0.000389204	0.00681732
Colgalt2	35.3737	0.626802	0.228117	0.00600105	0.0465162	Trp53inp1	2790.34	0.68227	0.212857	0.00134926	0.0160352
Net1	7206.5	0.626524	0.214699	0.00352115	0.0323142	Tmc6	985.019	0.677426	0.1985	0.000643165	0.0096684
Hspa1a	479.62	0.626225	0.228261	0.00607952	0.0468679	Nptx1	248.9	0.677097	0.21568	0.00169317	0.0186197
Slc2a3	2498.8	0.625315	0.228018	0.00609943	0.0469612	Tafa5	76.681	0.676704	0.223286	0.00244026	0.0236597
Rin2	915.149	0.624754	0.22929	0.00643546	0.0484919	2810029C07Rik	37.866	0.676626	0.211594	0.00138504	0.0162196
Srxn1	870.051	0.624529	0.126549	8.01e-07	7.82e-05	Chst12	636.479	0.675924	0.235969	0.00417722	0.0338688
Socs3	1108.81	0.623485	0.149207	2.93e-05	0.00115693	Lrrc10b	37.0319	0.673627	0.19821	0.000677435	0.00999189
Samd4	2139.77	0.617729	0.197391	0.00175123	0.0204134	Bcl6b	373.853	0.672862	0.193037	0.000490931	0.00812538
5033406O09Rik	106.978	0.615775	0.162994	0.000158158	0.00368776	Cdkn2b	60.4425	0.671643	0.189684	0.000398823	0.00695875
Plpbp	2475.33	0.613515	0.206257	0.00293451	0.0287768	Gm22109	12.1673	0.671116	0.220548	0.00234272	0.0230738
Emid1	262.109	0.610999	0.170487	0.000338582	0.00629133	Gpr146	1088.29	0.670975	0.207874	0.00124747	0.01527
D630045J12Rik	1676.28	0.609355	0.114916	1.14e-07	1.67e-05	Npr3	521.313	0.670104	0.215692	0.00189151	0.0199839
Tirap	658.861	0.605103	0.199441	0.00241341	0.0251632	Smim5	19.8868	0.667043	0.200334	0.00086953	0.0120003
Smim5	19.8868	0.60131	0.196695	0.00223517	0.0239091	Fzd4	691.463	0.667008	0.207542	0.00130971	0.0157165
Tnfaip8l1	354.375	0.598617	0.116055	2.5e-07	3.17e-05	Dach1	59.4644	0.665752	0.211871	0.00167658	0.0184824
Ier5	1772.78	0.596893	0.201741	0.00308935	0.0297131	Uck2	3458.96	0.665646	0.191225	0.000499616	0.00822961
Usp44	21.1702	0.594328	0.175634	0.000714646	0.0107299	Syne3	174.825	0.664659	0.213547	0.00185528	0.0197452
Dagla	48.8082	0.593764	0.169233	0.000450537	0.00773379	Krt36	11.2335	0.664508	0.246883	0.0071113	0.047844
Dusp14	200.906	0.5927	0.201334	0.00324142	0.0306544	Reep1	213.089	0.664274	0.207431	0.00136298	0.0160774
Zfp703	1255.1	0.591935	0.156961	0.000162455	0.0037348	Ctif	1781.81	0.661379	0.209346	0.00158171	0.01776
Zbtb42	415.42	0.590652	0.205364	0.00402598	0.0355011	Emid1	262.109	0.66101	0.170788	0.000108681	0.00284719
Hdac11	50.0832	0.58927	0.158144	0.000194408	0.00420979	S100a6	6187.58	0.656369	0.215732	0.00234604	0.023075
Fuom	28.0491	0.586849	0.203793	0.00398128	0.0352103	S1pr1	1142.39	0.655784	0.164265	6.54531e-05	0.00191825
Fitm2	391.491	0.586238	0.191674	0.00222429	0.0238209	Spop	2330.19	0.654833	0.227885	0.00405917	0.0332708
Isoc2b	85.3317	-0.585527	0.132864	1.05e-05	0.000528684	Cxcl1	23.4103	0.654613	0.221019	0.00305858	0.0273859
Mtmr7	728.278	-0.58828	0.213804	0.00593236	0.0461879	Hid1	363.648	0.654362	0.212121	0.00203657	0.0209755
Acacb	630.501	-0.588895	0.214149	0.00596075	0.0462836	Spire2	38.0733	0.650683	0.193122	0.000753645	0.0107296
Slc5a3	6235.49	-0.589102	0.171343	0.000585717	0.00935072	Dbi	5395.69	0.649212	0.232308	0.00519605	0.0390264
Brme1	27.2845	-0.589272	0.190476	0.00197687	0.022049	Gclc	1340.99	0.648973	0.166958	0.000101468	0.0026816
Dapk1	3205.3	-0.590072	0.146461	5.6e-05	0.00181691	Zhx3	1185.55	0.647815	0.219493	0.00316324	0.0280874
Shc3	15.7666	-0.592353	0.213079	0.00543653	0.0436084	Crim1	11949.9	0.646635	0.222941	0.00372603	0.0314852
Acadm	1816.29	-0.593563	0.168514	0.000427777	0.00747118	Plpbp	2475.33	0.646214	0.206281	0.00173213	0.0188526
Rgs7bp	42.3907	-0.593861	0.184148	0.00126012	0.0159946	Mmrn2	559.094	0.646033	0.18945	0.000649508	0.00971513
Nos1	848.461	-0.595177	0.208704	0.0043476	0.0374575	Slc6a8	7576.84	0.645274	0.239691	0.00710013	0.0478045
Cobl	155.641	-0.597005	0.143439	3.15e-05	0.00121451	Prdm14	40.5849	0.644015	0.234382	0.00600116	0.0430936
Trim45	181.675	-0.598252	0.182936	0.00107442	0.0142652	Socs3	1108.81	0.643821	0.149276	1.61088e-05	0.000704719
Ephx1	46.9661	-0.59826	0.201585	0.00299957	0.0292208	Dhh	44.6062	0.642655	0.237028	0.00670177	0.0460865
Ackr2	439.663	-0.598538	0.217739	0.00598002	0.0463786	Slc19a1	520.318	0.642628	0.169924	0.000155658	0.00362008
Cavin2	221.34	-0.598868	0.147628	4.98e-05	0.00169976	D630045J12Rik	1676.28	0.642547	0.114979	2.29217e-08	4.13141e-06
Cldn23	171.831	-0.600414	0.210559	0.00435104	0.0374692	NA	16821.2	0.641813	0.239478	0.007361	0.0489048
Sspn	103.046	-0.600544	0.123019	1.05e-06	9.57e-05	Capn1	3929.09	0.641711	0.119033	7.00534e-08	1.04351e-05
Ypel2	1212.07	-0.603519	0.158479	0.000139986	0.00340501	Spata13	1940.35	0.641468	0.142831	7.08536e-06	0.00037124
Rtbdn	24.0902	-0.604715	0.174524	0.000530349	0.00867424	Kif26b	290.701	0.639143	0.208354	0.00215801	0.0218109
Plekhg1	3247.57	-0.606035	0.166918	0.000282609	0.00551869	Atp13a2	1753.47	0.638498	0.157626	5.1062e-05	0.00162279
Vmn2r59	69.2209	-0.606356	0.146166	3.35e-05	0.00126507	Add2	640.824	0.634414	0.227213	0.0052359	0.0391747
Pax5	43.6562	-0.606448	0.169986	0.000360223	0.00657818	Rasgrp3	1527.16	0.634364	0.18713	0.000699	0.0101965
Rab27a	424.484	-0.606474	0.216892	0.00517073	0.0421746	Zswim7	123.104	0.632787	0.11809	8.39018e-08	1.2002e-05
Slc24a3	76.4396	-0.606671	0.175993	0.000566564	0.00911764	Pcdh1	3265.14	0.632451	0.130298	1.21071e-06	9.36561e-05
Plod1	5311.36	-0.606829	0.138894	1.25e-05	0.000598349	Dll4	351.956	0.627362	0.176845	0.000388859	0.00681732
Vmn2r97	66.6313	-0.607463	0.194124	0.0017525	0.0204134	Abr	4376.26	0.627278	0.216067	0.00369409	0.0313115
Shisal2a	19.8856	-0.607509	0.211884	0.00414155	0.0362541	3300005D01Rik	21.7842	0.626953	0.230164	0.00645096	0.0448712
Zfp839	722.63	-0.608525	0.135377	6.96e-06	0.000394238	Esrrb	285.996	0.626761	0.129009	1.18418e-06	9.19983e-05
Fhod3	384.015	-0.609443	0.214472	0.0044888	0.0382535	Tll1	60.2975	0.626511	0.206384	0.00240007	0.0233706
Mill2	372.203	-0.609777	0.126665	1.48e-06	0.000123974	Tirap	658.861	0.626322	0.199528	0.00169514	0.01863
Chchd2l	97.0226	-0.610523	0.1932	0.00157735	0.0187782	Gsto1	1276.14	0.622393	0.17291	0.000318805	0.0059361
Hcrtr1	35.3236	-0.610628	0.208614	0.00342165	0.031659	Adamtsl2	21.561	0.622137	0.232548	0.00746612	0.0493325
I730030J21Rik	20.7961	-0.611585	0.201748	0.00243398	0.0252881	Ldb2	422.37	0.622118	0.204887	0.00239423	0.0233504
Fam184b	12.6591	-0.614748	0.21589	0.00440636	0.0378011	Slc28a2	164.9	0.621214	0.201746	0.00207564	0.0212083
Dkk4	22.9485	-0.616559	0.197367	0.00178459	0.0206093	Zbtb7a	2519.98	0.617593	0.212966	0.00373204	0.0315065
Serpini1	61.3007	-0.619832	0.201709	0.00211987	0.0231115	Zfp703	1255.1	0.614127	0.157019	9.18561e-05	0.00247476
Evpl	181.54	-0.619982	0.208967	0.00300833	0.0292618	C1qc	126.361	0.613745	0.225318	0.0064515	0.0448712
Rgs12	1261.12	-0.621081	0.190389	0.00110561	0.0145563	Mturn	113.101	0.611251	0.227716	0.00726893	0.0486322
Kcne4	33.5075	-0.621972	0.190817	0.00111602	0.0146399	4833438C02Rik	57.918	0.611233	0.171387	0.000361941	0.00649607
Fbxl2	160.14	-0.622186	0.152221	4.36e-05	0.00154473	Relb	269.99	0.611166	0.186145	0.00102606	0.013499
Zfp977	92.0849	-0.622628	0.199389	0.00179212	0.0206397	5031439G07Rik	6037.8	0.609623	0.205304	0.00298416	0.0269201
Ctse	18.0432	-0.623485	0.21916	0.00444281	0.0380067	Adcy5	43.3874	0.605796	0.214787	0.00479559	0.0369616
Tmem86a	466.551	-0.623675	0.189438	0.000993959	0.0136133	Mt2	3121.1	0.605305	0.209421	0.0038478	0.0321822
Septin5	4010.06	-0.625833	0.183347	0.000641599	0.00993487	Art4	205.78	0.604929	0.137192	1.03684e-05	0.000495701
Aqp7	496.487	-0.626596	0.160209	9.19e-05	0.00255144	Tubb2a	1599.31	0.604476	0.088394	8.0067e-12	7.59541e-09
Slc16a3	3782.08	-0.626713	0.178001	0.000430175	0.0074851	Rbfaos	20.1118	0.604017	0.178731	0.000726252	0.0104383
Arsb	1042.35	-0.626829	0.134317	3.06e-06	0.000209653	Gimap8	122.062	0.60361	0.216143	0.00522795	0.0391315
B930092H01Rik	12.3887	-0.628095	0.218457	0.00403837	0.0355235	Akr1b3	785.422	0.597006	0.164964	0.000295737	0.00559912
Gm10640	14.8054	-0.6289	0.209888	0.00273224	0.0274198	Slco2b1	142.924	0.595589	0.199704	0.00286036	0.0261038
4930563E18Rik	25.429	-0.629521	0.150345	2.82e-05	0.00113944	Samd14	346.218	0.59357	0.111644	1.05693e-07	1.4278e-05
Rnf128	7733.38	-0.634122	0.193741	0.00106396	0.0142155	Frat1	66.0985	0.592809	0.221177	0.00735684	0.0489048
Tmem91	13.6459	-0.635164	0.196654	0.0012385	0.0157982	Gxylt2	85.2351	0.590792	0.192606	0.00215956	0.0218109
Whrn	50.3619	-0.635552	0.182899	0.000511066	0.0084354	Vgf	697.673	0.590774	0.13819	1.91053e-05	0.000793441
Cyp2j13	10.6918	-0.635856	0.226571	0.00500938	0.0412467	Zdhhc18	921.966	0.590687	0.216586	0.00638615	0.0446953
Stab2	956.559	-0.637747	0.207078	0.00207184	0.0227527	C1qb	138.54	0.58789	0.219742	0.00746481	0.0493325
Pde6a	18.8194	-0.63802	0.181954	0.000454038	0.00778647	Frrs1	1041.23	0.587214	0.185837	0.00157861	0.0177498
Ctf1	100.976	-0.640732	0.220704	0.00369451	0.0335296	Mras	1218.34	0.585403	0.160833	0.000272832	0.00535677
Pltp	3027.22	-0.641476	0.185306	0.000536741	0.00876288	Acvr1b	1345.14	-0.5856	0.142476	3.95355e-05	0.00135731
Tbc1d4	592.054	-0.641678	0.137714	3.17e-06	0.000214733	Fgl1	27.3983	-0.585795	0.149891	9.30067e-05	0.00250202
F2r	9709.87	-0.642174	0.153711	2.94e-05	0.00115693	Kctd15	922.502	-0.585867	0.216336	0.00676629	0.0463376
Mak	64.6588	-0.64229	0.187806	0.000626311	0.00982413	Kcnma1	20.8492	-0.586347	0.216587	0.0067851	0.046394
Fam78a	340.732	-0.642492	0.218809	0.00332131	0.0309933	Ephb6	50.767	-0.587259	0.15874	0.000216012	0.00456972
Onecut2	110.577	-0.642505	0.211346	0.00236532	0.0248152	Syce2	251.498	-0.587451	0.19473	0.00255504	0.0243332
Hsf5	18.048	-0.643716	0.21342	0.00255974	0.0261695	F2r	9709.87	-0.588388	0.153718	0.000129338	0.00318488
Cth	60.3658	-0.644095	0.120215	8.42e-08	1.32e-05	Gca	620.077	-0.589124	0.165419	0.000368877	0.00657072
Ankmy1	17.6203	-0.644432	0.218492	0.00318339	0.0302943	Rufy2	802.275	-0.58921	0.11988	8.8778e-07	7.45257e-05
Riiad1	16.9436	-0.644747	0.214582	0.00265875	0.0268832	Zfyve28	41.9508	-0.589312	0.168894	0.000484392	0.00807648
Csrnp2	929.729	-0.647241	0.176348	0.000242325	0.00492408	Cds1	1927.72	-0.589527	0.197331	0.00281269	0.0258784
Acad12	199.23	-0.647331	0.143305	6.27e-06	0.00036851	Zfp827	356.886	-0.589785	0.142299	3.40277e-05	0.00122174
Phyhipl	195.675	-0.647654	0.17497	0.000214307	0.00453364	Noct	55020	-0.590316	0.205758	0.00411791	0.0336299
Rab30	553.708	-0.648015	0.184034	0.000429637	0.0074851	Usp29	1072.41	-0.590395	0.196161	0.0026147	0.024674
Ikzf2	178.726	-0.649255	0.145155	7.72e-06	0.000421358	Gm15760	74.3195	-0.5905	0.127597	3.69458e-06	0.000224213
C2cd2	3368.03	-0.650171	0.202796	0.00134581	0.0166944	Sh3kbp1	1217.58	-0.590626	0.164792	0.000338282	0.00618377
Stk32c	42.3572	-0.650784	0.169013	0.000117877	0.00300087	Prss36	139	-0.5923	0.170714	0.000521357	0.00847335
Thrb	302.407	-0.651065	0.209049	0.00184308	0.0210154	Nrg4	167.599	-0.592481	0.155896	0.000144409	0.00344282
Stard8	1818.68	-0.651488	0.233247	0.00522016	0.0423588	Dkk4	22.9485	-0.592571	0.199272	0.00294256	0.0266458
Cntd1	51.1152	-0.651579	0.140734	3.66e-06	0.000239824	Vmn2r28	29.7313	-0.592795	0.195273	0.00239959	0.0233706
Map9	541.919	-0.652387	0.169752	0.000121449	0.00306582	Rtbdn	24.0902	-0.594117	0.176403	0.000757292	0.0107476
Trib2	215.548	-0.653158	0.178784	0.000258852	0.00519549	Adrb3	17.3843	-0.594267	0.217771	0.00635543	0.0445302
Hsd17b14	51.0194	-0.653774	0.169175	0.000111329	0.00287889	Galntl6	21.3276	-0.594653	0.162731	0.000257974	0.00517787
Catsper2	136.53	-0.655935	0.134486	1.08e-06	9.74e-05	Trim45	181.675	-0.595341	0.183165	0.00115287	0.0145005
Etnk2	65.8606	-0.656308	0.21418	0.00218193	0.0235588	6430571L13Rik	83.2562	-0.595348	0.196217	0.00241224	0.0234637
Ppp1r3b	1808	-0.656633	0.163712	6.05e-05	0.00191457	Gabrb3	14.1509	-0.595801	0.210293	0.00460861	0.0360684
Rufy4	242.971	-0.656715	0.204516	0.00132242	0.0164837	Trib2	215.548	-0.596965	0.179052	0.000855996	0.0118638
Ptprj	2862.78	-0.657037	0.169891	0.000109997	0.00285675	Gm7457	17.9459	-0.59899	0.177267	0.00072745	0.0104391
Kcnb1	92.0004	-0.657182	0.186767	0.000433617	0.00751492	Slc16a4	103.371	-0.599192	0.216805	0.00571429	0.0416644
Cds1	1927.72	-0.659039	0.197302	0.000837019	0.0119449	Zfp977	92.0849	-0.599324	0.199859	0.00271111	0.025208
Tmem116	301.792	-0.660733	0.238281	0.00555562	0.044259	Adamts15	2512.98	-0.59986	0.201331	0.00288752	0.0262825
Gm7457	17.9459	-0.661931	0.173892	0.000140905	0.00340996	Kcnq1ot1	8979	-0.600243	0.11306	1.10195e-07	1.46041e-05
Pax3	26.8453	-0.662672	0.190258	0.000495804	0.00827712	Vstm4	2757.36	-0.600961	0.201254	0.00282576	0.0259589
Sh3kbp1	1217.58	-0.664074	0.164736	5.55e-05	0.00180584	Rufy4	242.971	-0.602146	0.204723	0.00326863	0.0285879
Tmcc2	405.018	-0.665425	0.207106	0.00131372	0.0164516	Prickle4	31.4807	-0.60275	0.174307	0.00054423	0.00868839
Amot	8380.86	-0.666143	0.205643	0.00119816	0.0153925	Pomc	15.3042	-0.605187	0.181869	0.000875986	0.0120433
1700025G04Rik	5854.97	-0.666723	0.16435	4.98e-05	0.00169976	Gria4	22.4935	-0.605741	0.184362	0.00101763	0.0134274
Fhit	28.0068	-0.666991	0.176254	0.000154166	0.0036418	Stc1	141.487	-0.605932	0.165562	0.000252358	0.00509922
Prom1	1787.94	-0.668081	0.178022	0.000174862	0.00390439	Cth	60.3658	-0.606748	0.121483	5.89895e-07	5.45244e-05
Siglech	9.54646	-0.66915	0.232231	0.0039592	0.0350666	Grb14	14.5094	-0.608126	0.21406	0.00449841	0.0355611
Hvcn1	714.951	-0.671457	0.18827	0.000361826	0.00659782	1700110I01Rik	441.576	-0.608442	0.114266	1.01081e-07	1.39075e-05
Gm14403	25.0297	-0.672399	0.222371	0.00249639	0.0257261	Prss55	32.2254	-0.608569	0.18513	0.00101167	0.013388
A330015K06Rik	25.93	-0.673006	0.215409	0.00178213	0.0206093	Dlc1	3607.25	-0.609632	0.166987	0.000261459	0.00520147
Gpc1	6554.46	-0.67369	0.189393	0.000374977	0.00677213	Scnn1b	1766.95	-0.610481	0.123528	7.72999e-07	6.76337e-05
Amigo2	114.692	-0.677274	0.21656	0.00176347	0.0204781	Hes7	67.7517	-0.612041	0.111332	3.85355e-08	6.43115e-06
Letm2	156.055	-0.677823	0.142787	2.06e-06	0.000158273	Guca1b	32.1278	-0.612465	0.187776	0.00110758	0.0141361
2810403D21Rik	183.133	-0.678799	0.121073	2.06e-08	4.28e-06	Nt5dc3	3017.63	-0.612489	0.147855	3.43529e-05	0.00123097
Fbxl21	60.8021	-0.679056	0.245282	0.00563201	0.0446097	Kcnb1	92.0004	-0.612561	0.187333	0.00107583	0.0138803
Tmem267	407.609	-0.681062	0.191672	0.000380466	0.00684371	Smarca5-ps	33.2479	-0.612789	0.204355	0.0027118	0.025208
Xylt1	6461.44	-0.681448	0.233572	0.00352847	0.032364	Rgs6	12.2222	-0.613022	0.223546	0.00610184	0.0434052
Heyl	263.459	-0.684116	0.189611	0.00030858	0.00587312	Hsd17b14	51.0194	-0.613515	0.170269	0.000314307	0.00587769
Pde9a	197.462	-0.68623	0.21841	0.00167834	0.0197715	Neurl1b	1958.33	-0.615042	0.159722	0.000117779	0.00299415
9330162012Rik	20.776	-0.687431	0.164896	3.06e-05	0.00119167	Nmnat2	427.766	-0.616353	0.180824	0.000653042	0.00974824
Dipk1a	221.2	-0.688345	0.168019	4.19e-05	0.00150085	Tulp1	397.085	-0.616928	0.199361	0.00197123	0.020573
Amz1	607.518	-0.690496	0.153417	6.77e-06	0.000386585	1500012K07Rik	11.1966	-0.617886	0.229486	0.00709241	0.0477883
Cacna1c	124.996	-0.695906	0.225973	0.00207279	0.0227527	Iho1	52.3064	-0.618866	0.119868	2.43176e-07	2.73938e-05
Rarres2	5332.48	-0.696551	0.207198	0.000774463	0.0112845	Tmem139	64.5342	-0.6197	0.199518	0.00189648	0.0200247
Slain1	61.5468	-0.696706	0.143573	1.22e-06	0.000107124	Heyl	263.459	-0.620099	0.189826	0.0010882	0.013963
Lrrc74b	16.1325	-0.697335	0.233486	0.00282074	0.0280579	Tmem267	407.609	-0.622696	0.191805	0.00116832	0.0146541
Diras2	1147.9	-0.698289	0.180274	0.000107292	0.00281081	Spats1	23.9772	-0.622728	0.20468	0.00234667	0.023075
Neb	105.537	-0.700048	0.152127	4.19e-06	0.000264059	Yipf2	978.26	-0.622741	0.130974	1.98753e-06	0.00013939
Clec9a	15.5749	-0.703923	0.206809	0.000664718	0.0101965	Frmpd3	22.5675	-0.622854	0.215314	0.00381862	0.0320324
Arhgap32	1016.54	-0.703985	0.25078	0.00499769	0.0412258	Scrn1	163.127	-0.623034	0.225273	0.00568043	0.0415015
5430416N02Rik	420.401	-0.704305	0.141371	6.29e-07	6.52e-05	Il1bos	43.1239	-0.624195	0.201036	0.00190345	0.0200748
A730090N16Rik	13.2194	-0.706823	0.21394	0.000953696	0.0132328	Stag3	675.201	-0.625425	0.182681	0.000618009	0.00950063
Gdf9	24.1666	-0.707003	0.217059	0.00112522	0.0147176	Vash2	2099.66	-0.625631	0.228649	0.00621516	0.0438958
Stx1b	173.474	-0.707444	0.129818	5.05e-08	8.75e-06	B020018J22Rik	26.864	-0.626271	0.178466	0.000449483	0.00759277
Bhlhe41	2417.12	-0.70752	0.209631	0.000737978	0.0108671	Snca	150.29	-0.627933	0.15613	5.77429e-05	0.00177
Plbd1	1405.23	-0.712318	0.241148	0.00313819	0.0300227	Abca9	96.0759	-0.628105	0.183925	0.000637804	0.00964411
G730013B05Rik	81.2695	-0.712363	0.161228	9.95e-06	0.00050645	Insyn1	304.002	-0.630069	0.220848	0.00433148	0.0347283
Sgms2	918.374	-0.713812	0.199423	0.0003444	0.00637971	Slc5a3	6235.49	-0.630662	0.171348	0.000232692	0.00480436
Myrip	101.994	-0.71552	0.23849	0.00269797	0.027224	Prkn	99.0812	-0.630736	0.119946	1.45233e-07	1.85651e-05
Gpm6b	264.265	-0.715865	0.151742	2.39e-06	0.000176229	9430091E24Rik	56.6558	-0.63145	0.212374	0.00294623	0.026658
Ildr1	682.45	-0.719292	0.2427	0.00303958	0.0294545	Mm2pr	26.0754	-0.632123	0.180591	0.000464747	0.00777911
Vhl	2292.52	-0.721395	0.177889	5.01e-05	0.00170265	Phyhipl	195.675	-0.63236	0.175209	0.000307181	0.00577333
Gm19782	15.9987	-0.721854	0.183644	8.47e-05	0.00241158	Rgs12	1261.12	-0.633167	0.190417	0.000883683	0.0121122
Oit3	184.03	-0.72346	0.192904	0.000176574	0.00392911	Gm12296	21.011	-0.633884	0.173483	0.000258322	0.00517796
Galnt16	192.61	-0.724082	0.231837	0.00178873	0.0206211	Gm1070	27.0678	-0.634234	0.207156	0.00220137	0.0220799
Gsg1l	92.5683	-0.724603	0.220876	0.00103591	0.013965	Myl2	10.9202	-0.634376	0.228125	0.00542205	0.0402169
Efhc1	90.1427	-0.724759	0.193371	0.000178238	0.00395635	Clec12a	144.585	-0.635409	0.160866	7.81764e-05	0.00218458
Bdkrb2	904.454	-0.724947	0.258076	0.0049688	0.0410824	F13a1	294.748	-0.636243	0.173841	0.000252305	0.00509922
Kitl	3804.34	-0.725909	0.237282	0.00221882	0.0237907	Slc2a1	21260.7	-0.63665	0.161842	8.36238e-05	0.00229412
Tlcd3b	70.3516	-0.730543	0.197869	0.000222455	0.00465682	Vmn2r31	22.025	-0.637337	0.178101	0.000345558	0.0062849
Pcdh12	2706.25	-0.730563	0.212268	0.000578087	0.00925349	Fbxl2	160.14	-0.637649	0.152492	2.8956e-05	0.0010873
1700029J07Rik	26.4855	-0.73091	0.180786	5.28e-05	0.00174417	Gm14403	25.0297	-0.63769	0.224004	0.00441639	0.0350665
6430571L13Rik	83.2562	-0.731634	0.195331	0.00017996	0.00398303	Sspn	103.046	-0.638326	0.123448	2.33068e-07	2.65875e-05
Gm973	10.2147	-0.731745	0.24393	0.00270139	0.027224	Mapt	95.0203	-0.640195	0.174922	0.000252314	0.00509922
Kirrel3	25.2745	-0.73358	0.230962	0.00149219	0.0180503	Ppp1r3b	1808	-0.640701	0.16374	9.11841e-05	0.00246128
Erdr1	42275.1	-0.733949	0.256571	0.00422836	0.0368352	Creld2	1207.2	-0.640959	0.148708	1.63126e-05	0.00071019
Zfyve28	41.9508	-0.734461	0.166782	1.06e-05	0.00053132	Rnf128	7733.38	-0.641421	0.193746	0.000930833	0.0125817
Tnfrsf9	18567.7	-0.734758	0.160147	4.47e-06	0.000278815	Dsg2	8167.13	-0.641454	0.18472	0.000515496	0.00841603
Tent5a	4332.78	-0.735357	0.266653	0.00582042	0.0454849	Slc27a3	639.526	-0.642091	0.222361	0.00388184	0.0323482
Elavl3	50.0939	-0.736871	0.257867	0.00426911	0.0370469	Mtmr7	728.278	-0.642718	0.213833	0.00264973	0.0248988
Tmem52b	20.9593	-0.738259	0.200422	0.000230038	0.00473853	Hcrtr1	35.3236	-0.643259	0.209387	0.00212554	0.0215957
Zfp385c	60.3683	-0.739674	0.178361	3.37e-05	0.00126719	Acad12	199.23	-0.644405	0.143569	7.17393e-06	0.000373708
Lama2	182.416	-0.74037	0.180971	4.29e-05	0.00152938	Gm9732	25.3221	-0.644614	0.23274	0.00561118	0.0411456
1700003C15Rik	10.2107	-0.742873	0.220308	0.000746328	0.0109466	Evpl	181.54	-0.644909	0.209129	0.00204382	0.0210115
D030025P21Rik	32.9492	-0.744986	0.256798	0.00371903	0.0336592	Stab2	956.559	-0.644922	0.207114	0.00184664	0.0196829
Col8a1	20.8606	-0.745274	0.204983	0.000277131	0.00545251	Map9	541.919	-0.646002	0.169836	0.000142561	0.00341704
Spata17	11.0645	-0.748405	0.232943	0.00131438	0.0164516	Clca3a1	52.5782	-0.64657	0.229076	0.00476489	0.036868
Zfp872	22.5827	-0.749948	0.211891	0.000401181	0.00710172	Fhod3	384.015	-0.647978	0.214538	0.0025249	0.0242068
Ttll13	30.8486	-0.750726	0.176827	2.18e-05	0.000933628	Rbpjl	8.60732	-0.650376	0.241341	0.00704215	0.0475965
Slc38a8	123.14	-0.751113	0.238692	0.00165073	0.0194972	Onecut2	110.577	-0.652115	0.211642	0.00206154	0.021124
Hepacam	12.4089	-0.751307	0.251885	0.00285677	0.0283108	Tnnt1	60.7798	-0.652884	0.140134	3.1776e-06	0.000199558
Myh11	105.786	-0.751629	0.232406	0.00122018	0.0156197	Pla2g4f	927.991	-0.653142	0.198069	0.000975337	0.0130411
Tmc4	1884.4	-0.752957	0.213859	0.000430236	0.0074851	Aanat	30.1698	-0.65405	0.179082	0.000259968	0.00518158
Tmem220	103.573	-0.754034	0.167974	7.16e-06	0.000401815	Pkib	135.51	-0.655211	0.177289	0.000219267	0.0046223
Gpr137c	28.1749	-0.754435	0.187184	5.57e-05	0.00180798	Stx1b	173.474	-0.655657	0.130262	4.81955e-07	4.6703e-05
Hbb-b1	169.22	-0.756428	0.241022	0.00169858	0.0199344	Ccdc189	23.1661	-0.655729	0.154371	2.15929e-05	0.000861039
Cma1	58.9859	-0.757776	0.182515	3.3e-05	0.00125403	Slitrk2	21.9693	-0.65763	0.179362	0.000245906	0.00502519
Lrrc51	50.7944	-0.758777	0.200273	0.000151426	0.00359477	Plod1	5311.36	-0.657973	0.138901	2.16906e-06	0.000145335
Pkib	135.51	-0.759755	0.17676	1.72e-05	0.000773838	Mir1933	10.0794	-0.659258	0.233993	0.00484092	0.0372238
Lrrn3	17.9359	-0.761758	0.228641	0.000863234	0.0122608	Sult2b1	47.1086	-0.65927	0.2145	0.00211553	0.0215547
Gabrp	292.863	-0.762233	0.247833	0.00210087	0.0229909	Enpp7	952.199	-0.659328	0.185108	0.00036823	0.00657072
Enpp3	642.855	-0.763288	0.250921	0.0023506	0.0247327	Dnmt3l	60.3004	-0.662435	0.242419	0.00628358	0.0442231
Clstn2	108.603	-0.764572	0.256426	0.00286705	0.0283561	Zfp839	722.63	-0.662465	0.135424	9.99315e-07	8.07698e-05
Fxyd3	107.601	-0.764763	0.205728	0.00020132	0.00431461	Zcwpw1	41.2886	-0.66274	0.171893	0.000115481	0.00296316
Clec1b	45.9751	-0.76506	0.275461	0.00547989	0.0438196	Lrrc74b	16.1325	-0.663751	0.23586	0.00489029	0.0374597
Smim40	31.9794	-0.765585	0.23513	0.00112991	0.0147576	Prss53	39.6617	-0.663786	0.207824	0.00140324	0.0163279
Ghrh	1155.64	-0.766778	0.255202	0.00265939	0.0268832	Nlrp5	13.179	-0.666326	0.249272	0.00751553	0.0495283
Slc38a4	22261.1	-0.767653	0.278264	0.00580281	0.0454146	Lama2	182.416	-0.667316	0.181307	0.000232701	0.00480436
Cables1	532.418	-0.767837	0.208727	0.000234451	0.00479268	Pde6a	18.8194	-0.667425	0.183636	0.000278511	0.00543867
Lbh	309.008	-0.768418	0.129661	3.1e-09	9.01e-07	Pax8	101.423	-0.668485	0.22687	0.00321343	0.0283621
Ntn4	204.272	-0.768596	0.254152	0.00249326	0.025711	Tet1	650.546	-0.66942	0.230386	0.003665	0.0311502
5830444B04Rik	182.969	-0.76905	0.193786	7.23e-05	0.00215628	Atp8b5	21.5263	-0.670454	0.173321	0.0001096	0.00284775
Ccdc150	11.1668	-0.771771	0.224219	0.000577332	0.00924963	Fbxl21	60.8021	-0.670852	0.245805	0.00634885	0.0445207
Pi16	149.878	-0.774739	0.228619	0.000702032	0.0105823	Terb1	17.7086	-0.671763	0.215855	0.00185757	0.0197527
Xkrx	33.2772	-0.775827	0.200824	0.000111902	0.00288958	Dlx4os	116.993	-0.672427	0.243977	0.00584933	0.0423237
Efr3b	978.052	-0.776189	0.191551	5.08e-05	0.00170465	Galnt6	919.57	-0.673995	0.202227	0.00085958	0.0118812
Atp2b3	8.65438	-0.778448	0.281171	0.00562983	0.0446097	Slc16a3	3782.08	-0.6742	0.178008	0.000152188	0.00357166
Rnaset2b	2163.32	-0.779344	0.151182	2.54e-07	3.2e-05	Proser2	1340.41	-0.675027	0.197003	0.000611436	0.00943538
Brwd3	5674.58	-0.77951	0.176093	9.57e-06	0.000497608	Lrrn3	17.9359	-0.675212	0.231471	0.00353367	0.0304304
Slc16a4	103.371	-0.780333	0.216058	0.000304222	0.00582091	Pou5f1	13.4981	-0.676138	0.225791	0.00274866	0.0254583
Itgb8	530.701	-0.783371	0.263455	0.00294468	0.0288451	Tlcd3b	70.3516	-0.676331	0.198595	0.000660231	0.00981848
Olfr645	17.0726	-0.78594	0.262568	0.00275996	0.0276517	Vmn2r59	69.2209	-0.6774	0.146533	3.78502e-06	0.000226132
Stbd1	47.2453	-0.786467	0.252762	0.00186145	0.0211544	Arhgef25	593.683	-0.679696	0.143389	2.1348e-06	0.000144678
Mmp15	8541.16	-0.786792	0.267066	0.00321849	0.0305362	Xkrx	33.2772	-0.681434	0.202623	0.000770848	0.0108715
Gm11992	102.834	-0.788357	0.232904	0.000712023	0.0107035	Suv39h2	689.584	-0.681892	0.237634	0.00411114	0.0335899
Chsy3	1239.02	-0.78942	0.238574	0.000936583	0.0130355	Ildr1	682.45	-0.683556	0.242756	0.00486532	0.037373
Nhs	1408.92	-0.789587	0.167904	2.57e-06	0.000185872	Rarres2	5332.48	-0.684511	0.207205	0.000954712	0.0128129
Slc6a14	52.693	-0.790612	0.262049	0.00255259	0.0261409	Kitl	3804.34	-0.684559	0.237293	0.00391574	0.0325091
Dna2	1730.5	-0.796243	0.244258	0.00111471	0.0146333	Zfp981	25.8608	-0.68492	0.22989	0.00288868	0.0262825
Kif27	38.7814	-0.799088	0.243094	0.00101207	0.0137776	Gm14288	15.5174	-0.687434	0.213796	0.00130272	0.0156788
Lrrc18	12.4391	-0.799618	0.259422	0.00205402	0.0226709	B930092H01Rik	12.3887	-0.687874	0.220011	0.00176877	0.0191129
Ptger3	1589.61	-0.800678	0.15716	3.49e-07	4.14e-05	Amz1	607.518	-0.687986	0.153498	7.39234e-06	0.000381775
Ovol1	78.2873	-0.80193	0.27233	0.00323265	0.0306176	Grik5	178.233	-0.691313	0.169763	4.65651e-05	0.00151496
Ddx4	44.5507	-0.802974	0.213879	0.0001738	0.00388656	Tmem108	1742.45	-0.692723	0.213635	0.00118466	0.0147767
Arhgap39	1649.63	-0.803226	0.202976	7.58e-05	0.00224391	Dipk1b	146.153	-0.693039	0.228237	0.00239354	0.0233504
Nmnat2	427.766	-0.804392	0.180604	8.43e-06	0.000449676	Zfp872	22.5827	-0.69569	0.21398	0.0011492	0.0144793
Fam187b	22.7763	-0.805479	0.272237	0.00308898	0.0297131	Smad3	1025.3	-0.696478	0.211729	0.0010037	0.0133006
Slc19a3	72.0935	-0.806826	0.245152	0.000997876	0.0136359	Gm6313	14.2292	-0.697254	0.208183	0.00081034	0.0113397
Stk31	451.14	-0.806902	0.210785	0.000129144	0.00320618	Hba-a1	521.79	-0.698209	0.226711	0.00207189	0.0211819
Mroh7	19.0999	-0.807147	0.218703	0.000223714	0.00466692	Smyd1	9.79164	-0.699253	0.259099	0.0069592	0.0471551
Zfp354b	11.2867	-0.809765	0.248477	0.00111837	0.01466	Hvcn1	714.951	-0.700546	0.188313	0.000199133	0.00435098
9530051G07Rik	22.5089	-0.813627	0.289979	0.00501889	0.0412975	Letm2	156.055	-0.703095	0.143058	8.88982e-07	7.45257e-05
Ccdc42os	9.0102	-0.814492	0.269167	0.00247838	0.0256013	Slc28a3	245.078	-0.706468	0.211944	0.000858286	0.0118724
Pax9	19.0894	-0.817906	0.273962	0.00283145	0.0281253	Scarna17	15.0959	-0.706527	0.215514	0.00104421	0.01361
Tppp	45.3721	-0.820087	0.297645	0.00586474	0.0457404	Ptprj	2862.78	-0.707744	0.1699	3.10479e-05	0.00114909
Slc34a2	1384.83	-0.820584	0.264073	0.0018873	0.0213404	Tnfrsf9	18567.7	-0.707806	0.16015	9.88602e-06	0.000476432
Ppp1r3c	290.668	-0.820951	0.248714	0.000964148	0.0133163	Gm13830	20.3336	-0.708446	0.240443	0.00321481	0.0283621
Ano7	11.2598	-0.822959	0.267521	0.00209631	0.0229549	Sfi1	2435.96	-0.709207	0.172449	3.91271e-05	0.00135149
Gm16223	10.229	-0.823295	0.272796	0.00254463	0.0260741	Gm973	10.2147	-0.710466	0.247232	0.00405724	0.0332701
Sall3	26.2509	-0.824814	0.25478	0.0012064	0.0154751	Gm20139	13.5025	-0.713829	0.225299	0.00153298	0.0173875
Igsf9	445.939	-0.828296	0.260682	0.00148595	0.0179987	Uts2r	42.069	-0.713894	0.231957	0.00208602	0.0213022
Barx2	28.0976	-0.830877	0.245989	0.000730957	0.0108304	Prom1	1787.94	-0.714224	0.178037	6.02952e-05	0.00182906
A330076C08Rik	62.8437	-0.8314	0.20691	5.87e-05	0.00187891	Ccdc150	11.1668	-0.71476	0.228206	0.00173575	0.0188806
Zic3	86.5549	-0.833338	0.29064	0.00414048	0.0362541	Zfp575	24.3852	-0.715264	0.23747	0.00259521	0.0245763
Mir124a-3	23.7269	-0.835581	0.216668	0.000115022	0.00295743	Mmp15	8541.16	-0.71569	0.267071	0.00736713	0.048908
Smad3	1025.3	-0.836311	0.211662	7.78e-05	0.00226488	Cdx2	848.456	-0.715731	0.26342	0.00658628	0.0455181
Ncam1	4234.41	-0.837414	0.20738	5.39e-05	0.00176615	Slc26a10	77.8708	-0.715987	0.216482	0.000941735	0.0126955
Fam90a1b	1344.81	-0.837468	0.263444	0.00147824	0.0179299	Myh11	105.786	-0.717792	0.232773	0.00204473	0.0210115
Sult2b1	47.1086	-0.837903	0.212875	8.28e-05	0.00237236	Kif6	19.635	-0.71788	0.229236	0.00173845	0.0188937
Patl2	67.3572	-0.839551	0.225324	0.000194561	0.00420979	Wdr27	95.78	-0.71981	0.140009	2.73046e-07	3.00084e-05
Nyap1	460.083	-0.841757	0.226036	0.000196095	0.00423284	Ltc4s	59.3334	-0.719885	0.237557	0.00244259	0.0236667
Cited1	3129.18	-0.841781	0.245377	0.000602324	0.00953979	Muc1	1016.62	-0.720564	0.261365	0.00583487	0.0422724
BC049762	12.581	-0.845129	0.255865	0.00095645	0.0132603	Epha4	505.782	-0.720724	0.222977	0.00122805	0.0151192
Muc1	1016.62	-0.849432	0.261313	0.00115151	0.0149854	Gm14858	21.5909	-0.722234	0.256315	0.00483604	0.0372022
Kank4	177.554	-0.849447	0.199013	1.97e-05	0.000867982	Wfdc2	624.247	-0.722314	0.269799	0.00742349	0.0491554
F13a1	294.748	-0.853584	0.173481	8.64e-07	8.2e-05	Echdc3	53.1717	-0.7241	0.269795	0.00727709	0.0486387
Tent5c	1658.57	-0.853661	0.166601	2.99e-07	3.62e-05	Fxyd3	107.601	-0.726324	0.206145	0.000426095	0.00733519
Gm13034	21.458	-0.855668	0.261263	0.00105614	0.0141426	Col15a1	384.733	-0.726944	0.217366	0.000824811	0.0115204
Nrxn3	47.8766	-0.855769	0.289112	0.00307654	0.0296787	Esr2	18.0943	-0.733201	0.213757	0.000603427	0.00935987
Xlr3c	56.6149	-0.855839	0.298587	0.00415307	0.0363197	Tex14	86.0489	-0.735253	0.204444	0.0003227	0.00597161
Zim1	3420.97	-0.856065	0.25072	0.000639152	0.00991401	Bdkrb2	904.454	-0.735396	0.258105	0.00438272	0.0349482
Ccr4	22.9781	-0.856721	0.266996	0.0013332	0.0165721	Fancd2os	14.2379	-0.740083	0.252061	0.00332332	0.028909
Dipk1b	146.153	-0.857308	0.227768	0.000167253	0.00378696	Myrip	101.994	-0.742551	0.238734	0.00186851	0.0198223
Pnck	33.415	-0.858606	0.263808	0.00113527	0.0148061	Speer5-ps1	72.4252	-0.743655	0.154182	1.41246e-06	0.000105636
Kcnh6	108.428	-0.860423	0.277763	0.00195035	0.0218072	Pou5f2	37.5474	-0.744162	0.129979	1.03274e-08	2.1899e-06
Gm13483	7.74615	-0.861283	0.31516	0.006279	0.0478937	Efr3b	978.052	-0.744227	0.191599	0.000102625	0.00270426
Chrdl1	577.822	-0.862789	0.299793	0.00400273	0.0353479	4930567H12Rik	10.1316	-0.745989	0.261938	0.0044	0.0349762
Pramel1	82.4187	-0.863168	0.274774	0.0016816	0.019784	Catsper2	136.53	-0.747145	0.13463	2.86322e-08	4.96219e-06
Slc16a12	411.654	-0.866049	0.311119	0.00537491	0.0432488	Pcp4l1	61.5189	-0.747559	0.20862	0.000339218	0.0061946
Wdr93	10.792	-0.867028	0.25796	0.000776348	0.0113028	Kank4	177.554	-0.747608	0.199363	0.000176843	0.00397433
Echdc3	53.1717	-0.868525	0.26878	0.00123201	0.0157376	Phkg1	58.2242	-0.750422	0.199167	0.000164687	0.00377169
Efna3	23.7108	-0.868656	0.230977	0.000169373	0.00381597	Hk1os	15.9156	-0.751015	0.236413	0.00148959	0.0170358
Gfra2	23.2301	-0.868692	0.280692	0.00196933	0.0219785	Gm19782	15.9987	-0.755883	0.185513	4.61034e-05	0.00150265
Adhfe1	137.028	-0.869041	0.223536	0.000101195	0.00270615	Pltp	3027.22	-0.757435	0.185308	4.36175e-05	0.00144515
Cd36	564.696	-0.869103	0.217664	6.53e-05	0.00202124	D030025P21Rik	32.9492	-0.759551	0.257566	0.00318852	0.028213
Sgk2	589.514	-0.871558	0.294626	0.00309456	0.0297474	Cox4i2	27.9397	-0.760672	0.253631	0.00270754	0.025208
Pla2g10	10.5699	-0.871688	0.286071	0.00231055	0.0244685	Tiam2	888.908	-0.760763	0.192472	7.73099e-05	0.00216708
Gnb4	4240.1	-0.873387	0.198827	1.12e-05	0.000552207	Csrnp2	929.729	-0.761226	0.176358	1.58613e-05	0.000700694
Insyn1	304.002	-0.878052	0.22055	6.86e-05	0.00208431	Chchd2l	97.0226	-0.762689	0.193175	7.87476e-05	0.00219713
Ndufa4l2	433.803	-0.880082	0.210657	2.94e-05	0.00115693	Clstn2	108.603	-0.765703	0.256685	0.00285399	0.0260853
Fn1	149276	-0.882169	0.214973	4.07e-05	0.00146905	9530052E02Rik	7.99801	-0.768457	0.279583	0.00598525	0.0429965
Abca9	96.0759	-0.882534	0.182773	1.38e-06	0.000117466	Xylt1	6461.44	-0.769314	0.233574	0.000988923	0.0131642
Cdx2	848.456	-0.883654	0.26335	0.000792391	0.0114531	Ttc21a	21.0338	-0.770375	0.264568	0.00359327	0.0307673
Zfp981	25.8608	-0.885059	0.226959	9.63e-05	0.00262283	Tmc4	1884.4	-0.770474	0.213875	0.000315237	0.00588181
Ceacam3	21128.1	-0.886201	0.301152	0.00325362	0.0307386	Ctf1	100.976	-0.772609	0.22073	0.00046483	0.00777911
Ucp3	24.8978	-0.886695	0.310264	0.00426495	0.0370286	Hbb-bt	65.7492	-0.772766	0.242954	0.00146916	0.0168878
Mylk3	110.41	-0.888123	0.268974	0.00096035	0.0132842	1700025G04Rik	5854.97	-0.772827	0.164352	2.57279e-06	0.000169241
Cd83	505.863	-0.889429	0.295342	0.00259939	0.0264697	Mir669d	21.2869	-0.773597	0.184906	2.86748e-05	0.00108579
1700019E08Rik	7.23547	-0.889651	0.257247	0.000543473	0.00884061	Adra2c	101.886	-0.773734	0.289154	0.00745378	0.0493016
Dmrt2	20.9886	-0.891309	0.265448	0.00078577	0.0114	Aoc3	79.7683	-0.773987	0.240725	0.00130337	0.0156788
Tmem100	220.093	-0.894781	0.233462	0.000126766	0.0031602	Efcab8	186.794	-0.776749	0.2031	0.000131054	0.00320071
Igfbp2	842.116	-0.897104	0.22578	7.09e-05	0.00212893	Nrtn	55.6333	-0.778576	0.228037	0.000639561	0.0096464
Maged1	14629.3	-0.89758	0.203079	9.88e-06	0.00050645	Mylk3	110.41	-0.779869	0.2694	0.0037935	0.0319057
Rassf6	528.402	-0.899191	0.258265	0.00049832	0.00828571	4930594C11Rik	281.904	-0.780991	0.16552	2.377e-06	0.000157511
Pcp4l1	61.5189	-0.901492	0.207453	1.39e-05	0.000655557	Pramel1	82.4187	-0.783396	0.275269	0.00442825	0.0351143
Eva1a	1644.84	-0.903255	0.269932	0.00081917	0.0117553	1700029J07Rik	26.4855	-0.784719	0.181719	1.57224e-05	0.000696267
Mme	1935.43	-0.905187	0.221832	4.49e-05	0.00158507	Xkr6	68.3827	-0.78512	0.203689	0.00011596	0.00296885
Pex5l	147.714	-0.905445	0.331849	0.00636255	0.0482857	Tmem220	103.573	-0.785319	0.168299	3.06819e-06	0.000194039
Srgap1	1748.91	-0.908396	0.1932	2.58e-06	0.000185872	Fam90a1b	1344.81	-0.790815	0.263471	0.00268631	0.0250741
Dgkk	499.355	-0.909497	0.301831	0.00258452	0.026363	Nr1i2	17.9337	-0.791463	0.213592	0.00021098	0.00449491
Zfp964	350.541	-0.911905	0.196016	3.28e-06	0.000219229	Mme	1935.43	-0.791951	0.221862	0.00035758	0.00646442
Gtf2a1l	9.69415	-0.913169	0.311301	0.00335274	0.0311816	Slc38a8	123.14	-0.793636	0.238865	0.000892072	0.0121901
Tceanc	969.783	-0.913252	0.252548	0.000299014	0.00573954	Ncam1	4234.41	-0.794627	0.207391	0.000127341	0.00315345
Rbm46	181.106	-0.918392	0.236095	0.000100272	0.00268545	Ccr4	22.9781	-0.795108	0.268661	0.00308115	0.0275077
Mn1	1491.27	-0.919755	0.236053	9.76e-05	0.0026463	Efhc1	90.1427	-0.795835	0.193581	3.93734e-05	0.00135691
Myo16	11.2724	-0.926323	0.282795	0.00105439	0.0141401	Fam78a	340.732	-0.797705	0.2188	0.000266552	0.0052737
Lifr	32253.4	-0.926578	0.147674	3.51e-10	1.62e-07	Atp2b3	8.65438	-0.798218	0.283677	0.00489554	0.037468
Ano2	69.4602	-0.927862	0.220384	2.55e-05	0.00105469	Mir669k	24.7957	-0.798239	0.215131	0.000206873	0.0044442
Gpr156	85.4956	-0.930169	0.222336	2.87e-05	0.0011476	Zmynd12	18.6733	-0.800699	0.236498	0.000710116	0.0103219
Cela2a	12.0297	-0.931451	0.281852	0.000950612	0.0132104	Diras2	1147.9	-0.803424	0.180284	8.33331e-06	0.000420727
Rgs17	1057.75	-0.933963	0.276619	0.00073453	0.0108429	Brwd3	5674.58	-0.804368	0.176099	4.93073e-06	0.000277723
Marchf10	12.5306	-0.934151	0.306351	0.00229392	0.0243353	5430416N02Rik	420.401	-0.804854	0.141407	1.25749e-08	2.57557e-06
Vtcn1	221.022	-0.93915	0.271383	0.000538954	0.00878608	Fgf9	28.1798	-0.806319	0.161611	6.06094e-07	5.57359e-05
Ripply1	193.516	-0.940551	0.313984	0.00273962	0.0274785	Tmcc2	405.018	-0.808591	0.207106	9.45236e-05	0.00253149
Ppp1r3f	685.646	-0.940597	0.20057	2.74e-06	0.000192708	Ptger3	1589.61	-0.812471	0.157186	2.35553e-07	2.6702e-05
Cxcr1	24.4556	-0.942042	0.306374	0.00210636	0.0230091	Tbc1d30	259.821	-0.812887	0.204157	6.84306e-05	0.00197659
Sdr9c7	56.4433	-0.942295	0.297712	0.00155016	0.0186019	Drd4	182.247	-0.816053	0.234433	0.000499617	0.00822961
Gabrd	41.3138	-0.943606	0.301829	0.00177023	0.0205319	Bhlhe41	2417.12	-0.816218	0.209635	9.87985e-05	0.0026226
Enpp2	398.849	-0.944329	0.242698	9.98e-05	0.00268181	Dcaf12l2	17.9752	-0.817295	0.282505	0.00381551	0.0320311
Tiam2	888.908	-0.946974	0.192375	8.54e-07	8.15e-05	Wdr93	10.792	-0.817722	0.261376	0.00175687	0.0190185
Ankrd45	139.018	-0.94879	0.318221	0.00286802	0.0283561	G730013B05Rik	81.2695	-0.818883	0.161368	3.88277e-07	3.90003e-05
Trhr2	75.2695	-0.95085	0.350357	0.00664866	0.0496738	Dmrt2	20.9886	-0.821433	0.267349	0.00212266	0.0215907
Galnt6	919.57	-0.953169	0.202112	2.4e-06	0.000176903	Adrb1	362.499	-0.822433	0.291603	0.00479656	0.0369616
Efcab8	186.794	-0.954023	0.202676	2.51e-06	0.000183312	Prl7c1	242.936	-0.82626	0.261749	0.00159576	0.0178593
Tmc3	35.5993	-0.956573	0.342041	0.00516338	0.042168	Rbm46	181.106	-0.829935	0.236365	0.000446026	0.00755213
Col15a1	384.733	-0.95683	0.217141	1.05e-05	0.000528684	Gm12925	13.6081	-0.830756	0.218888	0.000147436	0.00346464
Ltk	11.4693	-0.964356	0.334423	0.00393103	0.0349029	BC049762	12.581	-0.831361	0.258284	0.00128735	0.0155648
H2-T-ps	22.0267	-0.968593	0.244939	7.67e-05	0.00226312	Lmod1	33.8659	-0.832983	0.261012	0.00141605	0.0164451
Adtrp	274.04	-0.969761	0.301607	0.001303	0.0163547	Srpx2	31.6032	-0.833473	0.260265	0.00136288	0.0160774
Klk6	29.6452	-0.969948	0.32098	0.0025125	0.0258477	Hoxa13	92.1456	-0.837658	0.282422	0.00301724	0.0271235
Lmod1	33.8659	-0.97608	0.259398	0.000167978	0.00379403	Sorcs1	27.7277	-0.840067	0.223599	0.000171941	0.00389818
Ryr3	14.6437	-0.976248	0.287757	0.000692292	0.010468	P2ry1	92.2547	-0.840746	0.273321	0.00209775	0.0213972
Slc25a31	39.0991	-0.977964	0.230672	2.24e-05	0.000953976	Kcnh6	108.428	-0.8424	0.278031	0.00244651	0.023682
Trp63	148.571	-0.979607	0.337592	0.00371087	0.0336273	Maged1	14629.3	-0.843706	0.203083	3.26004e-05	0.00118705
Hmgcs2	143.181	-0.98162	0.354154	0.00557598	0.0443595	Chrdl1	577.822	-0.847158	0.299839	0.00472255	0.0366577
Gcgr	405.516	-0.982064	0.340751	0.00395082	0.0350268	Cables1	532.418	-0.847764	0.208755	4.88552e-05	0.00156684
Tbc1d30	259.821	-0.982111	0.203863	1.45e-06	0.000122428	Vhl	2292.52	-0.84952	0.177891	1.79249e-06	0.00012975
Gsto2	23.5849	-0.983126	0.210837	3.12e-06	0.000212	Potefam3b	33.4478	-0.849599	0.305889	0.00547832	0.0404807
Trank1	95.252	-0.983673	0.313724	0.00171577	0.0200812	Mir193a	10.4138	-0.849773	0.304072	0.00519569	0.0390264
A330076H08Rik	14.1653	-0.985864	0.28918	0.000651603	0.0100466	Rnaset2b	2163.32	-0.850115	0.151193	1.87989e-08	3.49311e-06
Bend5	503.756	-0.986	0.240564	4.15e-05	0.00149475	Stk31	451.14	-0.852719	0.210836	5.24444e-05	0.00164679
Zan	35.6563	-0.987565	0.308454	0.00136639	0.016837	Igsf9	445.939	-0.853235	0.260734	0.00106624	0.013796
Fancd2os	14.2379	-0.987913	0.246588	6.17e-05	0.00193643	Aldh1a1	17.6706	-0.853636	0.267108	0.00139421	0.0162587
E030044B06Rik	33.3542	-0.988046	0.24593	5.88e-05	0.00187891	Tcp11x2	6.10589	-0.857726	0.318246	0.0070354	0.047582
Pdlim4	569.362	-0.990057	0.268984	0.000232574	0.00477288	Meox2	141.672	-0.858097	0.284337	0.00254545	0.0243332
Clca3a1	52.5782	-0.99631	0.22699	1.14e-05	0.000554153	Nhs	1408.92	-0.859847	0.167919	3.04583e-07	3.22459e-05
Sema6c	202.35	-0.99913	0.245728	4.78e-05	0.00165451	Adhfe1	137.028	-0.859885	0.223784	0.000121799	0.0030616
Dclk2	244.271	-1.00133	0.211612	2.22e-06	0.000168439	5830444B04Rik	182.969	-0.864694	0.193853	8.17447e-06	0.000415816
Aoc3	79.7683	-1.00575	0.239745	2.73e-05	0.00111221	Kif5c	547.795	-0.870061	0.23622	0.000230266	0.00478147
Sh3rf2	42.4215	-1.00695	0.308041	0.00107975	0.0143099	Krt27	9.84246	-0.870251	0.30923	0.00488919	0.0374597
Fhad1	9.48011	-1.01112	0.257904	8.84e-05	0.00247927	Stk32c	42.3572	-0.871726	0.168457	2.28203e-07	2.61983e-05
Prdm9	160.103	-1.01148	0.19245	1.47e-07	2.09e-05	Lrrc51	50.7944	-0.873216	0.200413	1.3181e-05	0.000607605
Zdhhc14	397.61	-1.01377	0.205795	8.39e-07	8.04e-05	Rassf6	528.402	-0.87368	0.258327	0.000719414	0.0104067
Lpar3	305.6	-1.01437	0.264328	0.000124281	0.00311983	Dgkk	499.355	-0.873722	0.30189	0.0038016	0.0319589
Olfr75-ps1	26.9797	-1.01737	0.275365	0.000220204	0.00462582	Gsto2	23.5849	-0.874236	0.213326	4.16521e-05	0.00140579
Adra2c	101.886	-1.0185	0.288494	0.000414929	0.0073034	Vtcn1	221.022	-0.875205	0.271555	0.00126881	0.0154191
Scrn1	163.127	-1.01867	0.224525	5.71e-06	0.000342818	Tbx3os2	11.7731	-0.876489	0.242365	0.000298728	0.00564388
Sox21	28.6074	-1.01906	0.289596	0.000433323	0.00751492	Ripply1	193.516	-0.877995	0.314153	0.00519313	0.0390264
Kif5c	547.795	-1.02035	0.236108	1.55e-05	0.000710669	A730090N16Rik	13.2194	-0.878357	0.213409	3.85784e-05	0.00134235
Zdbf2	451.585	-1.02144	0.373716	0.00627216	0.0478618	Zim1	3420.97	-0.879679	0.250727	0.00045061	0.00760468
Colec12	3279.34	-1.02568	0.219081	2.84e-06	0.000199482	Slc38a4	22261.1	-0.879956	0.278264	0.00156527	0.0176438
Nme5	15.9999	-1.02819	0.291517	0.00042023	0.00737509	Enpp2	398.849	-0.880562	0.242804	0.000287142	0.00552755
Dab1	270.154	-1.03038	0.331787	0.00189931	0.0214091	Gm11992	102.834	-0.880955	0.23301	0.000156348	0.00362008
Prl7c1	242.936	-1.03196	0.261476	7.92e-05	0.00229592	Ppp1r3f	685.646	-0.88136	0.200643	1.11963e-05	0.000526898
Dapk2	675.403	-1.0407	0.213814	1.13e-06	0.000100936	Srrm4os	19.5329	-0.883348	0.258836	0.000643076	0.0096684
Trim69	5.16449	-1.04291	0.350187	0.00289992	0.028546	Sh3rf2	42.4215	-0.883686	0.309047	0.00424453	0.034245
Il1r1	1403.41	-1.04829	0.207565	4.41e-07	4.94e-05	Cd36	564.696	-0.883797	0.217716	4.91981e-05	0.00157504
Hrk	92.2957	-1.04893	0.280623	0.000185595	0.00406954	Gm29719	754.036	-0.886991	0.223373	7.16036e-05	0.0020453
Gpr83	12.1443	-1.05281	0.313638	0.000788605	0.0114151	Kcnj11	26.1859	-0.887129	0.255583	0.000518508	0.00844781
Pnpla3	41.9211	-1.05839	0.238811	9.34e-06	0.000489416	Sgk2	589.514	-0.887482	0.294662	0.00259652	0.0245763
Inhbb	5046.64	-1.05907	0.219058	1.33e-06	0.000115031	Synb	4086.22	-0.888427	0.328417	0.00682672	0.0465549
Eya1	69.5546	-1.06172	0.268546	7.7e-05	0.00226372	Mrgprx2	9.28713	-0.888496	0.263954	0.000762374	0.0107942
Cyp4f18	129.014	-1.06477	0.274863	0.000107134	0.00281076	Slc16a12	411.654	-0.888501	0.311166	0.00429837	0.0345095
Slc1a1	529.712	-1.06816	0.275178	0.000103733	0.00275765	Ttll13	30.8486	-0.888598	0.176869	5.05927e-07	4.85045e-05
Rora	1477.33	-1.06926	0.207895	2.7e-07	3.34e-05	Gm14023	34.4941	-0.891943	0.15783	1.59242e-08	2.98977e-06
Adam23	324.357	-1.07797	0.386596	0.00529767	0.0427801	Ndufa4l2	433.803	-0.895633	0.210727	2.1357e-05	0.000857325
Rgn	7.13519	-1.07933	0.364659	0.00307793	0.0296787	Fn1	149276	-0.895945	0.214973	3.0767e-05	0.00114339
Kif5a	111.79	-1.08301	0.245572	1.03e-05	0.000523007	Stox2	387.873	-0.89647	0.247668	0.000295016	0.00559912
Cplx1	11.4388	-1.08603	0.330124	0.00100272	0.0136813	Cited1	3129.18	-0.896538	0.245382	0.000258553	0.00517796
Dtx1	3166.41	-1.08859	0.262154	3.29e-05	0.00125335	Smc1b	8.86477	-0.902351	0.31537	0.00421978	0.0341157
Lamc3	109.44	-1.10397	0.270915	4.6e-05	0.00161377	4930593A02Rik	6.3376	-0.906603	0.338882	0.00746667	0.0493325
Catspere2	43.9716	-1.10595	0.219843	4.89e-07	5.34e-05	Hbb-b1	169.22	-0.907357	0.241012	0.000166698	0.00380326
Cdh6	43.7575	-1.11286	0.307368	0.000293894	0.00567155	Zan	35.6563	-0.910096	0.309442	0.00327056	0.0285879
Chst9	9.11278	-1.12224	0.35921	0.00178303	0.0206093	Gpr156	85.4956	-0.912255	0.222756	4.216e-05	0.00141507
Slc26a7	316.328	-1.12422	0.347315	0.0012084	0.0154799	Lifr	32253.4	-0.913423	0.147676	6.19751e-10	2.48231e-07
Rassf10	20.0592	-1.12599	0.284875	7.73e-05	0.00226488	Sox21	28.6074	-0.915646	0.291057	0.00165559	0.0182846
Tspan1	48.9015	-1.12772	0.224569	5.12e-07	5.5e-05	Wnt8a	17.8843	-0.916878	0.299447	0.00219933	0.0220717
Lexm	8.91701	-1.12801	0.402038	0.00502014	0.0412975	Gpr83	12.1443	-0.917003	0.317217	0.00384294	0.0321565
Pcdh9	5.22879	-1.12814	0.353628	0.00142176	0.0173264	Pnck	33.415	-0.917373	0.264282	0.000518169	0.00844781
Syp	260.467	-1.13274	0.282431	6.05e-05	0.00191457	Kcns1	15.473	-0.91911	0.221073	3.21768e-05	0.00117877
Pyroxd2	282.882	-1.13281	0.263182	1.68e-05	0.000758489	Gabrp	292.863	-0.92024	0.247823	0.000204577	0.00442653
Krt42	6.57539	-1.13595	0.414458	0.00612902	0.0470283	Pla2g10	10.5699	-0.921124	0.287585	0.00136019	0.0160774
Gm8801	5.73755	-1.13815	0.419078	0.00661069	0.0494608	Akr1c14	87.6547	-0.922824	0.241682	0.000134356	0.00326364
Kcna2	27.4205	-1.14114	0.289999	8.32e-05	0.00237272	Kcna2	27.4205	-0.92429	0.292206	0.00156073	0.0176036
1810010H24Rik	19.7304	-1.1412	0.365894	0.00181501	0.0208368	Astn1	58.4695	-0.928429	0.232724	6.62422e-05	0.00193054
P2ry1	92.2547	-1.143	0.272446	2.72e-05	0.00111221	A330015K06Rik	25.93	-0.928605	0.214382	1.48063e-05	0.000662207
Astn1	58.4695	-1.14619	0.23142	7.31e-07	7.28e-05	Gm35060	7.4192	-0.928673	0.327415	0.00456281	0.0358622
Drd4	182.247	-1.14713	0.233882	9.36e-07	8.74e-05	Vmn1r70	14.9434	-0.929328	0.2559	0.000281669	0.00547068
Disp3	4.581	-1.14781	0.410105	0.00512918	0.0419267	Tmem100	220.093	-0.931579	0.233565	6.64864e-05	0.00193121
Srarp	3.87686	-1.15043	0.390946	0.00325395	0.0307386	Slc4a9	8.94813	-0.931815	0.327001	0.00437778	0.0349482
Klhl10	11.8245	-1.15205	0.299266	0.000118319	0.00300788	Dpysl4	45.2023	-0.932299	0.25565	0.000265549	0.00525961
Mc3r	4.69216	-1.15316	0.373876	0.00204005	0.0225637	Hsf5	18.048	-0.937298	0.211428	9.28582e-06	0.000452345
Slc4a9	8.94813	-1.16403	0.320705	0.00028386	0.00553113	Olfr75-ps1	26.9797	-0.937817	0.276835	0.000704986	0.0102639
Lncbate10	34.7591	-1.16542	0.258937	6.77e-06	0.000386585	Nacad	1190.68	-0.938133	0.32638	0.00404848	0.0332437
Wnt8a	17.8843	-1.16758	0.295831	7.92e-05	0.00229592	Mir124a-3	23.7269	-0.938462	0.21705	1.5342e-05	0.000684466
Abca8a	9.11509	-1.17254	0.385664	0.00236331	0.0248085	Kcne4	33.5075	-0.941219	0.189409	6.72156e-07	6.06723e-05
Cidea	11.7959	-1.17351	0.402251	0.00353017	0.032364	Fhad1	9.48011	-0.94144	0.262093	0.000328143	0.00604749
Cnpy1	78.6149	-1.17554	0.348127	0.000733462	0.0108429	Eps8l1	347.638	-0.942948	0.133659	1.72738e-12	3.45937e-09
Pla2g4d	756.089	-1.18993	0.292875	4.85e-05	0.00167007	Slc1a1	529.712	-0.943518	0.275268	0.000608882	0.00941209
Ankrd31	5.58434	-1.19046	0.418471	0.00444408	0.0380067	Ghrh	1155.64	-0.947369	0.255196	0.000205366	0.0044351
Lypd5	10.3282	-1.19487	0.376663	0.0015126	0.0182484	Gcm1	320.286	-0.948516	0.319033	0.00294813	0.0266618
Cspg5	204.607	-1.19621	0.245748	1.13e-06	0.000100936	Nyap1	460.083	-0.953285	0.226051	2.47443e-05	0.000963264
B230312C02Rik	143.155	-1.1987	0.29623	5.2e-05	0.00172876	Smim40	31.9794	-0.955372	0.234818	4.73051e-05	0.00153075
5730416F02Rik	4.96651	-1.19919	0.334161	0.000332394	0.00623419	Ceacam3	21128.1	-0.957505	0.301153	0.00147548	0.016942
Arhgef33	8.03033	-1.19924	0.320683	0.000184279	0.00405549	Gm15401	8.27069	-0.962468	0.322682	0.00285705	0.0261001
Pax2	95.0952	-1.20336	0.298928	5.68e-05	0.00183919	Fstl4	10.5469	-0.963983	0.299509	0.00128843	0.0155648
D930020B18Rik	42.7649	-1.20692	0.284089	2.15e-05	0.000926219	Gnb4	4240.1	-0.966582	0.19883	1.16588e-06	9.09687e-05
Slc3a1	46.7933	-1.2072	0.372307	0.00118491	0.0152767	Tent5c	1658.57	-0.966853	0.166607	6.50564e-09	1.58456e-06
Krt25	23.7241	-1.21482	0.335765	0.000296822	0.00571572	Zdhhc14	397.61	-0.9678	0.205909	2.59995e-06	0.000169788
Shisa7	121.795	-1.21722	0.34229	0.000376397	0.00678418	Ccdc39	8.81713	-0.967845	0.27548	0.000442567	0.00752531
Akr1c14	87.6547	-1.22286	0.240658	3.75e-07	4.39e-05	Srgap1	1748.91	-0.969112	0.193212	5.28122e-07	5.03644e-05
Kbtbd11	451.918	-1.22436	0.216263	1.5e-08	3.22e-06	Slc19a3	72.0935	-0.970175	0.245095	7.54659e-05	0.00213197
Evx1	10.45	-1.23012	0.325903	0.000160325	0.0037054	Gcgr	405.516	-0.980509	0.340802	0.00401395	0.0330062
Tmem59l	62.0765	-1.23107	0.32701	0.000166809	0.00378696	Cd160	6.07837	-0.981063	0.34587	0.00456104	0.0358622
Phldb3	469.816	-1.23703	0.249627	7.21e-07	7.22e-05	Igfbp2	842.116	-0.982149	0.225796	1.36309e-05	0.000623559
Rcsd1	416.58	-1.24642	0.193446	1.17e-10	7.05e-08	Arhgap39	1649.63	-0.983859	0.20297	1.25151e-06	9.57936e-05
Vmn2r-ps54	4.65728	-1.24793	0.366762	0.000667569	0.0102141	Kif5a	111.79	-0.986588	0.245998	6.05758e-05	0.00183134
Stox2	387.873	-1.24962	0.247415	4.4e-07	4.94e-05	Bend5	503.756	-0.993528	0.240619	3.6428e-05	0.00128741
Nkain2	38.1845	-1.25373	0.315307	7e-05	0.00211096	Inhbb	5046.64	-0.994701	0.219067	5.60889e-06	0.000306458
Cyp1a1	46.061	-1.25531	0.330479	0.000145594	0.00349122	Sema6c	202.35	-0.99505	0.245873	5.18766e-05	0.00163466
Pramel5	4.44032	-1.26307	0.418063	0.00251744	0.0258827	Colec12	3279.34	-1.00043	0.219092	4.96526e-06	0.000278797
Tm9sf5	80.374	-1.26665	0.342444	0.000216574	0.00456021	Ucp3	24.8978	-1.00119	0.310447	0.0012597	0.0153722
Fat2	34.8811	-1.27226	0.357348	0.000370439	0.00673064	Pla2g4d	756.089	-1.00383	0.292947	0.00061107	0.00943538
Arhgef37	267.287	-1.28073	0.277121	3.81e-06	0.0002457	Gm16223	10.229	-1.00653	0.272064	0.000215936	0.00456972
Fbln1	2962.69	-1.28506	0.299618	1.79e-05	0.000802694	Gpx2	13.222	-1.00721	0.368503	0.00627162	0.0441561
Slc27a6	1134.97	-1.28652	0.244772	1.47e-07	2.09e-05	Dna2	1730.5	-1.00826	0.244249	3.65975e-05	0.0012907
Slc9a2	144.544	-1.28695	0.272785	2.38e-06	0.000176229	Chsy3	1239.02	-1.00835	0.238561	2.37029e-05	0.000930764
Creb3l1	500.018	-1.2893	0.378914	0.000667405	0.0102141	B230312C02Rik	143.155	-1.00888	0.296611	0.00067051	0.00991997
Gm15413	8.37671	-1.28987	0.431001	0.00276499	0.0276868	Pyroxd2	282.882	-1.0105	0.263355	0.00012453	0.00310447
Gm6277	17.4249	-1.29925	0.314669	3.64e-05	0.00134595	Tceanc	969.783	-1.01192	0.252557	6.15769e-05	0.00185247
Col8a2	71.5776	-1.30083	0.32923	7.78e-05	0.00226488	Mir141	7.8359	-1.01568	0.318221	0.00141414	0.0164335
Khdc1b	4.0939	-1.30213	0.474406	0.00605558	0.0467489	Pax2	95.0952	-1.01603	0.299492	0.000692561	0.0101239
Mip	5.55946	-1.30744	0.426481	0.00217203	0.0235244	Lrrc9	13.7998	-1.01731	0.256317	7.21929e-05	0.00205562
Efna1	1349.08	-1.31359	0.239207	3.99e-08	7.33e-06	Rora	1477.33	-1.0175	0.207926	9.902e-07	8.03936e-05
Gm10790	52.8265	-1.33045	0.266144	5.76e-07	6.11e-05	Il1r1	1403.41	-1.01944	0.207594	9.07377e-07	7.53666e-05
D130043K22Rik	36.2175	-1.33061	0.320609	3.32e-05	0.00126016	Pnpla3	41.9211	-1.0216	0.239685	2.02375e-05	0.000823387
4921529L05Rik	3.08472	-1.33825	0.481369	0.00543439	0.0436084	Rgs17	1057.75	-1.02908	0.276627	0.000199155	0.00435098
Six1	3.00711	-1.35259	0.498398	0.00665018	0.0496738	A330076C08Rik	62.8437	-1.03362	0.206684	5.70463e-07	5.32748e-05
St6gal1	4918.08	-1.36212	0.276376	8.29e-07	7.99e-05	Zfp354b	11.2867	-1.03525	0.247009	2.77553e-05	0.0010554
Ephx4	2.89956	-1.3682	0.438918	0.00182575	0.0209334	Barx2	28.0976	-1.0361	0.245542	2.44673e-05	0.000954541
Sh3rf3	30.6249	-1.37057	0.29623	3.72e-06	0.000240891	Eva1a	1644.84	-1.03712	0.269933	0.000121961	0.0030616
2610307P16Rik	45.1546	-1.37399	0.26788	2.91e-07	3.57e-05	Zmat4	61.8248	-1.04034	0.276154	0.00016505	0.00377521
Ankfn1	3.57504	-1.3757	0.506109	0.00656417	0.0492195	D930020B18Rik	42.7649	-1.04201	0.285312	0.000260046	0.00518158
Apol11b	30.382	-1.37785	0.333596	3.62e-05	0.00134085	Sdr9c7	56.4433	-1.04455	0.297831	0.000452891	0.00762888
Hpcal4	55.4787	-1.37949	0.279612	8.07e-07	7.82e-05	Mn1	1491.27	-1.04458	0.236055	9.63692e-06	0.000468183
Cpxm1	655.633	-1.37975	0.350021	8.08e-05	0.00232742	Hrk	92.2957	-1.04542	0.280898	0.000197896	0.00433928
Cd3e	3.31311	-1.39669	0.458953	0.00234073	0.0246721	Ano2	69.4602	-1.05427	0.220437	1.73013e-06	0.000126251
Tph1	13.7892	-1.41258	0.406218	0.000506304	0.00838752	1700034K08Rik	7.05436	-1.0555	0.336539	0.00171073	0.0187328
Slc7a2	1460.09	-1.41404	0.302578	2.96e-06	0.000206272	Tmem59l	62.0765	-1.0556	0.327766	0.00127936	0.0155071
Ltbp2	137.14	-1.42229	0.268002	1.11e-07	1.66e-05	Pdlim4	569.362	-1.06005	0.269008	8.12793e-05	0.00224255
Cer1	23.1744	-1.42554	0.316639	6.73e-06	0.000386585	Lncbate10	34.7591	-1.06547	0.260235	4.23558e-05	0.00141892
Dkk1	123.946	-1.42714	0.402337	0.000389448	0.0069637	6430553K19Rik	5.1315	-1.06733	0.357134	0.00280272	0.0258528
Pou6f2	14.7107	-1.42755	0.303228	2.5e-06	0.000183312	Gm4793	11.3966	-1.07102	0.385384	0.00545107	0.0403326
Capn8	6.00132	-1.43894	0.446461	0.00126863	0.01608	Arhgef33	8.03033	-1.07136	0.325655	0.00100234	0.0133006
Mmp1a	330.742	-1.44702	0.321569	6.8e-06	0.000386585	Zic3	86.5549	-1.07625	0.290444	0.000210946	0.00449491
Pramel51	5.86911	-1.46719	0.484239	0.00244642	0.0253269	Dclk2	244.271	-1.09014	0.211664	2.60006e-07	2.91078e-05
Gm4793	11.3966	-1.46792	0.379416	0.000109333	0.0028436	Dapk2	675.403	-1.09095	0.213845	3.36795e-07	3.4688e-05
Calml4	66.909	-1.47692	0.320055	3.94e-06	0.000250878	Cnpy1	78.6149	-1.09332	0.348524	0.00170687	0.0187019
Rasgrf2	140.494	-1.47773	0.249708	3.26e-09	9.09e-07	Tspan1	48.9015	-1.09606	0.225336	1.14973e-06	9.08647e-05
Pdk4	462.367	-1.47906	0.248397	2.61e-09	7.97e-07	Ltbp2	137.14	-1.0965	0.268612	4.46331e-05	0.00147338
Ascl1	6.95908	-1.48012	0.409894	0.00030503	0.00583018	Slc25a31	39.0991	-1.10323	0.230767	1.74669e-06	0.000126945
Prl2b1	19036.9	-1.49234	0.328495	5.55e-06	0.000334397	Lpar3	305.6	-1.10683	0.264359	2.82852e-05	0.00107329
Mucl3	66.3406	-1.49307	0.400399	0.000192273	0.00418037	Flt3	242.375	-1.1098	0.308259	0.000317945	0.00592621
Aldh1a3	2549.98	-1.50457	0.306042	8.82e-07	8.33e-05	Eya1	69.5546	-1.11081	0.26879	3.58653e-05	0.00127482
Zmat4	61.8248	-1.51373	0.274409	3.46e-08	6.64e-06	Lrrc24	18.2107	-1.11612	0.293793	0.000145284	0.00344282
Matn1	3.35321	-1.53821	0.420068	0.000250447	0.00506498	Sall3	26.2509	-1.11772	0.253668	1.05187e-05	0.000501559
Pla2g7	467.948	-1.54015	0.294958	1.77e-07	2.39e-05	Pax9	19.0894	-1.11808	0.272472	4.07014e-05	0.0013894
Btbd17	2.90481	-1.54397	0.503005	0.00214418	0.0233093	Prdm9	160.103	-1.11874	0.192507	6.19498e-09	1.52956e-06
Ush2a	48.1079	-1.55436	0.398073	9.43e-05	0.00259203	Slfn14	41.3685	-1.12646	0.349537	0.0012698	0.0154191
Allc	3.87717	-1.56245	0.525084	0.0029239	0.0287039	Rcsd1	416.58	-1.12909	0.193601	5.47423e-09	1.40954e-06
Sprn	10.6149	-1.57941	0.429506	0.000235739	0.00480652	Tm9sf5	80.374	-1.13088	0.342929	0.000974748	0.0130411
Taf7l	1989.66	-1.58229	0.379345	3.03e-05	0.00118249	Syp	260.467	-1.14391	0.282518	5.14384e-05	0.00162412
Nxph4	74.9552	-1.59596	0.237511	1.82e-11	1.56e-08	Trp63	148.571	-1.15116	0.337565	0.000649195	0.00971513
Flt3	242.375	-1.59999	0.307853	2.02e-07	2.68e-05	Cyp4f18	129.014	-1.15407	0.274936	2.6977e-05	0.00103553
Reps2	751.961	-1.61213	0.281952	1.08e-08	2.45e-06	Catspere2	43.9716	-1.15412	0.220315	1.61879e-07	1.97914e-05
Gkn1	52.1083	-1.62572	0.35247	3.98e-06	0.000252661	Celf6	6.65617	-1.15443	0.339179	0.000665065	0.00986595
Tpbpa	37942.2	-1.62806	0.336461	1.31e-06	0.000113745	Gm26682	6.02679	-1.1545	0.31566	0.000254769	0.00513231
Etd	6.87757	-1.63235	0.448694	0.000274772	0.00541257	Zfp964	350.541	-1.15492	0.195945	3.76662e-09	1.06491e-06
Nol4	43.9228	-1.63334	0.30585	9.28e-08	1.42e-05	Stkld1	3.94443	-1.15564	0.402997	0.00413598	0.0337175
Fndc5	63.1953	-1.63638	0.325355	4.92e-07	5.34e-05	Mc3r	4.69216	-1.15959	0.37756	0.00213157	0.0216433
Flt1	43245.6	-1.64736	0.322098	3.15e-07	3.78e-05	Cer1	23.1744	-1.16067	0.319269	0.000277561	0.00542598
Th	25.9096	-1.64764	0.329054	5.52e-07	5.89e-05	Dtx1	3166.41	-1.16749	0.262158	8.45267e-06	0.000424376
Gm9999	5.69697	-1.68153	0.404302	3.2e-05	0.00122533	Hpcal4	55.4787	-1.17026	0.280689	3.05646e-05	0.00113822
1600012P17Rik	27712.1	-1.68749	0.377319	7.74e-06	0.000421358	Rassf10	20.0592	-1.1885	0.285547	3.15222e-05	0.00116187
St8sia5	145.884	-1.69203	0.405071	2.95e-05	0.00115693	4833412C05Rik	4.83084	-1.18934	0.44248	0.00719037	0.0482108
Fetub	185.573	-1.70597	0.371875	4.49e-06	0.000278815	Gm7538	4.28059	-1.19272	0.3953	0.00255069	0.0243332
Ctsq	3854.09	-1.70809	0.363671	2.64e-06	0.0001868	Vmn2r-ps54	4.65728	-1.19391	0.372135	0.00133538	0.0159537
Scn9a	8.544	-1.72116	0.371048	3.51e-06	0.000232404	Slc26a7	316.328	-1.20114	0.347344	0.000544086	0.00868839
Gbx1	5.62505	-1.73189	0.505828	0.000617352	0.00973505	Tacr3	5.49907	-1.20219	0.436902	0.00592992	0.0427523
Pax1	7.5178	-1.74002	0.461345	0.000162181	0.0037348	Matn1	3.35321	-1.20232	0.435684	0.005787	0.0420872
Gm29968	5.97457	-1.74863	0.57025	0.00216632	0.0234932	Kbtbd11	451.918	-1.20276	0.216344	2.70539e-08	4.78059e-06
Trpv3	16.8358	-1.75785	0.44483	7.76e-05	0.00226488	4930528G23Rik	3.61027	-1.20663	0.445523	0.00676209	0.0463376
Fibcd1	11.704	-1.76325	0.412896	1.95e-05	0.000861767	Lamc3	109.44	-1.20684	0.270981	8.44398e-06	0.000424376
Hcar1	12.577	-1.79766	0.498356	0.000309551	0.0058854	Aldh1a3	2549.98	-1.20748	0.306069	7.97574e-05	0.00222187
Gm8883	9.30945	-1.80495	0.426837	2.35e-05	0.000992284	Cplx1	11.4388	-1.20832	0.330382	0.00025485	0.00513231
Pappa2	82414.6	-1.81868	0.390798	3.26e-06	0.00021838	BB218582	3.67452	-1.20932	0.452381	0.0075123	0.0495252
Map3k21	304.866	-1.82523	0.376954	1.29e-06	0.000112444	Slc9a2	144.544	-1.21059	0.27305	9.26825e-06	0.000452345
Gfra3	26.1554	-1.8417	0.426103	1.54e-05	0.000710669	Arhgef37	267.287	-1.21416	0.277256	1.19119e-05	0.000556218
Fam189a1	6.56232	-1.84394	0.52913	0.000492417	0.00823314	Slc27a6	1134.97	-1.21841	0.244808	6.45786e-07	5.90225e-05
Mid1	1651.23	-1.85931	0.249424	9.03e-14	2.31e-10	Elavl3	50.0939	-1.22111	0.25655	1.93833e-06	0.000136471
Slit1	1695.76	-1.89625	0.406215	3.04e-06	0.00020915	Mip	5.55946	-1.2239	0.43094	0.00451019	0.035607
Gm14317	2.86103	-1.92331	0.608603	0.00157656	0.0187782	Abca8a	9.11509	-1.23146	0.386794	0.00145378	0.0167538
Wfdc12	6.10853	-1.95429	0.451982	1.53e-05	0.000708679	Capn8	6.00132	-1.23364	0.452525	0.00640816	0.0447727
Prl8a9	35239.9	-1.95768	0.349574	2.14e-08	4.39e-06	Lypd5	10.3282	-1.24565	0.377786	0.0009764	0.0130457
Gm32926	5.17897	-1.95784	0.503005	9.93e-05	0.00267916	Slc7a10	7.08788	-1.24802	0.419703	0.0029434	0.0266458
Awat1	4.31937	-2.00092	0.600149	0.000855936	0.0121859	Efna1	1349.08	-1.24928	0.239238	1.77074e-07	2.11363e-05
Ceacam13	3092.35	-2.01644	0.440028	4.59e-06	0.000284544	Evx1	10.45	-1.25132	0.327582	0.000133518	0.00325207
Izumo1r	13.3543	-2.02137	0.438372	4.01e-06	0.000253341	E030044B06Rik	33.3542	-1.25394	0.245204	3.15612e-07	3.2882e-05
Ism1	22.132	-2.04364	0.424775	1.5e-06	0.000124182	Olfr645	17.0726	-1.25524	0.258928	1.24811e-06	9.57936e-05
Btg1c	11.7576	-2.04469	0.51012	6.12e-05	0.00192744	Sh3rf3	30.6249	-1.25713	0.29756	2.39154e-05	0.000937069
Gm773	3.86922	-2.05717	0.740143	0.00544567	0.0436429	Krt25	23.7241	-1.25729	0.336363	0.00018556	0.00413927
Gucy1b2	76.1967	-2.06211	0.405792	3.74e-07	4.39e-05	Ptchd4	3.89528	-1.26282	0.433558	0.00358317	0.0307099
Fam3b	2.89552	-2.09384	0.736604	0.00447522	0.0381583	Phldb3	469.816	-1.26685	0.249673	3.89483e-07	3.90003e-05
Birc7	5.05961	-2.12416	0.638459	0.00087784	0.0123901	Ankrd31	5.58434	-1.27417	0.419652	0.00239541	0.0233504
Trim60	3.9297	-2.14741	0.597141	0.000322959	0.00608257	Shisa7	121.795	-1.2754	0.342387	0.0001953	0.00429279
Pgc	19.0847	-2.17453	0.575571	0.000158068	0.00368776	Klhl10	11.8245	-1.27831	0.299483	1.9688e-05	0.00080833
Pga5	258.956	-2.19358	0.491086	7.94e-06	0.000428486	Gm10790	52.8265	-1.28476	0.266776	1.46546e-06	0.000109146
Ceacam5	34009.6	-2.23362	0.441588	4.23e-07	4.83e-05	Gfra3	26.1554	-1.29316	0.429006	0.00257556	0.0244557
Cxcl12	1048.64	-2.24818	0.384942	5.21e-09	1.34e-06	Pdk4	462.367	-1.30174	0.248528	1.62513e-07	1.97914e-05
Kcnj16	11.0159	-2.25955	0.686833	0.00100255	0.0136813	Gabrd	41.3138	-1.30682	0.300971	1.41189e-05	0.000644252
Creg1	19927.5	-2.30072	0.384422	2.17e-09	6.73e-07	Fndc5	63.1953	-1.30777	0.326426	6.16668e-05	0.00185247
Pirt	72.6301	-2.30094	0.431559	9.73e-08	1.47e-05	Gm29443	4.62972	-1.31071	0.462815	0.00462517	0.0361714
Psg19	7183.55	-2.31749	0.396405	5.03e-09	1.33e-06	Pla2g7	467.948	-1.33402	0.295076	6.15693e-06	0.000331261
Slc36a3	6.48224	-2.34605	0.542537	1.53e-05	0.000708679	Cspg5	204.607	-1.34686	0.245741	4.23384e-08	6.87484e-06
Myh13	3.90311	-2.35695	0.647013	0.000269664	0.00532357	Dkk1	123.946	-1.35228	0.402542	0.000781269	0.0110098
Kcnk18	6.57326	-2.37542	0.4923	1.4e-06	0.000118385	Fbln1	2962.69	-1.35308	0.299622	6.30309e-06	0.000337113
Fa2h	83.6996	-2.37798	0.529218	7.01e-06	0.000394843	1700066B17Rik	4.61767	-1.36474	0.47414	0.00399753	0.0329761
Apoh	25.5767	-2.40794	0.620051	0.00010298	0.00274978	A330076H08Rik	14.1653	-1.36556	0.286387	1.85857e-06	0.000131886
Psg25	9780.98	-2.42064	0.442275	4.42e-08	8.05e-06	Gm15413	8.37671	-1.36983	0.431815	0.00151259	0.0172441
Ace2	40.6473	-2.46981	0.562689	1.14e-05	0.000554153	Rasgrf2	140.494	-1.38141	0.250026	3.29389e-08	5.5485e-06
Megf11	48.2272	-2.49204	0.493005	4.31e-07	4.88e-05	Gbx1	5.62505	-1.39085	0.513648	0.00677348	0.0463497
Nxf3	7.14776	-2.56378	0.802751	0.00140438	0.017196	Slc7a2	1460.09	-1.39238	0.302595	4.19533e-06	0.000245508
Ceacam11	13400.8	-2.57814	0.471863	4.66e-08	8.26e-06	Tcl1b2	4.01655	-1.39595	0.407161	0.000606953	0.00940196
Tpbpb	13911.3	-2.61374	0.449968	6.3e-09	1.55e-06	Ascl1	6.95908	-1.39781	0.413526	0.000724267	0.0104383
Ptgdr2	240.361	-2.64406	0.431614	9.01e-10	3.19e-07	Ush2a	48.1079	-1.39802	0.398798	0.000455603	0.00766026
Pzp	6.37738	-2.74183	0.840631	0.0011077	0.0145731	St6gal1	4918.08	-1.39904	0.276379	4.14825e-07	4.11128e-05
Ctsm	7727.98	-2.7732	0.49778	2.53e-08	5.13e-06	Six1	3.00711	-1.4137	0.500903	0.00476805	0.036868
C6	8.92093	-2.87661	1.01796	0.00471521	0.0396764	Col8a2	71.5776	-1.41886	0.32928	1.64015e-05	0.00071234
Prl7a2	22328.6	-2.91537	0.478918	1.15e-09	3.9e-07	Lmx1b	6.06478	-1.42075	0.498881	0.00440113	0.0349762
Cts3	8978.75	-2.92684	0.480613	1.13e-09	3.9e-07	2610307P16Rik	45.1546	-1.43311	0.268203	9.1226e-08	1.27462e-05
Psg18	11852.3	-2.99286	0.505812	3.28e-09	9.09e-07	Nkain2	38.1845	-1.43766	0.315148	5.0706e-06	0.000283828
Psg27	33186.6	-3.09506	0.512243	1.52e-09	4.98e-07	Gtf2a1l	9.69415	-1.44934	0.304912	2.00107e-06	0.000139398
Cabp7	157.906	-3.13617	0.502331	4.29e-10	1.81e-07	Rhbg	2.71163	-1.45009	0.488829	0.00301257	0.0270951
Psg17	5053.86	-3.19536	0.480991	3.07e-11	2.4e-08	Pou6f2	14.7107	-1.4534	0.304442	1.8061e-06	0.000130213
Slc4a5	228.869	-3.28806	0.510662	1.2e-10	7.05e-08	Fetub	185.573	-1.46632	0.37213	8.13707e-05	0.00224255
Psg28	7481.66	-3.3916	0.548093	6.09e-10	2.29e-07	Mmp1a	330.742	-1.46661	0.321623	5.11466e-06	0.000285408
Fbln7	1597.14	-3.39385	0.494924	7.02e-12	7.03e-09	Ctsq	3854.09	-1.48576	0.363683	4.40196e-05	0.0014558
Ceacam14	11233.3	-3.46795	0.545327	2.03e-10	1.11e-07	Isl2	11.4197	-1.48932	0.489894	0.00236513	0.023168
Neurog2	156.97	-3.72335	0.574186	8.9e-11	5.73e-08	Gm6277	17.4249	-1.49108	0.314252	2.08658e-06	0.000142994
Ceacam12	4755.98	-3.79309	0.574567	4.07e-11	3.05e-08	Pga5	258.956	-1.49812	0.491392	0.00229809	0.0227821
Psg16	5311.06	-3.80402	0.502122	3.57e-14	1.29e-10	Aadacl3	4.73179	-1.50109	0.537464	0.00522349	0.0391315
Prl8a6	415.429	-3.94216	0.491131	1e-15	6.02e-12	1700027A15Rik	4.14964	-1.5084	0.473947	0.00145945	0.0167869
Psg26	1340.9	-3.96203	0.586062	1.38e-11	1.24e-08	D130043K22Rik	36.2175	-1.51865	0.320428	2.14319e-06	0.000144678
F11	55.2942	-3.98632	0.587128	1.13e-11	1.07e-08	Etd	6.87757	-1.52586	0.452376	0.000743585	0.0106031
Mlc1	7.95132	-4.05696	0.753452	7.26e-08	1.17e-05	Capn11	54.5078	-1.53213	0.550794	0.005408	0.0401457
Psg21	32218.1	-4.17014	0.585997	1.11e-12	1.54e-09	Vmn1r65	2.86579	-1.5326	0.499326	0.0021454	0.0217362
Psg-ps1	4098.85	-4.25374	0.605106	2.07e-12	2.54e-09	Reps2	751.961	-1.54763	0.281997	4.06262e-08	6.71785e-06
Gkn2	74.5918	-4.46378	0.817047	4.67e-08	8.26e-06	Cpxm1	655.633	-1.54867	0.350016	9.66294e-06	0.000468185
Psg23	19145.4	-4.69311	0.630982	1.02e-13	2.31e-10	Btg1c	11.7576	-1.55499	0.514922	0.00252898	0.0242202
Cts6	55.7492	-5.29361	0.664457	1.63e-15	7.34e-12	Pax1	7.5178	-1.55564	0.465607	0.000834454	0.011632
Prl3a1	17.07	-5.4543	1.13372	1.5e-06	0.000124182	Nxph4	74.9552	-1.55762	0.237978	5.93995e-11	3.96525e-08
Prl8a8	3628.86	-6.00915	0.70187	1.11e-17	2.01e-13	Prl2b1	19036.9	-1.56112	0.328496	2.01085e-06	0.000139398
						Gm20110	4.35241	-1.56166	0.448589	0.000499051	0.00822961
						Calml4	66.909	-1.56812	0.320167	9.69137e-07	7.90395e-05
						Gm8801	5.73755	-1.57013	0.413363	0.000145623	0.00344282
						Gm9999	5.69697	-1.57804	0.409106	0.000114646	0.00294775
						5330416C01Rik	2.96259	-1.58689	0.58453	0.00663129	0.0457415
						Fam189a1	6.56232	-1.60418	0.534093	0.00266847	0.0249722
						Nol4	43.9228	-1.60608	0.306428	1.59453e-07	1.96848e-05
						Foxr2	3.20495	-1.60789	0.583499	0.00585832	0.0423717
						Pramel51	5.86911	-1.64741	0.483632	0.00065844	0.00980803
						Taf7l	1989.66	-1.655	0.379349	1.28446e-05	0.000593618
						Ism1	22.132	-1.67173	0.427244	9.12193e-05	0.00246128
						Cyp1a1	46.061	-1.69034	0.329581	2.91654e-07	3.12903e-05
						Cidea	11.7959	-1.6914	0.398508	2.19247e-05	0.000872343
						Tpbpa	37942.2	-1.71192	0.336461	3.61826e-07	3.68449e-05
						1600012P17Rik	27712.1	-1.71323	0.377319	5.61092e-06	0.000306458
						Trim60	3.9297	-1.72053	0.607921	0.00465214	0.0362988
						St8sia5	145.884	-1.72832	0.405153	1.99142e-05	0.000812068
						Th	25.9096	-1.72958	0.329378	1.5124e-07	1.90625e-05
						Flt1	43245.6	-1.7319	0.322098	7.57676e-08	1.11937e-05
						Izumo1r	13.3543	-1.74564	0.441564	7.70765e-05	0.00216391
						Smkr-ps	4.05157	-1.75193	0.457244	0.00012737	0.00315345
						Ace2	40.6473	-1.75842	0.56439	0.00183565	0.0196031
						Fibcd1	11.704	-1.7792	0.414071	1.7325e-05	0.000738216
						Wfdc12	6.10853	-1.84025	0.456127	5.47171e-05	0.00169454
						Birc7	5.05961	-1.84679	0.644212	0.00414713	0.03377
						Slit1	1695.76	-1.86207	0.406226	4.56532e-06	0.000262055
						Allc	3.87717	-1.86511	0.521512	0.000348432	0.00633078
						Pappa2	82414.6	-1.87367	0.390798	1.63106e-06	0.00012098
						E330016L19Rik	6.77678	-1.88086	0.524301	0.000334025	0.0061258
						Map3k21	304.866	-1.88878	0.376985	5.43685e-07	5.15757e-05
						Prl8a9	35239.9	-1.9178	0.349574	4.10922e-08	6.73314e-06
						Myh13	3.90311	-1.96096	0.65635	0.00281106	0.0258771
						Gucy1b2	76.1967	-1.99823	0.406087	8.62398e-07	7.32882e-05
						Ceacam13	3092.35	-2.04432	0.440032	3.38672e-06	0.000208335
						Apol11b	30.382	-2.05114	0.331149	5.86491e-10	2.45835e-07
						Clec2m	3.71403	-2.05998	0.618966	0.000874387	0.0120305
						Pgc	19.0847	-2.07481	0.576538	0.00031976	0.00594228
						Gm14317	2.86103	-2.08802	0.608033	0.000594607	0.00931697
						Fa2h	83.6996	-2.09716	0.529636	7.5067e-05	0.00212403
						Il1a	166.722	-2.09908	0.269413	6.63318e-15	2.98891e-11
						Creg1	19927.5	-2.09989	0.384423	4.69636e-08	7.32973e-06
						Pirt	72.6301	-2.11188	0.432022	1.01672e-06	8.18098e-05
						Megf11	48.2272	-2.12133	0.49395	1.74994e-05	0.000741564
						Slc36a3	6.48224	-2.15063	0.546696	8.3593e-05	0.00229412
						Awat1	4.31937	-2.16228	0.599834	0.000312398	0.00585308
						Cxcl12	1048.64	-2.18114	0.384965	1.46332e-08	2.85501e-06
						Ceacam5	34009.6	-2.19422	0.441589	6.73239e-07	6.06723e-05
						Gm32926	5.17897	-2.23912	0.500658	7.73636e-06	0.000396137
						Psg25	9780.98	-2.26107	0.442278	3.18201e-07	3.29612e-05
						Psg19	7183.55	-2.29693	0.396408	6.85813e-09	1.64815e-06
						Ceacam11	13400.8	-2.41583	0.471865	3.05928e-07	3.22459e-05
						Ptgdr2	240.361	-2.54026	0.431716	4.00219e-09	1.09296e-06
						Tpbpb	13911.3	-2.55466	0.44997	1.36746e-08	2.70847e-06
						Prl8a6	415.429	-2.61398	0.491473	1.04534e-07	1.42736e-05
						Cts6	55.7492	-2.73006	0.669239	4.51622e-05	0.00148001
						Prl7a2	22328.6	-2.78421	0.478919	6.1169e-09	1.52956e-06
						Ctsm	7727.98	-2.79645	0.497782	1.93374e-08	3.55651e-06
						Cabp7	157.906	-2.8639	0.502551	1.20704e-08	2.52974e-06
						Cts3	8978.75	-2.8867	0.480615	1.89843e-09	5.79953e-07
						Psg18	11852.3	-2.91864	0.505813	7.9179e-09	1.82126e-06
						Psg27	33186.6	-2.99763	0.512243	4.85803e-09	1.28766e-06
						Fbln7	1597.14	-3.05906	0.494949	6.38756e-10	2.50281e-07
						Slc4a5	228.869	-3.10921	0.510777	1.1489e-09	3.80571e-07
						Psg17	5053.86	-3.14932	0.480994	5.85006e-11	3.96525e-08
						Psg28	7481.66	-3.16357	0.548097	7.83717e-09	1.82126e-06
						Psg16	5311.06	-3.24966	0.502133	9.68995e-11	5.73957e-08
						Psg26	1340.9	-3.28848	0.586106	2.01477e-08	3.66811e-06
						Ceacam14	11233.3	-3.37553	0.545329	6.02031e-10	2.46614e-07
						Ceacam12	4755.98	-3.38625	0.574575	3.7813e-09	1.06491e-06
						Neurog2	156.97	-3.49523	0.574355	1.16131e-09	3.80571e-07
						F11	55.2942	-3.66947	0.587709	4.27382e-10	1.87881e-07
						Mlc1	7.95132	-3.72773	0.756678	8.37405e-07	7.18733e-05
						Psg-ps1	4098.85	-3.80266	0.605116	3.29579e-10	1.56325e-07
						Psg21	32218.1	-3.90807	0.585998	2.57402e-11	2.01714e-08
						Psg23	19145.4	-4.33011	0.630983	6.76727e-12	7.1749e-09
						Prl8a8	3628.86	-5.14935	0.701886	2.19329e-13	5.64741e-10

## Sheet: B) GSEA
Dataset S7B: Significantly enriched gene sets in bulk RNA sequencing of E11.5 placentas from GF versus CONV-R or GF versus CONV-D mice.
GF vs. CONV-R						GF vs. CONV-D
Gene set database	Pathway	Normalized enrichment score	p-value	Adjusted p-value	Leading edge genes	Gene set database	Pathway	Normalized enrichment score	p-value	Adjusted p-value	Leading edge genes
GOMF	STRUCTURAL_CONSTITUENT_OF_RIBOSOME	2.96358	2.45719e-29	1.71536e-25	Rpl41;Rpl19;Rps3;Rpl13a;Rpl7l1;Rpl7a;Rps27a;Rpl11;Rpl24;Rps12;Rps9;Rpl15;Rpl10;Rps10;Mrpl20;Rplp2;Rpl9;Rpl39l;Mrps21;Mrpl34;Rplp0;Rps6;Rpl18;Fau;Rps27;Rps23;Rpl8;Rplp1;Rpl27a;Rps28;Rpl37;Rpl35a;Rpl12;Rpl36;Rpsa;Rpl34;Rpl29;Mrpl43;Rpl14;Rps2;Mrpl18;Rps11;Rpl38;Rpl37a;Mrps15;Rps18;Rps8;Rpl13;Rpl35;Rpl6;Rpl28;Mrpl17;Rps21;Rpl18a;Rps25;Rpl23;Rps15;Rpl21;Mrps24;Rpl23a;Rps20;Rps26;Rpl36a;Rpl4;Rps13;Rps…	GOCC	CYTOSOLIC_RIBOSOME	2.91712	5.86192e-23	4.0922e-19	Rpl41;Rpl39l;Rps27;Rplp0;Rpl13a;Rpl9;Rps10;Rps3;Rps27a;Rpl37;Rpl36;Rpl7l1;Rpl11;Rps9;Rpsa;Rplp2;Rps6;Rpl10;Rpl34;Rpl14;Rpl18a;Rpl35;Rps19;Eef1a1;Rpl13;Rpl35a;Rps12;Rplp1;Rpl15;Rpl7a;Rpl18;Rps23;Rps2;Rpl19;Rps26;Rpl24;Rps11;Rpl8;Rps4x;Rpl27a;Rpl26;Rpl29;Rpl39;Rpl6;Rps8;Rps5;Rps18;Rpl12;Rpl23a;Rpl28;Rps7;Nhp2;Rpl27;Fau;Rpl23;Rps3a1;Rpl32;Etf1;Rps15;Rnf10;Rpl37a;Rps15a;Rpl3;Rpl22;Rpl4;Rps13;Rps25;Rp…
GOCC	CYTOSOLIC_RIBOSOME	2.89619	1.81187e-24	4.21621e-21	Rpl41;Rpl19;Rps3;Rpl13a;Rpl7l1;Rpl7a;Rps27a;Rpl11;Rpl24;Rps12;Rps9;Rpl15;Rpl10;Rps10;Rplp2;Rpl9;Rpl39l;Rplp0;Rps6;Rpl18;Fau;Rps27;Rps23;Rpl8;Rplp1;Rpl27a;Rps28;Rpl37;Rpl35a;Rpl12;Rpl36;Rpsa;Rpl34;Rpl29;Rpl14;Rps2;Rps11;Rpl38;Rpl37a;Rps18;Rps8;Rpl13;Rpl35;Rpl6;Rpl28;Rps21;Rpl18a;Rps25;Rpl23;Rnf10;Rps15;Rpl21;Rpl23a;Rps20;Rps26;Rpl36a;Rpl4;Rps13;Rps7;Rpl17;Eef1a1;Rps19;Nhp2;Rpl3;Rps5;Rpl32;Rps3a1;R…	GOCC	CYTOSOLIC_LARGE_RIBOSOMAL_SUBUNIT	2.80982	1.30734e-15	1.52109e-12	Rpl41;Rpl39l;Rplp0;Rpl13a;Rpl9;Rpl37;Rpl36;Rpl7l1;Rpl11;Rplp2;Rpl10;Rpl34;Rpl14;Rpl18a;Rpl35;Rpl13;Rpl35a;Rps12;Rplp1;Rpl15;Rpl7a;Rpl18;Rpl19;Rpl24;Rpl8;Rpl27a;Rpl26;Rpl29;Rpl39;Rpl6;Rpl12;Rpl23a;Rpl28;Nhp2;Rpl27;Rpl23;Rpl32;Rpl37a;Rpl3;Rpl22;Rpl4;Rpl30;Rpl21;Rpl7;Rpl17
GOCC	RIBOSOMAL_SUBUNIT	2.89451	5.26852e-29	1.83898e-25	Rpl41;Rpl19;Rps3;Rpl13a;Rpl7l1;Rpl7a;Rps27a;Rpl11;Rpl24;Rps12;Rps9;Rpl15;Rpl10;Rps10;Mrpl20;Rplp2;Rpl9;Rpl39l;Mrpl53;Mrps21;Mrpl34;Rplp0;Rps6;Rpl18;Fau;Rps27;Rps23;Mpv17l2;Rpl8;Rplp1;Rpl27a;Rps28;Rpl37;Rpl35a;Rpl12;Rpl36;Rpsa;Rpl34;Rpl29;Mrpl43;Rpl14;Rps2;Mrpl18;Rps11;Rpl38;Rpl37a;Mrps15;Rps18;Rps8;Rpl13;Rpl35;Rpl6;Rpl28;Mrpl17;Rps21;Rpl18a;Rps25;Rpl23;Rps15;Rpl21;Mrps24;Mrpl40;Rpl23a;Rps20;Rps26…	GOMF	STRUCTURAL_CONSTITUENT_OF_RIBOSOME	2.71052	8.36889e-20	1.94744e-16	Rpl41;Rpl39l;Rps27;Rplp0;Rpl13a;Rpl9;Rps10;Rps3;Rps27a;Rpl37;Rpl36;Rpl7l1;Rpl11;Rps9;Rpsa;Rplp2;Rps6;Rpl10;Rpl34;Rpl14;Rpl18a;Rpl35;Rps19;Rpl13;Rpl35a;Rps12;Rplp1;Rpl15;Rpl7a;Rpl18;Rps23;Rps2;Rpl19;Rps26;Rpl24;Mrps21;Rps11;Rpl8;Rps4x;Rpl27a;Rpl26;Rpl29;Mrpl18;Rpl39;Rpl6;Rps8;Rps5;Rps18;Rpl12;Rpl23a;Rpl28;Rps7;Rpl27;Fau;Rpl23;Rps3a1;Rpl32;Rps15;Rpl37a;Rps15a;Rpl3;Rpl22;Rpl4;Rps13;Rps25;Rpl30;Rpl21…
GOCC	CYTOSOLIC_LARGE_RIBOSOMAL_SUBUNIT	2.81772	1.13461e-16	9.90086e-14	Rpl41;Rpl19;Rpl13a;Rpl7l1;Rpl7a;Rpl11;Rpl24;Rps12;Rpl15;Rpl10;Rplp2;Rpl9;Rpl39l;Rplp0;Rpl18;Rpl8;Rplp1;Rpl27a;Rpl37;Rpl35a;Rpl12;Rpl36;Rpl34;Rpl29;Rpl14;Rpl38;Rpl37a;Rpl13;Rpl35;Rpl6;Rpl28;Rpl18a;Rpl23;Rpl21;Rpl23a;Rpl36a;Rpl4;Rpl17;Nhp2;Rpl3;Rpl32;Rpl27;Rpl26;Rpl10a;Rpl7	GOBP	CYTOPLASMIC_TRANSLATION	2.68447	2.63661e-18	4.60154e-15	Rpl41;Rpl39l;Rplp0;Rpl13a;Rpl9;Rps10;Eef2;Rps3;Rps27a;Cnbp;Rpl36;Rpl11;Rps9;Rpsa;Rplp2;Rps6;Rpl34;Rpl14;Rpl18a;Aars;Rps19;Rpl13;Rpl35a;Rps12;Rplp1;Rpl15;Rpl7a;Rpl18;Rps23;Rps2;Rpl19;Rps26;Rpl24;Eif2s3x;Cpeb2;Rps11;Rpl8;Rps4x;Rpl27a;Rpl26;Rpl29;Rpl39;Rpl6;Rps8;Rps5;Rps18;Rpl12;Rpl23a;Rpl28;Rwdd1;Rps7;Pkm;Rpl27;Fau;Rpl23;Rps3a1;Rpl32;Etf1;Rps15;Eif4ebp1;Rpl37a;Rps15a;Rpl3;Rpl22;Rpl4;Rps13;Rps25;Rpl…
GOCC	LARGE_RIBOSOMAL_SUBUNIT	2.74349	1.1848e-17	1.18158e-14	Rpl41;Rpl19;Rpl13a;Rpl7l1;Rpl7a;Rpl11;Rpl24;Rps12;Rpl15;Rpl10;Mrpl20;Rplp2;Rpl9;Rpl39l;Mrpl53;Mrpl34;Rplp0;Rpl18;Mpv17l2;Rpl8;Rplp1;Rpl27a;Rpl37;Rpl35a;Rpl12;Rpl36;Rpl34;Rpl29;Mrpl43;Rpl14;Mrpl18;Rpl38;Rpl37a;Rpl13;Rpl35;Rpl6;Rpl28;Mrpl17;Rpl18a;Rpl23;Rpl21;Mrpl40;Rpl23a;Rpl36a;Rpl4;Mrpl51;Mrpl9;Rpl17;Nhp2;Rpl3;Rpl32;Mrpl58;Rpl27;Rpl26;Rpl10a;Rpl7;Mrpl12	GOBP	TRANSLATION_AT_SYNAPSE	2.64866	4.78364e-13	4.17432e-10	Rps27;Rpl13a;Rpl9;Rps10;Eef2;Rps27a;Rpl37;Rpl36;Rplp2;Rpl10;Rpl34;Rpl14;Rpl35;Rpl13;Rpl35a;Rps12;Rpl15;Rpl7a;Rps26;Rpl24;Rps11;Rpl8;Rpl27a;Rpl26;Rpl29;Rpl6;Rps5;Rpl12;Rpl23a;Rpl28;Rpl27;Rpl23;Rpl32;Rpl37a;Rps15a;Rpl22;Rpl4;Rps28;Rpl7;Rpl17
GOBP	CYTOPLASMIC_TRANSLATION	2.72325	1.24025e-19	1.73163e-16	Rpl41;Rpl19;Rps3;Rpl13a;Rpl7a;Rps27a;Rpl11;Rpl24;Rps12;Rps9;Rpl15;Rps10;Rplp2;Rpl9;Rpl39l;Cnbp;Rplp0;Rps6;Eef2;Rpl18;Fau;Rps23;Rpl8;Rplp1;Rpl27a;Rps28;Rpl35a;Rpl12;Rpl36;Rpsa;Rpl34;Rpl29;Rpl14;Rps2;Denr;Rps11;Rpl38;Rpl37a;Aars;Rps18;Rps8;Cpeb2;Rpl13;Eif4ebp1;Rpl6;Rpl28;Rps21;Rpl18a;Rps25;Rpl23;Rps15;Rpl21;Rpl23a;Rps20;Rps26;Rpl36a;Rpl4;Rps13;Rps7;Sars;Rpl17;Pkm;Rps19;Rpl3;Rps5;Rpl32;Rps3a1;Rpl27;…	GOCC	RIBOSOMAL_SUBUNIT	2.64584	6.30918e-20	1.94744e-16	Rpl41;Rpl39l;Rps27;Rplp0;Rpl13a;Rpl9;Rps10;Rps3;Rps27a;Rpl37;Rpl36;Rpl7l1;Rpl11;Rps9;Rpsa;Rplp2;Rps6;Rpl10;Rpl34;Rpl14;Rpl18a;Rpl35;Rps19;Rpl13;Rpl35a;Rps12;Rplp1;Rpl15;Rpl7a;Rpl18;Rps23;Rps2;Rpl19;Rps26;Rpl24;Mrps21;Rps11;Rpl8;Rps4x;Rpl27a;Rpl26;Rpl29;Mrpl18;Rpl39;Rpl6;Rps8;Rps5;Rps18;Rpl12;Mpv17l2;Rpl23a;Rpl28;Rps7;Nhp2;Rpl27;Fau;Rpl23;Rps3a1;Rpl32;Rps15;Rpl37a;Rps15a;Rpl3;Rpl22;Mrpl53;Rpl4;Rps…
GOBP	TRANSLATION_AT_SYNAPSE	2.70374	4.8943e-15	3.79634e-12	Rpl13a;Rpl7a;Rps27a;Rpl24;Rps12;Rpl15;Rpl10;Rps10;Rplp2;Rpl9;Eef2;Rps27;Rpl8;Rpl27a;Rps28;Rpl37;Rpl35a;Rpl12;Rpl36;Rpl34;Rpl29;Rpl14;Rps11;Rpl38;Rpl37a;Rpl13;Rpl35;Rpl6;Rpl28;Rpl23;Rpl23a;Rps26;Rpl36a;Rpl4;Rpl17;Rps5;Rpl32;Rpl27;Rpl26;Rpl10a;Rpl7;Rps14	GOCC	LARGE_RIBOSOMAL_SUBUNIT	2.54121	4.42335e-14	4.41134e-11	Rpl41;Rpl39l;Rplp0;Rpl13a;Rpl9;Rpl37;Rpl36;Rpl7l1;Rpl11;Rplp2;Rpl10;Rpl34;Rpl14;Rpl18a;Rpl35;Rpl13;Rpl35a;Rps12;Rplp1;Rpl15;Rpl7a;Rpl18;Rpl19;Rpl24;Rpl8;Rpl27a;Rpl26;Rpl29;Mrpl18;Rpl39;Rpl6;Rpl12;Mpv17l2;Rpl23a;Rpl28;Nhp2;Rpl27;Rpl23;Rpl32;Rpl37a;Rpl3;Rpl22;Mrpl53;Rpl4;Rpl30;Rpl21;Mrpl27;Mrpl34;Rpl7;Rpl17
GOCC	RIBOSOME	2.62513	7.22895e-23	1.26163e-19	Rpl41;Larp1;Rpl19;Rps3;Rpl13a;Rpl7l1;Rpl7a;Rps27a;Rpl11;Rpl24;Rps12;Rps9;Rpl15;Rpl10;Rps10;Mrpl20;Rplp2;Rpl9;Rpl39l;Mrpl53;Mrps21;Mrpl34;Rplp0;Rps6;Mt3;Eef2;Rpl18;Fau;Rps27;Rps23;Mpv17l2;Rpl8;Rplp1;Rpl27a;Rps28;Rpl37;Rpl35a;Rpl12;Rpl36;Rpsa;Rpl34;Rpl29;Mrpl43;Rpl14;Rps2;Mrpl18;Rps11;Rpl38;Rpl37a;Mrps15;Rps18;Rps8;Rpl13;Rpl35;Rpl6;Rpl28;Mrpl17;Rps21;Rpl18a;Rps25;Rpl23;Rnf10;Rps15;Rpl21;Mrps24;Mrpl…	GOCC	CYTOSOLIC_SMALL_RIBOSOMAL_SUBUNIT	2.41701	8.77291e-09	5.10364e-06	Rps27;Rps10;Rps3;Rps27a;Rps9;Rpsa;Rps6;Rps19;Rps12;Rps23;Rps2;Rps26;Rps11;Rps4x;Rps8;Rps5;Rps18;Rps7;Fau;Rps3a1;Rps15;Rps15a;Rps13;Rps25;Rps21;Rps28
HALLMARK	MYC_TARGETS_V1	2.52202	9.49945e-18	1.10526e-14	Prdx3;Nap1l1;Rps3;Rps10;Slc25a3;Cnbp;Pabpc1;Odc1;Rplp0;Rps6;Psma7;Rpl18;Iars;Pabpc4;Psmc4;Pcna;Rpl14;Rps2;Fam120a;Psmd7;Rpl6;Eif3b;Ppia;Eif4g2;Eif4e;Psmd1;Kars;Myc;Txnl4a;Hdgf;Psmd3;Psmd8;Pgk1;Rrp9;Cyc1;Pa2g4;Cct3;Mrpl9;Fbl;Kpnb1;Nhp2;Rps5;Srm;Cct7;Pwp1;Ppm1g;Cdc45;Cad;Ddx21;Ctps;Eif4h;Dut;Snrpd2;Ifrd1;Snrpa;Cdk4;Orc2;Dek;Nme1;Serbp1;Mcm4;Hsp90ab1;Etf1;Psmb3;Srsf2;Nop56;Snrpa1;Mcm7;Vbp1;Rpl22;Ran…	GOCC	RIBOSOME	2.36567	9.57195e-16	1.33644e-12	Rpl41;Larp1;Rpl39l;Rps27;Rplp0;Rpl13a;Rpl9;Rps10;Eef2;Rps3;Rps27a;Rpl37;Rpl36;Rpl7l1;Rpl11;Rps9;Rpsa;Rplp2;Rps6;Rpl10;Rpl34;Rpl14;Rpl18a;Rpl35;Rps19;Eef1a1;Rpl13;Rpl35a;Rps12;Rplp1;Rpl15;Rpl7a;Rpl18;Rps23;Rps2;Rpl19;Rps26;Rpl24;Mrps21;Rps11;Rpl8;Rps4x;Rpl27a;Rpl26;Rpl29;Mrpl18;Rpl39;Rpl6;Rps8;Rps5;Rps18;Rpl12;Mpv17l2;Rpl23a;Rpl28;Rps7;Nhp2;Rpl27;Fau;Rpl23;Rps3a1;Rpl32;Etf1;Rps15;Rnf10;Rpl37a;Rps1…
GOCC	SMALL_RIBOSOMAL_SUBUNIT	2.49575	1.06735e-11	6.20934e-09	Rps3;Rps27a;Rps12;Rps9;Rps10;Mrps21;Rps6;Fau;Rps27;Rps23;Rps28;Rpsa;Rps2;Rps11;Mrps15;Rps18;Rps8;Rps21;Rps25;Rps15;Mrps24;Rps20;Rps26;Rps13;Rps7;Chchd1;Rps19;Mrps25;Rps5;Rps3a1;Aurkaip1;Mrps11;Rps17;Mrps7;Rps14;Mrps17	HALLMARK	MYC_TARGETS_V1	2.24154	8.24023e-12	6.39167e-09	Prdx3;Nap1l1;Rplp0;Pabpc1;Rps10;Rps3;Cnbp;Slc25a3;Rps6;Iars;Pabpc4;Rpl14;Odc1;Fam120a;Rpl18;Rps2;Pcna;Pgk1;Psma7;Psmc4;Rpl6;Rps5;Eif4e;Dut;Ctps;Eif3b;Eif4g2;Nhp2;Etf1;Psmd8;Glo1;Vbp1;Ppia;Cyc1;Rrp9;Psmc6;Rpl22;Kars;Psmd1;Usp1;Cad;Pwp1;Prps2;Kpnb1;Psmd3;Pa2g4;Ppm1g;Srm;Ifrd1;Cct7;Hdgf;Dek;Psma4;Rack1;Rrm1;Cct3;Mcm4;Myc;Mrpl9;Serbp1;Ap3s1;Cdk4;Ywhaq;Psmd7;Xpot;Mcm6;Eif4a1;Cdc45;Ddx21;Hsp90ab1;Snrpa…
GOCC	CYTOSOLIC_SMALL_RIBOSOMAL_SUBUNIT	2.49122	1.53283e-10	8.23127e-08	Rps3;Rps27a;Rps12;Rps9;Rps10;Rps6;Fau;Rps27;Rps23;Rps28;Rpsa;Rps2;Rps11;Rps18;Rps8;Rps21;Rps25;Rps15;Rps20;Rps26;Rps13;Rps7;Rps19;Rps5;Rps3a1;Rps17;Rps14	GOCC	SMALL_RIBOSOMAL_SUBUNIT	2.20203	2.63993e-07	0.000102385	Rps27;Rps10;Rps3;Rps27a;Rps9;Rpsa;Rps6;Rps19;Rps12;Rps23;Rps2;Rps26;Mrps21;Rps11;Rps4x;Rps8;Rps5;Rps18;Rps7;Fau;Rps3a1;Rps15;Rps15a;Rps13;Rps25;Rps21;Rps28;Mrps17;Rps20;Rack1;Aurkaip1;Mrps24;Rps14;Rps16;Mcts1;Mrps14
GOMF	RRNA_BINDING	2.35565	3.13405e-09	1.45859e-06	Rpl19;Rps3;Rpl11;Rps9;Mrpl20;Rpl9;Rplp0;Nop53;Eef2;Rpl8;Rpl37;Rpl12;Mrpl18;Rps11;Rps18;Rpl6;Rpl23;Map3k20;Hmgb1;Rpl23a;Sbds;Rpl4;Ncl;Rps13;Rpl17;Rpl3;Rps5;Ddx21;Mrps7;Rpl7;Mrps17;Mdm2	GOCC	POLYSOMAL_RIBOSOME	2.16529	1.17764e-05	0.00152243	Larp1;Eef2;Rpl36;Rpl11;Rpl18a;Rpl7a;Rpl18;Rps23;Rpl19;Rps26;Rpl24;Rpl8;Rpl29;Rpl39;Rpl6;Rpl32;Btf3;Rpl30;Rps21;Rps28;Rpl36al;Rpl36a;Rpl10a
GOBP	RIBOSOME_ASSEMBLY	2.32581	2.82687e-08	1.16085e-05	Eif6;Rpl11;Rpl24;Rpl10;Mrpl20;Rplp0;Rps6;Nop53;Fau;Rps27;Mpv17l2;Rps28;Rpsa;Rpl38;Rpl6;Rps25;Rps15;Rpl23a;Sbds;Rps19;Rps5;Mrto4;Mrps7;Nip7;Eif5;Rrp7a;Rps14;Nle1	GOBP	REGULATION_OF_BILE_ACID_METABOLIC_PROCESS	2.15579	5.09907e-06	0.000936752	Star;Ces1a;Nr1d1
GOCC	POLYSOMAL_RIBOSOME	2.27017	6.63787e-07	0.000193079	Larp1;Rpl19;Rpl7a;Rpl11;Rpl24;Eef2;Rpl18;Rps23;Rpl8;Rps28;Rpl36;Rpl29;Rpl38;Rpl6;Rps21;Rpl18a;Rps26;Rpl36a;Rpl32;Rpl10a;Btf3	GOMF	RRNA_BINDING	2.15537	1.27117e-06	0.000358321	Rplp0;Rpl9;Eef2;Rps3;Rpl37;Rpl11;Rps9;Nop53;Map3k20;Rpl19;Rps11;Rpl8;Rps4x;Mrpl18;Rpl6;Rps5;Hmgb1;Rps18;Rpl12;Rpl23a;Rpl23;Rpl3;Rpl4;Rps13;Rpl7;Rpl17;Sbds;Mdm2;Mrpl20;Mrps17;Lipe;Ncl;Cavin1
GOBP	POSITIVE_REGULATION_OF_STEROID_METABOLIC_PROCESS	2.25109	4.51214e-07	0.000143179	Star;Ces1a;Cyp17a1;Adora2b;Tnf;Nr1d1;Fdps	GOMF	ANTIOXIDANT_ACTIVITY	2.12425	3.12571e-06	0.000681892	Prdx3;Srxn1;Sod2;Txnrd1;Gpx4;Hbb-bh1;Prxl2b;Prdx2;Gsto1;Mpo;Selenot;Trp53inp1;Prdx1;Txnrd3;Selenow;Txndc17;Ptges;Nxn;Alox5ap;Cygb;Ptgs1;S100a8;Prxl2a;Gsr;Pxdn;Gstp1;Sod1
GOBP	RIBOSOMAL_LARGE_SUBUNIT_BIOGENESIS	2.23098	2.60557e-07	8.66165e-05	Eif6;Rpl7l1;Rpl7a;Rpl11;Rpl24;Rpl10;Nsa2;Mrpl20;Rplp0;Nop53;Rpl35a;Rpl14;Rpl38;Rpl35;Rpl6;Rpl23a;Noc2l;Nhp2;Cinp;Rpl26;Rpl10a;Mrto4;Rpl7;Nip7;Ebna1bp2;Nle1;Rpf2;Zfp622;Mak16;Npm1;Rrp15;Nop16;Bop1;Ftsj3	GOBP	REGULATION_OF_AEROBIC_RESPIRATION	2.10371	4.04012e-05	0.00381136	Ide;Macroh2a1;Tnf;Pde2a;Uqcc2;Nop53;Actn3;Arl2;Trpv4;Cox7a2l;Ppif;Slc25a33;Hif1a;Rhoa;Cbfa2t3;Slc25a23;Myc;Nupr1;Pink1
GOCC	PRERIBOSOME	2.22961	8.2049e-09	3.5799e-06	Eif6;Rps27a;Rps12;Rps9;Nsa2;Rps6;Rps27;Rps23;Rps28;Rps11;Rps8;Rrp1;Rps19bp1;Noc2l;Rps13;Rps7;Rrp9;Wdr46;Fbl;Rps19;Rps5;Rps3a1;Pno1;Utp14b;Rps17;Utp3;Riox1;Mrto4;Nip7;Rrp7a;Rps14;Ebna1bp2;Utp18;Nop56;Noc4l;Zfp622;Wdr36;Mak16;Tbl3;Rps24;Riok3;Rrp15;Casp8;Bop1;Ftsj3;Rps16;Rps15a;Imp3;Bysl;Las1l;Utp4	GOBP	POSITIVE_REGULATION_OF_LEUKOCYTE_ADHESION_TO_VASCULAR_ENDOTHELIAL_CELL	2.08401	5.25408e-05	0.00458484	Capn1;Gcnt1;Tnf;Chst2;Fut4;Alox5;Ets1;Ptafr;Selp;Rhoa;Irak1;Icam1;Il6;Rela
GOCC	SMALL_SUBUNIT_PROCESSOME	2.20558	1.00875e-07	3.70635e-05	Rps27a;Rps12;Rps9;Rps6;Rps27;Rps23;Rps28;Rps11;Rps8;Rps19bp1;Rps13;Rps7;Rrp9;Wdr46;Fbl;Rps19;Rps5;Rps3a1;Pno1;Utp14b;Rps17;Utp3;Rrp7a;Rps14;Utp18;Nop56;Noc4l;Wdr36;Tbl3;Rps24	HALLMARK	REACTIVE_OXIGEN_SPECIES_PATHWAY	2.0646	1.16914e-05	0.00152243	Srxn1;Lsp1;Sod2;Txnrd1;Gclc;Gpx4;Prdx2;Mpo;Prdx1;Egln2;Junb;Ptpa;Glrx2;Lamtor5;Atox1;Gsr;Sod1;Glrx;Sbno2;Nqo1;Ftl1;G6pdx;Txn1;Prnp;Ndufa6;Gpx3;Prdx6;Ipcef1
GOBP	RIBOSOMAL_SMALL_SUBUNIT_BIOGENESIS	2.17266	9.85116e-08	3.70635e-05	Rps12;Rps9;Rps6;Fau;Rps27;Rps23;Rps28;Rpsa;Rps11;Rpl38;Rps8;Rps21;Rps19bp1;Rps25;Rps15;Rps13;Rps7;Rrp9;Wdr46;Fbl;Rps19;Rps5;Rps3a1;Pno1;Rps17;Ddx52;Utp3;Mrps7;Rrp7a;Rps14;Utp18;Nop56;Wdr36;Tbl3;Rps24;Riok3;Npm1;Nom1;Mettl17;Rps16;Rps15a;Imp3;Bysl;Utp4	GOCC	POLYSOME	2.0441	1.11071e-05	0.00152036	Larp1;Eef2;Rps3;Rpl36;Rpl11;Rps6;Rpl18a;Rpl7a;Rpl18;Rps23;Rpl19;Rps26;Rpl24;Cpeb2;Rpl8;Rps4x;Rpl29;Rpl39;Rpl6;Rwdd1;Dazap1;Rpl32;Vbp1;Btf3;Rpl30;Rps21;Rps28;Rpl7;Naa38;Rpl36al;Impact;Ago1;Rpl36a;Larp6;Rpl10a;Eif4g1
GOBP	POSITIVE_REGULATION_OF_STEROID_BIOSYNTHETIC_PROCESS	2.12436	6.27596e-05	0.0097361	Star;Cyp17a1;Adora2b;Tnf;Nr1d1;Fdps	HALLMARK	TNFA_SIGNALING_VIA_NFKB	2.04159	3.76692e-08	2.02284e-05	Tubb2a;Ptger4;Sod2;Ptpre;Socs3;Nfkb2;Gfpt2;Klf10;Ccn1;Tnf;Ptx3;Slc2a3;Phlda1;Relb;Map2k3;Snn;Fut4;Fos;Pde4b;Dusp5;Junb;Panx1;Fosl1;Ier2;Cxcl1;Egr3;Sgk1;Rnf19b;Litaf;Ier3;Ldlr;Serpinb8;Tlr2;Bmp2;Trip10;Abca1;Egr1;Klf9;Ehd1;Rhob;Csf1;Ier5;Il15ra;Bhlhe40;Marcks;Tnfaip2;Cxcl5;Klf6;Yrdc;Cebpd;Sat1;Dusp4;Edn1;Icosl;B4galt5;Maff;Map3k8;Sphk1;Rel;Nfkb1;Dusp1;Nfkbie;Gadd45a;Il23a;Klf4;Icam1;Gch1;Ifit2;Il6…
GOBP	REVERSE_CHOLESTEROL_TRANSPORT	2.11966	1.18758e-05	0.00243839	Scarb1;Ces1a;Lipg;Abca1	GOBP	BARBED_END_ACTIN_FILAMENT_CAPPING	2.0378	0.000104542	0.00784737	Dbnl;Twf1;Capza2;Flii;Capg;Evl;Add2;Cfl1;Eps8;Capzb;Scin;Vill;Carmil2;Add3;Capza1;Gsn;Mtpn;Cracd;Rdx
GOBP	REGULATION_OF_BILE_ACID_METABOLIC_PROCESS	2.10503	1.03348e-05	0.00218627	Star;Ces1a;Nr1d1	GOBP	BILE_ACID_SECRETION	2.03567	1.0284e-05	0.00146516	Ces1a;Tnf;Casr;Stard10
GOBP	RIBOSOMAL_SMALL_SUBUNIT_ASSEMBLY	2.088	6.02834e-05	0.00956451	Rps6;Fau;Rps27;Rps28;Rpsa;Rpl38;Rps25;Rps15;Rps19;Rps5;Mrps7;Rrp7a;Rps14	GOBP	STEROID_HORMONE_BIOSYNTHETIC_PROCESS	2.03528	7.69524e-05	0.00632432	Star;Hsd3b6;Scarb1;Cyp17a1;Cyp11a1;Cyp11b1;Med1;Bmp2;Egr1;Bmpr1b;Wnt4
GOBP	RIBOSOME_BIOGENESIS	2.0825	3.29836e-13	2.30259e-10	Eif6;Gnl3l;Rpl7l1;Rpl7a;Rpl11;Rpl24;Rps12;Rps9;Rpl10;Nsa2;Mrpl20;Rplp0;Rps6;Nop53;Fau;Rps27;Rps23;Mpv17l2;Wdr55;Rps28;Rpl35a;Rpsa;Rpl14;Rps11;Rpl38;Exosc4;Rps8;Rpl35;Rpl6;Rrp1;Rps21;Rps19bp1;Rps25;Rps15;Rpl23a;Noc2l;Sbds;Ncl;C1d;Rps13;Rps7;Rrp9;Pa2g4;Pop5;Wdr46;Fbl;Rps19;Nhp2;Rps5;Rps3a1;Pwp1;Pno1;Ddx21;Rpl27;Utp14b;Cinp;Naf1;Rps17;Ddx54;Ddx52;Rpl26;Rpl10a;Utp3;Riox1;Mrto4;Mrps7;Rpl7;Dkc1;Nip7;Ei…	GOBP	STEROL_BIOSYNTHETIC_PROCESS	2.00283	6.32084e-05	0.00531636	Ces1a;Dhcr7;Mvk;Cyp51;Insig1;Fdps;Idi1;Ebp;Srebf2;Prkaa1;Pmvk;Cyb5r3;Msmo1;Sod1;Mvd;Cyb5r1;Dhcr24;Nsdhl;Cftr;Scp2;G6pdx;Lipa;Sc5d;Insig2;Lss
GOCC	POLYSOME	2.07261	3.97874e-06	0.000957779	Larp1;Rpl19;Rps3;Rpl7a;Rpl11;Rpl24;Rps6;Eef2;Rpl18;Rps23;Rpl8;Rps28;Dazap1;Rpl36;Rpl29;Rpl38;Cpeb2;Rpl6;Rps21;Rpl18a;Rps26;Rpl36a;Ago1;Rpl32;Rpl10a;Eif4h;Rpl7;Btf3;Rwdd1;Rpl39	GOBP	GLUCOCORTICOID_METABOLIC_PROCESS	2.00261	0.000587297	0.0235628	Star;Cyp17a1;Ywhah;Cyp11a1;Cyp11b1;Bmp2;Mecp2;Wnt4
GOBP	RIBOSOMAL_LARGE_SUBUNIT_ASSEMBLY	2.056	0.000219306	0.0246932	Rpl11;Rpl24;Rpl10;Mrpl20;Rplp0;Nop53;Rpl38;Rpl6;Rpl23a;Mrto4;Nle1;Rpf2	GOBP	RESPONSE_TO_HYDROGEN_PEROXIDE	1.99837	1.40688e-05	0.00175383	Prdx3;Capn1;Sod2;Rps3;Akr1b3;Hdac6;Cyp11a1;Ppp2cb;Prkaa1;Ripk1;Net1;Cfl1;Glrx2;Rhob;Fyn;Casp3;Anxa1;Plekha1;Mb;Edn1;Ppif;Sphk1;Sirpa;Sod1;Mmp2;Il6;Rnf146;Rela;Nqo1;Ripk3;Ezh2;Nr4a3;Adam9;Tnfaip3;Prkcd;Axl;Cryaa;Txn1;Hmox1;Oser1;Bnip3;Ppp1r15b;Setx;Apex1;Pld2
HALLMARK	E2F_TARGETS	2.05037	2.57499e-09	1.284e-06	Nap1l1;Tubg1;Mthfd2;Smc1a;Tmpo;Snrpb;Pcna;Wee1;Tubb5;Rnaseh2a;Prps1;Rpa1;Lsm8;Ddx39a;Myc;Pa2g4;Dclre1b;Ubr7;Ezh2;Ctps;Dut;Cdk4;Orc2;Dek;Nme1;Cdkn2c;Mcm4;Trp53;Mre11a;Ipo7;Cit;Tipin;Dctpp1;Srsf2;Spc24;Nop56;Anp32e;Cdc25a;Mcm7;Rrm2;Cenpm;Rad50;Ran;Cdkn1a;Orc6;Hmgb3;Donson;Lig1;Cdca3;Diaph3;Phf5a;Paics;Mcm3;Ranbp1;Jpt1;Syncrip;Ccp110;Hells;Cdkn3;Hmgb2;Mybl2;Ung;Tk1;Mcm6;Pole;Rfc2;Nolc1;Hmga1b;Eif2s1…	GOBP	REVERSE_CHOLESTEROL_TRANSPORT	1.99547	0.000213292	0.0128361	Scarb1;Ces1a;Abca1;Lipg
GOBP	POLYAMINE_METABOLIC_PROCESS	2.0462	0.000117904	0.0161389	Aoc1l2;Aoc1l1;Oaz1;Odc1;Azin1;Dhps;Aoc1;Amd1;Srm	GOBP	B_CELL_APOPTOTIC_PROCESS	1.98681	0.000247279	0.013807	Pkn1;Lyn;Bcl10;Noc2l;Pten;Foxp1;Tnfrsf21;Bak1;Slc39a10;Cd74;Fnip1;Myc;Traf3ip2
GOCC	PROTEASOME_COMPLEX	2.03639	1.00318e-05	0.00218627	Ide;Psma7;Psmd5;Psmc4;Psmd13;Rad23a;Psmc3;Psmd7;Psmd11;Psmb5;Adrm1;Psmd1;Dnajb2;Psmd3;Psmd8;Psmd2;Psmc5;Uchl5;Zfand2b;Psme4;Psmc1;Psmb7;Psmb3;Psmb4	GOCC	CORNIFIED_ENVELOPE	1.95875	0.000434404	0.0202172	Pkp3;Capn1;Klk7;Sprr1a;Sprr2h;Sprr2g;Krt14;Pkp1;Sprr2d;Anxa1;Lgals3
GOMF	TRANSLATION_REGULATOR_ACTIVITY	2.02525	1.91108e-07	6.67062e-05	Larp1;Eif6;Rps9;Rpl10;Eef1d;Eef1g;Cnbp;Eef2;Ctif;Eif2b2;Samd4;Eif4ebp2;Eif3c;Eef1a2;Denr;Neurl1a;Cpeb2;Eif4b;Eif4ebp1;Eif3b;Eif5a;Eif4g2;Samd4b;Eif4e;Eif2b5;Eif2b4;Eif3f;Eef1a1;Eif1;Ifrd2;Mrpl58;Gtpbp1;Eif4g3;Paip2b;Eif4h;Eif5;Gfm1;Rps14;Eif1ax;Serbp1;Etf1;Eif2s3x;Cpeb1;Gspt2;Eif3i;Pura;Rack1;Gtpbp2;Eif4a1;Eif5a2;Fmr1;Rara;Eif3h	GOBP	REGULATION_OF_MEMBRANE_PERMEABILITY	1.95854	3.94253e-05	0.00377025	Jam3;Vdac2;Gclc;Bcl2l11;Zfp13;Bbc3;Gsk3a;Cldn3;Ier3;Rasip1;Slc9a1;Slc25a4;Slc25a5;Slc35f6;Trp53;Mul1;Pdcd6ip;Ppif;Eya2;Gimap5;Them4;Tjp2;Bak1;Plekhf1;Stat3;Mtch2;Nol3;Spg7;Gsk3b;Rhot2;Bad;Bnip3;Bcl2l2;Laptm4b;Pmaip1;Lbp;Moap1;Dynlt1b;Bid;Chchd10
HALLMARK	MYC_TARGETS_V2	2.02383	2.36483e-05	0.00423304	Slc19a1;Tmem97;Slc29a2;Ndufaf4;Myc;Rrp9;Pa2g4;Srm;Prmt3;Mrto4;Cdk4;Nip7;Mcm4;Rrp12;Dctpp1;Nop56;Noc4l;Pus1;Npm1;Gnl3;Nop16;Ung;Tcof1;Bysl;Las1l;Nolc1;Grwd1;Hspe1;Mcm5;Map3k6;Wdr74;Cbx3;Hspd1;Pprc1;Plk1;Tbrg4;Wdr43;Phb;Mybbp1a;Imp4;Utp20;Nop2;Dusp2;Exosc5;Mphosph10;Ppan	GOBP	PROTEIN_OXIDATION	1.95129	0.000567489	0.0231675	Trabd2b;Prdx3;Naglu;Gpx1
GOCC	CORNIFIED_ENVELOPE	2.01723	9.22275e-05	0.013251	Pkp3;Sprr2h;Klk7;Sprr2g;Capn1;Sprr1a;Sprr2d;Pkp1;Lgals3;Serpinb5;Ncl;Krt14	GOBP	BRANCHING_INVOLVED_IN_SALIVARY_GLAND_MORPHOGENESIS	1.94158	0.000453315	0.0208197	Plxna1;Tnf;Pdgfa;Fgf7;Fgfr2;Bmp7;Dag1;Met;Tgm2;Fgf8;Lama1;Il6;Sema3c
GOBP	STEROID_HORMONE_BIOSYNTHETIC_PROCESS	2.01051	0.000141301	0.0174293	Hsd3b6;Star;Scarb1;Cyp17a1;Cyp11a1;Med1;Bmpr1b;Egr1	GOMF	TRANSLATION_REGULATOR_ACTIVITY	1.9353	6.91953e-06	0.00120763	Larp1;Eef2;Cnbp;Eif6;Gtpbp1;Rps9;Samd4;Rpl10;Eef1g;Eef1a1;Eif4b;Eef1d;Ctif;Neurl1a;Eif4ebp2;Eif3c;Eif2s3x;Cpeb2;Eif4e;Eif3f;Rara;Eif2b2;Eif3b;Eif4g2;Eif5a;Eif1ax;Etf1;Eif4ebp1;Eef1a2;Gtpbp2;Eif5a2;Eif2b5;Samd4b;Eif4g3;Eif4e2;Ifrd2;Rack1;Cpeb1;Serbp1;Eif5;Mif4gd;Rps14;Pura;Eif4g1;Mcts1;Paip1;Eif1;Eif4a1;Trim3
GOBP	HYPOTHALAMUS_DEVELOPMENT	1.99852	0.000300587	0.0308588	Plxna1;Uqcrq;Sema3e;Nrp2;Hap1;Ctnnb1;Bax;Sema3a	GOBP	POLYAMINE_METABOLIC_PROCESS	1.93236	0.000812085	0.0284883	Aoc1l1;Aoc1l2;Oaz1;Odc1;Amd1;Azin1;Dhps;Aoc1;Sat1;Srm
GOMF	TRANSLATION_REGULATOR_ACTIVITY_NUCLEIC_ACID_BINDING	1.99466	3.69404e-06	0.000921004	Larp1;Eif6;Eef1d;Eef1g;Eef2;Ctif;Eif2b2;Eif3c;Eef1a2;Denr;Cpeb2;Eif4b;Eif3b;Eif5a;Eif4g2;Eif4e;Eif2b5;Eif2b4;Eif3f;Eef1a1;Eif1;Mrpl58;Gtpbp1;Eif4g3;Paip2b;Eif4h;Eif5;Gfm1;Eif1ax;Etf1;Eif2s3x;Cpeb1;Gspt2;Eif3i;Pura;Gtpbp2;Eif4a1;Eif5a2;Rara;Eif3h;Tyms;Eif4g1;Eif2s1;Tsfm;Eif4e2;Tufm;Mcts1	GOBP	RIBOSOMAL_LARGE_SUBUNIT_ASSEMBLY	1.93199	0.000448889	0.0207529	Rplp0;Rpl11;Nop53;Rpl10;Rpl24;Rpl6;Rpl23a
GOCC	ENDOPEPTIDASE_COMPLEX	1.9907	2.9586e-05	0.00516349	Ide;Capns1;Psma7;Psmd5;Psmc4;Psmd13;Rad23a;Psmc3;Psmd7;Psmd11;Psmb5;Adrm1;Psmd1;Dnajb2;Thbd;Psmd3;Psmd8;Capn2;Psmd2;Psmc5;Uchl5;Zfand2b;Psme4;Psmc1;Psmb7;Psmb3;Psmb4;Usp25;Htra2;Psmc6;Gpaa1	GOBP	CELLULAR_RESPONSE_TO_REACTIVE_OXYGEN_SPECIES	1.92722	5.47027e-06	0.000979179	Prdx3;Capn1;Sod2;Ptprk;Rps3;Prdx2;Akr1b3;Mpo;Hdac6;Fos;Prdx1;Mmp9;Ripk1;Egfr;Fbln5;Net1;Cfl1;Mpv17l2;Mmp3;Rhob;Trp53;Lrrk2;Nos3;Fyn;Pdgfra;Hk3;Anxa1;Plekha1;Foxp1;Edn1;Ppif;Sphk1;Sirpa;Sod1;Mmp2;Met;Btk;Gch1;Il6;Rnf146;Psap;Ddr2;Rela;Sqstm1;Chuk;Rack1;Nqo1;Ripk3;Ezh2;Tnfaip3;Prkcd;Axl;Foxo3;Mt3;Slc8a1;Txn1;Pink1
HALLMARK	REACTIVE_OXIGEN_SPECIES_PATHWAY	1.95732	0.000132247	0.0174192	Srxn1;Lsp1;Sod2;Gclc;Txnrd1;Junb;Egln2;Atox1;Prdx2;Glrx2;Ptpa;Mpo;Gpx4;Prnp;Prdx1;Ndufa6;Nqo1;Sbno2;Ftl1	GOBP	BILE_ACID_BIOSYNTHETIC_PROCESS	1.92613	0.000499074	0.021859	Star;Ces1a;Nr1d1;Cyp27a1;Hsd17b10
GOBP	BILE_ACID_SECRETION	1.95393	0.000276175	0.0296612	Ces1a;Stard10;Tnf;Casr	GOBP	INTRACELLULAR_IRON_ION_HOMEOSTASIS	1.92323	8.60099e-05	0.00690155	Hephl1;Mon1a;Ttc7;Bola2;Atp13a2;Frrs1;Abcb7;Atp6v1a;Slc39a8;Fth1;Nubp1;Hif1a;Cyb561;Neo1;Sod1;Tfr2;Fbxl5;Atp6v0a2;Steap2;Myc;Ftl1;Bmp6;Hmox1;Egln1
GOBP	MATURATION_OF_LSU_RRNA	1.93912	0.00054084	0.0484052	Eif6;Rpl7l1;Rpl7a;Nsa2;Rpl35;Nhp2;Rpl10a;Rpl7;Rpf2;Mak16;Npm1;Rrp15;Bop1;Ftsj3;Las1l;Nol9;Snu13	GOMF	CHONDROITIN_SULFATE_BINDING	1.92218	0.000245872	0.013807	Ptprs;Adgre5;Dpysl3;Ptn;Agrn;Rtn4r
GOBP	OXIDATIVE_PHOSPHORYLATION	1.93477	3.10093e-06	0.0008326	Chchd10;Uqcc3;Macroh2a1;Uqcc2;Uqcrq;Uqcr11;Atp5e;Tnf;Pde2a;Ndufa2;Uqcrh;Actn3;Atp5h;Ndufb7;Cycs;Ndufb10;Ndufa3;Myc;Cyc1;Ndufb11;Cox8a;Atp5j;Uqcr10;Ndufa8;Ndufa6;Ppif;Cox7a2l;Ndufv3;Ndufb3;Coa6;Atp5d;Antkmt;Slc25a33;Atp5k;Cox7b;Sdhb;Iscu;Uqcrb;Ndufs4;Mtch2;Ndufa11;Ndufb8;Nupr1;Cox5b;Atp5pb;Cox4i1;Coq7;Cox5a;Atp5b;Pink1;Ndufa1;Ndufb9;Cox7c	GOBP	LEUKOCYTE_ADHESION_TO_VASCULAR_ENDOTHELIAL_CELL	1.92019	0.00016907	0.0111347	Spn;Capn1;Gcnt1;Tnf;Chst2;Fut4;Alox5;Ets1;Add2;Madcam1;Golph3;Ptafr;Jam2;Slc39a8;Itgb7;Selp;Rock1;Rhoa;Klf4;Irak1;Icam1;Il6;Lrg1;Rela
GOMF	TRANSLATION_FACTOR_ACTIVITY_RNA_BINDING	1.93359	5.02364e-05	0.00835001	Eif6;Eef1d;Eef1g;Eef2;Eif2b2;Eif3c;Eef1a2;Denr;Cpeb2;Eif4b;Eif3b;Eif5a;Eif4g2;Eif4e;Eif2b5;Eif2b4;Eif3f;Eef1a1;Eif1;Mrpl58;Gtpbp1;Eif4g3;Eif4h;Eif5;Gfm1;Eif1ax;Etf1;Eif2s3x;Cpeb1;Gspt2	GOBP	POSITIVE_REGULATION_OF_STRIATED_MUSCLE_CELL_APOPTOTIC_PROCESS	1.91942	0.000583183	0.023533	Capn1;Capn2;Igfbp3;Cxcr2;Camk2d;Eif5a;Trp53;Tigar;Pten;Atp2a2
GOBP	RIBONUCLEOPROTEIN_COMPLEX_BIOGENESIS	1.90886	1.87692e-12	1.19116e-09	Eif6;Gnl3l;Rpl13a;Rpl7l1;Rpl7a;Rpl11;Rpl24;Rps12;Rps9;Rpl10;Nsa2;Snrpf;Mrpl20;Rplp0;Rps6;Nop53;Fau;Rps27;Rps23;Mpv17l2;Wdr55;Rps28;Snrpb;Rpl35a;Rpsa;Rpl14;Denr;Rps11;Rpl38;Exosc4;Rps8;Rpl35;Rpl6;Rrp1;Rps21;Rps19bp1;Rps25;Rps15;Rpl23a;Noc2l;Sbds;Ncl;Ago1;C1d;Rps13;Rps7;Rrp9;Pa2g4;Pop5;Wdr46;Fbl;Rps19;Nhp2;Rps5;Gemin5;Rps3a1;Pwp1;Pno1;Ddx21;Rpl27;Utp14b;Cinp;Naf1;Rps17;Ddx54;Ddx52;Rpl26;Celf4;Isy1;…	GOBP	CELLULAR_RESPONSE_TO_TYPE_II_INTERFERON	1.91682	1.45858e-05	0.00178638	Rpl13a;Tnf;Zyx;Myo1c;Rab43;Gbp9;Capg;Vamp3;Evl;Med1;Stat1;Tlr2;Stx11;Rab11fip5;Kif5b;Trp53;Gbp5;Acod1;Tlr4;Cdc42;Gbp3;Vamp4;Rab20;Il12rb1;Sirpa;Irgm1;Gbp2;Stxbp1;Ccl17;Parp14;Ccl22;Gbp4;Casp1;Ccl3;Jak2;Cdc37;Irgm2;Ccl4;H2-Ab1;Irf1;Parp9;Vamp8;Gbp7;Cd47;Ccl5;Cx3cl1;Actg1;Gsn;Igtp;Rab7b
GOBP	AEROBIC_RESPIRATION	1.90526	5.97426e-07	0.000181332	Ide;Chchd10;Uqcc3;Macroh2a1;Mtfr1;Uqcc2;Nop53;Uqcrq;Uqcr11;Atp5e;Tnf;Pde2a;Ndufa2;Uqcrh;Actn3;Atp5h;Mtfr1l;Ndufb7;Cycs;Ndufb10;Ndufa3;Myc;Dlst;Cyc1;Ndufb11;Cox8a;Atp5j;Uqcr10;Cs;Ndufa8;Ndufa6;Ppif;Cox7a2l;Ndufv3;Ndufb3;Coa6;Atp5d;Antkmt;Slc25a33;Dlat;Atp5k;Cox7b;Sdhb;Iscu;Uqcrb;Arl2;Ndufs4;Mtch2;Ndufa11;Ndufb8;Nupr1;Trpv4;Cox5b;Atp5pb;Cox4i1;Bnip3;Coq7;Cox5a;Atp5b;Pink1;Ndufa1;Ndufb9;Cox7c;Cdk1;B…	GOBP	RESPONSE_TO_REACTIVE_OXYGEN_SPECIES	1.91472	8.18671e-07	0.000259779	Prdx3;Ptprn;Capn1;Sod2;Prkca;Ptprk;Rps3;Prdx2;Akr1b3;Mpo;Hdac6;Fos;Prdx1;Cyp11a1;Ppp2cb;Mmp9;Prkaa1;Ripk1;Egfr;Fbln5;Net1;Cfl1;Mpv17l2;Aldh3a2;Glrx2;Mmp3;Nox1;Rhob;Trp53;Lrrk2;Nos3;Fyn;Casp3;Pdgfra;Hk3;Anxa1;Plekha1;Mb;Tacr1;Foxp1;Edn1;Ppif;Hif1a;Sphk1;Sirpa;Gstp1;Sod1;Mmp2;Met;Btk;Gch1;Il6;Rnf146;Psap;Ddr2;Rela;Sqstm1;Chuk;Rack1;Nqo1;Ripk3;Ezh2;Nr4a3;Adam9;Tnfaip3;Prkcd;Axl;Foxo3;Mt3;Cryaa;Slc8a…
GOBP	PROTON_MOTIVE_FORCE_DRIVEN_ATP_SYNTHESIS	1.90515	0.000259254	0.0282789	Atp5l;Atp5e;Ndufa2;Atp5h;Ndufb7;Ndufb10;Ndufa3;Ndufb11;Atp5j;Ndufa8;Ndufa6;Ndufv3;Ndufb3;Atp5d;Antkmt;Atp5k;Sdhb;Ndufs4;Ndufa11;Ndufb8;Atp5g3;Atp5pb;Atp5b;Ndufa1;Ndufb9;Atp5g1;Ndufs6;Ndufc1	GOBP	RIBOSOME_ASSEMBLY	1.91227	0.000109682	0.00814562	Rps27;Rplp0;Eif6;Rpl11;Rpsa;Rps6;Nop53;Rpl10;Rps19;Rpl24;Rpl6;Rps5;Mpv17l2;Rpl23a;Fau;Rps15;Rps25;Rps28;Sbds;Mrpl20
GOCC	PROTEASOME_ACCESSORY_COMPLEX	1.90412	0.000362998	0.0356914	Psmd5;Psmc4;Psmd13;Psmc3;Psmd7;Psmd11;Adrm1;Psmd1;Psmd3;Psmd8;Psmd2;Psmc5;Psmc1	GOBP	NEGATIVE_REGULATION_OF_TYPE_I_INTERFERON_PRODUCTION	1.90898	0.000490795	0.0217339	Nlrc3;Ptprs;Rnf125;Relb;Nploc4;Peli3;Acod1;Gbp3;Dhx58;Rel;Sirpa;Irgm1;Yy1;Ufd1;Cactin;Gbp4;Irgm2;Gbp7;Xaf1;Ilrun;Igtp;Tyrobp
GOBP	MITOCHONDRIAL_ELECTRON_TRANSPORT_UBIQUINOL_TO_CYTOCHROME_C	1.89788	0.000528795	0.0479418	Uqcc3;Uqcrq;Uqcr11;Uqcrh;Cycs;Cyc1;Uqcr10;Uqcrb	GOBP	RIBOSOMAL_LARGE_SUBUNIT_BIOGENESIS	1.90147	0.000125842	0.00896429	Rplp0;Eif6;Rpl7l1;Rpl11;Nop53;Rpl10;Nsa2;Rpl14;Rpl35;Rpl35a;Rpl7a;Rpl24;Rpl26;Rpl6;Rpl23a;Nhp2;Noc2l
GOMF	STRUCTURAL_CONSTITUENT_OF_CHROMATIN	1.88665	0.000343744	0.0347779	H1f2;Macroh2a1;H4c9;H2aj;Hmga1;H3f3a;H4c18;H2bc21;H4c2;H1f1;H4c3;H2ac20;H1f5;H4c1;H4c8;H4c14;H1f4;Hp1bp3;H2bc22;H2bc9;H4c11;H2bc12;H4c12;H4c4;H2bc3;H4c17;H4c6;H2ax;H2bc14;H2ac15;H2ac12;H2az1;H1f3	GOCC	MYELIN_SHEATH	1.89776	5.75029e-07	0.000191156	Prdx3;Pacsin1;Jam3;Sod2;Actr1a;Vdac2;Nme2;Rps27a;Slc25a3;Prkci;Prxl2b;Prdx2;Tkt;Akr1b3;Pebp1;Cldn5;Eef1a1;Prdx1;Calm3;Ckb;Tuba1b;Myo1d;Atp1a3;Tspan2;Slc25a4;Pdha1;Llgl1;Dlst;Atp5h;Atp6v1a;Slc25a5;Hspa9;Ckmt1;Pkm;Ehd1;Plec;Cdc42;Hspa2;Tubb4b;Ppia;Eef1a2;Pdcd6ip;Pten;Atp1b1;Ehd3;Sptan1;Dlat;Sod1;Atp6v1b2;Stxbp1;Glul;Msn;Cycs
GOBP	REGULATION_OF_STEROID_BIOSYNTHETIC_PROCESS	1.86132	9.03175e-05	0.013251	Star;Ces1a;Cyp17a1;Dhcr7;Adora2b;Tnf;Dhh;Nr1d1;Insig1;Fdps	HALLMARK	INTERFERON_GAMMA_RESPONSE	1.89665	1.8493e-06	0.000430332	Sod2;Ogfr;Socs3;Cd38;Tdrd7;Mthfd2;Znfx1;Vamp5;St8sia4;Ptpn1;Ifi44;Pde4b;Slc25a28;Arl4a;Ifit3;Oasl1;Ripk1;Irf7;Stat1;Cd274;Helz2;Lcp2;Zbp1;Itgb7;Usp18;Il15ra;Rnf213;Gbp3;Casp8;Casp3;Lats2;Dhx58;Tnfaip2;Pml;Stat4;Selp;Hif1a;Nfkb1;Rtp4;Herc6;Sppl2a;Parp12;Ifitm2;Ly6e;Rbck1;Icam1;Gch1;Ifit2;Ifitm3;Il6;Isg15;Epsti1;H2-Aa;Cd74;Stat3;Parp14;Psmb10;Ncoa3;Casp1;Cd40;Il10ra;Jak2;Oas3;Irf1;Btg1;Txnip;Samd9l…
GOBP	KERATINOCYTE_DIFFERENTIATION	1.85006	1.89399e-05	0.00367276	Sprr2h;Sprr2g;Foxn1;Bcr;Sprr1a;Macroh2a1;Epha2;Sprr2d;Krt7;Etv4;Cyp26b1;Cdsn;Psap;Hoxa7;Slc39a2;Tmem79;Tgfb2;Med1;Krt14;Nfkbiz;Grhl1;Ezh2;Zfp36l1;Krt10;Palld;Sgpp1;Rock1;Sprr2f;Plec;Krt79;Ppl;Casp3;Cd109;Ptgs1	GOBP	NEGATIVE_REGULATION_OF_PROTEIN_CONTAINING_COMPLEX_ASSEMBLY	1.89084	1.66261e-06	0.00040023	Nlrc3;Ptger4;Capn1;Dbnl;Jam3;Arhgef7;Twf1;Rpl13a;Vdac2;Pecam1;Ssh2;Capza2;Nop53;Zdhhc12;Flii;Svip;Ankrd27;Hdac6;Lcmt1;Capg;Pfn2;Ssh1;Evl;Cptp;Sgk1;Add2;Dact1;Dmtn;Hmgb1;Cfl1;Eps8;Tlr2;Tmsb4x;Capzb;Cdc42;Tpm1;Eif4ebp1;Sptb;Tbcd;Sptbn1;Sptan1;Mapre1;Scin;Irgm1;Trim30a;Stxbp1;Inpp5j;Vill;Tmod1;Myadm;Carmil2;Kank2
GOBP	PROTEIN_RNA_COMPLEX_ORGANIZATION	1.84263	3.38609e-06	0.000875493	Eif6;Rpl13a;Rpl11;Rpl24;Rpl10;Snrpf;Mrpl20;Rplp0;Rps6;Nop53;Fau;Rps27;Rps28;Snrpb;Rpsa;Denr;Rpl38;Rpl6;Rps25;Rps15;Rpl23a;Ago1;Rps19;Rps5;Gemin5;Kif5b;Naf1;Klc1;Celf4;Isy1;Snrpd2;Mrto4;Mrps7;Tssc4;Snrpc;Eif5;Rrp7a;Rps14;Nle1;Eif2s3x;Taf9;Sf3a2;Gemin7;Rpf2;Strap	GOBP	POSITIVE_REGULATION_OF_MEMBRANE_PERMEABILITY	1.88581	0.00137151	0.0412017	Jam3;Vdac2;Gclc;Bcl2l11;Zfp13;Bbc3;Gsk3a;Ier3;Slc9a1;Slc25a4;Slc25a5;Slc35f6;Trp53;Mul1;Ppif;Eya2;Bak1
GOBP	APICAL_JUNCTION_ASSEMBLY	1.82939	0.000457963	0.0444033	Micall2;Rab13;Epha2;Pecam1;Rps6;Esam;Wnt11;Tnf;Cldn10;Cldn5;Afdn;Alox12b;Aloxe3;Myo1c;Rhoc;Cldn3	GOBP	LEUKOCYTE_TETHERING_OR_ROLLING	1.88485	0.00110455	0.0347335	Spn;Capn1;Gcnt1;Tnf;Chst2;Fut4;Add2;Madcam1;Golph3;Ptafr;Jam2;Itgb7;Selp;Rock1
GOBP	REGULATION_OF_MEMBRANE_PERMEABILITY	1.80516	0.000296829	0.0308588	Jam3;Vdac2;Chchd10;Ier3;Gclc;Dynlt1b;Zfp13;Cldn3;Tjp2;Gsk3a;Rhot2;Mul1;Bbc3;Slc25a4;Slc25a5;Rasip1;Bcl2l2;Ppif;Bcl2l11;Slc35f6;Bak1;Slc9a1;Trp53;Bax;Pdcd6ip	GOBP	NON_CANONICAL_NF_KAPPAB_SIGNAL_TRANSDUCTION	1.88295	1.78236e-05	0.00210893	Nlrc3;Capn1;Card10;Nfkb2;Rps3;Traf4;Tnf;Adgrg3;Relb;Zfp91;Tirap;Prdx1;Trip6;Litaf;Ripk1;Lims1;Egfr;Hmgb1;Tlr2;Amfr;Tcim;Tlr4;Tlr7;Nod2;Edn1;Sphk1;Rel;Nfkb1;Rhoa;Terf2ip;Cyld;App;Rbck1;Irak1;Zc3h12a;Hdac7;Tlr9;Ppm1a;Tlr3;Rela;Grem1;Chuk;Nol3;Ago1;Adipor1
GOCC	RESPIRASOME	1.79953	0.000207693	0.0237689	Uqcc3;Uqcrq;Uqcr11;Ndufa2;Uqcrh;Ndufb7;Ndufb11b;Ndufb10;Ndufa3;Cox6b2;Rab5if;Cyc1;Ndufb11;Cox8a;Uqcr10;Ndufa8;Ndufa6;Cox7a2l;Ndufv3;Ndufb3;Coa6;Cox6b1;Cox7b;Sdhb;Uqcrb;Ndufs4;Ndufa11;Ndufb8;Cox6c;Cox5b;Cox4i1;Ttc19;Higd1a;Cox5a;Ndufa1;Ndufb9;Cox7c;Ndufs6;Ndufa4;Ndufc1	GOCC	ATPASE_DEPENDENT_TRANSMEMBRANE_TRANSPORT_COMPLEX	1.88181	0.00111029	0.0347575	Atp1b2;Atp1a3;Slc9a1;Atp1b1;Atp2a2;Atp1b3
GOCC	INNER_MITOCHONDRIAL_MEMBRANE_PROTEIN_COMPLEX	1.7868	5.64607e-05	0.00916633	Atp5l;Chchd10;Uqcc3;Atp5mpl;Uqcrq;Uqcr11;Smdt1;Atp5e;Ndufa2;Uqcrh;Atp5h;Ndufb7;Ndufb11b;Ndufb10;Ndufa3;Timm17a;Cyc1;Ndufb11;Cox8a;Atp5j;Uqcr10;Ndufa8;Romo1;Ndufa6;Micos10;Cox7a2l;Ndufv3;Ndufb3;Atp5d;Cox6b1;Atp5k;Cox7b;Sdhb;Uqcrb;Timm10;Ndufs4;Ndufa11;Ndufb8;Grpel1;Cox6c;Atp5g3;Cox5b;Atp5pb;Cox4i1;Cox5a;Atp5b;Ndufa1;Ndufb9;Cox7c;Atp5g1;Pam16;Chchd3;Timm50	GOBP	POSITIVE_REGULATION_OF_LEUKOCYTE_TETHERING_OR_ROLLING	1.87994	0.000889916	0.0295833	Capn1;Gcnt1;Chst2;Fut4;Ptafr;Selp
GOBP	STEROID_BIOSYNTHETIC_PROCESS	1.78121	1.96948e-05	0.00369881	Hsd3b6;Star;Scarb1;Ces1a;Cyp17a1;Dhcr7;Fdx1;Adora2b;Mvk;Tnf;Dhh;Nr1d1;Insig1;Fdps;Cyb5r3;Ebp;Cyp51;Cyp11a1;Pmvk;Prkaa1;Med1;Idi1;Bmpr1b;Egr1;Cftr;Armc5;Msmo1;Cyp27a1;Srebf2;Cyp11b1	GOBP	VASCULAR_WOUND_HEALING	1.87821	0.00147013	0.0425185	Slc12a2;Tnf;Tafa5;Alox5;Npr2;Hif1a;Smoc2;Xbp1;Serpine1
GOCC	ORGANELLAR_RIBOSOME	1.78053	0.000523419	0.0479418	Mrpl20;Mrpl53;Mrps21;Mrpl34;Mpv17l2;Mrpl43;Mrpl18;Mrps15;Mrpl17;Mrps24;Mrpl40;Mrpl51;Chchd1;Mrpl9;Mrps25;Mrpl58;Aurkaip1;Mrps11;Mrps7;Mrpl12;Mrps17;Mrpl27;Mrpl28;Mrpl32;Mrps5;Mrpl47;Mrpl49;Mrps28;Mrpl37;Mrpl11;Mrpl19;Mrps16;Mrpl22;Mrpl45;Mrpl46;Mrpl16	GOBP	B_CELL_PROLIFERATION	1.87697	0.0001649	0.0109635	Pkn1;Cd38;Tirap;Bst1;Lyn;Shb;Mef2c;Ctps;Ifnk;Inpp5d;Tlr4;Ifne;Casp3;Pten;Nckap1l;Tnfrsf21;Btk;Slc39a10;Chrnb2;Cd74;Fosl2;Tlr9;Cd40;Bmi1;Cdkn1a;Prkcd;Tcf3;Ticam1;Tyrobp;Tnfsf13b;Clcf1;Sash3;Il7r;Lef1;Cd180;Cd81
GOBP	RRNA_METABOLIC_PROCESS	1.76508	1.45591e-06	0.000406547	Eif6;Mars1;Rpl7l1;Rpl7a;Rpl11;Nsa2;Macroh2a1;Rps6;Nop53;Rps27;Wdr55;Rps28;Rpl35a;Trir;Rpl14;Exosc4;Rps8;Rpl35;Rrp1;Rps21;Ubtf;Rps25;Rps15;Sbds;Ncl;C1d;Rps7;Rrp9;Pa2g4;Pop5;Wdr46;Fbl;Rps19;Nhp2;Pwp1;Ddx21;Rpl27;Utp14b;Naf1;Rps17;Ddx54;Ddx52;Rpl26;Rpl10a;Utp3;Mrto4;Rpl7;Dkc1;Rrp7a;Ebna1bp2;Utp18;Trp53;Rrp12;Tent4b;Rpf2;Wdr36;Mak16;Tbl3;Rps24;Riok3;Rbfa;Npm1;Rrp15;Rpusd2;Exosc2;Bop1;Ftsj3;Kat2b;Rps1…	GOBP	INTERLEUKIN_17_PRODUCTION	1.87689	0.000971428	0.0319884	Osm;Ccn1;Ly9;Tlr2;Arid5a;Tlr4;Nod2;Nckap1l;Sphk1;Btk;Il23a;Il6;Arg2;Jak2;Tnfsf4;Zbtb7b
HALLMARK	OXIDATIVE_PHOSPHORYLATION	1.75276	1.58528e-05	0.00316195	Prdx3;Fdx1;Vdac2;Hccs;Slc25a3;Mrpl34;Timm13;Uqcrq;Uqcr11;Atp5e;Timm8b;Cyb5a;Atp6v0c;Mrps15;Ndufa2;Uqcrh;Atp5h;Cyb5r3;Atp6v1d;Mfn2;Ndufb7;Ndufa3;Slc25a20;Rhot2;Gpx4;Timm17a;Atp6v1e1;Slc25a4;Dlst;Cyc1;Cox8a;Atp5j;Slc25a5;Uqcr10;Oat;Cs;Ndufa8;Abcb7;Ndufa6;Mrps11;Cox7a2l;Hspa9;Ndufb3;Atp5d;Dlat;Atp6v0b;Bax;Cox6b1;Atp5k;Atp6v1f;Cox7b;Atp1b1;Sdhb;Hsd17b10;Iscu;Uqcrb;Timm10;Ndufs4;Atp6v1h;Tomm22;Glud1;A…	GOBP	ALCOHOL_BIOSYNTHETIC_PROCESS	1.8765	7.86125e-06	0.00127626	Ces1a;Dhcr7;Mvk;Akr1b3;Cyp51;Insig1;Fdps;Idi1;Isyna1;Sptlc2;Cyp11b1;Ebp;Srebf2;Prkaa1;Pmvk;Ptafr;Cyb5r3;Msmo1;Bmp2;Spr;Cyp27a1;Wnt4;Sphk1;Nfkb1;Pgp;Sod1;Mvd;Asah1;Gch1;Pcbd2;Abca2;Dhcr24;Plek;Cacna1h;Nsdhl;Cftr;Qdpr;Myh9;Ip6k3;Nus1;Bmp6;Fgf2;Scp2;G6pdx;Lipa;Dkk3;H6pd;Sc5d;Insig2;Plcg1;Ip6k1;Lss;Itpkc;P2ry6;Pou1f1;Acer3;Ipmk;Sptlc1;Hmgcs1;Acer2;Ppip5k1;Abcg4;Sptssa;Ippk;Plcd1;Gfi1;Pck2;Lbr
HALLMARK	TNFA_SIGNALING_VIA_NFKB	1.7423	2.01339e-05	0.00369881	Tubb2a;Ptger4;Sod2;Fosl1;Socs3;Ccn1;Ptpre;Cxcl2;Klf10;Csf1;Fos;Ier3;Maff;Yrdc;Pde4b;Nfkb2;Tnf;Phlda1;Junb;Map2k3;Ier5;Litaf;Dusp5;Slc2a3;Sgk1;Dusp4;Dusp1;Gfpt2;Relb;Rnf19b;Bhlhe40;Myc;Mxd1;Fut4;Spsb1;Serpine1;Sphk1;Fosb;Egr1;Serpinb8;Trip10;Eif1;Gch1;Ldlr;Cxcl1;Klf9;Hes1;Cebpd;Il6st;Edn1;Abca1;Rhob;Lif;Gadd45a;Tnfaip2;Ier2;Sat1;Sqstm1;Snn;Ppp1r15a;Map3k8;Il1b;Klf6;Marcks;Cdkn1a;Clcf1;Serpinb2	GOBP	ACTIVATION_OF_INNATE_IMMUNE_RESPONSE	1.87638	8.21525e-08	4.09648e-05	Nlrc3;Ptprs;Rnf125;Ipo5;Pik3ap1;Tnf;Tlr8;Rtn4;Nop53;Znfx1;Zdhhc12;Kcnj8;Tirap;Ifi204;Mfhas1;Fosl1;Cd14;Tmem126a;Nploc4;Oasl1;Nr1d1;Cptp;Lyn;Ifi213;Rps6ka3;Irf7;Hmgb1;Flot1;Peli3;Tlr2;Mapkapk2;Slc15a3;Zbp1;Bcl10;Ifi209;Ifi208;Irak3;Gbp5;Acod1;Tlr4;Klri2;Tlr7;Gbp3;Nod2;Trim30d;Dhx58;Trim5;Nek7;Appl1;Tifa;Sting1;Ifi211;Klrd1;Irgm1;Gbp2;Klrk1;Trim30a;Btk;App;Irak1;Clec4n;Prkd1;Cd300ld3;Ufd1;Sarm1;Tre…
GOCC	PEPTIDASE_COMPLEX	1.70671	0.000356205	0.0355238	Ide;Capns1;Psma7;Psmd5;Psmc4;Psmd13;Rad23a;Psmc3;Psmd7;Psmd11;Psmb5;Taf10;Adrm1;Psmd1;Dnajb2;Thbd;Psmd3;Psmd8;Capn2;Psmd2;Psmc5;Uchl5;Zfand2b;Psme4;Psmc1;Psmb7;Taf9;Psmb3;Psmb4;Sf3b5;Usp25;Htra2;Psmc6;Gpaa1;Kat2b;Atxn7l3;Psma4	GOBP	HYPOTHALAMUS_DEVELOPMENT	1.87257	0.00151643	0.0430334	Plxna1;Nrp2;Hap1;Ctnnb1;Sema3e;Uqcrq
GOBP	CELLULAR_RESPIRATION	1.69483	8.78592e-06	0.00197853	Ide;Sod2;Chchd10;Uqcc3;Macroh2a1;Mtfr1;Uqcc2;Nop53;Uqcrq;Prelid1;Uqcr11;Atp5e;Tnf;Gpd1;Pde2a;Ndufa2;Uqcrh;Actn3;Atp5h;Mtfr1l;Coq10b;Mfn2;Ndufb7;Cycs;Ndufb10;Ndufa3;Myc;Dlst;Cyc1;Ndufb11;Cox8a;Atp5j;Uqcr10;Cs;Ndufa8;Ndufa6;Ppif;Cox7a2l;Ndufv3;Ndufb3;Coa6;Atp5d;Antkmt;Slc25a33;Dlat;Plec;Bax;Atp5k;Cox7b;Sdhb;Iscu;Uqcrb;Arl2;Ndufs4;Nfatc3;Mtch2;Ndufa11;Ndufb8;Nupr1;Trpv4;Cox5b;Atp5pb;Cox4i1;Bnip3;Coq…	GOBP	STEROID_BIOSYNTHETIC_PROCESS	1.87244	7.1211e-06	0.0012125	Star;Hsd3b6;Scarb1;Cyp17a1;Ces1a;Adora2b;Dhcr7;Tnf;Mvk;Cyp51;Insig1;Fdps;Cyp11a1;Idi1;Fdx1;Nr1d1;Cyp11b1;Ebp;Srebf2;Prkaa1;Med1;Pmvk;Dhh;Cyb5r3;Msmo1;Bmp2;Egr1;Dhrs11;Bmpr1b;Armc5;Cyp27a1;Wnt4;Hsd17b12;Hsd17b10;Nfkb1;Igf1;Sod1;Mvd;Cyb5r1;Pbx1;Asah1
GOBP	CELL_CELL_JUNCTION_ASSEMBLY	1.66715	0.000484334	0.0456911	Micall2;Pkp3;Rab13;Hopx;Jam3;Zfp703;Arvcf;Epha2;Pecam1;Pkp1;Rps6;Esam;Wnt11;Tnf;Cldn10;Cldn5;Afdn;Alox12b;Cdh13;Aloxe3;Myo1c;Rhoc;Cldn3;Ctnnb1;Cldn12;Prkca;Actg1;Ocel1	GOBP	LIPOPOLYSACCHARIDE_MEDIATED_SIGNALING_PATHWAY	1.87217	0.000372855	0.0186048	Prkca;Prdx2;Cd14;Cd6;Lyn;Stat1;Bcl10;Nos3;Acod1;Tlr4;Trim30d;Trim5;Trim30a;Irak1;Cactin;Bmp6;Tnfaip3;Cx3cl1;Ticam1;Cd180;Mtdh;Malt1;Lbp;Mapk14;Nfkbil1;Mapk3;Trim12a
GOCC	MITOCHONDRIAL_PROTEIN_CONTAINING_COMPLEX	1.66686	4.94323e-06	0.00115029	Atp5l;Mrpl20;Chchd10;Uqcc3;Mrpl53;Mrps21;Mrpl34;Timm13;Tomm20;Atp5mpl;Uqcrq;Uqcr11;Mpv17l2;Smdt1;Atp5e;Mrpl43;Mrpl18;Mrps15;Ndufa2;Nfs1;Uqcrh;Atp5h;Ndufb7;Mrpl17;Ndufb11b;Bckdk;Ndufb10;Ndufa3;Tomm5;Mrps24;Mrpl40;Timm17a;Mrpl51;Slc25a4;Chchd1;Cyc1;Ndufb11;Cox8a;Atp5j;Slc25a5;Mrpl9;Uqcr10;Mrps25;Ndufa8;Romo1;Mrpl58;Ndufa6;Micos10;Aurkaip1;Mrps11;Ppif;Cox7a2l;Ndufv3;Ndufb3;Atp5d;Mrps7;Dlat;Mrpl12;Mr…	GOBP	POSITIVE_REGULATION_OF_SPROUTING_ANGIOGENESIS	1.86637	0.0018268	0.0492389	S100a1;Hmgb1;Pkm;Smad1;Jcad;Hif1a;Klf4;Tnn;Fgf2
GOBP	RESPONSE_TO_REACTIVE_OXYGEN_SPECIES	1.61398	0.000241896	0.0268043	Prdx3;Ptprn;Capn1;Rps3;Sod2;Hdac6;Fos;Mt3;Plekha1;Mmp3;Mpv17l2;Akr1b3;Psap;Net1;Ppp2cb;Prdx2;Lrrk2;Ptprk;Egfr;Cfl1;Glrx2;Prkca;Cyp11a1;Mpo;Prkaa1;Pdgfra;Mb;Sphk1;Oser1;Gstp1;Hmox1;Prdx1;Mmp2;Romo1;Gch1;Ezh2;Nos3;Ppif;Fbln5;Aldh3a2;Edn1;Ripk1;Trp53;Rhob;Lcn2;Nqo1;Casp3;Sqstm1;Tacr1;Lck;Chuk;Txndc2;Lig1;Cryaa;Mmp9;Rnf146;Gpx1;Mapk13;Rack1;Apex1;Plk3;Sod1;Hyal1;Anxa1;Prkcd;Mapk9;Bnip3	GOCC	CELL_TRAILING_EDGE	1.86151	0.00144007	0.0422399	Spn;Bst1;Icam2;Flot2;Flot1;Prickle1;Msn;Myh9
HALLMARK	P53_PATHWAY	1.54389	0.000478956	0.0456911	Procr;Mknk2;Hras;Fdxr;S100a4;Rps12;Ptpre;Traf4;H1f2;Tm7sf3;Epha2;Abcc5;Fos;Ier3;Rpl18;Tax1bp3;Rap2b;Cdkn2b;Rpl36;Pcna;Hint1;Cdh13;Ier5;H2aj;Pdgfa;Serpinb5;Tchh;Apaf1;Rhbdf2;Itgb4;Clca2;Rnf19b;Klk8;Mxd1;App;Hspa4l;Sphk1;Rad9a;Hmox1;Ctsd;Zmat3;Phlda3;Zfp36l1;Tm4sf1;Bak1;Ddit4;Mdm2;Trp53;Bax;Lif;Gadd45a;Prkab1;Sat1;Ppp1r15a;Iscu;Vamp8;Ccng1;Aen;Tspyl2;S100a10;Cdkn1a;Ctsf;Tpd52l1;Rgs16;Irak1;Rack1;Nu…	GOBP	REGULATION_OF_B_CELL_PROLIFERATION	1.85879	0.000540516	0.0225949	Pkn1;Cd38;Tirap;Bst1;Lyn;Mef2c;Inpp5d;Tlr4;Casp3;Pten;Nckap1l;Tnfrsf21;Btk;Slc39a10;Chrnb2;Cd74;Tlr9;Cd40;Bmi1;Cdkn1a;Tcf3;Ticam1;Tyrobp;Tnfsf13b;Clcf1;Sash3;Cd81;Rc3h1
GOBP	RESPONSE_TO_MOLECULE_OF_BACTERIAL_ORIGIN	1.49945	9.70184e-05	0.0135457	Scarb1;Prdx3;Nlrc3;Slc12a2;Ptger4;Adm;Git1;Rpl13a;Bcr;Cxcl2;Cd6;Ppard;Pde4b;Ptafr;Ncf2;Tnf;Tirap;Acod1;Map2k3;Pde2a;Nr1d1;Cd274;Litaf;Prdx2;Slpi;Mir29b-1;Ptger1;Cd14;Tnfrsf11a;Acp5;Prkca;Hmgb1;Bdkrb1;Ncl;Nfkbiz;Serpine1;Gstp1;Ankrd1;Aicda;Gch1;Cxcl1;Tnfrsf1b;Mapkapk2;Nos3;Arid5a;Abr;Kcnj8;Cactin;Cdk4;Abca1;Pdcd1lg2;Nqo1;Sbno2;Map2k7;Rps6ka3;Il1b;Trim5;Chuk;Plscr3;Smad6;Irak1;Tcf3;Lyn;Cd24a;Fosl2;…	GOBP	NEGATIVE_REGULATION_OF_ACTIN_FILAMENT_POLYMERIZATION	1.85063	0.00048633	0.0217339	Capn1;Dbnl;Twf1;Pecam1;Ssh2;Capza2;Flii;Capg;Pfn2;Ssh1;Evl;Add2;Dmtn;Cfl1;Eps8;Tlr2;Tmsb4x;Capzb;Tpm1;Sptb;Sptbn1;Sptan1;Scin;Vill;Tmod1;Myadm;Carmil2;Kank2
GOBP	GENERATION_OF_PRECURSOR_METABOLITES_AND_ENERGY	1.41398	0.000138297	0.0174293	Pfkl;Ide;Ppp1r3d;Vgf;Eif6;Git1;Taldo1;Sod2;Fdx1;Esrrb;Chchd10;Uqcc3;Macroh2a1;Mtfr1;Uqcc2;Ier3;Mt3;Nop53;Uqcrq;Prelid1;Uqcr11;Tkt;Atp5e;Tnf;Gpd1;Pde2a;Nr1d1;Foxk2;Ndufa2;Uqcrh;Myo5a;Actn3;Atp5h;Mtfr1l;Alox5;Pygb;Coq10b;Mfn2;Ndufb7;Prps1;Cycs;Prkaa1;Ndufb10;Ndufa3;Hmgb1;Zbtb7a;Gsk3a;Myc;Tigar;Pfkfb2;Pgk1;App;Dlst;Cyc1;Ndufb11;Cox8a;Atp5j;Uqcr10;Pkm;Ppp1r2;Pgd;Adgrf1;Cavin3;Cs;Galt;Ndufa8;Ndufa6;So…	GOBP	REGULATION_OF_PROTEIN_DEPOLYMERIZATION	1.84997	0.000333396	0.0172403	Dbnl;Twf1;Shroom2;Capza2;Flii;Hdac6;Cfl2;Capg;Clasp1;Evl;Mid1;Add2;Dmtn;Cfl1;Eps8;Trpv4;Capzb;Cib1;Mid1ip1;Map1s;Tpm1;Sptb;Sh3bp1;Sptbn1;Spef1;Sptan1;Scin;Vill;Tmod1;Carmil2;Clasp2;Plek;Nes;Fgf13;Swap70;Add3;Map1b;Myh9;Nav3;Capza1;Gsn;Mtpn;Pik3ca;Apc;Dstn;Cracd;Rdx;Hdgfl3;Ttbk2;Spta1
GOBP	NEGATIVE_REGULATION_OF_TRANSPORT	1.40913	9.30095e-05	0.013251	Pfkl;Hsd3b6;Prom2;Bin1;Osm;Pacsin1;Hrc;Il1rn;Nmu;Ptger4;Nmb;Cd200;Bcr;Oaz1;Entpd1;Yrdc;Kcne3;Tnf;Igfbp3;Ankrd27;Atf4;Insig1;Kcnq1;Smim6;Ankrd13b;Camk2d;Myo5a;Lgals3;Yod1;Adra2a;Cyfip1;Ube2g2;Ffar4;Pea15a;Lrrk2;Dmtn;Tgfb2;Rab33b;Cyp51;Rab7;Cttnbp2nl;Rhbdf2;Prkca;Hmgb1;1810037I17Rik;Gsto1;Gsk3a;Myc;Slc43a1;Klf7;Ube2j1;Calm3;Atp5j;Hmox1;Nrg1;Chga;Ufm1;Usp2;Sfrp4;Sh2b2;Vamp3;Map1b;Gabbr1;Tnfrsf1b;Rab…	GOBP	FRUCTOSE_6_PHOSPHATE_METABOLIC_PROCESS	1.84915	0.00148874	0.0425937	Pfkl;Taldo1;Gfpt2;Hk3
GOCC	CELL_LEADING_EDGE	1.4054	0.000135035	0.0174293	Fgd1;Pacsin1;Rab13;Shisa6;Tubg1;Rps3;Exoc8;Gdpd2;Arhgef7;Cttn;Dbnl;Hdac6;Adgre5;Nme2;Atp2b2;Pdlim7;Spata13;Shisa9;Epha2;Pecam1;Pabpc1;Dagla;Tpm1;Abl2;Dbn1;Plekha1;Coro1b;Coro1c;Sh3bgrl3;Dynlt1b;Brk1;Tirap;Cib1;S100a6;Atf4;Twf1;Flot1;Myo1c;Myo5a;Plekho1;Tnfrsf12a;Cyfip1;Arf1;Ctnnb1;Rnh1;Slc12a5;Ptprk;Egfr;Cfl1;Aif1l;Ssh1;Syne2;Itgb4;Frmd4b;Inpp5j;Ldb2;Itgb5;Plce1;Carmil2;Eps8;Pdpn;Ank1;Limk1;App;E…	GOBP	CELLULAR_EXTRAVASATION	1.84613	0.000226804	0.013418	Spn;Ptger4;Capn1;Jam3;Gcnt1;Fadd;Pecam1;Tnf;Jaml;Bcr;Chst2;Fut4;Abr;Add2;Madcam1;Golph3;Ptafr;Jam2;Itgb7;Cd177;Selp;Rock1;Sirpa
GOBP	INORGANIC_ION_HOMEOSTASIS	1.36212	0.000297501	0.0308588	Plch2;Hrc;Hephl1;Slc12a2;Inpp4b;Bola2;F2rl3;Mon1a;Ttc7;Sod2;Atp13a2;Ubash3b;Atp1b2;Ckb;Dbi;Slc30a3;Mt4;Atp2b2;Mt3;Disc1;Stim1;Kcne3;Smdt1;Slc31a2;Mt2;Mt1;Csrp3;Atf4;Casr;Tmtc2;Kcnq1;Tgm2;Hap1;Cib2;Camk2d;Fkbp1a;Myo5a;Sgk1;Atox1;Arf1;Slc12a5;Eif2ak1;Tgfb2;Mfn2;Myh7b;Scnn1g;Vapb;Prkca;Tfr2;Frrs1;Atp6v1a;Plce1;Gsto1;Marcksl1;Myc;Bdkrb1;Ank1;Ankrd9;Calm3;Bbc3;Ghitm;App;Prnp;Slc17a7;Hmox1;Kcna1;Chga;N…	GOCC	LAMELLAR_BODY	1.84576	0.00168191	0.0458617	Klk7;Smpd1;Krtdap;Rab7
GOCC	EXTERNAL_SIDE_OF_PLASMA_MEMBRANE	-1.48171	0.000142311	0.0174293	Psg16;Psg23;Psg21;Psg26;Psg17;Ceacam12;Ceacam14;Lifr;Psg28;Psg27;Psg19;Cxcl12;Psg25;Ceacam11;Flt3;Ceacam5;Il1r1;Astn1;Mill2;Izumo1r;Ceacam13;Gfra3;Ncam1;Cd36;Clec14a;Il2rg;Slc38a1;Rtbdn;Vtcn1;Scnn1b;Calr;Amot;Lepr;Ccr4;Bmpr1a;Gfra2;Stab2;Cxcr1;Cd3e;Enpp3;Cd83;Ceacam3;Lrp1;Gm4787;Ghr;Ackr2;Ceacam1;Clec2m;Adam4;Cd44;Serpina5;Itga4;Raet1d	GOBP	NEGATIVE_REGULATION_OF_ACTIN_FILAMENT_DEPOLYMERIZATION	1.84531	0.00108697	0.0346489	Dbnl;Twf1;Shroom2;Capza2;Flii;Capg;Evl;Add2;Dmtn;Cfl1;Eps8;Capzb;Tpm1;Sptb;Sptbn1;Sptan1;Scin;Vill;Tmod1;Carmil2;Swap70;Add3;Myh9;Capza1;Gsn;Mtpn;Pik3ca;Cracd;Rdx
GOBP	CILIUM_ORGANIZATION	-1.48174	0.000182015	0.0215364	Dync2h1;Cntrl;Wdr19;Tbc1d30;Nek1;Pibf1;Bbs4;Rpgrip1l;Ift122;Sdccag8;Cilk1;Dync2li1;Kif3a;Dnhd1;Ift88;Rfx3;Ift74;Ift172;Hspb11;Fbf1;Dnal1;Nme5;Mak;Htt;Stk36;Kif27;Rabl2;Tmem67;Fam149b;Arl13b;Cep350;Spag1;Mks1;Armc9;Tapt1;Cfap20;Onecut2;Dnah2;C2cd3;Iqcb1;Nme7;Dync2i1;Pcm1;Odf2l;Ccdc57;Tmem17;Rab11fip3;Alpk1;Ccdc13;Ttll5;Odad1;Armc2;Nphp3;Dnaaf6b;Wwtr1;Odad4;Cibar1;Ttc21a;Cep126;Ift20;Tctn1;Flna;Ccd…	GOBP	T_CELL_ACTIVATION_INVOLVED_IN_IMMUNE_RESPONSE	1.84474	7.70044e-05	0.00632432	Spn;Ptger4;Apbb1ip;Rps6;Relb;Eomes;Shb;Ly9;Hmgb1;Stx11;Ifnk;Rara;Hlx;Trp53;Ifne;Anxa1;Nckap1l;Batf;Stat4;Foxp1;Lgals3;Slfn2;Tmem98;Il23a;Icam1;Il6;Il6ra;Gadd45g;Cd74;Zc3h12a;Stat3;Clec4d;Myb;Irf1;Tnfsf4;Zbtb7b
GOBP	SMOOTHENED_SIGNALING_PATHWAY	-1.65896	0.000127399	0.0171034	Dync2h1;Rora;Wdr19;Rpgrip1l;Ift122;Rb1;Kif3a;Dyrk2;Ift88;Disp1;Ift172;Hspb11;Fgf9;Ttc23;Stk36;Sall3;Arl13b;Mks1;Armc9;Enpp1;Cd3e;C2cd3;Nme7;Zic3;Dlg5;Ptch1;Hspg2;Tmem17;Pax6;Cdk20;Serpine2;Gpc2;Cibar1;Ndp;Ift20;Kctd21;Tctn1;Kctd6;Ptchd1;Cluap1;Traf3ip1;Tctn3;Cenpj;Septin2;Nkx6-1;B9d1;Tmem231;Tubd1	GOCC	PROTON_TRANSPORTING_TWO_SECTOR_ATPASE_COMPLEX	1.84391	0.00109953	0.0347335	Atp5l;Atp5mpl;Atp5e;Atp6v0c;Atp5h;Atp6v1a;Atp6v0a4;Atp6v1d;Atp6v1e1;Atp6v1b2;Atp6v0a2;Atp6v0b;Atp6v1h;Atp6v0e;Atp6v0d2;Atp5d;Atp5b;Atp5g2;Atp6v1f;Tcirg1
GOBP	SPECIFICATION_OF_SYMMETRY	-1.72254	7.32025e-05	0.0111093	Invs;Dync2h1;Daam2;Cer1;Rpgrip1l;Dync2li1;Smad3;Kif3a;Ift88;Rfx3;Ift74;Disp1;Ift172;Lrp6;Smad2;Acvr1;Tmem67;Arl13b;Mks1;C2cd3;Nme7;Zic3;Tbx2;Alg5;Anks6;Tdgf1;Aida;Nphp3;Odad4;Acvr2a;Sostdc1;Dll1;Cep290;Cluap1;Ovol2;Ccdc39;Acvr2b	GOBP	NEGATIVE_REGULATION_OF_PROTEIN_POLYMERIZATION	1.83947	0.000329069	0.0171435	Capn1;Dbnl;Arhgef7;Twf1;Vdac2;Pecam1;Ssh2;Capza2;Flii;Capg;Pfn2;Ssh1;Evl;Sgk1;Add2;Dmtn;Cfl1;Eps8;Tlr2;Tmsb4x;Capzb;Tpm1;Sptb;Tbcd;Sptbn1;Sptan1;Mapre1;Scin;Inpp5j;Vill;Tmod1;Myadm;Carmil2;Kank2
GOBP	INTRACILIARY_TRANSPORT	-1.828	0.000203842	0.023717	Dync2h1;Wdr19;Ift122;Cilk1;Dync2li1;Ift88;Ift74;Ift172;Hspb11;Mak;Nme7;Dync2i1;Pcm1;Ttc21a;Ift20;Wdr35;Cluap1;Traf3ip1	GOMF	G_PROTEIN_ACTIVITY	1.83843	0.000652552	0.0251683	Hras;Rap2a;Rap2b;Rab1b;Rit1;Mras;Nras;Arf1;Rab27b;Rab7;Kras;Rasl11a;Rab4b;Gbp5;Cdc42;Irgm1;Gbp2;Rhoa;Rab11b;Irgm2;Rala;Igtp;Rab5c;Rab4a;Ran;Rasl10b;Rab2a;Arl8b;Rap1b;Arf6;Rab2b;Rab10
GOMF	2_OXOGLUTARATE_DEPENDENT_DIOXYGENASE_ACTIVITY	-1.84123	0.000156876	0.0188819	Kdm5b;Plod1;Kdm5a;P4ha1;Kdm4a;Phf8;Plod3;Fto;Hspbap1;P3h2;Kdm6b;P4ha2;Kdm1b;Kdm4c;Hr;Alkbh1;Kdm1a;Tet1;Ogfod1;Kdm4b;Phyhd1;Tet3;P4ha3;P3h1	GOCC	SMALL_SUBUNIT_PROCESSOME	1.83615	0.000306634	0.0164662	Rps27;Rps27a;Rps9;Rps6;Rps19;Rps12;Rps23;Rps11;Rps4x;Rps8;Rps5;Rps19bp1;Rps7;Rps3a1;Rps15a;Rrp9;Rps13;Rps28;Pno1
GOMF	HEPARAN_SULFATE_PROTEOGLYCAN_BINDING	-1.84277	0.000493414	0.045927	Psg23;Fbln7;Psg17;Slit1	GOBP	REGULATION_OF_PROTEIN_POLYMERIZATION	1.83509	4.39644e-06	0.000902692	Bin1;Capn1;Cyria;Dbnl;Arhgef7;Git1;Cdc42ep3;Twf1;Vdac2;Pecam1;Rps3;Dbn1;Cttn;Ssh2;Cyfip1;Capza2;Gm14137;Myo1c;Flii;Arpc5;Capg;Pfn2;Ssh1;Evl;Sgk1;Add2;Dmtn;Gda;Cfl1;Eps8;Tlr2;Nckap1;Tmsb4x;Arl2;Capzb;Tpm1;Hax1;Sptb;Tbcd;Mecp2;Nckap1l;Sptbn1;Esam;Sptan1;Mapre1;Scin;Rhoa;Cotl1;Met;Inpp5j;Vill;Tmod1;Myadm;Icam1;Carmil2;Kank2;Clasp2;Slain2;Pak1
GOMF	PEPTIDASE_ACTIVATOR_ACTIVITY_INVOLVED_IN_APOPTOTIC_PROCESS	-1.96763	3.12747e-05	0.00532509	Cts6;Cts3;Ctsm;Ctsq	GOMF	TRANSLATION_REGULATOR_ACTIVITY_NUCLEIC_ACID_BINDING	1.83459	0.00024197	0.0137864	Larp1;Eef2;Eif6;Gtpbp1;Eef1g;Eef1a1;Eif4b;Eef1d;Ctif;Eif3c;Eif2s3x;Cpeb2;Eif4e;Eif3f;Rara;Eif2b2;Eif3b;Eif4g2;Eif5a;Eif1ax;Etf1;Eef1a2;Gtpbp2;Eif5a2;Eif2b5;Eif4g3;Eif4e2;Cpeb1;Eif5;Mif4gd;Pura;Eif4g1;Mcts1;Paip1;Eif1;Eif4a1
						GOCC	PROTEASOME_COMPLEX	1.82683	0.000583144	0.023533	Ide;Psmc3;Psmd5;Psma7;Psmc4;Psmd11;Psmd8;Psmc6;Psmd1;Usp25;Psmd13;Prickle1;Rad23a;Psmd2;Psmd3;Psma8;Psmb10;Dnajb2;Zfand2b;Psma4;Adrm1;Psme4;Psmb8;Psmd7
						GOCC	ENDOPEPTIDASE_COMPLEX	1.82394	0.000161785	0.0108598	Ide;Capns1;Capn2;Psmc3;Psmd5;Psma7;Psmc4;Psmd11;Psmd8;Psmc6;Psmd1;Usp25;Psmd13;Prickle1;Rad23a;Psmd2;Psmd3;Psma8;Psmb10;Dnajb2;Zfand2b;Psma4;Adrm1;Psme4;Thbd;Psmb8;Psmd7;Htra2
						HALLMARK	CHOLESTEROL_HOMEOSTASIS	1.81962	0.000718506	0.0266803	Niban1;Dhcr7;Mvk;Ctnnb1;Cyp51;Antxr2;Trp53inp1;Fdps;Idi1;Tnfrsf12a;Cpeb2;Ebp;Srebf2;Pmvk;Ldlr;Gusb;Lgals3;Tmem97;Mvd;Abca2;Nfil3;Pcyt2;Gnai1;Gldc;Nsdhl;Aldoc;Errfi1;Trib3;Cd9;Actg1
						GOBP	REGULATION_OF_MITOCHONDRIAL_MEMBRANE_PERMEABILITY	1.81757	0.00133649	0.0406107	Vdac2;Gclc;Bcl2l11;Zfp13;Bbc3;Gsk3a;Ier3;Slc9a1;Slc25a4;Slc25a5;Slc35f6;Trp53;Mul1;Ppif;Eya2;Gimap5;Them4;Bak1;Plekhf1;Stat3;Mtch2;Nol3;Spg7;Gsk3b;Rhot2;Bad;Bnip3;Bcl2l2;Pmaip1;Moap1;Dynlt1b;Bid;Chchd10
						GOBP	ACTIN_POLYMERIZATION_OR_DEPOLYMERIZATION	1.81059	9.75264e-06	0.0014184	Bin1;Micall2;Capn1;Cyria;Dbnl;Cdc42ep3;Twf1;Pecam1;Shroom2;Dbn1;Cttn;Ssh2;Cyfip1;Capza2;Msrb1;Gm14137;Myo1c;Spire2;Flii;Arpc5;Cfl2;Mical1;Capg;Pfn2;Ssh1;Evl;Add2;Dmtn;Cfl1;Eps8;Tlr2;Nckap1;Tmsb4x;Spire1;Diaph1;Capzb;Tpm1;Hax1;Sptb;Nckap1l;Sh3bp1;Cit;Sptbn1;Esam;Sptan1;Scin;Rhoa;Cotl1;Vill;Tmod1;Myadm;Icam1;Carmil2;Kank2
						GOMF	STRUCTURAL_CONSTITUENT_OF_CYTOSKELETON	1.81028	0.00104318	0.0335597	Tubb2a;Dbnl;Tubg1;Tubb2b;Arpc5;Tubb6;Tuba1b;Add2;Arpc1b;Tubb5;Plec;Tpm1;Tubb4b;Sptb;Sptbn1;Ank2;Sprr2a1
						GOBP	POSITIVE_REGULATION_OF_ANIMAL_ORGAN_MORPHOGENESIS	1.80704	0.00156078	0.0439348	Sox8;Wnt11;Ctnnb1;Msx1;Cd34;Bmp2;Wnt2b;Csf1;Gdnf;Edn1;Wnt4;Fgf8;Hoxc11;Hoxd11;Fgf2;Stox1;Ar;Hoxa11;Fgf3;Six4;Robo1
						GOBP	AEROBIC_RESPIRATION	1.79927	9.44222e-06	0.00140247	Ide;Macroh2a1;Mtfr1;Tnf;Pde2a;Uqcc2;Nop53;Ndufb11;Atp5e;Actn3;Pdha1;Dlst;Atp5h;Mtfr1l;Arl2;Trpv4;Ndufa8;Cox7a2l;Ndufv3;Cyc1;Uqcc3;Idh1;Uqcrh;Ppif;Slc25a33;Hif1a;Dlat;Sdhb;Rhoa;Uqcr11;Cycs;Cbfa2t3;Mtch2;Ndufa2;Cs;Uqcr10;Cox8a;Slc25a23;Atp5d;Bdnf;Myc;Uqcrq;Atp5b;Coa6;Cox7b;Antkmt;Nupr1;Pink1;Ndufb5;Idh2;Ndufb4;Ndufa6;Sdhc;Bnip3
						GOBP	POSITIVE_REGULATION_OF_INTERLEUKIN_8_PRODUCTION	1.79431	0.00141341	0.0420068	Ptger4;Fadd;Tnf;Tlr8;Tirap;Cd14;Ripk1;Hmgb1;Tlr2;Bcl10;Tlr4;Lamtor5;Tlr7;Nod2;Il6;Cd74;Stat3;Tlr9;Tlr3;Rela;Syk;Serpine1
						GOBP	REGULATION_OF_ACTIN_FILAMENT_LENGTH	1.79272	2.59827e-05	0.00287913	Bin1;Capn1;Cyria;Dbnl;Cdc42ep3;Twf1;Pecam1;Shroom2;Dbn1;Cttn;Ssh2;Cyfip1;Capza2;Gm14137;Myo1c;Flii;Arpc5;Cfl2;Capg;Pfn2;Ssh1;Evl;Add2;Dmtn;Cfl1;Eps8;Tlr2;Nckap1;Tmsb4x;Capzb;Tpm1;Hax1;Sptb;Nckap1l;Sh3bp1;Cit;Sptbn1;Esam;Sptan1;Scin;Rhoa;Cotl1;Vill;Tmod1;Myadm;Icam1;Carmil2;Kank2
						GOBP	DETECTION_OF_CHEMICAL_STIMULUS	1.79106	0.000795757	0.0283207	Scarb1;Sod2;Stim1;Casr;Calm3;Eng;Rtp1;Tlr2;Tlr4;Nod2;Pkd1l3;Rtp4;Ssc5d;Tlr9;Gnat2
						GOBP	NEGATIVE_REGULATION_OF_MYELOID_LEUKOCYTE_DIFFERENTIATION	1.78833	0.0012599	0.0389175	Inpp4b;Ubash3b;Nme2;Ctnnb1;Lyn;C1qc;Clec2d;Rara;Inpp5d;Tnfrsf11b;Hoxa7;Cul4a;Prdm16;Fbn1;Tjp2;Runx1;Sfrp1;Myc;Lilra6;Lilrb4b;Tob2;Pirb;Nf1;Nme1;Pira2;Lilrb4a;Pilrb1
						GOBP	NEGATIVE_REGULATION_OF_PHOSPHATIDYLINOSITOL_3_KINASE_PROTEIN_KINASE_B_SIGNAL_TRANSDUCTION	1.78297	0.00127644	0.0392546	Nlrc3;Epha2;Nop53;Pik3ip1;Sh2b3;Mmp3;Cib1;Mul1;Cavin3;Lemd2;Pten;Plekha1;Dag1;Klf4;Xdh;Ppp2ca;Otud3;Rack1;Ppp2r1a;Phlda3;Mtm1;Dlg1;Flcn;Magi2;Btn2a2
						GOBP	APICAL_JUNCTION_ASSEMBLY	1.78141	0.000613299	0.0243874	Micall2;Rab13;Wnt11;Pecam1;Epha2;Tnf;Rps6;Myo1c;Cldn5;Afdn;Rhoc;Alox12b;Cldn3;Cldn10;Ocel1;Pdcd6ip;Tbcd;Esam;Rock1;Rhoa;Aloxe3;Cldn34c1
						GOBP	REGULATION_OF_CELLULAR_RESPIRATION	1.77954	0.00155806	0.0439348	Ide;Prelid1;Macroh2a1;Tnf;Pde2a;Uqcc2;Nop53;Mfn2;Actn3;Arl2;Trpv4;Cox7a2l;Prdm16;Ppif;Slc25a33;Hif1a;Rhoa
						GOBP	TYPE_I_INTERFERON_PRODUCTION	1.77812	8.43249e-05	0.00684503	Nlrc3;Ptprs;Rnf125;Tlr8;Relb;Arrdc4;Tirap;Cd14;Nploc4;Irf7;Stat1;Hmgb1;Flot1;Peli3;Tlr2;Nmb;Acod1;Tlr4;Tlr7;Gbp3;Dhx58;Sting1;Rel;Zbtb20;Sirpa;Irgm1;Yy1;Irak1;Ufd1;Isg15;Tlr9;Cactin;Tlr3;Gbp4;Chuk;Irgm2;Oas3;Irf1;Syk;Gbp7;Xaf1;Ilrun;Pola1;Igtp;Ticam1;Tyrobp;Oas2
						GOBP	NEGATIVE_REGULATION_OF_INFLAMMATORY_RESPONSE	1.77633	3.51435e-05	0.0036079	Spn;Nlrc3;Ptger4;Git1;Socs3;Pla2g5;Cd200;Mvk;Bcr;Rps19;Ppard;Mfhas1;Elf4;Abr;Alox5;Nr1d2;Nr1d1;Ets1;Ier3;Ldlr;Tnfaip8l2;Metrnl;Slc39a8;Acp5;Acod1;Nod2;Ffar4;Macir;Fem1a;Nfkb1;Sirpa;Irgm1;Tnfrsf1b;Gstp1;Igf1;Sod1;Cyld
						GOBP	INNATE_IMMUNE_RESPONSE_ACTIVATING_SIGNALING_PATHWAY	1.77626	3.87378e-06	0.00081948	Nlrc3;Ptprs;Rnf125;Ipo5;Pik3ap1;Tnf;Tlr8;Rtn4;Nop53;Zdhhc12;Kcnj8;Tirap;Mfhas1;Fosl1;Cd14;Tmem126a;Nploc4;Oasl1;Nr1d1;Cptp;Lyn;Rps6ka3;Irf7;Hmgb1;Flot1;Peli3;Tlr2;Mapkapk2;Slc15a3;Bcl10;Irak3;Gbp5;Acod1;Tlr4;Klri2;Tlr7;Nod2;Dhx58;Nek7;Appl1;Tifa;Sting1;Klrd1;Irgm1;Gbp2;Klrk1;Trim30a;Btk;App;Irak1;Clec4n;Prkd1;Cd300ld3;Ufd1;Sarm1;Treml4;Pdpk1;Tlr9;Cactin;Tlr3;Casp1;Rela;Cd40;Ppp2ca;Chuk;Irgm2;Mapk…
						GOBP	POSITIVE_REGULATION_OF_EXTRINSIC_APOPTOTIC_SIGNALING_PATHWAY	1.77617	0.00149863	0.0427017	Fadd;Tnf;Tnfrsf12a;Thbs1;Ripk1;Bcl10;Tlr4;Ppp1ca;Casp8;Bmpr1b;Pten;Pml;Skil;Cyld;App;Rbck1;Mal;Ltb;Sfrp1;Ppp2r1a;Tgfb2;Pea15a;G0s2;Itm2c;Htra2;Tnfsf10;Trps1;Ltbr;Nf1;Pycard;Pmaip1
						GOBP	INTERLEUKIN_1_BETA_PRODUCTION	1.77445	0.000181418	0.0118363	Nlrc3;Git1;Ccn1;Tnf;Tlr8;Panx1;Elf4;Cptp;Hmgb1;Tlr2;Egr1;Gsdmd;Tmem106a;Acp5;Gbp5;Tlr4;Casp8;Nod2;Pml;Ffar4;Foxp1;Sphk1;Sirpa;Gstp1;Igf1;App;Serpinb1b;Il6;Zc3h12a;Arg2;Stat3;Casp1;Rela;Ccl3;Jak2;Tnfaip3;Errfi1;P2rx7;Casp4;Tyrobp;Nod1;Lilrb4b;Arrb2;Ccr5;Pycard;Malt1;Lilrb4a;Gstp2;Wnt5a;Slamf9
						GOBP	ACTIN_FILAMENT_DEPOLYMERIZATION	1.77421	0.000957914	0.0316929	Dbnl;Twf1;Shroom2;Capza2;Flii;Cfl2;Mical1;Capg;Evl;Add2;Dmtn;Cfl1;Eps8;Capzb;Tpm1;Sptb;Sh3bp1;Sptbn1;Sptan1;Scin;Vill;Tmod1;Carmil2;Plek;Swap70;Add3;Myh9;Mical2;Capza1;Gsn;Mtpn;Pik3ca;Dstn;Cracd;Rdx
						GOBP	ACTIN_FILAMENT_ORGANIZATION	1.77409	2.85324e-09	1.81077e-06	Bin1;Micall2;Pacsin1;Limch1;Ptger4;Capn1;Cyria;Samd14;Dbnl;Wnt11;Cdc42ep3;Twf1;Coro1b;Pecam1;Shroom2;Dbn1;S1pr1;Prkci;Cttn;Ssh2;Tpm3;Cyfip1;Capza2;Zyx;Msrb1;Gm14137;Myo1c;Coro6;Wipf3;Synpo2l;Arhgap17;Spire2;Flii;Arpc5;Coro1c;Cfl2;Rnh1;Gmfb;Ppp1r9b;Mical1;Capg;Rhoc;Pfn2;Ssh1;Clasp1;Evl;Arf1;Myo1d;Myo5a;Sh3pxd2b;Add2;Arpc1a;Tacstd2;Abl2;Dmtn;Dpysl3;Arpc1b;Cfl1;Eps8;Arfip2;Tlr2;Nckap1;Tmsb4x;S100a10…
						GOBP	POSITIVE_REGULATION_OF_DEFENSE_RESPONSE	1.76819	1.95928e-09	1.36777e-06	Osm;Nlrc3;Ptger4;Ptprs;Rnf125;Klk7;Ipo5;Adora2b;Pik3ap1;Pla2g5;Fadd;Prkca;Tnf;Tlr8;Rtn4;Pde2a;Nop53;Znfx1;Zdhhc12;H2-Q1;Mmrn2;Rps19;Kcnj8;Tirap;Ifi204;Mfhas1;Fosl1;Cd14;Tmem126a;Nploc4;Cxcl1;Cck;H2-M1;Oasl1;Nr1d1;Ets1;Cptp;Lyn;Ifi213;Med1;Rps6ka3;Ripk1;Irf7;Hmgb1;Mef2c;Ldlr;Flot1;Ereg;Peli3;Tlr2;Mapkapk2;Slc15a3;Zbp1;Bcl10;Trpv4;Ifi209;Alox5ap;Ifi208;Irak3;Gsdmd;Lrrk2;Gbp5;Acod1;Tlr4;Klri2;Tlr7;G…
						GOCC	PRERIBOSOME	1.76812	0.000373426	0.0186048	Rps27;Rps27a;Eif6;Rps9;Rps6;Nsa2;Rps19;Rps12;Rps23;Rps11;Rps4x;Rps8;Rps5;Rrp1;Rps19bp1;Rps7;Rps3a1;Noc2l;Casp8;Rps15a;Rrp9;Rps13;Rps28;Pno1
						GOBP	REGULATION_OF_PATTERN_RECOGNITION_RECEPTOR_SIGNALING_PATHWAY	1.75944	0.000104148	0.00784737	Nlrc3;Ptprs;Rnf125;Pik3ap1;Rtn4;Nop53;Zdhhc12;Tirap;Mfhas1;Cd14;Nploc4;Oasl1;Nr1d1;Cptp;Lyn;Irf7;Hmgb1;Flot1;Peli3;Slc15a3;Irak3;Gbp5;Acod1;Tlr4;Nod2;Dhx58;Nek7;Appl1;Irgm1;Gbp2;Trim30a;Btk;App;Prkd1;Cd300ld3;Ufd1;Sarm1;Treml4;Pdpk1;Tlr9;Cactin;Ppp2ca;Irgm2;Irf1;Mark4;Ddx60;Erbin;Tnfaip3;Zdhhc5;Igtp;Trim3;Lrch4;Rab7b;Casp4
						GOBP	REGULATION_OF_NON_CANONICAL_NF_KAPPAB_SIGNAL_TRANSDUCTION	1.75549	0.000321329	0.0169939	Nlrc3;Capn1;Rps3;Tnf;Adgrg3;Prdx1;Trip6;Litaf;Ripk1;Lims1;Egfr;Hmgb1;Tlr2;Tcim;Tlr4;Tlr7;Nod2;Edn1;Sphk1;Rhoa;Terf2ip;Cyld;App;Rbck1;Irak1;Zc3h12a;Hdac7;Tlr9;Ppm1a;Tlr3;Rela;Grem1;Nol3;Ago1;Adipor1;Tek
						GOBP	REGULATION_OF_TISSUE_REMODELING	1.75309	0.00158025	0.0441269	Flt4;Ptger4;Inpp4b;Ubash3b;Prkca;Cd38;S1pr1;Bcr;Gpnmb;Abr;Egfr;Inpp5d;Il20ra;Trp53;Ltbp3;Tnfrsf11b;Klf6;Tnfrsf11a;Rock1;Ppp3ca;Il6;Ddr2;Grem1;Sfrp1;Syk;Hand2;Gja1;Tmbim1;Itgb3;P2rx7;Syt7;Fgfr3;Thbs4;Plekhm1;Nf1;Fcgr4
						GOBP	RESPONSE_TO_TYPE_II_INTERFERON	1.74771	0.000100326	0.00778712	Rpl13a;Tnf;Zyx;Myo1c;Rab43;Gbp9;Tgtp1;Capg;Vamp3;Evl;Med1;Stat1;Tlr2;Stx11;Rab11fip5;Kif5b;Trp53;Gbp5;Acod1;Tlr4;Cdc42;Sp100;Gbp3;Vamp4;Rab20;Il12rb1;Sirpa;Irgm1;Gbp2;Stxbp1;Ifitm2;H2-Eb1;Ccl17;Gch1;Ifitm3;H2-Aa;Cd74;Parp14;Ccl22;Gbp4;Casp1;Ccl3;Cd40;Jak2;Cdc37;Irgm2;Ccl4;H2-Ab1;Irf1;Parp9;Vamp8;Gbp7;Cd47;Ccl5;Cx3cl1;Actg1;Gsn;Igtp;Rab7b
						GOBP	INTERFERON_BETA_PRODUCTION	1.74675	0.00162958	0.0451434	Nlrc3;Ptprs;Tlr8;Relb;Arrdc4;Tirap;Irf7;Hmgb1;Flot1;Tlr2;Tlr4;Tlr7;Sting1;Rel;Zbtb20;Sirpa;Yy1;Isg15;Tlr9;Cactin;Tlr3;Oas3;Irf1
						GOBP	INTERLEUKIN_1_PRODUCTION	1.7461	0.000267538	0.0144781	Nlrc3;Ptger4;Git1;Ccn1;Tnf;Tlr8;Panx1;Elf4;Cptp;Hmgb1;Tlr2;Egr1;Gsdmd;Tmem106a;Acp5;Gbp5;Tlr4;Casp8;Nod2;Anxa1;Pml;Ffar4;Foxp1;Sphk1;Sirpa;Gstp1;Igf1;App;Serpinb1b;Il6;Zc3h12a;Arg2;Stat3;Casp1;Rela;Ccl3;Jak2;Tnfaip3;Errfi1;Cx3cl1;P2rx7;Casp4;Tyrobp;Nod1;Lilrb4b;Arrb2;Ccr5
						GOBP	REGULATION_OF_DEFENSE_RESPONSE_TO_VIRUS	1.74572	0.00062361	0.0244574	Spn;Nlrc3;Ptprs;Rnf125;Zdhhc12;Nploc4;Cptp;Stat1;Mul1;Dtx3l;Dhx58;Pml;Zmpste24;Il12rb1;Sting1;Irgm1;Trim30a;Il23a;Ufd1;Treml4;Zc3h12a;Pcbp2;Tspan32;Gbp4;Irgm2;Parp9;Apobec3;Traf3ip2;Erbin;Tnfaip3;Ccl5;Ilrun;Htra1;Igtp;Rab7b
						GOBP	HORMONE_BIOSYNTHETIC_PROCESS	1.73567	0.001342	0.0406107	Star;Hsd3b6;Scarb1;Cyp17a1;Cyp11a1;Fdx1;Cyp11b1;Med1;Bmp2;Egr1;Bmpr1b;Wnt4;Hif1a;Nfkb1;Igf1;Cacna1a
						GOBP	RESPONSE_TO_MOLECULE_OF_BACTERIAL_ORIGIN	1.73482	1.36613e-06	0.000358321	Scarb1;Prdx3;Slc12a2;Nlrc3;Ptger4;Git1;Ptger1;Rpl13a;Prkca;Adm;Prdx2;Tnf;Pde2a;Bcr;Ncf2;Map2k3;Kcnj8;Pde4b;Tirap;Ppard;Cd14;Cxcl1;Abr;Nr1d1;Cd6;Lyn;Litaf;Rps6ka3;Stat1;Hmgb1;Mef2c;Aicda;Ptafr;Tlr2;Arid5a;Mapkapk2;Rara;Cd274;Abca1;Bcl10;Trpv4;Irak3;Map2k7;Acp5;Gbp5;Nos3;Acod1;Tlr4;Gbp3;Nod2;Trim30d;Cxcl5;Trim5;Foxp1;Tnfrsf11a;S100a8;Ace;Nfkb1;Sirpa;Irgm1;Gbp2;Tnfrsf1b;Klrk1;Rhoa;Gstp1;Trim30a;Ssc5…
						GOBP	STEROL_METABOLIC_PROCESS	1.73094	0.000230324	0.0135117	Scarb1;Ces1a;Fdxr;Dhcr7;Mvk;Cyp51;Insig1;Smpd1;Fdps;Cyp11a1;Idi1;Fdx1;Cyp11b1;Ebp;Srebf2;Prkaa1;Pmvk;Ldlr;Cyb5r3;Msmo1;Ttc39b;Abca1;Lipo3;Cyp27a1;Sod1;Fech;Mvd;App;Cyb5r1;Abca2;Dhcr24;Vldlr;Cyp26a1;Pip4p1;Nsdhl;Npc1;Tnfsf4;Cftr;Lipe;Errfi1;Scp2;G6pdx;Lipa
						GOBP	REGULATION_OF_ACTIN_FILAMENT_ORGANIZATION	1.72953	2.17892e-06	0.000490679	Bin1;Limch1;Ptger4;Capn1;Cyria;Dbnl;Wnt11;Cdc42ep3;Twf1;Coro1b;Pecam1;Shroom2;Dbn1;S1pr1;Cttn;Ssh2;Cyfip1;Capza2;Gm14137;Myo1c;Synpo2l;Flii;Arpc5;Cfl2;Rnh1;Gmfb;Capg;Rhoc;Pfn2;Ssh1;Clasp1;Evl;Arf1;Sh3pxd2b;Add2;Tacstd2;Dmtn;Cfl1;Eps8;Arfip2;Tlr2;Nckap1;Tmsb4x;S100a10;Ttc8;Sorbs3;Capzb;Shank3;Cdc42;Tpm1;Hax1;Sptb;Nckap1l;Nox4;Sh3bp1;Cit;Sptbn1;Tacr1;Esam;Wnt4;Sptan1;Scin;Rhoa;Cotl1;Met;Phldb2;Vill…
						GOBP	CELL_CELL_JUNCTION_ASSEMBLY	1.72774	0.000199918	0.0125732	Micall2;Pkp3;Jam3;Rab13;Wnt11;Prkca;Pecam1;Zfp703;Epha2;Arvcf;Tnf;Rps6;Myo1c;Hopx;Cldn5;Ctnnb1;Afdn;Pkp1;Rhoc;Alox12b;Cldn12;Cldn3;Trpv4;Cldn10;Ocel1;Pdcd6ip;Tbcd;Hipk1;Ace;Esam;Rock1;Rhoa;Cdh13
						GOMF	TRANSLATION_FACTOR_ACTIVITY_RNA_BINDING	1.72738	0.00106744	0.0341826	Eef2;Eif6;Gtpbp1;Eef1g;Eef1a1;Eif4b;Eef1d;Eif3c;Eif2s3x;Cpeb2;Eif4e;Eif3f;Eif2b2;Eif3b;Eif4g2;Eif5a;Eif1ax;Etf1;Eef1a2;Gtpbp2;Eif5a2;Eif2b5;Eif4g3;Eif4e2;Cpeb1;Eif5;Eif4g1;Mcts1;Eif1;Eif4a1
						GOCC	EXTRACELLULAR_ORGANELLE	1.72675	0.000512121	0.0220192	Ide;Prom2;Aoc1l1;Aoc1l2;Clic1;Rap2b;Arrdc1;Arrdc4;Gbp9;Defb1;Aoc1;Gars;Cd274;Vasn;Gbp3;Pdcd6ip;Ppfia3;Anxa1;Ace;Phospho1;Gbp2;Tmem98;Iigp1;Icam1;Gprc5b;Anpep;Snx18;Serpine1;Slc2a4;Gbp7;Cd47;Cd9;Sdcbp;Actg1;Acy1;Ybx1;Naglu;Arc;Cd81;Rab4a;Ahnak;Qsox1;Fasl
						GOBP	NEGATIVE_REGULATION_OF_PROTEIN_CONTAINING_COMPLEX_DISASSEMBLY	1.72405	0.00147393	0.0425185	Dbnl;Twf1;Shroom2;Tnf;Capza2;Flii;Hdac6;Capg;Clasp1;Evl;Mid1;Add2;Dmtn;Cfl1;Eps8;Irak3;Capzb;Cib1;Mid1ip1;Tpm1;Sptb;Sptbn1;Spef1;Sptan1;Scin;Per2;Vill;Tmod1;Carmil2;Clasp2;Fgf13;Swap70;Add3;Map1b;Myh9;Nav3;Capza1;Gsn;Mtpn;Clec16a;Pik3ca;Apc;Cracd;Rdx;Hdgfl3;Ttbk2;Spta1
						HALLMARK	MTORC1_SIGNALING	1.7181	2.43375e-05	0.00278525	Pfkl;Niban1;Fdxr;Tubg1;Dhcr7;Asns;Txnrd1;Gclc;Rit1;Cyb5b;Mthfd2;Slc2a3;Map2k3;Cyp51;Insig1;Prdx1;Idi1;Bcat1;Tes;Pgk1;Ebp;Psmc4;Ldlr;Ube2d3;Hspa9;Atp6v1d;Igfbp5;Etf1;Sla;Rpa1;Bhlhe40;Ppia;Rrp9;Ccng1;Psmc6;Idh1;Psmd13;Gsr;Atp2a2;Rrm2;Ddx39a;Tmem97;Ykt6;Ufm1;Glrx;Slc6a6;Pno1;Dhcr24;Ifrd1;Nfil3;Fads1;Psat1;Sqstm1;Psma4;Pitpnb;Psph;Vldlr;Mcm4;Add3;Qdpr;Xbp1;Nmt1;Cdkn1a;Serp1;Phgdh;Coro1a;Ctsc;Trib3;Cd…
						GOBP	PROTEIN_POLYMERIZATION	1.71534	5.05407e-06	0.000936752	Bin1;Micall2;Capn1;Cyria;Dbnl;Arhgef7;Git1;Cdc42ep3;Twf1;Tubg1;Vdac2;Pecam1;Rps3;Dbn1;Gpx4;Cttn;Ssh2;Cyfip1;Capza2;Msrb1;Gm14137;Myo1c;Spire2;Flii;Arpc5;Capg;Pfn2;Ssh1;Clasp1;Evl;Sgk1;Add2;Dmtn;Gda;Chmp2a;Cfl1;Eps8;Tlr2;Nckap1;Tmsb4x;Spire1;Mzt1;Arl2;Trpv4;Diaph1;Capzb;Mid1ip1;Tpm1;Hax1;Sptb;Tbcd;Mecp2;Nckap1l;Sptbn1;Esam;Sptan1;Mapre1;Scin;Rhoa;Cotl1;Met;Inpp5j;Vill;Tmod1;Myadm;Icam1;Carmil2;Kan…
						GOBP	PROTEIN_DEPOLYMERIZATION	1.71111	0.000375773	0.0186048	Dbnl;Twf1;Shroom2;Capza2;Flii;Hdac6;Cfl2;Mical1;Capg;Clasp1;Evl;Mid1;Sgk1;Add2;Dmtn;Cfl1;Eps8;Trpv4;Capzb;Cib1;Mid1ip1;Map1s;Tpm1;Sptb;Sh3bp1;Sptbn1;Spef1;Sptan1;Scin;Rhoa;Synj1;Vill;Tmod1;Carmil2;Clasp2;Plek;Nes;Fgf13;Swap70;Add3;Map1b;Myh9;Mical2;Vps4b;Nav3;Capza1;Gsn;Mtpn;Vps4a;Pik3ca;Apc;Dstn;Cracd;Rdx;Sh3gl3;Hdgfl3;Ttbk2;Spta1
						GOBP	POSITIVE_REGULATION_OF_RESPONSE_TO_BIOTIC_STIMULUS	1.71027	4.84708e-07	0.000169187	Nlrc3;Ptprs;Rnf125;Klk7;Ipo5;Pik3ap1;Pla2g5;Fadd;Prkca;Tnf;Tlr8;Rtn4;Nop53;Znfx1;Zdhhc12;H2-Q1;Mmrn2;Rps19;Kcnj8;Tirap;Ifi204;Mfhas1;Fosl1;Cd14;Tmem126a;Nploc4;Cxcl1;H2-M1;Oasl1;Nr1d1;Cptp;Lyn;Ifi213;Med1;Rps6ka3;Irf7;Hmgb1;Flot1;Ereg;Peli3;Tlr2;Mapkapk2;Slc15a3;Cd274;Zbp1;Bcl10;Ifi209;Ifi208;Irak3;Gbp5;Acod1;Tlr4;Klri2;Tlr7;Gbp3;Nod2;Trim30d;Dhx58;Trim5;Nek7;Rab34;Appl1;Rnf185;Tifa;Sting1;Ifi211…
						GOBP	REGULATION_OF_PROTEIN_CONTAINING_COMPLEX_DISASSEMBLY	1.70002	0.000313664	0.0167152	Dbnl;Twf1;Shroom2;Tnf;Capza2;Flii;Hdac6;Cfl2;Capg;Clasp1;Evl;Mid1;Add2;Dmtn;Cfl1;Eps8;Eif5a;Trpv4;Irak3;Capzb;Cib1;Mid1ip1;Etf1;Map1s;Tpm1;Sptb;Sh3bp1;Sptbn1;Spef1;Zmpste24;Sptan1;Scin;Irgm1;Per2;Eif5a2;Tom1;Vill;Tmod1;Carmil2;Clasp2;Plek;Nes;Fgf13;Irgm2;Swap70;Fyco1;Add3;Map1b;Myh9;Nav3;Capza1;Gsn;Igtp;Tecpr1;Mtpn;Clec16a;Bnip3;Pik3ca;Apc;Setx;Dstn;Cracd;Rdx;Hdgfl3;Ttbk2;Spta1
						GOBP	REGULATION_OF_PROTEIN_CONTAINING_COMPLEX_ASSEMBLY	1.69945	2.40717e-07	0.000102385	Trabd2b;Bin1;Nlrc3;Ptger4;Capn1;Cyria;Dbnl;Jam3;Arhgef7;Git1;Cdc42ep3;Twf1;Rpl13a;Vdac2;Pecam1;Rps3;Dbn1;Gnl3l;Cttn;Ssh2;Cyfip1;Tnf;Capza2;Gm14137;Myo1c;Nop53;Zdhhc12;Flii;Bcl2l11;Svip;Arpc5;Ankrd27;Hdac6;Tirap;Lcmt1;Capg;Rhoc;Pfn2;Cck;Ssh1;Evl;Bbc3;Cptp;Sgk1;Add2;Dact1;Dmtn;Hmgb1;Rasip1;Gda;Cfl1;Dut;Eps8;Pcsk5;Tlr2;Nckap1;Tmsb4x;Ppp2r5b;Arl2;Fnip2;Abca1;Mmp3;Trp53;Capzb;Gbp5;Tlr4;Cdc42;Tpm1;Hax1…
						GOBP	DEFENSE_RESPONSE_TO_GRAM_POSITIVE_BACTERIUM	1.69853	0.000985687	0.0323055	Epha2;Adm;Tnf;H2-Q1;Mpo;Tirap;Gbp9;Defb1;Tnfsf8;Pfpl;H2-M1;Rpl39;Tlr2;Fau;Mpeg1;Gsdmd;Acp5;Gbp3;Nod2;Sprr2a1;Gbp2;Klrk1;Ppp1r11;Ssc5d;H2bc21;App;H2-M9;Gbp4;Myo1f;Gbp7;Lyz2;P2rx7;Hck;Casp4;Nod1;Il27ra;Il7r;Pycard;Lbp;Tnfrsf14;Mmp7;H2-Q2
						GOBP	DEVELOPMENT_OF_PRIMARY_FEMALE_SEXUAL_CHARACTERISTICS	1.69761	0.00032507	0.0170625	Ptprn;Ptger4;Vgf;Fst;Schip1;Pcyt1b;Ptx3;Fzd4;Dach1;Mfn2;Fgf7;Wt1;Ereg;Sgpl1;Sprr2d;Eif2b2;Lhfpl2;Adamts1;Nos3;Bmpr1b;Pdgfra;Npr2;Plekha1;Wnt4;Sod1;Mmp2;Eif2b5;Foxl2;Runx1;Adrm1;Sfrp1;Lfng;Nr2f2;Serpine1;Myh9;Nppc;Arrb1;Foxo3;Lhx9;Pde4d;Nupr1
						HALLMARK	SPERMATOGENESIS	1.69083	0.000723777	0.0267338	Ide;Slc12a2;Jam3;Rpl39l;Pcsk1n;Taldo1;Pebp1;Arl4a;Pacrg;Clvs1;She;Gsg1;Ldhc;Lpin1;Hspa2;Hspa4l;Ace;Mast2;Slc2a5
						GOCC	CORTICAL_CYTOSKELETON	1.68757	0.0006992	0.0261022	Rims4;Dbnl;Shroom2;Dbn1;Cttn;Tpm3;Capza2;Cldn5;Med28;Eef1a1;Ppp1r9b;Clasp1;Actn3;Dmtn;Flot2;Llgl1;Flot1;Cfl1;Inpp5d;Trpv4;Capzb;Sptb;Mlph;Sptbn1;Ank1;Sptan1;Mapre1;Cap1;Cotl1;Cib2;Tmod1;Myadm;Clasp2;Actn1
						GOBP	REGULATION_OF_SUPRAMOLECULAR_FIBER_ORGANIZATION	1.67661	1.30749e-06	0.000358321	Bin1;Limch1;Ptger4;Capn1;Cyria;Dbnl;Arhgef7;Wnt11;Git1;Cdc42ep3;Twf1;Coro1b;Pecam1;Shroom2;Rps3;Dbn1;S1pr1;Cttn;Ssh2;Cyfip1;Capza2;Gm14137;Myo1c;Synpo2l;Flii;Arpc5;Hdac6;Cfl2;Rnh1;Gmfb;Capg;Rhoc;Pfn2;Ssh1;Clasp1;Mfn2;Evl;Mid1;Arf1;Sh3pxd2b;Sgk1;Add2;Tacstd2;Dmtn;Mef2c;Ldlr;Gda;Cfl1;Eps8;Arfip2;Tlr2;Nckap1;Tmsb4x;S100a10;Arl2;Ttc8;Trpv4;Sorbs3;Capzb;Shank3;Cib1;Mid1ip1;Cdc42;Map1s;Tpm1;Hax1;Vbp1;S…
						GOCC	CELL_LEADING_EDGE	1.67464	4.36896e-07	0.000160525	Fgd1;Pacsin1;Dbnl;Dagla;Adgre5;Rab13;Shisa6;Arhgef7;Spata13;Twf1;Tubg1;Coro1b;Pabpc1;Ptprk;Pecam1;Nme2;Rps3;Dbn1;Exoc8;Prkci;Epha2;Cttn;Cyfip1;Myo1c;Ctnnb1;Eef1a1;Arpc5;Coro1c;Hdac6;Sh3bgrl3;Tirap;Rnh1;Ppp1r9b;S100a6;Ldb2;Shisa9;Plekhg5;Tnfrsf12a;Ssh1;Ablim1;Evl;Arf1;Myo1d;Myo5a;Frmd4b;Abl2;Atf4;Egfr;Dpysl3;Syne2;Flot2;Fam89b;Flot1;Cfl1;Eps8;Arfip2;Nckap1;Pdpn;Atp2b2;Gdpd2;Mpp2;Trpv4;Amotl1;Diaph…
						HALLMARK	ALLOGRAFT_REJECTION	1.67426	0.000101508	0.00778712	Gcnt1;Rpl9;Stab1;Tnf;Rps9;St8sia4;Aars;Capg;Elf4;Mmp9;Bcat1;Ets1;Lyn;Irf7;Egfr;Stat1;Ereg;Ache;Tlr2;Lcp2;Bcl10;Eif5a;Csf1;Rps3a1;Hdac9;Cxcr3;C2;Stat4;Timp1;Galnt1;Icosl;Cd4;Hif1a;Il12rb1;Ube2d1;Klrd1;Ctss;Icam1;Il6;H2-Aa;Cd74;Abi1;Psmb10;Ltb;Ccl22;Tlr3;Eif4g3;Cd40;Jak2;Cd28;Ncr1;Tgfb2
						GOBP	REGULATION_OF_MYELOID_LEUKOCYTE_DIFFERENTIATION	1.66688	0.000533342	0.0224293	Inpp4b;Ubash3b;Fadd;Prkca;Nme2;Klf10;Tnf;Ctnnb1;Gfi1b;Fos;Zbtb7a;Lyn;Ripk1;C1qc;Clec2d;Rara;Inpp5d;Csf1;Zfp36l1;Tnfrsf11b;Hoxa7;Casp8;Hax1;Cul4a;Prdm16;Foxp1;Cd4;Prxl2a;Fbn1;Tal1;Ikzf1;Tjp2;Ppp3ca;Il23a;Cd74;Runx1;Ccl3;Sfrp1;Myc;Itgb3;Ccl5;Gsk3b;Tfe3;Lilra6;Tyrobp;Lilrb4b;Fgfr3;Lef1;Tob2;Apc;Pirb;Nf1;Ccl9;Nme1;Pira2;Lilrb4a;Pilrb1
						GOBP	POSITIVE_REGULATION_OF_LIPID_BIOSYNTHETIC_PROCESS	1.66649	0.00148394	0.0425937	Star;Scarb1;Cyp17a1;Adora2b;Ccn1;Tnf;Acsl5;Capn2;Fdps;Nr1d1;Mlx;Srebf2;Dbi;Ldlr;Erbb4;Mid1ip1;Anxa1;Kat2b;Lpgat1;Wnt4;Zbtb20;Igf1
						HALLMARK	APICAL_JUNCTION	1.66393	0.000101317	0.00778712	Jam3;Pcdh1;Tubg1;Hras;Pecam1;Shroom2;Cdsn;Ywhah;Lamc2;Zyx;Vwf;Icam4;Cldn5;Adamts5;Map3k20;Insig1;Amigo1;Col17a1;Mmp9;Evl;Actn3;Atp1a3;Madcam1;Egfr;Icam2;Shc1;Nectin1;Cd34;Cd274;Sorbs3;Tnfrsf11b;Itgb4;Pten;Crat;Fbn1;Nlgn2;Myl12b;Tspan4;Sirpa;Cap1;Mmp2;Mvd;Msn;Nectin3;Icam1;Actn1;Flnc;Map4k2;Slc30a3;Pals1;Gnai1;Syk;Myh9;Nrap;Adam9;Cldn15;Cx3cl1;Icam5;Actg1;Wasl;Nectin4;Rras
						GOBP	CHEMOKINE_PRODUCTION	1.66333	0.000831373	0.0286163	Adora2b;Ccn1;Epha2;Tnf;Tirap;Hmgb1;Tlr2;Egr1;Trpv4;Mul1;Tlr4;Tlr7;Nod2;Cxcl5;Foxp1;Usp25;Nfkb1;Il17ra;Sirpa;Gstp1;App;Klf4;Il6;Il6ra;Cd74;Arg2;Fosl2;Tlr9;Tlr3;P2ry2;Oas3;Syk;Tnfsf4;Erbin;Ccl5;Ticam1;Lilrb4b;Selenok;Tnfsf18;Il4ra;Eif2ak2;Pycard;Lbp;Lilrb4a;Gstp2;Csf1r;Mapk9;Wnt5a;Slamf9;Il16;Sigirr
						GOBP	REGULATION_OF_EPITHELIAL_CELL_MIGRATION	1.66134	3.50645e-05	0.0036079	Glipr2;Flt4;Prl2c2;Adora2b;Card10;Prkca;Epha2;Tnf;Rin2;Eppk1;Rtn4;Dll4;Map3k3;Col18a1;Mmrn2;Adamts9;Dnaja4;Map2k3;Angpt2;Coro1c;Hdac6;Pfn2;Csnk2b;Clasp1;Mmp9;Evl;Iqsec1;Ets1;Thbs1;Tacstd2;Fgf7;Hmgb1;Mef2c;Epb41l4b;Amotl1;Rhob;Nos3;Cib1;Hdac9;Vash1;Sp100;Pten;Anxa1;Mecp2;Jcad;Sh3bp1;Tacr1;Foxp1;Macir;Hif1a;Smoc2;Rhoa;Angpt4;Igf1;Synj2bp;Met;Gadd45a;Glul;Ccbe1;Rhoj;Klf4;Vegfc;Prkd1;Anxa3;Clasp2;Adg…
						GOBP	POSITIVE_REGULATION_OF_ENDOTHELIAL_CELL_MIGRATION	1.65693	0.00122078	0.0378768	Flt4;Prl2c2;Adora2b;Prkca;Rin2;Map3k3;Col18a1;Map2k3;Ets1;Thbs1;Hmgb1;Amotl1;Rhob;Nos3;Cib1;Hdac9;Anxa1;Jcad;Foxp1;Hif1a;Smoc2;Angpt4;Igf1;Met;Ccbe1;Rhoj;Vegfc;Prkd1;Anxa3;Adgra2;Atoh8;Zc3h12a;Hdac7;Cd40;P2rx4;Tek;Atp5b;Itgb1bp1;Nus1;Fgf2;Itgb3;Gpld1;Hmox1;Rras;Pik3cg
						GOCC	RUFFLE	1.65037	0.000238291	0.013748	Fgd1;Pacsin1;Dbnl;Spata13;Twf1;Pecam1;Nme2;Rps3;Cttn;Myo1c;Eef1a1;Sh3bgrl3;Tirap;Ppp1r9b;S100a6;Tnfrsf12a;Myo5a;Frmd4b;Egfr;Eps8;Arfip2;Nckap1;Pdpn;Trpv4;Diaph1;Pdlim7;Tpm1;Plekho1;Plekha1;Jcad;Cit;Rab34;Appl1;Cdkl5;Rock1;Acap2;Rhoa;Atp6v1b2;Inpp5j;Inpp5e;Myadm;Carmil2;Clasp2;Aif1l;Actn1;Pak1;Cd2ap;Plek;Myo9b;Gas7;Sh3yl1;Palld;Cdc37;Tln2;Arhgap18;Myh9;Abca7;Itgb1bp1;Mtm1;Itgb3
						GOBP	REGULATION_OF_LIPID_BIOSYNTHETIC_PROCESS	1.65027	0.000461678	0.0210652	Star;Scarb1;Cyp17a1;Ces1a;Adora2b;Dhcr7;Ccn1;Eif6;Tnf;Acsl5;Capn2;Insig1;Fdps;Lpcat1;Pdgfa;Nr1d1;Mlx;Srebf2;Dbi;Ormdl2;Dhh;Ldlr;Lpin1;Sik1;Bmp2;Wdtc1;Egr1;Erbb4;Mid1ip1;Samd8;Armc5;Anxa1;Kat2b;Idh1;Lpgat1;Wnt4;Sphk1;Zbtb20;Nfkb1;Igf1;Sod1;Bscl2;Asah1;Abca2;Cd74;Prmt3;Akr1c18;Fitm2;Sorbs1
						GOBP	TISSUE_REMODELING	1.64478	0.000151178	0.0103468	Flt4;Ptger4;Inpp4b;Capn1;Ubash3b;Prkca;Cd38;S1pr1;Tie1;Epha2;Dll4;Bcr;Ctnnb1;Angpt2;Gpnmb;Npr3;Mmp9;Abr;Egfr;Rab7;Mef2c;Inpp5d;Il20ra;Ptn;Trp53;Ltbp3;Acp5;Nos3;Igfbp5;Tnfrsf11b;Npr2;Pml;Klf6;Nox4;Timp1;Tnfrsf11a;Hif1a;Rock1;Nfkb1;Ctss;Igf1;Mmp2;Tgm2;Ncdn;Fgf8;Ppp3ca;Bak1;Il23a;Il6;Fosl2;Sema3c;Gnat2;Mdm2;Ddr2;Grem1;Cts8;Nol3;Sfrp1;Cela1;Rspo3;Syk;Tgfb2;Clec10a;Hand2;Nppc;Gja1;Tmbim1;Itgb3;Axl;Gsk…
						GOBP	ACTIVATION_OF_IMMUNE_RESPONSE	1.63596	2.56119e-07	0.000102385	Nlrc3;Ptprs;Rnf125;Ipo5;Pik3ap1;Hras;Cd38;Rps3;Tnf;Tlr8;Rtn4;Nop53;Znfx1;Zdhhc12;Rab29;Dusp3;Kcnj8;Pde4b;Tirap;C3ar1;Ifi204;Nras;Mfhas1;Kcnn4;Fosl1;Cd14;Tmem126a;Nploc4;Oasl1;Nr1d1;Cptp;Lyn;Ifi213;Shb;Rps6ka3;Irf7;C7;C1qc;Hmgb1;Mef2c;C1qb;Flot1;Peli3;Tlr2;Mapkapk2;Slc15a3;Gcsam;Eif2b2;Lcp2;Zbp1;Bcl10;Ifi209;Ifi208;Irak3;Gbp5;Acod1;Tlr4;Fyn;Klri2;Tlr7;Gbp3;Nod2;Trim30d;Dhx58;Trim5;Pten;Nckap1l;Ple…
						GOBP	CYTOSOLIC_PATTERN_RECOGNITION_RECEPTOR_SIGNALING_PATHWAY	1.63466	0.00073863	0.0271388	Nlrc3;Ptprs;Rnf125;Ipo5;Pik3ap1;Tnf;Tlr8;Rtn4;Nop53;Zdhhc12;Kcnj8;Tirap;Nploc4;Oasl1;Cptp;Irf7;Flot1;Peli3;Slc15a3;Gbp5;Tlr4;Tlr7;Nod2;Dhx58;Nek7;Tifa;Sting1;Irgm1;Gbp2;Trim30a;Btk;Prkd1;Cd300ld3;Ufd1;Treml4;Tlr9;Tlr3;Rela;Ppp2ca;Irgm2;Oas3;Irf1;Mark4;Ddx60;Erbin;Tnfaip3;Igtp;Trim3;Ticam1;Rab7b;Casp4;Nod1
						GOBP	REGULATION_OF_MYELOID_CELL_DIFFERENTIATION	1.62989	0.00025118	0.013807	Inpp4b;Ubash3b;Fadd;Prkca;Nme2;Klf10;Eif6;Tnf;Ctnnb1;Gfi1b;Fos;Zbtb7a;Ets1;Lyn;Thpo;Med1;Ripk1;C1qc;Stat1;Hmgb1;Mef2c;Mturn;Clec2d;Rara;Inpp5d;Hspa9;Rarg;Lmo2;Csf1;Hmgb3;Cib1;Zfp36l1;Tnfrsf11b;Hoxa7;Casp8;Hax1;Cul4a;Nckap1l;Prdm16;Foxp1;Cd4;Prxl2a;Fbn1;Hif1a;Scin;Tal1;Ikzf1;Tjp2;Hoxb8;Ppp3ca;Il23a;Hoxa9;Isg15;Cd74;Gpr171;Stat3;Gabpa;Runx1;Ccl3;Sfrp1;Myb;Myc;Itgb3;Foxo3;Ccl5;Gsk3b;Zbtb16;Tfe3;Lilr…
						GOMF	PHOSPHATASE_ACTIVITY	1.62978	2.70303e-05	0.00292712	Ptprn;Ppp1r3d;Inpp4b;Ubash3b;Ptprs;Ptpre;Ptprk;Pptc7;Dusp14;Ssh2;Dusp7;Ptpn1;Lhpp;Bpnt2;Dusp3;Dusp6;Ctdp1;Acp7;Dusp5;Ppp2cb;Ssh1;Ptpn21;Ptprb;Dusp8;Ppp5c;Ppp3r1;Ppp1ccb;Nt5c;Ptpa;Plpp2;Lpin1;Acpp;Entpd3;Inpp5d;Ppef2;Acp5;Pfkfb2;Nt5c3;Tns2;Ppp1cc;Ppp1ca;Tigar;Ppm1j;Pten;Minpp1;Dusp4;Ptpn3;Mdp1;Cdc14a;Eya2;Ctdsp2;Phospho1;Dusp1;Pgp;Ctdsp1;Inpp5j;Synj1;Impa2;Ppp3ca;Inpp5e;Nt5e;Ppm1g;Dusp28;Ptpn18;Im…
						GOCC	LAMELLIPODIUM	1.62858	0.00026557	0.0144781	Fgd1;Dbnl;Rab13;Arhgef7;Spata13;Coro1b;Nme2;Dbn1;Epha2;Cttn;Cyfip1;Ctnnb1;Arpc5;Coro1c;Rnh1;Ppp1r9b;Plekhg5;Ablim1;Evl;Abl2;Dpysl3;Syne2;Flot2;Fam89b;Flot1;Cfl1;Nckap1;Pdpn;Gdpd2;Trpv4;Amotl1;Capzb;Ablim3;Cib1;Hax1;Sh3bp1;Spef1;Antxr1;Rock1;Dag1;Rhoa;Plce1;App;Carmil2;Pak1;Abi1;Myo9b;Palld;Arpin;Nradd
						GOMF	ACTIN_FILAMENT_BINDING	1.62854	0.000204989	0.012777	Bin1;Micall2;Samd14;Dbnl;Twf1;Coro1b;Eef2;Shroom2;Dbn1;Cttn;Tpm3;Capza2;Myo1c;Coro6;Flii;Arpc5;Coro1c;Cfl2;Afdn;Syne3;Ppp1r9b;Capg;Panx1;Ablim1;Actn3;Myo1d;Myo5a;Add2;Arpc1a;Dmtn;Egfr;Arpc1b;Myh7b;Cfl1;Hip1;Trpv4;Plec;Capzb;Ablim3;Map1s;Tpm1;Marcks;Sptb;Cnn3;Gas2l3;Sptbn1;Antxr1;Sptan1;Scin;Nebl;Myo19;Klhl17;Cotl1;Vill;Itprid2;Clasp2;Aif1l;Actn1;Flnc;Myo9b;Anxa8;Gas7;Marcksl1;Tln2;Myo1f;Pknox2;Ad…
						GOMF	GUANYL_NUCLEOTIDE_BINDING	1.62781	4.87399e-06	0.000936752	Tubb2a;Ehd4;Rab13;Tubg1;Eef2;Hras;Nme2;Gnl3l;Rap2a;Rap2b;Rab1b;Slc19a1;Rit1;Gtpbp1;Pde2a;Mras;Glud1;Rab43;Rab29;Tubb2b;Eef1a1;Septin11;Gbp9;Arf3;Nras;Pip4k2b;Mfhas1;Tgtp1;Arl8a;Rhoc;Tubb6;Eif2s3x;Arl4a;Mfn2;Septin1;Arf1;Tuba1b;Rab35;Gimap8;Gucy2g;Rab27b;Rab7;Kras;Rab21;Dync1li1;Arl4d;Rem1;Rasl11a;Tubb5;Rab4b;Arl2;Prps1;Eif2b2;Rnd1;Ehd1;Rhob;Lrrk2;Gbp5;Cdc42;Rhod;Gbp3;Tubb4b;Eef1a2;Npr2;Rab6a;Rab3…
						HALLMARK	INFLAMMATORY_RESPONSE	1.62155	0.000349921	0.0179617	Osm;Ptger4;Ptpre;Adora2b;Adm;Stab1;Icam4;Slc31a2;Chst2;Scarf1;Pde4b;C3ar1;Slc28a2;Cd14;Calcrl;Dcbld2;Rgs1;Scn1b;Lyn;Irf7;Ptafr;Ldlr;Ereg;Kcnj2;Tlr2;Pdpn;Lcp2;Abca1;Csf1;Il15ra;Nod2;Cxcl5;Klf6;Rgs16;Timp1;Tacr1;Edn1;Icosl;Rhog;Hif1a;Tpbg;Atp2a2;Cybb;Sphk1;Nfkb1;Rtp4;Gabbr1;Tnfrsf1b;Met;Adgre1;Ly6e;Ccl17;Icam1;Gch1;Il6;Abi1;Kif1b;Ccl22;Tlr3;P2ry2;Rela;Cd40;Il10ra;Adrm1;Irf1;P2rx4;Myc;Serpine1;Cdkn1…
						GOMF	PHOSPHOPROTEIN_PHOSPHATASE_ACTIVITY	1.6212	0.000799194	0.0283207	Ptprn;Ppp1r3d;Ubash3b;Ptprs;Ptpre;Ptprk;Pptc7;Dusp14;Ssh2;Dusp7;Ptpn1;Dusp3;Dusp6;Ctdp1;Dusp5;Ppp2cb;Ssh1;Ptpn21;Ptprb;Dusp8;Ppp5c;Ppp3r1;Ppp1ccb;Ptpa;Acpp;Ppef2;Tns2;Ppp1cc;Ppp1ca;Ppm1j;Pten;Dusp4;Ptpn3;Mdp1;Cdc14a;Eya2;Ctdsp2;Dusp1;Pgp;Ctdsp1;Ppp3ca;Ppm1g;Dusp28;Ptpn18;Ppm1a;Ppp2ca;Ppef1;Dusp11;Ppp2r1a
						GOBP	POSITIVE_REGULATION_OF_EPITHELIAL_CELL_MIGRATION	1.6178	0.000565195	0.0231675	Glipr2;Flt4;Prl2c2;Adora2b;Prkca;Rin2;Rtn4;Map3k3;Col18a1;Map2k3;Hdac6;Clasp1;Mmp9;Iqsec1;Ets1;Thbs1;Fgf7;Hmgb1;Epb41l4b;Amotl1;Rhob;Nos3;Cib1;Hdac9;Anxa1;Jcad;Tacr1;Foxp1;Hif1a;Smoc2;Angpt4;Igf1;Met;Ccbe1;Rhoj;Vegfc;Prkd1;Anxa3;Clasp2;Adgra2;Atoh8;Zc3h12a;Hdac7;Cd40;Tgfb2;P2rx4;Serpine1;Tek;Adam9;Atp5b;Itgb1bp1;Nus1;Fgf2;Itgb3;Gpld1;Hmox1;Rras;Pik3cg
						GOBP	REGULATION_OF_INNATE_IMMUNE_RESPONSE	1.61371	1.38586e-06	0.000358321	Nlrc3;Ptprs;Rnf125;Ipo5;Pik3ap1;Pla2g5;Fadd;Tnf;Tlr8;Rtn4;Nop53;Znfx1;Zdhhc12;H2-Q1;Rps19;Kcnj8;Tirap;Ifi204;Mfhas1;Fosl1;Cd14;Tmem126a;Nploc4;H2-M1;Oasl1;Nr1d1;Serpinb9b;Cptp;Lyn;Ifi213;Med1;Rps6ka3;Irf7;Zdhhc18;Hmgb1;Pik3r6;N4bp1;Flot1;Ereg;Peli3;Tlr2;Mapkapk2;Slc15a3;Clec2d;Serpinb9;Zbp1;Bcl10;Clec12b;Ifi209;Ifi208;Irak3;Serpinb9d;Gbp5;Acod1;Mul1;Tlr4;Klri2;Tlr7;Gbp3;Casp8;Dcst1;Nod2;Trim30d;D…
						GOBP	POSITIVE_REGULATION_OF_NF_KAPPAB_TRANSCRIPTION_FACTOR_ACTIVITY	1.61279	0.000682476	0.0256149	Prdx3;Rps3;Prkci;Tnf;Tirap;Card14;Zbtb7a;Ripk1;Kras;Flot2;Flot1;Tlr2;Ror1;Tnfrsf8;Bcl10;Irak3;Il1rap;Cib1;Tlr4;Lamtor5;Ppia;Nod2;Trim30d;Trim5;Tnfrsf11a;Sphk1;Trim30a;Terf2ip;Trim37;App;Rhebl1;Rbck1;Irak1;Icam1;Prkd1;Clock;Stat3;Tlr9;Tlr3;Rela;Grem1;Cd40;Chuk;Cflar;Ripk3;Eda2r;Ntrk1;Ar;Cx3cl1;Ticam1;Rab7b;Nod1;Mtpn;Rtkn2;Tnfsf18;Npm1;Mtdh;Eif2ak2;Pycard;Malt1;Itgb2;Traf1
						HALLMARK	OXIDATIVE_PHOSPHORYLATION	1.61182	0.000413895	0.0199269	Prdx3;Vdac2;Hccs;Oat;Slc25a3;Gpx4;Glud1;Abcb7;Atp5e;Fdx1;Timm13;Mfn2;Cyb5a;Atp6v0c;Slc25a4;Pdha1;Dlst;Atp5h;Slc25a5;Cyb5r3;Hspa9;Atp6v1d;Ndufa8;Cox7a2l;Slc25a20;Cyc1;Atp1b1;Atp6v1e1;Idh1;Uqcrh;Hsd17b10;Dlat;Sdhb;Uqcr11;Timm17a;Mrpl34;Timm8b;Atp6v0b;Atp6v1h;Ndufa2;Atp6v0e;Cs;Uqcr10;Cox8a;Atp5d;Slc25a12;Uqcrq;Atp5b;Cox7b;Htra2;Nqo2;Rhot2;Phyh;Ndufb5;Idh2;Ndufa6;Atp6v1f;Sdhc
						GOBP	REGULATION_OF_VASCULATURE_DEVELOPMENT	1.61126	5.48626e-05	0.00472835	Slc12a2;Prl2c2;Ptger4;Prkca;Stim1;Notch4;Tie1;Epha2;Adm;Stab1;Tnf;Rtn4;Cldn5;Adamts9;Ctnnb1;Hmga2;Angpt2;Cxcr2;Rnh1;Hipk2;C3ar1;Ecscr;Nras;Tafa5;Tnfrsf12a;Mmp9;Alox5;Adam10;Pgk1;Ets1;Thbs1;S100a1;Eng;Fbln5;Stat1;Hmgb1;Psg22;Pik3r6;Shc1;Cd34;Pak4;Sh2b3;Pgf;Pkm;Adamts1;Ptn;Rhob;Smad1;Nos3;Vash1;Sp100;Cxcr3;Mecp2;Pml;Jcad;Lgals3;Wnt4;Hif1a;Rock1;Cybb;Sphk1;Smoc2;Itgax;Angpt4;Sulf1;Synj2bp;Gadd45a;Gl…
						GOBP	LEUKOCYTE_MIGRATION	1.60142	8.19451e-06	0.00130013	Slc12a2;Spn;Ptger4;Capn1;Jam3;Gcnt1;Stk10;Cd200;Rpl13a;Fadd;Prkca;Pecam1;S1pr1;Dpep1;Tnf;Rtn4;Jaml;Bcr;Chst2;Rps19;Fut4;Cxcr2;Pde4b;Tirap;C3ar1;Bst1;Rin3;Cxcl1;Mmp9;Abr;Alox5;Adam10;Lyn;Add2;Thbs1;Abl2;Madcam1;Padi2;Golph3;Hmgb1;Ptafr;Eps8;Tlr2;Trpm4;Cd34;Gcsam;Jam2;Pgf;Trpv4;Itgb7;Ptn;Csf1;Trp53;Plec;Cd177;Cdc42;Hoxa7;Cxcr3;Ppia;Nod2;Cxcl5;Anxa1;Nckap1l;Selp;Tacr1;Edn1;S100a8;Lgals3;Asb2;Rock1;I…
						GOBP	RESPONSE_TO_OXIDATIVE_STRESS	1.60067	7.55443e-06	0.00125565	Ide;Prdx3;Srxn1;Ptprn;Capn1;Sod2;Prkca;Ptprk;Cd38;Rps3;Atp13a2;Txnrd1;Gclc;Gpx4;Macroh2a1;Prdx2;Akr1b3;Mpo;Trp53inp1;Hdac6;Fos;Prdx1;Cyp11a1;Ppp2cb;Cpeb2;Mmp9;Alox5;Slc4a11;Slc25a24;Prkaa1;Ripk1;Atf4;Egfr;Fbln5;Net1;Cfl1;Rcan2;Mpv17l2;Aldh3a2;Oxr1;Glrx2;Mmp3;Rwdd1;Nox1;Rhob;Trp53;Cygb;Lrrk2;Nos3;Tlr4;Fyn;Ptgs1;Casp3;Pdgfra;Atox1;Ppia;Hk3;Anxa1;Plekha1;Pml;Mb;Idh1;Tacr1;Foxp1;Edn1;Ppif;Hif1a;Usp25…
						GOBP	CELLULAR_RESPIRATION	1.59802	0.000387599	0.0187905	Ide;Sod2;Prelid1;Macroh2a1;Mtfr1;Tnf;Pde2a;Uqcc2;Nop53;Ndufb11;Coq10b;Atp5e;Mfn2;Actn3;Pdha1;Dlst;Atp5h;Mtfr1l;Arl2;Trpv4;Plec;Ndufa8;Cox7a2l;Ndufv3;Cyc1;Uqcc3;Prdm16;Idh1;Uqcrh;Ppif;Slc25a33;Hif1a;Dlat;Sdhb;Rhoa;Uqcr11;Gpd1;Cycs;Mtln;Cbfa2t3;Mtch2;Ndufa2;Cs;Uqcr10;Cox8a;Slc25a23;Atp5d;Bdnf;Slc25a12;Myc;Uqcrq;Nr4a3;Atp5b;Coa6;Cox7b;Antkmt;Nupr1;Pink1;Slc37a2;Ndufb5;Flcn;Idh2;Ndufb4
						GOBP	REGULATION_OF_GENERATION_OF_PRECURSOR_METABOLITES_AND_ENERGY	1.59694	0.000877847	0.0293885	Ide;Ppp1r3d;Esrrb;Git1;Prelid1;Eif6;Macroh2a1;Tnf;Pde2a;Uqcc2;Nop53;Mfn2;Zbtb7a;Alox5;Mlx;Actn3;Myo5a;Prkaa1;Hmgb1;Ier3;Arl2;Trpv4;Trp53;Cavin3;Cox7a2l;Ppp1ca;Tigar;Kat2b;Prdm16;Ppif;Slc25a33;Hif1a;Zbtb20;Rhoa;Igf1;Gpd1;App;Cbfa2t3;Stat3;Mtch2;Sorbs1;Ppp2ca
						GOBP	TISSUE_MIGRATION	1.59335	4.36396e-05	0.00398725	Scarb1;Glipr2;Flt4;Pkn1;Prl2c2;Rab13;Adora2b;Coro1b;Card10;Prkca;Pecam1;Epha2;Tnf;Rin2;Eppk1;Rtn4;Dll4;Map3k3;Col18a1;Mmrn2;Adamts9;Dnaja4;Map2k3;Angpt2;Coro1c;Hdac6;Ppard;Pfn2;Plekhg5;Csnk2b;Clasp1;Mmp9;Evl;Egr3;Iqsec1;Ets1;Thbs1;Tacstd2;Fgf7;Hmgb1;Mef2c;Epb41l4b;Amotl1;Rhob;Nos3;Cib1;Hdac9;Vash1;Sp100;Lgals8;Pten;Anxa1;Mecp2;Pkn3;Jcad;Sh3bp1;Tacr1;Foxp1;Macir;Nanos1;Hif1a;Rock1;Smoc2;Rhoa;Angpt…
						GOBP	REGULATION_OF_ENDOTHELIAL_CELL_MIGRATION	1.59236	0.000614839	0.0243874	Flt4;Prl2c2;Adora2b;Card10;Prkca;Epha2;Tnf;Rin2;Dll4;Map3k3;Col18a1;Mmrn2;Adamts9;Dnaja4;Map2k3;Angpt2;Csnk2b;Ets1;Thbs1;Hmgb1;Mef2c;Amotl1;Rhob;Nos3;Cib1;Hdac9;Vash1;Sp100;Anxa1;Mecp2;Jcad;Sh3bp1;Foxp1;Hif1a;Smoc2;Rhoa;Angpt4;Igf1;Synj2bp;Met;Gadd45a;Glul;Ccbe1;Rhoj;Klf4;Vegfc;Prkd1;Anxa3;Adgra2;Atoh8;Zc3h12a;Hdac7;Pdpk1
						GOBP	NEGATIVE_REGULATION_OF_DEFENSE_RESPONSE	1.59098	3.77788e-05	0.00366297	Spn;Nlrc3;Ptger4;Ptprs;Rnf125;Git1;Socs3;Pla2g5;Cd200;Mvk;Bcr;Zdhhc12;H2-Q1;Rps19;Ppard;Mfhas1;Elf4;Nploc4;Cck;Abr;Alox5;H2-M1;Nr1d2;Nr1d1;Ets1;Serpinb9b;Cptp;Zdhhc18;Ier3;Ldlr;Clec2d;Serpinb9;Tnfaip8l2;Metrnl;Clec12b;Slc39a8;Irak3;Serpinb9d;Acp5;Acod1;Mul1;Dcst1;Nod2;Dhx58;Pten;Ffar4;Macir;Fem1a;Klrd1;Nfkb1;Sirpa;Irgm1;Tnfrsf1b;Gstp1;Igf1;Sod1;Trim30a;Cyld;Nt5e;Ufd1;Isg15;Arg2;Stat3;Parp14;A2m;P…
						GOBP	FEMALE_SEX_DIFFERENTIATION	1.58713	0.00134207	0.0406107	Ptprn;Ptger4;Vgf;Fst;Schip1;Pcyt1b;Ptx3;Fzd4;Dach1;Mfn2;Fgf7;Wt1;Ereg;Sgpl1;Sprr2d;Eif2b2;Lhfpl2;Adamts1;Nos3;Bmpr1b;Pdgfra;Npr2;Plekha1;Wnt4;Sod1;Mmp2;Eif2b5;Bak1;Foxl2;Runx1;Adrm1;Sfrp1;Lfng;Nr2f2;Serpine1;Myh9;Nppc;Arrb1;Axl;Foxo3;Lhx9;Pde4d;Nupr1
						GOBP	CELLULAR_RESPONSE_TO_BIOTIC_STIMULUS	1.5851	0.000132999	0.00937842	Slc12a2;Git1;Prkca;Prdx2;Tnf;Pde2a;Bcr;Bcl2l11;Map2k3;Pde4b;Tirap;Ppard;Cd14;Cxcl1;Smc1a;Nr1d1;Cd6;Lyn;Litaf;Stat1;Hmgb1;Mef2c;Aicda;Tlr2;Arid5a;Rara;Cd274;Abca1;Bcl10;Irak3;Map2k7;Trp53;Gbp5;Nos3;Acod1;Tlr4;Gbp3;Tigar;Nod2;Trim30d;Cxcl5;Trim5;Zmpste24;Nfkb1;Sirpa;Irgm1;Gbp2;Tnfrsf1b;Klrk1;Rhoa;Gstp1;Trim30a;Btk;Irak1;Gch1;Il6;Plscr2;Plscr3;Zc3h12a;Cactin;Casp1;Rela;Sbno2;Jak2;Irgm2;Syk;Tnfsf4;Xb…
						GOBP	NEGATIVE_REGULATION_OF_TRANSPORT	1.58455	1.21023e-06	0.000358321	Pfkl;Hsd3b6;Prom2;Osm;Bin1;Il1rn;Pacsin1;Ptger4;Hrc;Cd200;Prkca;Nmu;Kcne3;Cyfip1;Tnf;Ankrd13b;Gsto1;Bcr;Oaz1;Svip;Igfbp3;Cyp51;Insig1;Entpd1;Ankrd27;Kcnq1;Calm3;Rin3;Vamp3;Camk2d;Mmp9;Abr;Gsk3a;Yod1;Myo5a;Srebf2;Thbs1;Atf4;Dmtn;Ppp3r1;Rab7;Hmgb1;Rhbdf2;Slc43a1;Rem1;Tlr2;Smim6;Rab11fip5;Nmb;Ube2j1;Cttnbp2nl;Fis1;Lrrk2;Nos3;Ptgs1;Sp100;Usp2;Agrn;Klf7;Pten;Anxa1;Nckap1l;Ffar4;Rab33b;Yrdc;Pkdcc;Edn1;…
						GOBP	NEGATIVE_REGULATION_OF_RESPONSE_TO_EXTERNAL_STIMULUS	1.58026	9.33045e-06	0.00140247	Slc12a2;Spn;Tfpi;Nlrc3;Ptger4;Ubash3b;Ptprs;Mmrn1;Sema6b;Rnf125;Git1;Socs3;Pla2g5;Coro1b;Cd200;Dbn1;Prdx2;Tnf;Eppk1;Mvk;Bcr;Zdhhc12;H2-Q1;Dusp3;Rps19;Angpt2;Ppard;Mfhas1;Tafa5;Elf4;Nploc4;Rin3;Cck;Clasp1;Pdgfa;Abr;Alox5;H2-M1;Nr1d2;Nr1d1;Ets1;Serpinb9b;Cptp;Thbs1;Cldn3;Padi2;Zdhhc18;Ier3;Ldlr;Clec2d;Cask;Serpinb9;Tnfaip8l2;Sh2b3;Metrnl;Clec12b;Slc39a8;Irak3;Serpinb9d;Acp5;Acod1;Mul1;Pdgfra;Dcst1;…
						HALLMARK	APOPTOSIS	1.57495	0.00143537	0.0422399	Sod2;Fdxr;Vdac2;Cd38;Gpx4;Tnf;Bcl2l11;Ctnnb1;Cd14;Tnfrsf12a;Wee1;Egr3;Ebp;Dap;Ppp3r1;Ier3;Ereg;Ppp2r5b;Rara;Bmp2;Bcl10;Fez1;Rhob;Etf1;Casp8;Casp3;Anxa1;Timp1;Sat1;Lgals3;Sptan1;Gsr;Rock1;Sod1;Mmp2;Gadd45a;Cyld;Lmna;App;Gch1;Ifitm3;Il6;Pak1;Btg3;Casp1;Rela;Sqstm1;Cflar;Irf1;Timp2;Tspo;Tgfb2;Erbb2;Pea15a;Txnip;Cdkn1a;Xiap;Erbb3;Emp1;Tnfsf10;Rhot2;Gsn;Hmox1;Casp4;Sc5d;Igfbp6;Gpx3;Rnasel;Lef1;Bcl2l2;…
						GOBP	NEGATIVE_REGULATION_OF_LOCOMOTION	1.57382	4.39791e-05	0.00398725	Arhgdib;Il1rn;Limch1;Ptger4;Sema6b;Atp1b2;Wnt11;Il24;Coro1b;Cd200;Card10;Ptprk;Dbn1;Dpep1;Rap2a;Rap2b;Tie1;Tnf;Eppk1;Dll4;Bcr;Cldn5;Mmrn2;Adamts9;Dusp3;Dnaja4;Igfbp3;Angpt2;Coro1c;Trp53inp1;Dach1;Afdn;Ppard;Brms1;Tafa5;Arhgdia;Pfn2;Rin3;Csnk2b;Clasp1;Abr;Evl;Egfl7;Thbs1;Tacstd2;Cldn3;Padi2;Eng;Hmgb1;Dpysl3;Mef2c;Chrd;Cfl1;Gcsam;Ptn;Rhob;Cygb;Vash1;Igfbp5;Sp100;Hoxa7;Tpm1;Pten;Mecp2;Timp1;Sema7a;M…
						GOBP	IMMUNE_RESPONSE_REGULATING_SIGNALING_PATHWAY	1.57219	1.10525e-05	0.00152036	Nlrc3;Ptprs;Rnf125;Ipo5;Pik3ap1;Hras;Cd38;Rps3;Tnf;Tlr8;Rtn4;Nop53;Zdhhc12;Rab29;Dusp3;Kcnj8;Pde4b;Tirap;C3ar1;Nras;Mfhas1;Kcnn4;Fosl1;Cd14;Tmem126a;Nploc4;Oasl1;Nr1d1;Cptp;Lyn;Shb;Rps6ka3;Irf7;Hmgb1;Mef2c;Flot1;Peli3;Tlr2;Mapkapk2;Slc15a3;Gcsam;Eif2b2;Lcp2;Bcl10;Clec12b;Irak3;Gbp5;Acod1;Tlr4;Fyn;Klri2;Tlr7;Nod2;Dhx58;Pten;Nckap1l;Plekha1;Foxp1;Icosl;Nek7;Lgals3;Appl1;Tifa;Sting1;Klrd1;Nfkb1;Irgm…
						GOBP	REGULATION_OF_INFLAMMATORY_RESPONSE	1.57205	3.7559e-05	0.00366297	Osm;Spn;Nlrc3;Ptger4;Dagla;Git1;Adora2b;Pik3ap1;Socs3;Pla2g5;Cd200;Prkca;Tnf;Pde2a;Mvk;Bcr;H2-Q1;Rps19;Ppard;Mgll;Mfhas1;Daglb;Elf4;Bst1;Abr;Alox5;H2-M1;Nr1d2;Nr1d1;Ets1;Lyn;Ripk1;Ier3;Ldlr;Tlr2;Dnase1l3;Ptges;Zbp1;Tnfaip8l2;Metrnl;Trpv4;Slc39a8;Alox5ap;Gsdmd;Acp5;Lrrk2;Acod1;Tlr4;Nod2;Anxa1;Ffar4;Il1rl2;Sema7a;Foxp1;Kars;Tnfrsf11a;S100a8;Napepld;Ggt1;Macir;Fem1a;Sting1;Sphk1;Nfkb1;Il17ra;Sirpa;I…
						GOBP	TYPE_II_INTERFERON_PRODUCTION	1.57067	0.00167404	0.0458293	Spn;Fadd;Hras;Tnf;Tlr8;Pde4b;Nras;Cd14;Eomes;Rnf19b;Abl2;Hmgb1;Arid5a;Rara;Cd274;Tlr4;Tlr7;Nod2;Il12rb1;Gimap5;Sirpa;Irgm1;Klrk1;App;Il23a;Carmil2;Isg15;Gadd45g;Zc3h12a;Tlr9;Tlr3;Runx1;Jak2;Ripk3;Tnfsf4;Cd47;Axl;Pde4d;Cebpg;Prnp;Lilrb4b;Sash3;Il27ra;Tnfsf18;Slc11a1;Tcirg1;Sh2d1b1;Il12rb2
						GOMF	TRANSMEMBRANE_TRANSPORTER_BINDING	1.56988	0.00178377	0.0482655	Rims4;Hrc;Bag2;Ywhah;Kcne3;Scn3b;Hap1;Ctnnb1;Fkbp1a;Pde4b;Casr;Kcnq1;Abcc9;Ppp1r9b;Kcnip3;Calm3;Panx1;Ppp2cb;Camk2d;Actn3;Scn1b;Lyn;Gpd1l;Rem1;S100a10;Mpp2;Trp53;Diaph1;Lrrk2;Cib1;Fyn;Scn5a;Agrn;Pkd1l3;Ank2;Tcaf2;Ank1;Atp2a2;Tcaf1;Tjp2;Pacs2;Bak1;Herpud1;Actn1;Kcnab3;Ppm1a;Snta1;Grina;Kcnd3;Fgf13;Lrg1;Ppp2ca;Fhl1;Tspo;Tmem74;Ywhaq;Kcnab2;Arrb1
						GOBP	CELL_CELL_JUNCTION_ORGANIZATION	1.56805	0.000556761	0.0229985	Micall2;Pkp3;Jam3;Rab13;Wnt11;Prkca;Pecam1;Shroom2;Zfp703;Prkci;Epha2;Arvcf;Tnf;Rps6;Myo1c;Grhl1;Hopx;Cldn5;Ctnnb1;Afdn;Pkp1;Rhoc;Adam10;Alox12b;Cldn12;Cldn3;Lims1;Numbl;Nectin1;Trpv4;Cldn10;Plec;Cd177;Ocel1;Cdc42;Pdcd6ip;Tbcd;Hipk1;Ace;Esam;Rock1;Rhoa;Cdh13;Tjp2
						GOMF	GTPASE_ACTIVITY	1.56247	5.98521e-05	0.00509546	Tubb2a;Arhgdib;Rab13;Eef2;Hras;Rap2a;Rap2b;Rab1b;Rit1;Gtpbp1;Mras;Rab43;Rab29;Tubb2b;Eef1a1;Septin11;Gbp9;Arf3;Nras;Tgtp1;Arl8a;Rhoc;Tubb6;Eif2s3x;Arl4a;Mfn2;Septin1;Arf1;Tuba1b;Rab35;Rab27b;Rab7;Kras;Rab21;Arl4d;Rem1;Rasl11a;Tubb5;Rab4b;Arl2;Rnd1;Rhob;Lrrk2;Tbcc;Gbp5;Cdc42;Rhod;Gbp3;Tubb4b;Eef1a2;Rab6a;Tgtp2;Ifi47;Rab33b;Rragc;Rab20;Rhog;Rab34;Tmem250-ps;Irgm1;Gbp2;Rab32;Gtpbp2;Rhoa;Rhoj;Rhebl1;…
						GOBP	SMOOTH_MUSCLE_CELL_PROLIFERATION	1.55989	0.000783631	0.0281986	Ndrg2;Sod2;Prkca;S1pr1;Tnf;Akr1b3;Ctnnb1;Igfbp3;Ppard;Npr3;C3ar1;Hpgd;Tafa5;Calcrl;Camk2d;Mmp9;Mfn2;Thbs1;Egfr;Mef2c;Ptafr;Shc1;Ereg;Bmp2;Egr1;Nox1;Fgfr2;Adamts1;Trp53;Nos3;Tlr4;Apln;Igfbp5;Tpm1;Pten;Tacr1;Foxp1;Edn1;Hif1a;Nppb;Rhoa;Gstp1;Cdh13;Igf1;Mmp2;Tgm2;Klf4;Irak1;Il6;Pak1;Il6ra;Mdm2;Ddr2;Jak2;Nol3;Myb;Myc;Nr4a3;Cdkn1a;Efemp2;Mef2d;Fgf2;Itgb3;Tnfaip3;Ccl5;Cx3cl1;Gsk3b;Pde4d;Nqo2;Hmox1;Comt;…
						GOBP	AMEBOIDAL_TYPE_CELL_MIGRATION	1.5567	4.61028e-06	0.000919554	Scarb1;Glipr2;Arhgdib;Flt4;Pkn1;Prl2c2;Sox8;Rab13;Sema6b;Wnt11;Adora2b;Coro1b;Card10;Prkca;Pecam1;Epha2;Tnf;Rin2;Schip1;Eppk1;Rtn4;Nrp2;Dll4;Map3k3;Col18a1;Mmrn2;Adamts9;Dnaja4;Map2k3;Angpt2;Coro1c;Hdac6;Ppard;Sox17;Pfn2;Plekhg5;Csnk2b;Clasp1;Mmp9;Evl;Ric8a;Egr3;Iqsec1;Ets1;Thbs1;Tacstd2;Dmtn;Eng;Fgf7;Hmgb1;Mef2c;Epb41l4b;Cfl1;Sgpl1;Nckap1;Amotl1;Erbb4;Itgb7;Rhob;Cygb;Plec;Nos3;Cib1;Hdac9;Vash1;C…
						GOBP	REGULATION_OF_CYTOSKELETON_ORGANIZATION	1.55618	1.54573e-06	0.000385383	Bin1;Limch1;Ptger4;Capn1;Cyria;Celsr1;Dbnl;Phldb1;Jam3;Arhgef7;Wnt11;Git1;Cdc42ep3;Twf1;Coro1b;Trim36;Hras;Pecam1;Shroom2;Rps3;Dbn1;S1pr1;Cttn;Ssh2;Cyfip1;Capza2;Gm14137;Myo1c;Synpo2l;Arhgap17;Flii;Arpc5;Hdac6;Cfl2;Rnh1;Gmfb;Capg;Rhoc;Pfn2;Bst1;Ssh1;Clasp1;Mfn2;Evl;Mid1;Arf1;Sh3pxd2b;Sgk1;Add2;Prkaa1;Tacstd2;Dmtn;Mef2c;Pam;Gda;Chmp2a;Cfl1;Eps8;Arfip2;Tlr2;Nckap1;Tmsb4x;S100a10;Hspa1a;Map6;Arl2;Tt…
						GOBP	CELL_SUBSTRATE_ADHESION	1.54952	4.30483e-05	0.00398725	Otoa;Micall2;Limch1;Jam3;Ephb1;Atp1b2;Ptprk;Pecam1;Zfp469;Dbn1;Plekha2;Ccn1;Cttn;Lamc2;Rin2;Zyx;Vwf;Bcr;Muc21;Adamts9;Itgbl1;Bcl2l11;Dusp3;Ctnnb1;Angpt2;Coro1c;Fzd4;Ppard;Bst1;Tnfrsf12a;Smoc1;Vamp3;Clasp1;Actn3;Rpl29;Thbs1;Tacstd2;Lims1;Dmtn;Madcam1;Cfl1;Pcsk5;Cd34;S100a10;Pdpn;Cask;Utrn;Disc1;Itgb7;Ptn;Csf1;Edil3;Sorbs3;Cib1;Cdc42;Rhod;Bcam;Hoxa7;Marcks;Itgb4;Rcc2;Pten;Thsd1;Unc13d;Antxr1;Wnt4;R…
						GOMF	INTEGRIN_BINDING	1.5494	0.00164181	0.0453022	Jam3;Prkca;Ccn1;Vwf;Jaml;Icam4;Itgbl1;Gpnmb;Casr;Lyn;Thbs1;Madcam1;Egfr;Fbln5;Hmgb1;Icam2;Utrn;Jam2;Itgb7;Ptn;Cd177;Ppia;Lgals8;Itgb4;Sema7a;Fbn1;Itgax;Tspan4;Igf1;Cib2;L1cam;Fermt3;App;Icam1;Esm1;Itgb5;Isg15;Actn1;Lamb2;Tln2;Nrg1;Tnn;Syk;Timp2;Tcam1;Myh9;Itga6;Adam9;Itgb1bp1;Fgf2;Itgb3;Cx3cl1;Cd9;Gsk3b;Icam5
						GOBP	POSITIVE_REGULATION_OF_PROTEIN_CONTAINING_COMPLEX_ASSEMBLY	1.54709	0.000760761	0.0276608	Trabd2b;Bin1;Git1;Cdc42ep3;Rps3;Gnl3l;Cttn;Tnf;Gm14137;Myo1c;Bcl2l11;Tirap;Rhoc;Pfn2;Cck;Evl;Bbc3;Rasip1;Gda;Pcsk5;Nckap1;Ppp2r5b;Arl2;Fnip2;Abca1;Mmp3;Trp53;Gbp5;Tlr4;Mecp2;Nckap1l;Piezo1;Psmc6;Nek7;Lgals3;Mapre1;Tal1;Gbp2;Ikzf1;Rhoa;Met;Btk;Sumo1;Msn;Bak1;Icam1;Mtln;Prkd1;Carmil2;Isg15;Slain2;Pak1;Plek;Fmn1;Ppp2ca;Rack1;Nrg1;Syk;Fnip1;Map1b;Mark4
						GOBP	DEFENSE_RESPONSE_TO_BACTERIUM	1.54515	0.0004919	0.0217339	Spn;Klk7;Vgf;Epha2;Adm;Stab1;Tnf;Znfx1;H2-Q1;Adamts5;Mpo;Mmrn2;Rps19;Tirap;Gbp9;Defb1;Tnfsf8;Pfpl;H2-M1;Rpl39;Aicda;Shc1;Peli3;Tlr2;Serpinb9;Fau;Mpeg1;Gsdmd;Acp5;Gbp5;Tlr4;Rnf213;Gbp3;Ifne;Nod2;Cxcl5;Pten;Foxp1;Cd4;Sprr2a1;Rab34;Irgm1;Gbp2;Rpl30;Klrk1;Ppp1r11;Ssc5d;H2bc21;App;Il23a;Rbck1;Iigp1;Prkd1;Isg15;Anxa3;Arg2;Tlr9;H2-M9;Wfdc17;Gbp4;Casp1;Slpi;Irgm2;Myo1f;Clec4d;Oas3;Bpifa2;Syk
						GOBP	POSITIVE_REGULATION_OF_LIPID_METABOLIC_PROCESS	1.54487	0.00142009	0.0420068	Star;Scarb1;Cyp17a1;Ces1a;Adora2b;Ccn1;Tnf;Acsl5;Capn2;Fdps;Ppard;Daglb;Pnpla2;Nr1d1;Mlx;Srebf2;Dbi;Lyn;Ldlr;Erbb4;Mid1ip1;Pdgfra;Eef1a2;Nod2;Anxa1;Kat2b;Lpgat1;Wnt4;Zbtb20
						GOCC	ACTIN_BASED_CELL_PROJECTION	1.54451	0.000619377	0.0244286	Prom2;Scarb1;Spn;Jam3;Ephb1;Spata13;Twf1;Dbn1;Cyfip1;Akr1b3;Myo1c;Ctnnb1;Stard10;Ppp1r9b;Rhoc;Pdgfa;Myo1d;Myo5a;Syne2;Icam2;Cfl1;Eps8;Atp6v1a;Pdpn;Acpp;Utrn;Trpv4;Lrrk2;Cib1;Clic5;Cdc42;Pdgfra;Atp6v1e1;Spef1;Antxr1;Cdc14a;Dync1h1;Dag1;Atp6v1b2;Cib2;Gap43;Msn;App;Slc6a6;Abi1;Myo9b;Ap2a1;Fgf13;Fzd9;Palld;Myo1f;Erbb2;Cftr;Ttyh1;Tek;Itga6;Lyz2;Mtm1;Itgb3;Coro1a;Tmc2
						GOBP	CELL_MATRIX_ADHESION	1.54382	0.000667787	0.0254744	Otoa;Limch1;Jam3;Ptprk;Pecam1;Zfp469;Plekha2;Cttn;Rin2;Zyx;Bcr;Adamts9;Itgbl1;Bcl2l11;Dusp3;Ctnnb1;Coro1c;Bst1;Clasp1;Actn3;Thbs1;Lims1;Dmtn;Madcam1;Cfl1;Pcsk5;Cd34;S100a10;Cask;Utrn;Disc1;Itgb7;Csf1;Cib1;Rhod;Bcam;Hoxa7;Itgb4;Rcc2;Pten;Thsd1;Wnt4;Rock1;Itgax;Dag1;Sirpa;Adamts12;Rhoa;Cdh13;L1cam;Fermt3;Phldb2;Tnxb;Itgb5;Tecta;Clasp2;Actn1;Pdpk1;Ston1;Fmn1;Sorbs1;Grem1;Sema3e;Epdr1;Tnn;Sned1;Serpi…
						GOCC	MEMBRANE_MICRODOMAIN	1.5435	0.000161092	0.0108598	Prom2;Scarb1;Tfpi;Ephb1;Vdac2;Pecam1;Stim1;Rap2b;Kcne3;Tnf;Myo1c;Capn2;Slc2a3;Ctnnb1;Coro1c;Hdac6;Kcnq1;Cd14;Pgk1;Tuba1b;Myo1d;Lyn;Add2;Egfr;Hmgb1;Slc9a1;Ldlr;Slc25a4;Flot2;Flot1;Plpp2;Tubb5;Tlr2;S100a10;Slc25a5;Pdpn;Hspa1a;Lcp2;Abca1;Bcl10;Erbb4;Lrrk2;Nos3;Cd177;Fyn;Cavin3;Scn5a;Kcnd2;Rtn4r;Smpd2;Atp1b1;Cd4;Dag1;Tnfrsf1b;Orai1;Atp1b3;Ctsd;Cdh13;Sulf1;Ms4a4a;Btk;App;Myadm;Icam1;Plscr2;Gprc5b;Cav2…
						HALLMARK	IL2_STAT5_SIGNALING	1.5396	0.000879846	0.0293885	Glipr2;Gpx4;Cyfip1;Gsto1;Myo1c;Hopx;Uck2;Slc2a3;Odc1;Phlda1;Rnh1;Hipk2;Capg;Syngr2;Arl4a;Eomes;She;S100a1;Slc29a2;Serpinb6a;Mapkapk2;Tnfrsf8;Etv4;Map6;Ctsz;Bmp2;Ttc39b;Slc39a8;Rhob;Csf1;Plec;Tlr7;Gbp3;Bhlhe40;Casp3;Plin2;Klf6;Phtf2;Batf;Rgs16;Selp;Maff;Map3k8;Wls;Tnfrsf1b;Tnfrsf21;Tgm2;Ifitm3;Nt5e;Nfil3;Ltb;Adam19;Pus1;Ncoa3;Il10ra;Spred2;Ecm1;Dennd5a;Swap70;Gucy1b1;F2rl2;Penk;P2rx4;Xbp1;Myc;Praf…
						GOCC	BASAL_PART_OF_CELL	1.53714	0.000118102	0.0085882	Ide;Slc12a2;Phldb1;Cd38;Slc19a1;Kcne3;Eppk1;Slc22a4;Myo1c;Krt14;Ctnnb1;Entpd1;Casr;Kcnq1;Hpgd;Kcnn4;Slco2b1;Gpihbp1;Clasp1;Abcc5;Chrm3;Myo1d;Slc4a11;Alpk2;Tacstd2;Egfr;Slc9a1;Ldlr;Flot2;Slc29a2;Slc29a1;Llgl1;Flot1;Dstyk;Cd34;Pdpn;Hspa1a;Cask;Slc14a2;Car11;Abca1;Slc39a8;Erbb4;Lrrk2;Plec;Car14;Lin7c;Nod2;Itgb4;Slc6a12;Atp1b1;Spef1;Ank2;Homer3;Edn1;Ace;Dag1;Slc6a9;Orai1;Cd300lg;Atp1b3;Clcnka;Met;Phl…
						GOBP	ENDOTHELIAL_CELL_MIGRATION	1.53654	0.00102272	0.0331724	Scarb1;Flt4;Prl2c2;Rab13;Adora2b;Coro1b;Card10;Prkca;Pecam1;Epha2;Tnf;Rin2;Dll4;Map3k3;Col18a1;Mmrn2;Adamts9;Dnaja4;Map2k3;Angpt2;Plekhg5;Csnk2b;Egr3;Ets1;Thbs1;Hmgb1;Mef2c;Amotl1;Rhob;Nos3;Cib1;Hdac9;Vash1;Sp100;Lgals8;Pten;Anxa1;Mecp2;Jcad;Sh3bp1;Foxp1;Hif1a;Smoc2;Rhoa;Angpt4;Cdh13;Igf1;Synj2bp;Met;Gadd45a;Glul;Ccbe1;Rhoj;Klf4;Vegfc;Prkd1;Anxa3;Adgra2;Fstl1;Atoh8;Zc3h12a;Hdac7;Pdpk1
						GOBP	CELLULAR_RESPONSE_TO_OXIDATIVE_STRESS	1.53296	0.000634545	0.0246098	Prdx3;Srxn1;Capn1;Sod2;Ptprk;Rps3;Atp13a2;Prdx2;Akr1b3;Mpo;Trp53inp1;Hdac6;Fos;Prdx1;Cpeb2;Mmp9;Alox5;Slc4a11;Slc25a24;Prkaa1;Ripk1;Atf4;Egfr;Fbln5;Net1;Cfl1;Mpv17l2;Oxr1;Mmp3;Rwdd1;Rhob;Trp53;Lrrk2;Nos3;Fyn;Pdgfra;Ppia;Hk3;Anxa1;Plekha1;Pml;Foxp1;Edn1;Ppif;Hif1a;Gsr;Atp2a2;Sphk1;Sirpa;Sod1;Mmp2;Met;Btk;Gch1;Prkd1;Il6;Zc3h12a;Rnf146;Psap;Ddr2;Rela;Sqstm1;Chuk;Rack1;Nqo1;Ripk3;Ezh2;Xbp1;Tnfaip3;Ht…
						GOBP	CELL_JUNCTION_ASSEMBLY	1.52858	1.17731e-05	0.00152243	Micall2;Pkp3;Limch1;Dbnl;Jam3;Ptprs;Ephb1;Adgre5;Rab13;Wnt11;Prkca;Ptprk;Pecam1;Rap2a;Zfp703;Epha2;Cttn;Arvcf;Tnf;Rps6;Myo1c;Hopx;Bcr;Cldn5;Zdhhc12;Rab29;Dusp3;Ctnnb1;Pcdh17;Coro1c;Kcnj8;Afdn;Amigo1;Nptx1;Col17a1;Pkp1;Rhoc;Clasp1;Alox12b;Cldn12;Actn3;Add2;Cldn3;Lims1;Dmtn;Mef2c;Numbl;Musk;Flot1;Nectin1;Ache;Large1;Cfl1;Tlr2;S100a10;Trpv4;Erbb4;Il1rap;Cldn10;Plec;Shank3;Ocel1;Cdc42;Rhod;Pdcd6ip;Ag…
						GOCC	ENDOCYTIC_VESICLE	1.52624	0.000841062	0.0286163	Ehd4;Rab13;Pla2g5;Rin2;Zyx;Myo1c;Rab43;Tirap;Capg;Plekhg5;Rin3;Vamp3;Evl;Rab35;Egfr;Rab7;Flot2;Dync1li1;Stx11;Rab11fip5;Kif5b;Abca1;Ehd1;Mpeg1;Cdc42;Tlr7;Vamp4;Nod2;Ffar4;Fth1;Rab20;Ehd3;Rab34;Appl1;Cybb;Sphk1;Irgm1;Ctss;Rab32;Stxbp1;Rab11b;Anxa3;Cd2ap;Tlr9;Ston1;Ap2a1;Cpne2;Syk;Pip4p1;Myh9;Vamp8;Uvrag;Ftl1;Rab31;Lmbrd1;Rala;Coro1a;Actg1;Zdhhc5;Gsn;Sgip1;Pld4;Rab7b;Nod1;Myo6;Syt7;Rab5c;Ehd2;Arrb2…
						GOCC	CELL_CORTEX	1.52559	0.000185917	0.0120175	Rims4;Dbnl;Phldb1;Actr1a;Shroom2;Dbn1;Stim1;Exoc8;Cttn;Tpm3;Lamc2;Capza2;Cldn5;Cltb;Spire2;Crip2;Med28;Ctnnb1;Eef1a1;Septin11;Clta;Ppp1r9b;Map2k2;Zhx3;Clasp1;Fam110c;Septin1;Actn3;Dmtn;Flot2;Llgl1;Flot1;Cfl1;Eps8;Arfip2;Spire1;Inpp5d;Ctsz;Trpv4;Fgfr2;Exoc3l;Capzb;Marcks;Sptb;Ppfia3;Itgb4;Tnfaip2;Frmpd1;Iqsec2;Mlph;Sh3bp1;Sptbn1;Ank1;Tmem250-ps;Sptan1;Mapre1;Myl12b;Dync1h1;Rhoa;Cap1;Cotl1;Cib2;Stx…
						GOBP	DEFENSE_RESPONSE_TO_SYMBIONT	1.5243	0.000368096	0.0186048	Spn;Usp20;Nlrc3;Ptprs;Rnf125;Fadd;Tnf;Tlr8;Znfx1;Zdhhc12;Kcnj8;Abcc9;Vapb;Nploc4;Ifit3;Ifit3b;Oasl1;Cptp;Irf7;Oasl2;Stat1;Aicda;Ndufaf4;Serinc3;Ifnk;Nmb;Ifit1;Zbp1;Gbp5;Nt5c3;Acod1;Mul1;Dtx3l;Tlr7;Gbp3;Ifne;Trim30d;Dhx58;Armc5;Trim5;Ifit1bl1;Pml;Unc13d;Zmpste24;Rnf185;Il12rb1;Sting1;Itgax;Rtp4;Irgm1;Trim30a;Ifitm2;Il23a;Ifit2;Ifitm3;Il6;Ufd1;Isg15;Plscr2;Ifit1bl2;Treml4;Zc3h12a;Tlr9;Pcbp2;Mlkl;Tl…
						GOMF	ACTIN_BINDING	1.52106	4.87929e-05	0.00436697	Bin1;Micall2;Limch1;Samd14;Lsp1;Slc6a2;Dbnl;Twf1;Coro1b;Eef2;Shroom2;Dbn1;Ywhah;Cttn;Ssh2;Tpm3;Cyfip1;S100a4;Capza2;Msrb1;Myo1c;Coro6;Wipf3;Synpo2l;Spire2;Flii;Med28;Arpc5;Coro1c;Hdac6;Cfl2;Afdn;Syne3;Gmfb;Ppp1r9b;Mical1;Capg;Pfn2;Panx1;Ssh1;Pacrg;Ablim1;Evl;Actn3;Myo1d;Myo5a;Add2;Arpc1a;Dmtn;Egfr;Syne2;Arpc1b;Myh7b;Sntb2;Cfl1;Eps8;Tmsb4x;Hip1;Gcsam;Spire1;Utrn;Trpv4;Diaph1;Lrrk2;Plec;Capzb;Nos3;…
						GOMF	PHOSPHORIC_ESTER_HYDROLASE_ACTIVITY	1.52023	0.000112258	0.00824922	Plch2;Ptprn;Ppp1r3d;Inpp4b;Ubash3b;Ptprs;Ptpre;Ptprk;Pptc7;Dusp14;Ssh2;Pde2a;Dusp7;Ptpn1;Lhpp;Bpnt2;Dusp3;Dusp6;Smpd1;Ctdp1;Acp7;Pde4b;Dusp5;Smpd5;Ppp2cb;Ssh1;Ptpn21;Ptprb;Dusp8;Gdpd1;Ppp5c;Ppp3r1;Ppp1ccb;Nt5c;Pde1b;Ptpa;Plpp2;Lpin1;Pde7b;Acpp;Entpd3;Gdpd2;Inpp5d;Plcxd3;Ppef2;Acp5;Pfkfb2;Nt5c3;Tns2;Pde3a;Ppp1cc;Ppp1ca;Tigar;Ppm1j;Pten;Minpp1;Smpd2;Dusp4;Napepld;Ptpn3;Mdp1;Cdc14a;Eya2;Ctdsp2;Phosp…
						GOBP	ERK1_AND_ERK2_CASCADE	1.51776	0.000199793	0.0125732	Glipr2;Ndrg2;Flt4;Ptger4;Ephb1;Pla2g5;Prkca;Hras;Ccn1;Epha2;Ptpn1;Dusp3;Dusp6;Gpnmb;Ramp3;Tirap;Casr;Mfhas1;Psca;Map2k2;Camk2d;Pdgfa;Lyn;Thpo;Atp6v0c;Abl2;Egfr;Hmgb1;Ece1;Mturn;Shc1;Musk;Dstyk;Tlr2;Ror1;Rara;Bmp2;Trpv4;Fgfr2;Erbb4;Map2k7;Cib1;Tlr4;Cavin3;Zfp36l1;Pdgfra;Nod2;Pten;Ffar4;Nox4;Sema7a;Kars;Dusp4;Edn1;Tnfrsf11a;Cd4;Cnksr3;Ranbp9;Slc30a10;Tpbg;Sirpa;Dusp1;Gstp1;Igf1;Synj2bp;L1cam;Fgf8;A…
						GOMF	GTPASE_BINDING	1.51749	0.000134722	0.00940494	Arhgdib;Fgd1;Bin1;Ptprn;Micall2;Rims4;Pkn1;Cyria;Arhgef7;Ipo5;Git1;Cdc42ep3;Exoc8;Cyfip1;Rin2;Gm14137;Iars;Myo1c;Ncf2;Rasgrp3;Rab29;Coro1c;Ankrd27;Afdn;Clta;Mical1;Xpo5;Arhgdia;Rin3;Mfn2;Myo5a;Rab7;Rasip1;Llgl1;Eps8;Nckap1;Rab11fip5;Rabggtb;Rabac1;Abca1;Dock9;Nox1;Ehd1;Diaph1;Lrrk2;Cib1;Ipo7;Rcc2;Tnfaip1;Rragc;Pkn3;Mlph;Sptbn1;Unc13d;Ap3m1;Rab34;Ranbp9;Cdkl5;Sgsm1;Rock1;Rusc2;Kif3b;Acap2;Sod1;Plc…
						GOBP	STEROID_METABOLIC_PROCESS	1.51656	0.000531545	0.0224293	Star;Hsd3b6;Scarb1;Cyp17a1;Ces1a;Adora2b;Fdxr;Sult1e1;Dhcr7;Adm;Ywhah;Tnf;Schip1;Mvk;Cyp51;Insig1;Smpd1;Fdps;Cyp11a1;Idi1;Fdx1;Nr1d1;Cyp11b1;Ebp;Srebf2;Prkaa1;Med1;Pmvk;Dhh;Ldlr;Sgpl1;Cyp2b10;Cyb5r3;Msmo1;Bmp2;Ttc39b;Abca1;Egr1;Dhrs11;Bmpr1b;Pdgfra;Armc5;Mecp2;Plekha1;Lipo3;Cyp27a1;Wnt4;Hsd17b12;Hsd17b10;Nfkb1;Igf1;Sod1;Fech;Mvd;App;Cyb5r1;Pbx1;Asah1
						GOBP	INORGANIC_ION_HOMEOSTASIS	1.51165	8.72752e-06	0.00135393	Plch2;Slc12a2;Inpp4b;Hephl1;Ubash3b;Mon1a;Ttc7;Atp1b2;Sod2;Hrc;Bola2;F2rl3;Prkca;Atp13a2;Stim1;Tmtc2;Kcne3;Gsto1;Slc31a2;Hap1;Fkbp1a;Frrs1;Casr;Kcnq1;Vapb;Mt1;Calm3;Abcb7;Atp13a4;Camk2d;Ckb;Mfn2;Mt2;Bbc3;Arf1;Myo5a;Sgk1;Dbi;Lyn;Dmpk;Atp1a3;Atf4;C7;Slc9a1;Myh7b;Rap1gds1;Atp6v1a;Ghitm;Atp2b2;Smdt1;Mt4;Fis1;Trpv4;Slc39a8;Disc1;Diaph1;Eif2ak1;Mllt6;Cxcr3;Atox1;Sv2b;Rhag;Pml;Fth1;Atp1b1;Mcur1;Ank2;Edn…
						GOBP	RIBOSOME_BIOGENESIS	1.51117	0.000151044	0.0103468	Rps27;Rplp0;Gnl3l;Eif6;Rpl7l1;Rpl11;Rps9;Rpsa;Rps6;Nop53;Rpl10;Nsa2;Rpl14;Rpl35;Rps19;Rpl35a;Rps12;Wdr55;Rpl7a;Rps23;Rpl24;Rps11;Rpl26;Rpl6;Rps8;Rps5;Trmt2b;Rrp1;Rps19bp1;Mpv17l2;Rpl23a;Rps7;Nhp2;Rpl27;Fau;Dkc1;Rps3a1;Noc2l;Rps15;Pten;Cul4a;Kat2b;Rps15a;Rrp9;Nop10;Rps13;Rps25;Pwp1;Tent4b;Ddx54;Glul;Pa2g4;Rps21;Rps28;Pno1;Rpl7
						GOBP	CELL_CHEMOTAXIS	1.50736	0.000370355	0.0186048	Slc12a2;Jam3;Ephb1;Rab13;Coro1b;Rpl13a;Prkca;S1pr1;Dpep1;Epha2;Jaml;Rps19;Cxcr2;Pde4b;Tirap;Hoxb9;C3ar1;Bst1;Plekhg5;Rin3;Cxcl1;Mmp9;Alox5;Adam10;Egr3;Lyn;Thbs1;Padi2;Eng;Hmgb1;Trpm4;Pgf;Trpv4;Ptn;Csf1;Plec;Cxcr3;Pdgfra;Ppia;Nod2;Cxcl5;Anxa1;Nckap1l;Edn1;S100a8;Rhog;Lgals3;Tpbg;Smoc2;Il17ra;Dusp1;Gstp1;Mmp2;Met;Nbl1;App;Il23a;Ccl17;Vegfc;Prkd1;Cd74;Il17rc;Slc8b1;Sbds;Myo9b;Ccl22;Grem1;Ccl3;Swap70…
						GOBP	RESPONSE_TO_VIRUS	1.50347	9.73237e-05	0.00772065	Spn;Usp20;Nlrc3;Ptprs;Rnf125;Fadd;Tnf;Tlr8;Znfx1;Zdhhc12;Kcnj8;Smpd1;Abcc9;Vapb;Tgtp1;Nploc4;Ifit3;Ifit3b;Arf1;Oasl1;Cptp;Irf7;Oasl2;Stat1;Aicda;Ndufaf4;Serinc3;Ifnk;Nmb;Ifit1;Zbp1;Irak3;Gbp5;Nt5c3;Acod1;Mul1;Dtx3l;Tlr7;Gbp3;Ifne;Lgals8;Trim30d;Dhx58;Armc5;Trim5;Ifit1bl1;Pml;Rps15a;Unc13d;Zmpste24;Rnf185;Hif1a;Il12rb1;Ivns1abp;Sting1;Pou2af1;Itgax;Nfkb1;Il17ra;Rtp4;Irgm1;Trim30a;Ifitm2;Il23a;Ifit…
						GOCC	CELL_SUBSTRATE_JUNCTION	1.49834	0.00165949	0.0456099	Arhgef7;Git1;Epha2;Cttn;Eppk1;Zyx;Capn2;Itgbl1;Col17a1;Map2k2;Clasp1;Mdc1;Evl;Tes;Actn3;Trip6;Lims1;Syne2;Cfl1;Arl2;Trpv4;Itgb7;Sorbs3;Plec;Pdlim7;Tns2;Itgb4;Armc5;Nox4;Thsd1;Mapre1;Dag1;Cib2;Fermt3;Phldb2;Msn;Itgb5;Clasp2;Aif1l;Actn1;Pak1;Cav2;Focad;Atp6v0a2;Sorbs1;Palld;Jak2;Tln2;Myh9;Nrap;Pgm5;Itga6;Ppfia1;Arhgap24;Erbin;Itgb3;Rala
						GOBP	REGULATION_OF_ACTIN_FILAMENT_BASED_PROCESS	1.48708	0.00019521	0.0125024	Bin1;Limch1;Ptger4;Capn1;Cyria;Celsr1;Dbnl;Jam3;Wnt11;Cdc42ep3;Twf1;Coro1b;Hras;Pecam1;Shroom2;Dbn1;S1pr1;Cttn;Ssh2;Cyfip1;Capza2;Gm14137;Myo1c;Synpo2l;Arhgap17;Flii;Arpc5;Pde4b;Cfl2;Rnh1;Gmfb;Capg;Rhoc;Pfn2;Bst1;Ssh1;Clasp1;Mfn2;Evl;Arf1;Sh3pxd2b;Add2;Tacstd2;Dmtn;Myh7b;Mef2c;Pam;Cfl1;Eps8;Kcnj2;Arfip2;Tlr2;Nckap1;Trpm4;Tmsb4x;S100a10;Pdpn;Ttc8;Sorbs3;Capzb;Shank3;Cdc42;Rhod;Tpm1;Hax1;Scn5a;Sptb…
						GOBP	RESPONSE_TO_INORGANIC_SUBSTANCE	1.47699	5.20454e-05	0.00458484	Prdx3;Aoc1l1;Slc12a2;Aoc1l2;Capn1;Sod2;Rps3;Atp13a2;Stim1;Mtr;Prdx2;Mir196a-1;Akr1b3;Glud1;Grin2a;Mpo;Smpd1;Hdac6;Fos;Nptx1;Casr;Prdx1;Kcnip3;Mt1;Calm3;Cyp11a1;Junb;Ppp2cb;Selenow;Mmp9;Mt2;Aoc1;Gsk3a;Slc25a24;Prkaa1;Thbs1;Runx2;Ppp5c;Ripk1;Dmtn;Egfr;Fbln5;Mef2c;Cpne5;Pam;Net1;Cfl1;Mt4;Glrx2;Slc39a8;Alox5ap;Rhob;Trp53;Lrrk2;Plec;Nos3;Fyn;Rasa4;Ppp1ca;Crip1;Scn5a;Tigar;Casp3;Mef2a;Anxa1;Mecp2;Plekh…
						GOBP	POSITIVE_REGULATION_OF_CYTOKINE_PRODUCTION	1.47185	3.15902e-05	0.00334138	Osm;Spn;Flt4;Ptger4;Wnt11;Adora2b;Cd200;Fadd;Hras;Rps3;Ccn1;Tnf;Tlr8;Rtn4;H2-Q1;Pde4b;Arrdc4;Tirap;C3ar1;Nras;Panx1;Cd14;H2-M1;Cd6;Thbs1;Ly9;Ripk1;Abl2;Atf4;Irf7;Stat1;Hmgb1;Psg22;Ptafr;Flot1;Ereg;Tlr2;Arid5a;Mapkapk2;Cd34;Tnfrsf8;Rara;Nmb;Cd274;Egr1;Bcl10;Trpv4;Irak3;Il1rap;Gsdmd;Tmem106a;Lrrk2;Gbp5;Tlr4;Lamtor5;Tlr7;Casp8;Nod2;Dhx58;Pten;Anxa1;Il1rl2;Batf;Sema7a;Sptbn1;Foxp1;Icosl;Appl1;Hif1a;I…
						GOBP	CELL_ACTIVATION_INVOLVED_IN_IMMUNE_RESPONSE	1.46593	0.000793806	0.0283207	Spn;Ptger4;6030468B19Rik;Adora2b;Apbb1ip;Tnf;Rps6;Bcr;Relb;Rnf168;Abr;Eomes;Lyn;Shb;Ly9;Hmgb1;Aicda;Ptafr;Mfng;Dnase1l3;Stx11;Ifnk;Rara;Hlx;Tcim;Trp53;Cd177;Tlr4;Ifne;Lgals8;Anxa1;Nckap1l;Batf;Stat4;Foxp1;Kars;Icosl;Unc13d;Shld3;Lgals3;Slfn2;Pou2af1;Tmem98;Stxbp1;Ptgds;Btk;App;Il23a;Icam1;Il6;Anxa3;Il6ra;Gadd45g;Cd74;Zc3h12a;Stat3;Pdpk1;Cd40;Sbno2;Cd28;Myo1f;Clec4d;Swap70;Myb;Irf1;Syk;Lfng;Tnfsf4…
						GOBP	REGULATION_OF_MUSCLE_SYSTEM_PROCESS	1.46535	0.00146331	0.0425185	Bin1;Ptger4;Hrc;Adora2b;Twf1;Prkca;Dbn1;Nmu;Cttn;Ctdp1;Pde4b;Fdps;Kcnq1;Calm3;Calcrl;Camk2d;Chrm3;Gsk3a;Actn3;Dmpk;Slc9a1;Myh7b;Mef2c;Ece1;Ptafr;Shc1;Slc25a4;Rem1;Kcnj2;Cacng1;Trpm4;Trip10;Trpv4;Nos3;Igfbp5;Ptgs1;Scn5a;Agrn;Mef2a;Atp1b1;Nfatc1;Ehd3;Tacr1;Ank2;Foxp1;Edn1;Rock1;Atp2a2;Sphk1;Kcna1;Tnfrsf1b;Rhoa;Yy1;Igf1;Sod1;Sumo1;Ppp3ca;Lmna;Klf4;Prkd1;Pak1;Zc3h12a;Arg2;Abat;Cacna1h;Fgf13;Rgs2;Nol3…
						GOBP	POSITIVE_REGULATION_OF_CELL_CELL_ADHESION	1.46486	0.000428412	0.0202078	Spn;Capn1;Mmrn1;Gcnt1;Fadd;Rps3;Tnf;H2-Q1;Chst2;Fut4;Afdn;Kif26b;Alox5;Egr3;H2-M1;Dhps;Ets1;Cd6;Shb;Abl2;Hmgb1;Pik3r6;Ptafr;Flot2;Flot1;Cbfb;Pdpn;Rara;Cd274;Hlx;Bcl10;Bmp7;Lgals8;Anxa1;Magi1;Nckap1l;Piezo1;Il1rl2;Selp;Icosl;Cd4;Gli3;Il12rb1;Gimap5;Sirpa;Irgm1;Rhoa;Igf1;L1cam;Cyld;Ppp3ca;H2-Eb1;Il23a;Irak1;Icam1;Il6;Carmil2;Il6ra;H2-Aa;Cd74;H2-M9;Adam19;Runx1;Rela;Il6st;Jak2;Efnb3;Cd28;Bmi1;Hes1;H…
						GOBP	TAXIS	1.45673	0.000514129	0.0220192	Slc12a2;Lsp1;Jam3;Ephb1;Rab13;Sema6b;Pip5k1c;Coro1b;Rpl13a;Prkca;S1pr1;Dpep1;Ccn1;Epha2;Cttn;Nrp2;Jaml;Cmtm7;Dusp3;Tubb2b;Rps19;Angpt2;Cxcr2;Pde4b;Tirap;Casr;Hoxb9;C3ar1;Ecscr;Bst1;Plekhg5;Rin3;Cxcl1;Pdgfa;Mmp9;Alox5;Adam10;Egr3;Maco1;Lyn;Thbs1;Padi2;Eng;Fgf7;Hmgb1;Ptafr;Trpm4;Pgf;Trpv4;Ptn;Csf1;Plec;Nova2;Cxcr3;Cmtm8;Pdgfra;Ppia;Agrn;Rtn4r;Nod2;Cxcl5;Anxa1;Nckap1l;Sema7a;Edn1;S100a8;Rhog;Lgals3;…
						GOCC	ENDOSOME_MEMBRANE	1.45557	0.00120342	0.0375047	Ehd4;Dagla;Ephb1;Pip5k1c;Uba1;Atp13a2;Rap2a;Rap2b;Abhd17b;H2-Q1;Slc31a2;Chmp3;Coro1c;Atp13a4;Rab35;Litaf;Egfr;Rab27b;Rab7;Rab21;Vti1b;Shc1;Ldlr;Mvb12b;Llgl1;Nsg1;Chmp2a;Cmtm6;Slc15a3;Cd274;Chmp4c;Ehd1;Rhob;Wipi1;Zfyve9;Lamtor5;Slc35d3;Vamp4;Rcc2;Ffar4;Ehd3;Snx1;Appl1;Slc30a10;Vps25;Sphk1;Slc30a2;Acap2;Scamp3;Rmc1;Sppl2a;Ctsd;Tom1;Ncdn;Ifitm2;H2-Eb1;Ifitm3;Rab11b;Abca2;Vps36;Treml4;H2-Aa;Scamp4;An…
						GOBP	REGULATION_OF_MEMBRANE_POTENTIAL	1.45326	0.000242906	0.0137864	Kcnk6;Prdx3;Bin1;Il1rn;Rims4;Atp1b2;Sod2;Nrcam;Clic1;Scn2b;Dbn1;Gclc;Prelid1;Ywhah;Kcne3;Tnf;Grin2a;Scn3b;Kcnj8;Celf4;Afdn;Kcnq1;Abcc9;Calm3;Slmap;Kcnn4;Cck;Ssh1;Camk2d;Mfn2;Slc4a11;Scn1b;Dmpk;Atp1a3;Slc9a1;Mef2c;Slc29a1;Gpd1l;Kcnj2;Trpm4;Kif5b;Mpp2;Glrb;Slc39a8;Hcn3;Ptn;Lrrk2;Igsf11;Shank3;Mul1;Kcnk2;Scn5a;Kcnd2;Agrn;Npr2;Pten;Mecp2;Ano1;Piezo1;Atp1b1;Ehd3;Tacr1;Ank2;Foxp1;Edn1;Ptpn3;Zmpste24;Cb…
						GOMF	CELL_ADHESION_MOLECULE_BINDING	1.44653	0.000773202	0.0279675	Pkp3;Prtg;Jam3;Nrcam;Cd200;Prkca;Gldn;Ccn1;Arvcf;Rtn4;Rpsa;Vwf;Jaml;Grin2a;Icam4;Itgbl1;Ctnnb1;Gpnmb;Afdn;Casr;Pkp1;Dchs1;Ptprb;Lyn;Thbs1;Madcam1;Egfr;Fbln5;Hmgb1;Icam2;Nectin1;Utrn;Jam2;Slc14a2;Itgb7;Ptn;Nos3;Cd177;Bcam;Ppp1ca;Ppia;Lgals8;Itgb4;Sema7a;Fbn1;Nlgn2;Esam;Itgax;Tspan4;Sirpa;Neo1;Cdh13;Igf1;Tjp2;Cib2;L1cam;Fermt3;Msn;App;Nectin3;Icam1;Esm1;Itgb5;Isg15;Actn1;Cd2ap;Lamb2;Tln2;Nrg1;Tnn;S…
						GOBP	GENERATION_OF_PRECURSOR_METABOLITES_AND_ENERGY	1.44585	0.000222456	0.0132732	Pfkl;Ide;Ppp1r3d;Esrrb;Sod2;Git1;Taldo1;Vgf;Prelid1;Eif6;Macroh2a1;Tkt;Mtfr1;Tnf;Pde2a;Uqcc2;Nop53;Ndufb11;Pygb;Coq10b;Foxk2;Atp5e;Pgd;Fdx1;Oxct1;Mfn2;Zbtb7a;Alox5;Nr1d1;Mlx;Pgk1;Gsk3a;Actn3;Myo5a;Prkaa1;Hmgb1;Ppp1r2;Ier3;Pdha1;Dlst;Atp5h;Mtfr1l;Galt;Arl2;Prps1;Trpv4;Pkm;Trp53;Pfkfb2;Plec;Ppp1cc;Cavin3;Ndufa8;Cox7a2l;Ppp1ca;Ndufv3;Tigar;Cyc1;Hk3;Kat2b;Mpi;Uqcc3;Prdm16;Idh1;Uqcrh;Ppif;Slc25a33;Hif…
						GOBP	REGULATION_OF_ENDOCYTOSIS	1.44414	0.000839498	0.0286163	Prom2;Scarb1;Bin1;Pacsin1;Ehd4;Pip5k1c;Pla2g5;Prkca;Tnf;Ankrd13b;Bcr;Ptx3;Ptpn1;Hap1;Bmp2k;Smpd1;Cd14;Rin3;Abr;Arf1;Iqsec1;Ppp3r1;Hmgb1;Rab21;Flot1;Tlr2;Rab4b;Hip1;Lrrk2;Il15ra;Cd177;Apln;Cdc42;Vamp4;Nod2;Pten;Nckap1l;C2;Lgals3;Appl1;Rock1;Sphk1;Sirpa;Cdh13;Synj2bp;Sod1;Tgm2;Synj1;Tfr2;Mib1;Btk;Ppp3ca;Aak1;App;Slc17a7;Abca2;Plscr2;Cd2ap;Ston1;Ap2a1;Abca13;Vac14;Grem1;Rack1;Nrg1;Syk;Bicd1;Serpine1…
						GOBP	LEUKOCYTE_PROLIFERATION	1.44325	0.00062974	0.0245599	Spn;Pkn1;Pla2g5;Fadd;Cd38;Rps3;Lrrc32;Prdx2;Rps6;H2-Q1;Ctnnb1;Csf2rb;Gpnmb;Fkbp1a;Tirap;Npr3;Junb;Elf4;Bst1;Lmo1;H2-M1;Dhps;Cd6;Lyn;Shb;Hmgb1;Mef2c;Ctps;Ifnk;Nmb;Cd274;Inpp5d;Csf1;Trp53;Tlr4;Fyn;Pla2g2f;Ifne;Casp3;Armc5;Pten;Anxa1;Nckap1l;Stat4;Tacr1;Icosl;Cd4;Lgals3;Slfn2;Wnt4;Il12rb1;Itgax;Irgm1;Tnfrsf1b;Gstp1;Tnfrsf21;Igf1;Btk;Msn;Ppp3ca;Slc39a10;Il23a;Il6;Carmil2;Chrnb2;H2-Aa;Cd74;Impdh1;Arg2…
						GOBP	CELLULAR_RESPONSE_TO_CHEMICAL_STRESS	1.44076	0.00137516	0.0412017	Prdx3;Srxn1;Capn1;Sod2;Ptprk;Rps3;Atp13a2;Prdx2;Akr1b3;Mpo;Relb;Efhd1;Trp53inp1;Hdac6;Fos;Prdx1;Cpeb2;Mmp9;Alox5;Slc4a11;Slc25a24;Prkaa1;Ripk1;Atf4;Egfr;Fbln5;Net1;Cfl1;Serpinb6a;Mpv17l2;Oxr1;Mmp3;Trpv4;Rwdd1;Nox1;Map2k7;Rhob;Trp53;Lrrk2;Plec;Nos3;Fyn;Zfp36l1;Casp3;Pdgfra;Ppia;Hk3;Anxa1;Plekha1;Pml;Foxp1;Edn1;Ppif;Hif1a;Gsr;Atp2a2;Sphk1;Sirpa;Sod1;Mmp2;Met;Btk;Gch1;Prkd1;Il6;Zc3h12a;Rnf146;Psap;D…
						GOBP	REGULATION_OF_MONOATOMIC_ION_TRANSMEMBRANE_TRANSPORT	1.42583	0.000207418	0.0128079	Bin1;Trpm5;Ubash3b;Atp1b2;Hrc;Clic1;F2rl3;Scn2b;Prkca;Stim1;Ywhah;Kcne3;Gsto1;Grin2a;Scn3b;Slc31a2;Hap1;Kcnf1;Kcnj8;Fkbp1a;Ramp3;Pde4b;Amigo1;Kcnq1;Abcc9;Kcnip3;Calm3;Slmap;Camk2d;Mmp9;Kcna6;Alox5;Arf1;Kcnv2;Myo5a;Scn1b;Dbi;Lyn;S100a1;Ripk1;Ppp3r1;Slc9a1;Ptafr;Slc25a4;Gpd1l;Rem1;Cfl1;Kcnj2;Cacng1;Stac2;Smim6;Kif5b;Catsper4;Hcn3;Diaph1;Shank3;Cacna2d3;Fyn;Clic5;Hspa2;Cxcr3;Scn5a;Kcnd2;Agrn;Pten;Pm…
						GOCC	NEURON_TO_NEURON_SYNAPSE	1.42238	0.000432122	0.0202172	Pak6;Pacsin1;Samd14;Dbnl;Dagla;Ptprs;Shisa6;Atp1b2;Pip5k1c;Nrcam;Rps27;Rplp0;Rps3;Dbn1;Ywhah;Rtn4;Abhd17b;Grin2a;Bcr;Rpl14;Rpl18a;Sh2d5;Frmpd4;Ctnnb1;Rps19;Septin11;Tanc1;Pde4b;Grm4;Iqsec3;Neurl1a;Ppp1r9b;Shisa9;Ablim1;Abr;Chrm3;Adam10;Rpl8;Arf1;Iqsec1;Add2;Atp1a3;Dmtn;Ppp3r1;Rpl6;Sigmar1;Nectin1;Eps8;Rps18;Rpl12;Atp2b2;Mpp2;Eif4g2;Erbb4;Disc1;Rpl23;Capzb;Igsf11;Shank3;Fyn;Rnf10;Shank2;Hnrnph2;Iq…
						GOBP	PURINE_CONTAINING_COMPOUND_METABOLIC_PROCESS	1.41692	0.000510061	0.0220192	Adora2b;Fdxr;Taldo1;Sult1e1;Adcy3;Nme2;Txnrd1;Nudt3;Epha2;Macroh2a1;Tkt;Gtpbp1;Ampd2;Atp5l;Pde2a;Mvk;Acsl5;Ndufb11;Ncf2;Entpd1;Icmt;Atp5e;Pgd;Fdx1;Gmpr2;Adcy4;Adcy5;Gucy2g;Pmvk;Oasl2;Enpp4;Nt5c;Ldhc;Pdha1;Gda;Acot7;Gpd1l;Dlst;Atp5h;Atp6v1a;Acpp;Atp2b2;Prps1;Fis1;Trp53;Acss1;Lrrk2;Nos3;Nt5c3;Nadsyn1;Acot9;Pank1;Ndufa8;Dnph1;Ndufv3;Tigar;Ldhd;Hint1;Acot11;Npr2;Uqcc3;Papss2;Atp1b1;Fmo2;Nme3;Paics;Id…
						GOMF	UBIQUITIN_LIKE_PROTEIN_LIGASE_BINDING	1.41057	0.00162576	0.0451434	Ptprn;Ubash3b;Rps27a;Bag2;Traf4;Rpl11;Rtn4;Arrdc1;Ctnnb1;Fzd4;Hdac6;Ifi204;Mfhas1;Nploc4;Pacrg;Ckb;Mfn2;Mid1;Spop;Tuba1b;Yod1;Magea5;Lyn;Atp6v0c;Elob;Ripk1;Egfr;Otub1;Stat1;Aicda;Ube2g1;Tubb5;Slc25a5;Ube2a;Hspa1a;Ube2d3;Ube2j1;Fzd6;Bcl10;Hspa9;Fau;Smad1;Trp53;Rpl23;Mul1;Dtx3l;Wrap53;Casp8;Scn5a;Usp2;Map1lc3b;Cul4a;Pml;Gabarapl2;Psmd1;Fzd8;Hif1a;Usp25;Bag1;Sting1;Ifi211;Ube2d1;Scamp3;Tnfrsf1b;Trim…
						GOCC	POSTSYNAPTIC_SPECIALIZATION	1.40838	0.00067562	0.0254946	Pak6;Pacsin1;Samd14;Dbnl;Dagla;Ptprs;Shisa6;Pip5k1c;Nrcam;Rps27;Rplp0;Rps3;Dbn1;Rtn4;Abhd17b;Grin2a;Bcr;Rpl14;Rpl18a;Sh2d5;Frmpd4;Ctnnb1;Rps19;Septin11;Tanc1;Pde4b;Iqsec3;Neurl1a;Ppp1r9b;Shisa9;Ablim1;Abr;Chrm3;Adam10;Rpl8;Arf1;Iqsec1;Lyn;Add2;Dmtn;Rpl6;Sigmar1;Eps8;Rps18;Rpl12;Atp2b2;Mpp2;Eif4g2;Glrb;Erbb4;Disc1;Rpl23;Capzb;Igsf11;Shank3;Fyn;Kcnd2;Rnf10;Shank2;Hnrnph2;Iqsec2;Sptbn1;Ank2;Homer3;S…
						GOBP	CELLULAR_COMPONENT_DISASSEMBLY	1.40471	0.00048058	0.0216919	Dbnl;Ngef;Twf1;Snx30;Shroom2;Exoc8;Cttn;Tnf;Capza2;Adamts5;Flii;Dusp3;Igfbp3;Hdac6;Cfl2;Cisd2;Mical1;Mmp13;Capg;Clasp1;Pnpla2;Mfn2;Evl;Mid1;Gsk3a;Iqsec1;Ets1;Sh3pxd2b;Sgk1;Add2;Prkaa1;Dmtn;Eng;C1qc;Frat1;Slc25a4;C1qb;Flot1;Chmp2a;Cfl1;Eps8;Arfip2;Apaf1;Dnase1l3;Slc25a5;Pdpn;Kif5b;Fis1;Eif5a;Trpv4;Chmp4c;Lix1;Irak3;Trp53;Wipi1;Rpl23;Fkbp8;Capzb;Cib1;Mul1;Retreg1;Mid1ip1;Hspa2;Etf1;Map1s;Tpm1;Fundc…
						GOBP	HORMONE_TRANSPORT	1.39858	0.0013438	0.0406107	Pfkl;Osm;Il1rn;Ptprn;Ptger4;Tm7sf3;Arhgef7;Vgf;Ltbp4;Cd38;Stim1;Nmu;Tnf;Uqcc2;Glud1;Sybu;Hmga2;Igfbp3;Selenot;Fzd4;Casr;Ppard;Kcnq1;Oxct1;Mfn2;Alox5;Chrm3;Nr1d1;Adcy5;Myo5a;Lyn;Egfr;Cdk16;Trpm4;Rab11fip5;Nmb;Cask;Kif5b;Trpv4;Exoc3l;Pfkfb2;Apln;Hmga1;Klf7;Anxa1;Ano1;Ffar4;Tacr1;Edn1;Fbn1;Nlgn2;Hif1a;Gabbr1;Orai1;Per2;Selenom;Tbc1d1;Glul;Tfr2;Btk;Ppp3ca;Prkd1;Il6;Rab11b;Clock;Ube2q1;Abat;Slc8b1;Fox…
						GOBP	ADAPTIVE_IMMUNE_RESPONSE	1.39252	0.00102639	0.0331724	Spn;Pkn1;Dbnl;Jam3;Rnf125;6030468B19Rik;Fadd;Hras;Nfkb2;Tnf;H2-Q1;Relb;Csf2rb;Kcnj8;C3ar1;Rnf168;H2-M1;Eomes;Serpinb9b;Lyn;Rnf19b;Ly9;Irf7;Otub1;C1qc;Hmgb1;Mef2c;Aicda;C1qb;Prdm1;Arid5a;Trpm4;Stx11;Ifnk;Cd274;Serpinb9;Inpp5d;Hlx;Bcl10;Fyn;Otud7b;Ifne;Nod2;Anxa1;Nckap1l;Batf;C2;Stat4;Tnfrsf11a;Icosl;Cd4;Unc13d;Shld3;Slfn2;Il12rb1;C1qa;Klrd1;Gimap5;Il17ra;Tnfrsf1b;Klrk1;Tmem98;Orai1;Tnfrsf21;Serpin…
						GOBP	REGULATION_OF_CELL_CELL_ADHESION	1.3915	0.000418896	0.0200143	Il1rn;Spn;Capn1;Ubash3b;Mmrn1;Gcnt1;Pla2g5;Fadd;Prkca;Rps3;Lrrc32;Cdsn;Notch4;Zfp703;Prdx2;Tnf;Muc21;H2-Q1;Chst2;Dusp3;Fut4;Gpnmb;Afdn;Kif26b;Alox5;Egr3;H2-M1;Dhps;Ets1;Cd6;Lyn;Shb;Abl2;Hmgb1;Pik3r6;Ptafr;Flot2;Flot1;Cbfb;Pdpn;Rara;Cd274;Hlx;Tnfaip8l2;Bmp2;Sh2b3;Bcl10;Trpv4;Pla2g2f;Bmp7;Casp3;Lgals8;Pten;Anxa1;Magi1;Nckap1l;Piezo1;Il1rl2;Selp;Icosl;Cd4;Gli3;Lgals3;Wnt4;Il12rb1;Gimap5;Sirpa;Irgm1;…
						GOBP	PROTEIN_LOCALIZATION_TO_EXTRACELLULAR_REGION	1.38524	0.00101075	0.0329722	Pfkl;Il1rn;Ptprn;Slc12a2;Ptger4;Tm7sf3;Mon1a;Rab13;Vgf;Cd200;Cd38;Atp13a2;Stim1;Nmu;Tnf;Uqcc2;Glud1;Gnptab;Sybu;Ap1s1;Cyp51;Selenot;Kcnj8;Casr;Ppard;Kcnq1;Mmp13;Kcnn4;Oxct1;Alox5;Chrm3;Arf1;Nr1d1;Adcy5;Myo5a;Egfr;Golph3;Rhbdf2;Cdk16;Llgl1;Tlr2;Rap1gds1;Trpm4;Rab11fip5;Cask;Kif5b;Abca1;Gsdmd;Pfkfb2;Tlr4;Hmga1;Ppia;Klf7;Anxa1;Ano1;Cbln1;Fbn1;Nlgn2;Rab34;Wls;Hif1a;Orai1;Neo1;Igf1;Per2;Tbc1d1;Nbl1;Gl…
						GOBP	RESPONSE_TO_PEPTIDE	1.37908	0.000825862	0.0286163	Ide;Capn1;Rab13;Ptpre;Adora2b;Socs3;Vgf;Prkca;Hras;Prkci;Eif6;Cyfip1;Tnf;Rps6;C1qtnf9;Myo1c;Ptpn1;Ctnnb1;Insig1;Kcnj8;Ramp3;Kcnq1;Eif4ebp2;Pip4k2b;Cyp11a1;Cpeb2;Mmp9;Mfn2;Cyp11b1;Gsk3a;Pip4k2a;Myo5a;Sgk1;Prkaa1;Atp1a3;Stat1;Slc9a1;Shc1;Ache;Cfl1;Lpin1;Rap1gds1;Ncoa1;Eif2b2;Wdtc1;Egr1;Fis1;Trpv4;Pkm;Socs7;Trp53;Rpl23;Hdac9;Tns2;Tlr4;Fyn;Zfp36l1;Serpina3m;Eif4ebp1;Hmga1;Marcks;Cyc1;Nod2;Npr2;Pten;A…
						GOMF	MOLECULAR_FUNCTION_INHIBITOR_ACTIVITY	1.37117	0.00110216	0.0347335	Bin1;Il1rn;Tfpi;Pcsk1n;Socs3;Dbn1;Rpl37;Macroh2a1;Fst;Rpl11;Pebp1;Cdkn2b;Scn3b;Oaz1;Chmp3;Angpt2;Fkbp1a;Rnh1;Ppp1r9b;Ten1;Gpihbp1;Sh3bp5;Cpeb2;Camk2d;Crim1;Dkk2;Spop;Serpinb9b;Scn1b;Thbs1;Serpinb11;Otub1;Ppp1r2;Vti1b;Frat1;Serpinb8;Dut;Serpinb6a;Hspa1a;Serpinb9;Spink2;Fnip2;Wdtc1;Pcyt1a;Clec12b;Rps7;Cdkn2c;Ptn;Serpinb9d;Rpl23;Lrrk2;Gbp5;Cib1;Dtx3l;Rps15;Kcnk2;Serpina3m;Casp3;Agrn;Pten;Anxa1;Kat2b…
						GOBP	RESPONSE_TO_WOUNDING	1.34714	0.000838102	0.0286163	Slc12a2;Tfpi;Ptger4;Celsr1;Ubash3b;Ptprs;Mmrn1;Pdia2;Sod2;Pip5k1c;Git1;AI506816;Coro1b;F2rl3;Prkca;Hras;Pecam1;Mtr;Rap2b;Ccn1;Prdx2;Procr;Tnf;Eppk1;1810014B01Rik;Vwf;Jaml;Grin2a;Scarf1;Entpd1;Smpd1;Ppard;Tafa5;Fosl1;Tnfrsf12a;Map2k2;Clasp1;Pdgfa;Dcbld2;Evl;Alox5;C1galt1c1;Lyn;Thbs1;Cldn3;Dmtn;Eng;3300005D01Rik;Enpp4;Hmgb1;Epb41l4b;Chmp2a;S100a10;Pdpn;Cask;Fzd6;Sh2b3;Chmp4c;Ptn;Map2k7;Plec;Tlr4;Va…
						GOBP	MICROTUBULE_BASED_MOVEMENT	-1.413	0.00168836	0.0458617	Ift122;Invs;Dync2h1;Catsper2;Catspere2;Ift88;Ap3b2;Taf7l;Wdr19;Hspb11;Bbs4;Kif3a;Pltp;Kif5a;Rfx3;Borcs5;Stk36;Nme7;Kif5c;Ift74;Mapt;Map2;Ccdc39;Lca5;Ift172;Catsperd;Dync2i1;Prss55;Cln3;Dnhd1;Tmem108;Nphp4;Kif6;Ttll5;Cfap20;Ift20;Ofd1;Mak;Spast;Ttc21a;Dnah2;Atp2b4;Ccdc40;Ift43;Cilk1;Htt;Tacr3;Dync2i2;Ap3b1;Pcm1;Mapk8ip3;Ing2;Rgn;Cluap1;Kif21a;Cacna1e;Nsun7;Kif27;Wdr35;Nme5;Stau1;Terf2;Kif26a;Map2k…
						GOCC	PLASMA_MEMBRANE_BOUNDED_CELL_PROJECTION_CYTOPLASM	-1.49727	0.00141648	0.0420068	Dync2h1;Ift88;Cntrl;Rpgrip1l;Kif3a;Efhc1;Pik3r4;Atg16l1;Kif5a;Dnal1;Nme7;Mapt;Atg14;Map2;Ccdc39;Tmem67;Lca5;Ift172;Ambra1;Dnhd1;Cfap20;Mak;Dnah2;Ccdc40;Htt;Arl13b;Tubb4a;Ak8;Dync2i2;Cep162;Wdr35;Stau1;Map2k1;Dnai4;Cfap77;Dync2li1;Septin9;Prkar2a
						GOCC	CENTRIOLE	-1.55734	0.00145681	0.0425185	Ift88;Sdccag8;Cep43;Ccdc57;Fbf1;Mks1;Bbs4;Kif3a;Cep290;Nphp4;Cep350;Armc9;Cfap20;Ift20;Ofd1;Ift43;Htt;Dync2i2;Pcm1;C2cd3;Cenpj;Cep162;Spice1;Cep152;Wdr90;Rttn;Fbxw8;2700049A03Rik
						GOBP	CILIUM_MOVEMENT	-1.58687	0.000662071	0.0253951	Invs;Dync2h1;Catsper2;Catspere2;Ift88;Taf7l;Bbs4;Kif3a;Pltp;Rfx3;Stk36;Nme7;Ccdc39;Catsperd;Prss55;Dnhd1;Nphp4;Ttll5;Cfap20;Ofd1;Ttc21a;Dnah2;Atp2b4;Ccdc40;Tacr3;Ing2;Rgn;Cacna1e;Nsun7;Kif27;Nme5;Dnai4;Ddx4;Ttll1;Celsr2;Armc12;Chrna7;Slc9b2;Cfap206;Dnaaf6b;Odad4;Septin4;Rabl2
						GOBP	SMOOTHENED_SIGNALING_PATHWAY	-1.58698	0.000481629	0.0216919	Ift122;Dync2h1;Fgf9;Ift88;Rora;Ttc23;Sall3;Rpgrip1l;Mks1;Wdr19;Hspb11;Kif3a;Stk36;Zic3;Nme7;Disp1;Ift172;Ptch1;Enpp1;Armc9;Ift20;Gpc2;Rb1;Arl13b;Hspg2;C2cd3;Cenpj;Dyrk2;Kctd6;Cluap1;B9d1;Tctn2;Kctd21;2700049A03Rik;Tbc1d32;Tctn1;Dlg5;Serpine2;Tctn3;Tubd1
						GOBP	CILIUM_ORGANIZATION	-1.58926	1.63472e-05	0.00196758	Ift122;Dync2h1;Pibf1;Ift88;Sdccag8;Cntrl;Ccdc57;Spag1;Fbf1;Rpgrip1l;Mks1;Wdr19;Hspb11;Bbs4;Kif3a;Tbc1d30;Cep290;Rfx3;Dnal1;Fam149b;Stk36;Nme7;Ift74;Ccdc39;Tmem67;Iqcb1;Lca5;Tapt1;Ift172;Dync2i1;Nek1;Dnhd1;Cep350;Onecut2;Armc9;Ttll5;Cfap20;Ift20;Ofd1;Mak;Ttc21a;Dnah2;Ccdc40;Ccdc66;Ift43;Odf2l;Cilk1;Htt;Arl13b;Dync2i2;Pcm1;C2cd3;Cenpj;Cep162;Cluap1;Kif27;Ccdc13;B9d1;Wdr35;Nme5;4933427D14Rik;Tctn2;W…
						GOCC	CILIARY_BASAL_BODY	-1.6165	0.000379603	0.018662	Ift122;Ift88;Sdccag8;Fbf1;Rpgrip1l;Mks1;Bbs4;Tbc1d30;Cep290;Nme7;Ush2a;Lca5;Tapt1;Ift172;Nphp4;Ccdc170;Armc9;Ttll5;Cfap20;Ift20;Ofd1;Whrn;Ccdc66;Odf2l;Cilk1;Dync2i2;Pcm1;C2cd3;Cenpj;Ptk2;B9d1;Wdr35;Dync2li1;Rttn;Ttll1;Fbxw8;2700049A03Rik;Rpgr;Cfap206;Dlg5;Efhc2;Rabl2;Bbs9;Rab8a
						GOMF	EXONUCLEASE_ACTIVITY_ACTIVE_WITH_EITHER_RIBO_OR_DEOXYRIBONUCLEIC_ACIDS_AND_PRODUCING_5_PHOSPHOMONOESTERS	-1.70728	0.00157336	0.0441109	Eri3;Apex2;Angel2;Pan2;Parn;Pan3;Aptx;Tatdn1;Cnot8;Dclre1c;Noct;Cnot7;Pnldc1;Dclre1a;Pnpt1;Xrn1
						GOBP	PROTEIN_LOCALIZATION_TO_CILIUM	-1.71792	0.000421444	0.0200143	Ift122;Invs;Dync2h1;Wdr19;Bbs4;Fam149b;Ccdc39;Nphp4;Tulp1;Ift20;Ttc21a;Ccdc40;Ccdc66;Rabep1;Arl13b;Wdr35;Tctn2;Tmem107;Tbc1d32;Tctn1;Odad4;Bbs9;Rab8a
						GOBP	HOMOLOGOUS_CHROMOSOME_SEGREGATION	-1.71901	0.000844428	0.0286163	Prdm9;Mlh3;Iho1;Zcwpw1;Stag3;Msh4;4930447C04Rik;Terb1;Ankrd31;Syce2;Pttg1;Cenpc1;Syce1
						GOMF	RNA_METHYLTRANSFERASE_ACTIVITY	-1.72146	0.00038663	0.0187905	Trmt1l;Thumpd2;Rnmt;Mettl14;Trmt13;Trmt9b;Mettl3;Trmt44;Nsun6;Thumpd3;Nsun3;Cmtr1;Trmt11;Trmt5;Tfb1m;Zcchc4;Mettl2;Tgs1;Lcmt2;Alkbh8;Mettl6;Trmt10b
						GOMF	EXONUCLEASE_ACTIVITY	-1.72776	0.00054387	0.0225997	Rexo5;Eri3;Apex2;Enpp2;Angel2;Pan2;Parn;Exd1;Pan3;Enpp1;Aptx;Tatdn1;Cnot8;Dclre1c;Noct;Cnot7;Pnldc1;Enpp3;Dclre1a;Pnpt1;Aen;Polg;Xrn1
						GOCC	CILIARY_TRANSITION_ZONE	-1.73695	0.000500994	0.021859	Ift122;Ift88;Rpgrip1l;Mks1;Wdr19;Bbs4;Kif3a;Cep290;Ush2a;Tmem67;Iqcb1;Lca5;Nphp4;Ift20;Mak;Whrn;Pcm1;B9d1;Tctn2;Dync2li1;Unc119b;Gnat1;Rpgr;Alpk1;Tmem107;Tctn1
						GOBP	PROTEIN_N_LINKED_GLYCOSYLATION	-1.74653	0.000859056	0.0289713	St6gal1;Tmem165;Mlec;Fut8;Mogs;Alg9;Stt3b;Ddost;Rpn1;Stt3a;Alg12;Alg5;Dpm1;Tmem258;Gorasp1;Krtcap2;Mgat1;Rft1;Mgat4c;Ost4;Dhdds;Dad1;Mgat4a;Rpn2;Ostc;Pmm2;Alg6;Alg11;Gfpt1
						GOCC	CILIARY_PLASM	-1.76195	2.50414e-05	0.00281958	Dync2h1;Ift88;Cntrl;Rpgrip1l;Kif3a;Efhc1;Pik3r4;Atg16l1;Dnal1;Nme7;Mapt;Atg14;Ccdc39;Tmem67;Lca5;Ift172;Ambra1;Dnhd1;Cfap20;Mak;Dnah2;Ccdc40;Arl13b;Tubb4a;Ak8;Dync2i2;Cep162;Wdr35;Dnai4;Cfap77;Dync2li1;Septin9;Prkar2a;Cfap206;Efhc2;Odad4
						GOBP	CHROMOSOME_ORGANIZATION_INVOLVED_IN_MEIOTIC_CELL_CYCLE	-1.78184	0.000760455	0.0276608	Prdm9;Mlh3;Iho1;Zcwpw1;Stag3;Msh4;4930447C04Rik;Terb1;Ankrd31;Syce2
						GOBP	SPECIFICATION_OF_SYMMETRY	-1.78627	1.96828e-05	0.00229009	Invs;Dync2h1;Ift88;Rpgrip1l;Mks1;Kif3a;Cep290;Rfx3;Acvr1;Zic3;Nme7;Ift74;Cer1;Disp1;Ccdc39;Tmem67;Lrp6;Ift172;Smad3;Smad2;Daam2;Alg5;Ofd1;Ccdc40;Anks6;Arl13b;Rnf207;C2cd3;Cluap1;Acvr2b;Sostdc1;Tbx2;Dync2li1;Rttn;Tdgf1;Tmem107;Tbc1d32;Ovol2
						GOCC	OLIGOSACCHARYLTRANSFERASE_COMPLEX	-1.80766	0.000672426	0.0254946	Mlec;Stt3b;Ddost;Rpn1;Stt3a;Tmem258;Krtcap2;Ost4;Dad1;Rpn2;Ostc
						GOMF	HISTONE_H3K36_METHYLTRANSFERASE_ACTIVITY	-1.81094	0.000807107	0.0284566	Prdm9;Nsd3;Setd4;Smyd3;Setd5;Nsd1
						GOCC	ENDOPLASMIC_RETICULUM_CHAPERONE_COMPLEX	-1.85225	0.000530864	0.0224293	Pdia4;Dnajb11;Hsp90b1;Sdf2l1;Pdia6;Hyou1;Hspa5
						GOBP	IMMATURE_T_CELL_PROLIFERATION	-1.8582	0.000824523	0.0286163	Il1a;Tnfrsf9;Ifnar2;Tmem131l
						GOBP	REGULATION_OF_IMMATURE_T_CELL_PROLIFERATION	-1.86348	0.000210989	0.0128079	Il1a;Tnfrsf9;Tmem131l
						GOMF	2_OXOGLUTARATE_DEPENDENT_DIOXYGENASE_ACTIVITY	-1.86839	0.000119552	0.00860401	Plod1;Kdm5b;Kdm5a;Hspbap1;P4ha1;P4ha2;Alkbh1;Phf8;Fto;Plod3;Hr;Alkbh6;Tet1;Kdm1a;Kdm1b;Kdm6b;Tet3;P3h2;Ogfod1;Kdm4a;Kdm4b;Kdm2b;Phyhd1;Kdm4c;Kdm5d;Alkbh3;Tyw5;Jmjd6;Alkbh8
						GOMF	CYCLIN_DEPENDENT_PROTEIN_SERINE_THREONINE_KINASE_ACTIVATOR_ACTIVITY	-1.87298	0.000251073	0.013807	Cdk5r1;Ccnt2;Ccny;Ccnd2;Ccnd1;Mnat1
						GOBP	NON_MOTILE_CILIUM_ASSEMBLY	-1.88606	3.7711e-05	0.00366297	Ift122;Dync2h1;Pibf1;Ift88;Rpgrip1l;Mks1;Bbs4;Kif3a;Cep290;Ift74;Tmem67;Ift172;Cep350;Mak;Htt;Arl13b;Pcm1;C2cd3;Cenpj;Ccdc13;Septin9;Cep126;Tmem107;Tbc1d32
						GOBP	INTRACILIARY_RETROGRADE_TRANSPORT	-1.90308	0.000234978	0.0136699	Ift122;Dync2h1;Wdr19;Dync2i1;Ttc21a;Ift43;Cilk1;Dync2i2;Wdr35;Dync2li1
						GOBP	NUCLEIC_ACID_PHOSPHODIESTER_BOND_HYDROLYSIS	-1.91666	0.000210213	0.0128079	Iho1;Dna2;Dcp1a;Enpp1;Ankrd31;Edc3
						GOBP	HOMOLOGOUS_CHROMOSOME_PAIRING_AT_MEIOSIS	-1.91991	3.63564e-05	0.00366297	Prdm9;Mlh3;Iho1;Zcwpw1;Stag3;Msh4;4930447C04Rik;Terb1;Ankrd31;Syce2
						GOBP	INTRACILIARY_ANTEROGRADE_TRANSPORT	-2.00479	2.72544e-05	0.00292712	Ift122;Ift88;Hspb11;Ift74;Ift172;Ift20;Cilk1;Cluap1
						GOCC	INTRACILIARY_TRANSPORT_PARTICLE	-2.03521	1.20206e-05	0.00152574	Ift122;Ift88;Wdr19;Hspb11;Ift74;Ift172;Ift20;Ttc21a;Ift43;Cluap1;Wdr35
						GOBP	INTRACILIARY_TRANSPORT	-2.12045	2.02867e-07	9.44145e-05	Ift122;Dync2h1;Ift88;Wdr19;Hspb11;Nme7;Ift74;Lca5;Ift172;Dync2i1;Ift20;Mak;Ttc21a;Ift43;Cilk1;Dync2i2;Pcm1;Cluap1;Wdr35;Dync2li1;Rpgr
