# Supplementary material for: Effects of the gut microbiota on placental angiogenesis and intrauterine growth in gnotobiotic mice
Source: Proc Natl Acad Sci U S A. 2025 Jul 25;122(30):e2426341122. doi: 10.1073/pnas.2426341122 (PMC12318179; doi:10.1073/pnas.2426341122)
Supplement: Supplementary file 9 — Dataset S08 (XLSX) [file pnas.2426341122.sd08.xlsx]

## Sheet: A) E11.5 FindMarkers
Dataset S8A: Cell cluster marker genes for combined E11.5 placenta snRNA-seq dataset.
Cell cluster assignment	Gene	p-value	Adjusted p-value	Average log2(fold-difference)	% expressed in cluster	% expressed in other clusters
Erythroid cells	Hbb-y	0	0	2.84378	0.998	0.472
Erythroid cells	Epb41	0	0	2.7775	0.98	0.43
Erythroid cells	St6galnac3	0	0	3.16938	0.979	0.454
Erythroid cells	Kel	0	0	5.86477	0.975	0.058
Erythroid cells	45354	0	0	4.26591	0.954	0.175
Erythroid cells	Atp8a1	0	0	1.29175	0.951	0.363
Erythroid cells	Reln	0	0	5.84216	0.949	0.048
Erythroid cells	Slc25a37	0	0	3.84003	0.944	0.3
Erythroid cells	Hba-x	0	0	3.12837	0.94	0.274
Erythroid cells	Nudt4	0	0	3.45664	0.939	0.29
Erythroid cells	Slc25a21	0	0	4.98817	0.938	0.116
Erythroid cells	Ank1	0	0	5.8329	0.937	0.052
Erythroid cells	Ermap	0	0	5.34531	0.936	0.059
Erythroid cells	Hba-a1	0	0	3.00613	0.936	0.192
Erythroid cells	Snca	0	0	5.41764	0.933	0.055
Erythroid cells	Abcb10	0	0	3.9619	0.907	0.163
Erythroid cells	Slc4a1	0	0	5.36008	0.897	0.051
Erythroid cells	Hba-a2	0	0	3.01968	0.893	0.164
Erythroid cells	Pkhd1l1	0	0	5.94618	0.891	0.033
Erythroid cells	Evi5	0	0	1.91195	0.891	0.42
Erythroid cells	Pabpc1	0	0	1.22676	0.873	0.582
Erythroid cells	Hipk2	0	0	2.03256	0.862	0.388
Erythroid cells	Herc1	0	0	0.986775	0.838	0.546
Erythroid cells	Hbb-bt	0	0	2.94992	0.83	0.145
Erythroid cells	Tnrc6b	2.03e-291	6.56e-287	1.05504	0.83	0.566
Erythroid cells	Acp5	0	0	4.9708	0.824	0.065
Erythroid cells	Runx1t1	0	0	3.69901	0.81	0.114
Erythroid cells	Add1	0	0	1.11885	0.808	0.513
Erythroid cells	St3gal5	0	0	3.28598	0.806	0.144
Erythroid cells	Ell2	0	0	2.88764	0.799	0.177
Erythroid cells	Fech	0	0	2.92636	0.798	0.208
Erythroid cells	Hectd1	1.82e-143	5.87e-139	0.701755	0.795	0.611
Erythroid cells	Slc22a23	0	0	2.09573	0.791	0.178
Erythroid cells	Pip5k1b	0	0	1.77003	0.79	0.213
Erythroid cells	Slc20a1	0	0	3.00397	0.789	0.2
Erythroid cells	Fam117a	0	0	2.91426	0.787	0.196
Erythroid cells	Fryl	1.5e-187	4.86e-183	0.557909	0.786	0.541
Erythroid cells	Spta1	0	0	5.44803	0.78	0.033
Erythroid cells	Cyb5a	0	0	1.08443	0.771	0.418
Erythroid cells	Sptb	0	0	5.08526	0.765	0.057
Erythroid cells	Btrc	0	0	1.49632	0.764	0.405
Erythroid cells	Cpeb4	0	0	1.78424	0.757	0.396
Erythroid cells	Blvrb	0	0	3.69481	0.743	0.104
Erythroid cells	Pim1	0	0	0.944262	0.717	0.356
Erythroid cells	Gpcpd1	4.9e-224	1.58e-219	0.812488	0.716	0.464
Erythroid cells	Ranbp10	0	0	1.37312	0.714	0.381
Erythroid cells	Adam10	4.27e-58	1.38e-53	0.392214	0.713	0.598
Erythroid cells	Clcn3	0	0	1.55287	0.712	0.332
Erythroid cells	Fars2	7.6e-153	2.45e-148	0.876132	0.71	0.506
Erythroid cells	45353	0	0	1.4482	0.709	0.339
Erythroid cells	Zc3hav1	5.88e-148	1.9e-143	0.702381	0.704	0.5
Erythroid cells	Arhgap23	2.74e-76	8.86e-72	0.295426	0.701	0.51
Erythroid cells	Tfrc	0	0	1.91395	0.689	0.168
Erythroid cells	Fbxo34	0	0	2.57827	0.686	0.207
Erythroid cells	Hmbs	0	0	2.98685	0.683	0.133
Erythroid cells	Stk3	1.54e-60	4.96e-56	0.375509	0.676	0.522
Erythroid cells	Slc16a10	0	0	2.89671	0.674	0.128
Erythroid cells	Mtmr3	7.21e-59	2.33e-54	0.348017	0.673	0.511
Erythroid cells	Agpat4	0	0	1.83046	0.67	0.261
Erythroid cells	Slc39a8	0	0	3.6121	0.666	0.078
Erythroid cells	Bcl2l1	1.27e-109	4.1e-105	0.314638	0.665	0.449
Erythroid cells	Slc12a6	1.09e-187	3.5e-183	0.825996	0.662	0.419
Erythroid cells	Tlk1	3.89e-95	1.26e-90	0.600795	0.659	0.491
Erythroid cells	Rhag	0	0	5.77314	0.657	0.019
Erythroid cells	Xpo7	9.36e-145	3.02e-140	1.12773	0.656	0.479
Erythroid cells	Tmod1	0	0	1.52942	0.655	0.176
Erythroid cells	Bmp2k	0	0	1.57196	0.65	0.359
Erythroid cells	Slc22a4	0	0	4.05597	0.642	0.057
Erythroid cells	Ints6l	0	0	1.22247	0.641	0.295
Erythroid cells	Kif2a	1.65e-202	5.33e-198	0.867414	0.641	0.392
Erythroid cells	Nt5c3	0	0	2.6953	0.64	0.157
Erythroid cells	Nsmaf	0	0	1.63529	0.64	0.288
Erythroid cells	Hbb-bh1	0	0	3.73771	0.637	0.098
Erythroid cells	5430401H09Rik	0	0	5.54586	0.636	0.021
Erythroid cells	Metap2	1.97e-164	6.36e-160	0.978269	0.636	0.436
Erythroid cells	Rhd	0	0	5.45139	0.634	0.027
Erythroid cells	Gclm	0	0	1.98227	0.632	0.231
Erythroid cells	Ssbp3	2.81e-186	9.08e-182	0.617493	0.629	0.367
Erythroid cells	Gypc	0	0	3.43193	0.614	0.081
Erythroid cells	Serinc3	7.93e-147	2.56e-142	0.962	0.61	0.423
Erythroid cells	Rngtt	1.41e-75	4.55e-71	0.538686	0.608	0.449
Erythroid cells	Hectd4	5.15e-255	1.66e-250	1.15944	0.606	0.339
Erythroid cells	Prdx2	0	0	1.67226	0.595	0.243
Erythroid cells	St3gal1	7.55e-194	2.44e-189	0.799044	0.588	0.337
Erythroid cells	Epb42	0	0	5.15985	0.585	0.024
Erythroid cells	Foxo3	4.84e-233	1.56e-228	1.02835	0.585	0.32
Erythroid cells	Alas2	0	0	3.27227	0.58	0.094
Erythroid cells	Dmtn	0	0	4.8764	0.579	0.032
Erythroid cells	Rnf10	2.67e-51	8.64e-47	0.446455	0.576	0.455
Erythroid cells	Hace1	0	0	1.74409	0.574	0.242
Erythroid cells	Ston2	0	0	2.41373	0.572	0.111
Erythroid cells	Tspan33	0	0	4.17536	0.57	0.053
Erythroid cells	Tmcc2	0	0	4.18759	0.566	0.065
Erythroid cells	Pabpc4	4.99e-136	1.61e-131	0.78443	0.566	0.364
Erythroid cells	Grap2	0	0	3.43473	0.562	0.042
Erythroid cells	Cacna2d3	0	0	4.62314	0.555	0.058
Erythroid cells	Frrs1	0	0	1.9106	0.554	0.231
Erythroid cells	Gtpbp2	1.02e-61	3.29e-57	0.425596	0.549	0.398
Erythroid cells	Senp7	4.78e-118	1.54e-113	0.78207	0.548	0.364
Erythroid cells	Sgk3	2.11e-174	6.82e-170	0.995721	0.547	0.328
Erythroid cells	Galnt10	0	0	1.76827	0.545	0.197
Erythroid cells	Gcnt1	0	0	2.99309	0.541	0.079
Erythroid cells	Ccdc141	0	0	2.50898	0.54	0.123
Erythroid cells	Exoc6	0	0	1.48452	0.531	0.237
Erythroid cells	Ackr3	0	0	2.72102	0.526	0.112
Erythroid cells	Grina	5.97e-229	1.93e-224	1.04365	0.526	0.273
Erythroid cells	Slc6a9	0	0	5.24182	0.525	0.019
Erythroid cells	Cpox	0	0	2.77853	0.525	0.146
Erythroid cells	Cd59a	0	0	2.1776	0.524	0.147
Erythroid cells	Ncoa7	2.39e-175	7.73e-171	0.994316	0.521	0.305
Erythroid cells	Add2	0	0	2.86706	0.519	0.07
Erythroid cells	Tmem131	2.76e-42	8.92e-38	0.501597	0.517	0.407
Erythroid cells	Dennd2c	0	0	2.4818	0.509	0.1
Erythroid cells	Bpgm	0	0	3.22523	0.504	0.092
Erythroid cells	Ube2o	1.7e-137	5.5e-133	0.77361	0.502	0.299
Erythroid cells	Cpeb3	0	0	1.65857	0.499	0.202
Erythroid cells	Trak2	2.6e-297	8.39e-293	1.48695	0.499	0.233
Erythroid cells	Zdhhc14	0	0	1.15502	0.496	0.166
Erythroid cells	Cdr2	0	0	1.4257	0.491	0.199
Erythroid cells	Akap7	1.03e-269	3.33e-265	1.51806	0.485	0.234
Erythroid cells	Nadk2	0	0	1.85595	0.477	0.163
Erythroid cells	Kdm3a	3.44e-129	1.11e-124	0.859028	0.476	0.285
Erythroid cells	Lpin2	4.48e-120	1.45e-115	0.620784	0.475	0.282
Erythroid cells	Kcnn4	0	0	3.93169	0.473	0.037
Erythroid cells	Slc43a3	2.27e-57	7.32e-53	0.50538	0.473	0.339
Erythroid cells	Rbm38	0	0	2.43663	0.472	0.1
Erythroid cells	Hipk1	5.72e-86	1.85e-81	0.732437	0.469	0.317
Erythroid cells	Slc30a10	0	0	5.60666	0.468	0.014
Erythroid cells	Eif2ak1	0	0	2.01111	0.468	0.153
Erythroid cells	Aim2	0	0	3.04664	0.467	0.081
Erythroid cells	C2cd5	8.94e-139	2.89e-134	0.725169	0.466	0.269
Erythroid cells	Ccdc92b	0	0	5.5843	0.465	0.011
Erythroid cells	Ppox	0	0	2.49839	0.465	0.114
Erythroid cells	Mir142hg	0	0	0.862619	0.465	0.1
Erythroid cells	Ccnd3	1.58e-96	5.09e-92	0.508543	0.464	0.29
Erythroid cells	Uros	0	0	2.63185	0.458	0.104
Erythroid cells	Gm15478	0	0	1.21213	0.455	0.12
Erythroid cells	Gtf2e2	2.94e-64	9.49e-60	0.634912	0.455	0.322
Erythroid cells	Synj1	7.56e-35	2.44e-30	0.32641	0.455	0.345
Erythroid cells	Gm43154	0	0	5.44059	0.447	0.018
Erythroid cells	Ddhd1	1.15e-70	3.71e-66	0.611001	0.444	0.301
Erythroid cells	Hbb-bs	0	0	1.95031	0.441	0.134
Erythroid cells	Rapgef4	0	0	1.43741	0.439	0.157
Erythroid cells	Gm16867	0	0	4.43456	0.436	0.031
Erythroid cells	Cit	2.44e-272	7.88e-268	1.45536	0.436	0.188
Erythroid cells	Tango2	4.71e-118	1.52e-113	0.814212	0.434	0.256
Erythroid cells	St3gal6	4.98e-101	1.61e-96	0.816071	0.432	0.269
Erythroid cells	Tal1	0	0	2.30162	0.431	0.087
Erythroid cells	Trim10	0	0	4.74634	0.426	0.02
Erythroid cells	Dapk2	0	0	1.43238	0.426	0.132
Erythroid cells	Pigq	0	0	2.21107	0.423	0.121
Erythroid cells	Tfdp2	3.16e-91	1.02e-86	0.703762	0.422	0.262
Erythroid cells	Ninl	0	0	2.05654	0.421	0.118
Erythroid cells	Mki67	8.72e-250	2.81e-245	1.87893	0.416	0.193
Erythroid cells	Nmnat3	0	0	2.0259	0.415	0.144
Erythroid cells	Mindy2	4.84e-81	1.56e-76	0.699566	0.414	0.265
Erythroid cells	Klhdc2	3.29e-58	1.06e-53	0.514662	0.41	0.282
Erythroid cells	Vezt	4.68e-29	1.51e-24	0.379865	0.409	0.317
Erythroid cells	Tbcel	0	0	1.88012	0.402	0.157
Erythroid cells	Clk3	5.29e-74	1.71e-69	0.744582	0.4	0.264
Erythroid cells	Xk	0	0	4.59003	0.399	0.022
Erythroid cells	Mgst3	0	0	2.38952	0.398	0.092
Erythroid cells	Jpt1	1.73e-98	5.58e-94	0.718721	0.398	0.234
Erythroid cells	Slc9a8	3.91e-31	1.26e-26	0.422125	0.394	0.3
Erythroid cells	Fbxo9	4.84e-136	1.56e-131	1.02123	0.393	0.213
Erythroid cells	Fam210b	0	0	2.32389	0.391	0.091
Erythroid cells	Cep70	4.17e-285	1.35e-280	1.61401	0.385	0.15
Erythroid cells	Afg3l2	8.15e-77	2.63e-72	0.728557	0.381	0.241
Erythroid cells	Gypa	0	0	5.52741	0.379	0.013
Erythroid cells	Atp2b4	0	0	1.61653	0.378	0.13
Erythroid cells	Ikzf1	0	0	1.6137	0.378	0.086
Erythroid cells	Slc1a4	0	0	3.33568	0.376	0.049
Erythroid cells	Ypel4	0	0	4.79463	0.37	0.016
Erythroid cells	45356	9.67e-26	3.12e-21	0.459621	0.369	0.288
Erythroid cells	Gm17114	0	0	5.19529	0.368	0.012
Erythroid cells	Tuft1	1.9e-60	6.13e-56	0.370862	0.364	0.231
Erythroid cells	Alad	0	0	1.84233	0.363	0.123
Erythroid cells	Gm15345	0	0	3.925	0.362	0.029
Erythroid cells	Hspa12b	1.18e-250	3.82e-246	1.25479	0.361	0.137
Erythroid cells	Gm33497	0	0	6.29206	0.36	0.007
Erythroid cells	Stx2	5.24e-101	1.69e-96	0.923304	0.36	0.208
Erythroid cells	Hemgn	0	0	4.78287	0.357	0.027
Erythroid cells	Rnf145	5.72e-37	1.85e-32	0.473048	0.355	0.257
Erythroid cells	Garem1	1.7e-126	5.5e-122	0.737014	0.353	0.179
Erythroid cells	Tbc1d12	1.94e-28	6.26e-24	0.440449	0.353	0.265
Erythroid cells	Pola1	3.07e-29	9.92e-25	0.416454	0.351	0.262
Erythroid cells	Diaph3	1.33e-07	0.00429358	0.715186	0.349	0.338
Erythroid cells	Stat5b	3.06e-33	9.87e-29	0.375757	0.349	0.252
Erythroid cells	Hk1	1.02e-42	3.28e-38	0.523677	0.348	0.242
Erythroid cells	Epor	0	0	3.57428	0.345	0.037
Erythroid cells	Top2a	1.97e-46	6.36e-42	1.26942	0.343	0.263
Erythroid cells	Lgr4	5.3e-129	1.71e-124	1.07126	0.342	0.176
Erythroid cells	Irs2	0	0	1.7866	0.338	0.114
Erythroid cells	Steap3	0	0	2.32408	0.333	0.07
Erythroid cells	Fads2	8.88e-207	2.87e-202	1.42852	0.333	0.139
Erythroid cells	Kdm7a	2e-62	6.46e-58	0.602058	0.333	0.208
Erythroid cells	Hsd3b6	0	0	4.85108	0.332	0.016
Erythroid cells	1300017J02Rik	0	0	2.03935	0.332	0.087
Erythroid cells	Ubac1	2.89e-172	9.34e-168	1.52047	0.331	0.154
Erythroid cells	Ank	4.03e-67	1.3e-62	0.402028	0.328	0.2
Erythroid cells	Mylk3	0	0	4.21757	0.326	0.021
Erythroid cells	Gm867	0	0	2.86267	0.324	0.028
Erythroid cells	Sppl2b	3.18e-295	1.03e-290	1.77201	0.321	0.107
Erythroid cells	Josd2	4.91e-228	1.58e-223	1.6143	0.321	0.125
Erythroid cells	B3galnt2	2.3e-14	7.44e-10	0.343736	0.321	0.263
Erythroid cells	Gm43661	0	0	4.3478	0.32	0.019
Erythroid cells	Pgm2l1	0	0	2.27577	0.32	0.075
Erythroid cells	Narf	1.08e-181	3.47e-177	1.38964	0.319	0.138
Erythroid cells	Osbpl1a	1.31e-52	4.21e-48	0.652303	0.319	0.208
Erythroid cells	E2f2	0	0	2.49516	0.318	0.07
Erythroid cells	Ptp4a3	6.14e-135	1.98e-130	0.75737	0.318	0.153
Erythroid cells	Extl3	5.38e-43	1.74e-38	0.695917	0.317	0.22
Erythroid cells	Tspan32	0	0	3.70495	0.314	0.02
Erythroid cells	Cat	8.22e-27	2.65e-22	0.431062	0.312	0.231
Erythroid cells	Vangl1	6.95e-220	2.24e-215	1.49344	0.309	0.118
Erythroid cells	Ypel3	2.99e-28	9.65e-24	0.464904	0.303	0.222
Erythroid cells	Prkar2b	3.33e-190	1.08e-185	1.11511	0.301	0.122
Erythroid cells	Slc25a38	4.84e-237	1.56e-232	1.68777	0.3	0.109
Erythroid cells	Cmas	8.15e-26	2.63e-21	0.410275	0.3	0.222
Erythroid cells	Tent5c	0	0	2.04005	0.298	0.069
Erythroid cells	Arrb1	2.04e-33	6.59e-29	0.294094	0.298	0.206
Erythroid cells	Cir1	1.19e-27	3.84e-23	0.500908	0.293	0.214
Erythroid cells	Rhbdd1	1.3e-16	4.2e-12	0.42767	0.293	0.236
Erythroid cells	Nup133	1.65e-166	5.33e-162	1.68978	0.29	0.127
Erythroid cells	Usp46	1.65e-20	5.33e-16	0.260509	0.29	0.219
Erythroid cells	Sh3yl1	0	0	3.01018	0.288	0.047
Erythroid cells	Gm17494	3.9e-207	1.26e-202	1.56001	0.285	0.107
Erythroid cells	Fam174b	0	0	3.84326	0.283	0.023
Erythroid cells	Itga2b	0	0	1.32429	0.283	0.035
Erythroid cells	Pnpla7	8.91e-80	2.88e-75	0.8346	0.283	0.157
Erythroid cells	Ppp1r9b	3.49e-79	1.13e-74	0.961202	0.28	0.158
Erythroid cells	Mfsd2b	0	0	2.96938	0.277	0.027
Erythroid cells	Zfp369	1.88e-81	6.08e-77	1.08735	0.274	0.153
Erythroid cells	Tom1l1	3.89e-109	1.26e-104	0.969822	0.273	0.134
Erythroid cells	Incenp	1.44e-43	4.66e-39	0.657743	0.272	0.178
Erythroid cells	Samd14	0	0	3.0539	0.27	0.033
Erythroid cells	Kif11	3.42e-66	1.1e-61	1.12445	0.27	0.164
Erythroid cells	Zfpm1	2.83e-217	9.15e-213	1.62291	0.268	0.094
Erythroid cells	Ache	0	0	4.0574	0.265	0.016
Erythroid cells	Gmpr	1.92e-282	6.19e-278	2.22541	0.265	0.08
Erythroid cells	Lockd	8.08e-139	2.61e-134	1.67424	0.265	0.122
Erythroid cells	Tmem14c	8.23e-12	2.66e-07	0.418351	0.263	0.218
Erythroid cells	Pdzk1ip1	0	0	3.47961	0.262	0.026
Erythroid cells	Lpcat1	1.2e-109	3.88e-105	1.36084	0.262	0.13
Erythroid cells	Rmc1	3.81e-133	1.23e-128	1.34777	0.26	0.116
Erythroid cells	Trim56	1.45e-62	4.67e-58	0.828014	0.26	0.152
Erythroid cells	Neil3	5.35e-197	1.73e-192	2.10135	0.259	0.098
Erythroid cells	Txnrd2	1.22e-134	3.94e-130	1.36104	0.256	0.114
Erythroid cells	Hebp1	2.49e-97	8.06e-93	1.16626	0.256	0.13
Erythroid cells	Eipr1	5.32e-15	1.72e-10	0.352818	0.254	0.197
Erythroid cells	Gpx1	2.22e-200	7.17e-196	1.67862	0.25	0.087
Fetal endothelial cells	Col4a1	0	0	1.51187	0.982	0.543
Fetal endothelial cells	Pecam1	0	0	2.55649	0.978	0.217
Fetal endothelial cells	Rbms1	0	0	0.769284	0.978	0.763
Fetal endothelial cells	Airn	0	0	2.96684	0.977	0.503
Fetal endothelial cells	Meg3	0	0	3.86262	0.972	0.267
Fetal endothelial cells	H19	0	0	1.70846	0.97	0.435
Fetal endothelial cells	Ptprm	0	0	3.62917	0.968	0.283
Fetal endothelial cells	Sptbn1	0	0	1.20072	0.968	0.564
Fetal endothelial cells	Igf2r	0	0	2.85606	0.964	0.428
Fetal endothelial cells	Macf1	0	0	1.00678	0.964	0.714
Fetal endothelial cells	Tcf4	0	0	1.20878	0.962	0.565
Fetal endothelial cells	Mest	0	0	4.11025	0.959	0.152
Fetal endothelial cells	Rian	0	0	3.59599	0.957	0.224
Fetal endothelial cells	Col4a2	0	0	1.51416	0.957	0.485
Fetal endothelial cells	Elmo1	0	0	2.23094	0.956	0.449
Fetal endothelial cells	App	0	0	1.61506	0.955	0.56
Fetal endothelial cells	Fus	3.25e-295	1.05e-290	0.797694	0.955	0.691
Fetal endothelial cells	Ldb2	0	0	2.1615	0.954	0.163
Fetal endothelial cells	Nfib	0	0	3.26035	0.953	0.205
Fetal endothelial cells	Fli1	0	0	2.01172	0.953	0.221
Fetal endothelial cells	Maml2	0	0	2.95424	0.951	0.331
Fetal endothelial cells	Rbpms	0	0	2.04134	0.951	0.463
Fetal endothelial cells	Tjp1	0	0	1.65365	0.95	0.52
Fetal endothelial cells	Cald1	0	0	1.04208	0.95	0.49
Fetal endothelial cells	Cdh5	0	0	0.714256	0.949	0.578
Fetal endothelial cells	Pde4d	0	0	0.858042	0.947	0.527
Fetal endothelial cells	Igf2	0	0	2.67097	0.946	0.365
Fetal endothelial cells	Nedd4	0	0	0.781936	0.946	0.687
Fetal endothelial cells	Lpp	0	0	1.1052	0.944	0.607
Fetal endothelial cells	Epas1	0	0	1.08948	0.944	0.572
Fetal endothelial cells	Flt1	0	0	0.959474	0.944	0.332
Fetal endothelial cells	Apbb2	0	0	0.858624	0.944	0.551
Fetal endothelial cells	Cdkn1c	0	0	2.69418	0.943	0.308
Fetal endothelial cells	Nav1	0	0	1.50444	0.94	0.451
Fetal endothelial cells	Arhgap31	0	0	1.35453	0.94	0.392
Fetal endothelial cells	Magi1	0	0	1.18352	0.94	0.592
Fetal endothelial cells	Fn1	0	0	0.631887	0.94	0.546
Fetal endothelial cells	Zbtb20	0	0	0.837318	0.939	0.54
Fetal endothelial cells	Nrp1	0	0	3.49989	0.938	0.186
Fetal endothelial cells	Zeb1	0	0	2.93362	0.938	0.309
Fetal endothelial cells	Maged2	0	0	4.77661	0.936	0.132
Fetal endothelial cells	Sik3	0	0	1.90507	0.935	0.519
Fetal endothelial cells	Gnb1	2.1e-288	6.78e-284	0.73611	0.935	0.629
Fetal endothelial cells	Hnrnpa2b1	4.6e-137	1.49e-132	0.480109	0.934	0.714
Fetal endothelial cells	Ptprb	0	0	2.79565	0.932	0.112
Fetal endothelial cells	St6galnac3	0	0	0.847418	0.931	0.472
Fetal endothelial cells	Cyyr1	0	0	5.04282	0.93	0.066
Fetal endothelial cells	Egfl7	0	0	3.35468	0.929	0.127
Fetal endothelial cells	Tcf12	5.76e-228	1.86e-223	0.538201	0.928	0.617
Fetal endothelial cells	Plagl1	0	0	2.82135	0.927	0.182
Fetal endothelial cells	Ptk2	0	0	1.40623	0.926	0.551
Fetal endothelial cells	Rapgef5	0	0	2.31569	0.925	0.178
Fetal endothelial cells	Mast4	0	0	2.25704	0.921	0.371
Fetal endothelial cells	Fbxl7	0	0	1.66446	0.921	0.237
Fetal endothelial cells	Prkch	0	0	1.54087	0.918	0.321
Fetal endothelial cells	Phactr2	0	0	3.19584	0.916	0.295
Fetal endothelial cells	Arl15	0	0	1.90042	0.916	0.504
Fetal endothelial cells	Prickle1	0	0	1.43756	0.915	0.384
Fetal endothelial cells	Peg3	0	0	0.821579	0.915	0.46
Fetal endothelial cells	Rock2	6.8e-219	2.19e-214	0.493571	0.913	0.657
Fetal endothelial cells	Hnrnph1	1.71e-156	5.52e-152	0.517856	0.912	0.636
Fetal endothelial cells	Gnaq	0	0	0.902286	0.911	0.58
Fetal endothelial cells	Rasgrp3	0	0	2.63869	0.91	0.103
Fetal endothelial cells	Srgap1	0	0	2.36947	0.91	0.301
Fetal endothelial cells	Jmjd1c	0	0	1.0962	0.91	0.548
Fetal endothelial cells	Plekhg1	0	0	2.37961	0.909	0.258
Fetal endothelial cells	Foxn3	0	0	1.62093	0.909	0.45
Fetal endothelial cells	Tek	0	0	4.0878	0.908	0.097
Fetal endothelial cells	Dlc1	0	0	1.68248	0.908	0.278
Fetal endothelial cells	Adgrf5	0	0	1.50818	0.908	0.278
Fetal endothelial cells	Tspan9	2.43e-281	7.86e-277	0.405269	0.908	0.554
Fetal endothelial cells	Rai14	0	0	1.65822	0.907	0.422
Fetal endothelial cells	Ankrd11	5e-117	1.61e-112	0.298259	0.907	0.66
Fetal endothelial cells	Map4k4	0	0	0.96389	0.906	0.517
Fetal endothelial cells	Arglu1	1.12e-276	3.62e-272	0.842151	0.905	0.618
Fetal endothelial cells	Kansl1	3.44e-79	1.11e-74	0.255212	0.905	0.688
Fetal endothelial cells	Fgd5	0	0	3.08883	0.904	0.094
Fetal endothelial cells	Pitpnc1	0	0	2.86149	0.903	0.22
Fetal endothelial cells	Foxp1	0	0	1.68041	0.902	0.496
Fetal endothelial cells	Strn3	9.76e-306	3.15e-301	0.892412	0.902	0.603
Fetal endothelial cells	Actn4	0	0	1.49587	0.901	0.509
Fetal endothelial cells	Numb	0	0	1.25646	0.901	0.513
Fetal endothelial cells	Arhgap29	0	0	2.37452	0.9	0.322
Fetal endothelial cells	Mtss1	0	0	1.11046	0.9	0.53
Fetal endothelial cells	Spag9	4.3e-256	1.39e-251	0.69042	0.9	0.589
Fetal endothelial cells	Qk	0	0	1.20483	0.899	0.583
Fetal endothelial cells	Arhgef12	1.52e-230	4.89e-226	0.726904	0.899	0.623
Fetal endothelial cells	Dock4	0	0	3.24129	0.898	0.206
Fetal endothelial cells	Pan3	2.81e-232	9.09e-228	0.730975	0.898	0.638
Fetal endothelial cells	Mllt10	6.64e-132	2.14e-127	0.473946	0.897	0.659
Fetal endothelial cells	Pafah1b1	8.52e-123	2.75e-118	0.441575	0.897	0.688
Fetal endothelial cells	Ablim1	0	0	2.1638	0.896	0.241
Fetal endothelial cells	Prex2	0	0	2.66168	0.895	0.234
Fetal endothelial cells	Nsd1	8.83e-116	2.85e-111	0.318481	0.895	0.646
Fetal endothelial cells	Rbfox2	0	0	1.22114	0.894	0.48
Fetal endothelial cells	Srgap2	0	0	0.948838	0.893	0.529
Fetal endothelial cells	Setd5	1.35e-194	4.36e-190	0.612865	0.893	0.606
Fetal endothelial cells	Slit2	0	0	5.67215	0.891	0.07
Fetal endothelial cells	Shank3	0	0	4.07879	0.891	0.075
Fetal endothelial cells	Luzp1	0	0	1.16865	0.889	0.475
Fetal endothelial cells	Baz2b	0	0	1.18713	0.888	0.53
Fetal endothelial cells	Wasf2	0	0	1.39977	0.887	0.528
Fetal endothelial cells	Raph1	0	0	1.81171	0.886	0.408
Fetal endothelial cells	Eng	0	0	2.92168	0.885	0.133
Fetal endothelial cells	Plac1	0	0	3.25944	0.884	0.256
Fetal endothelial cells	Usp34	3.15e-144	1.02e-139	0.47748	0.884	0.641
Fetal endothelial cells	C430049B03Rik	0	0	0.637265	0.883	0.337
Fetal endothelial cells	Galnt18	0	0	3.43941	0.882	0.132
Fetal endothelial cells	Dock1	0	0	1.39454	0.882	0.442
Fetal endothelial cells	Dock9	0	0	1.25303	0.882	0.446
Fetal endothelial cells	Tspan18	0	0	4.3562	0.881	0.109
Fetal endothelial cells	Atrx	0	0	1.1205	0.881	0.543
Fetal endothelial cells	Ash1l	4.81e-219	1.55e-214	0.725899	0.879	0.599
Fetal endothelial cells	Elk3	0	0	2.60647	0.878	0.261
Fetal endothelial cells	Flnb	8.31e-280	2.68e-275	0.319022	0.877	0.5
Fetal endothelial cells	Mef2a	7.38e-185	2.38e-180	0.406565	0.876	0.597
Fetal endothelial cells	Hbb-y	0	0	1.55207	0.874	0.498
Fetal endothelial cells	Eif4g3	1.46e-173	4.71e-169	0.374538	0.874	0.584
Fetal endothelial cells	Birc6	3.79e-174	1.22e-169	0.585173	0.873	0.609
Fetal endothelial cells	Ddx17	1.02e-74	3.28e-70	0.316684	0.873	0.677
Fetal endothelial cells	Dysf	0	0	2.87726	0.872	0.157
Fetal endothelial cells	Csnk1a1	4.1e-107	1.32e-102	0.394633	0.872	0.659
Fetal endothelial cells	Csgalnact1	0	0	2.57556	0.871	0.159
Fetal endothelial cells	Rapgef1	0	0	1.01047	0.871	0.518
Fetal endothelial cells	Top1	3.25e-181	1.05e-176	0.641666	0.871	0.64
Fetal endothelial cells	Psd3	0	0	2.48763	0.87	0.314
Fetal endothelial cells	Ttc28	0	0	2.40919	0.87	0.29
Fetal endothelial cells	Bmpr2	0	0	1.60096	0.87	0.461
Fetal endothelial cells	Heg1	0	0	2.63103	0.869	0.271
Fetal endothelial cells	Rapgef2	1.62e-180	5.24e-176	0.344358	0.869	0.567
Fetal endothelial cells	4931406P16Rik	0	0	1.92137	0.868	0.382
Fetal endothelial cells	Fbxl17	7.59e-244	2.45e-239	0.731997	0.868	0.557
Fetal endothelial cells	Ppp3ca	2.94e-176	9.48e-172	0.406705	0.867	0.592
Fetal endothelial cells	Dgkh	0	0	2.15605	0.866	0.23
Fetal endothelial cells	Nf1	0	0	1.84419	0.866	0.379
Fetal endothelial cells	Map4	6.5e-252	2.1e-247	0.718346	0.866	0.533
Fetal endothelial cells	Prkce	0	0	1.82216	0.865	0.407
Fetal endothelial cells	Ghr	0	0	0.804485	0.865	0.385
Fetal endothelial cells	Mef2c	0	0	2.58417	0.863	0.164
Fetal endothelial cells	Hspg2	0	0	1.34219	0.863	0.354
Fetal endothelial cells	Adam12	0	0	1.61345	0.862	0.235
Fetal endothelial cells	Wwc2	0	0	1.33958	0.862	0.442
Fetal endothelial cells	Ptprg	0	0	1.13523	0.862	0.426
Fetal endothelial cells	Sparc	4.73e-160	1.53e-155	0.359597	0.861	0.576
Fetal endothelial cells	Lrch3	0	0	1.26312	0.86	0.505
Fetal endothelial cells	Rap1a	0	0	1.12104	0.86	0.526
Fetal endothelial cells	Itgb1	3.78e-219	1.22e-214	0.741674	0.86	0.608
Fetal endothelial cells	Ppp1r12a	3.88e-148	1.25e-143	0.547381	0.86	0.617
Fetal endothelial cells	Magi3	0	0	1.17607	0.859	0.431
Fetal endothelial cells	Ctnnd1	1.11e-234	3.6e-230	0.689064	0.859	0.557
Fetal endothelial cells	Ncor1	1.31e-149	4.23e-145	0.547926	0.859	0.611
Fetal endothelial cells	Dlk1	0	0	3.94599	0.858	0.122
Fetal endothelial cells	Ppp1r9a	0	0	2.35527	0.858	0.211
Fetal endothelial cells	Prrc2c	7.94e-124	2.56e-119	0.45622	0.858	0.632
Fetal endothelial cells	Hdac7	0	0	2.9462	0.857	0.169
Fetal endothelial cells	Fcho2	5.8e-255	1.87e-250	0.902075	0.856	0.594
Fetal endothelial cells	Hip1	0	0	1.54494	0.854	0.324
Fetal endothelial cells	Afdn	0	0	0.914408	0.854	0.478
Fetal endothelial cells	Etl4	0	0	0.484475	0.854	0.437
Fetal endothelial cells	Plpp1	0	0	1.40727	0.853	0.391
Fetal endothelial cells	Hecw2	0	0	4.68164	0.852	0.083
Fetal endothelial cells	Lrrc8c	0	0	2.44174	0.852	0.248
Fetal endothelial cells	Ywhae	4.22e-220	1.36e-215	0.753084	0.852	0.57
Fetal endothelial cells	Exoc4	7.47e-125	2.41e-120	0.411578	0.852	0.608
Fetal endothelial cells	Sbf2	0	0	0.95367	0.851	0.485
Fetal endothelial cells	Tmem164	0	0	1.5367	0.85	0.431
Fetal endothelial cells	Ssh2	0	0	1.68593	0.849	0.413
Fetal endothelial cells	Cdk17	0	0	1.58929	0.849	0.388
Fetal endothelial cells	Hnrnpu	9.21e-149	2.97e-144	0.570095	0.849	0.605
Fetal endothelial cells	Emcn	0	0	4.02633	0.848	0.084
Fetal endothelial cells	Klhdc10	0	0	1.93778	0.847	0.374
Fetal endothelial cells	Nedd9	0	0	1.58051	0.847	0.281
Fetal endothelial cells	Phf21a	4.02e-273	1.3e-268	0.911585	0.847	0.544
Fetal endothelial cells	Hnrnpa3	1.17e-69	3.78e-65	0.278048	0.847	0.644
Fetal endothelial cells	Fchsd2	1.84e-306	5.94e-302	0.896137	0.846	0.488
Fetal endothelial cells	Nisch	1.58e-173	5.11e-169	0.552238	0.845	0.552
Fetal endothelial cells	Tra2a	9.5e-94	3.07e-89	0.290211	0.845	0.614
Fetal endothelial cells	Peak1	0	0	1.74741	0.844	0.367
Fetal endothelial cells	Zfr	9.77e-274	3.15e-269	0.93484	0.844	0.551
Fetal endothelial cells	Mpzl1	1.34e-290	4.31e-286	0.644404	0.844	0.496
Fetal endothelial cells	Mcc	0	0	0.603989	0.844	0.335
Fetal endothelial cells	Fmnl2	0	0	1.64854	0.843	0.28
Fetal endothelial cells	Itga1	0	0	1.32453	0.843	0.362
Fetal endothelial cells	Myo18a	0	0	1.54427	0.842	0.328
Fetal endothelial cells	Cdc42bpa	0	0	1.29008	0.842	0.43
Fetal endothelial cells	Adgrl4	0	0	3.49481	0.841	0.081
Fetal endothelial cells	Pced1b	0	0	3.40537	0.841	0.19
Fetal endothelial cells	Nipbl	4.28e-119	1.38e-114	0.512141	0.841	0.619
Fetal endothelial cells	Klf7	0	0	1.55604	0.839	0.384
Fetal endothelial cells	Trio	2.04e-229	6.58e-225	0.637746	0.839	0.518
Fetal endothelial cells	Luc7l3	1.82e-82	5.88e-78	0.370889	0.839	0.646
Fetal endothelial cells	Diaph2	0	0	0.96997	0.838	0.484
Fetal endothelial cells	Dip2b	0	0	1.00064	0.837	0.476
Fetal endothelial cells	Lyn	0	0	1.59845	0.836	0.362
Fetal endothelial cells	Pds5a	6.62e-181	2.14e-176	0.59407	0.836	0.565
Fetal endothelial cells	Nbea	0	0	2.45819	0.834	0.227
Fetal endothelial cells	Cdc42	4.73e-106	1.53e-101	0.475068	0.834	0.626
Fetal endothelial cells	Calcrl	0	0	2.15774	0.833	0.137
Fetal endothelial cells	Itga6	0	0	2.45411	0.829	0.184
Fetal endothelial cells	Rapgef4	0	0	3.60833	0.828	0.127
Fetal endothelial cells	Wipf1	0	0	1.06441	0.828	0.371
Fetal endothelial cells	Itpkb	0	0	3.84434	0.826	0.125
Fetal endothelial cells	Bach2	0	0	2.78023	0.826	0.21
Fetal endothelial cells	Zfhx3	0	0	0.992465	0.826	0.396
Fetal endothelial cells	Sash1	0	0	0.904971	0.825	0.428
Fetal endothelial cells	Mkln1	4.87e-177	1.57e-172	0.68045	0.825	0.567
Fetal endothelial cells	Gsk3b	3.38e-87	1.09e-82	0.291899	0.825	0.613
Fetal endothelial cells	Rdx	0	0	1.81145	0.824	0.413
Fetal endothelial cells	Senp6	1.29e-268	4.17e-264	0.926207	0.824	0.514
Fetal endothelial cells	Ppp1r13b	0	0	0.568976	0.824	0.432
Fetal endothelial cells	Tmcc1	6.42e-165	2.07e-160	0.590212	0.823	0.551
Fetal endothelial cells	Pdlim5	9.15e-182	2.95e-177	0.451723	0.823	0.546
Fetal endothelial cells	Rock1	2.06e-104	6.64e-100	0.417422	0.823	0.596
Fetal endothelial cells	Cd36	0	0	6.64872	0.822	0.03
Fetal endothelial cells	Rasal2	0	0	2.04512	0.822	0.333
Fetal endothelial cells	Fyn	0	0	1.60494	0.822	0.351
Fetal endothelial cells	Hivep2	0	0	0.872662	0.821	0.364
Fetal endothelial cells	Thoc2	1.24e-121	4e-117	0.453934	0.821	0.576
Fetal endothelial cells	Kdr	0	0	4.14955	0.819	0.087
Fetal endothelial cells	Pard3b	0	0	1.0818	0.819	0.361
Fetal endothelial cells	Thsd1	0	0	4.02786	0.818	0.088
Fetal endothelial cells	Dock6	0	0	2.35133	0.817	0.241
Fetal endothelial cells	Trerf1	0	0	1.78064	0.817	0.271
Fetal endothelial cells	Epb41l2	0	0	1.36722	0.816	0.398
Fetal endothelial cells	Xiap	0	0	1.14526	0.816	0.499
Fetal endothelial cells	Mprip	2.07e-146	6.67e-142	0.495678	0.816	0.551
Fetal endothelial cells	Arhgap28	0	0	1.24052	0.815	0.295
Fetal endothelial cells	Slc38a2	1.2e-150	3.88e-146	0.473629	0.815	0.599
Fetal endothelial cells	Piezo2	0	0	3.88225	0.814	0.126
Fetal endothelial cells	Igfbp7	0	0	3.10685	0.813	0.11
Fetal endothelial cells	Map3k3	0	0	1.489	0.813	0.397
Fetal endothelial cells	Agap1	0	0	1.26927	0.813	0.388
Fetal endothelial cells	Fubp1	8.49e-82	2.74e-77	0.353721	0.813	0.605
Fetal endothelial cells	Ptp4a2	1.27e-154	4.09e-150	0.482843	0.812	0.539
Fetal endothelial cells	Zfp638	2.58e-189	8.34e-185	0.746614	0.811	0.543
Fetal endothelial cells	Etv6	3.59e-255	1.16e-250	0.739961	0.811	0.477
Fetal endothelial cells	Picalm	5.91e-287	1.91e-282	1.06397	0.81	0.53
Fetal endothelial cells	Wwtr1	0	0	0.847913	0.81	0.429
Fetal endothelial cells	Xpo1	2.04e-225	6.58e-221	0.766119	0.809	0.511
Fetal endothelial cells	Tcf7l1	0	0	1.9947	0.808	0.197
Fetal endothelial cells	Ppfibp1	0	0	0.878973	0.806	0.421
Fetal endothelial cells	Brd4	9.29e-90	3e-85	0.37629	0.806	0.599
Fetal endothelial cells	Rbm6	1.06e-75	3.42e-71	0.33006	0.806	0.593
Fetal endothelial cells	Lama4	0	0	2.58634	0.805	0.173
Fetal endothelial cells	Irf2	0	0	1.45777	0.805	0.411
Fetal endothelial cells	Tpm3	1.56e-123	5.03e-119	0.563966	0.805	0.576
Fetal endothelial cells	Smg6	1.32e-122	4.27e-118	0.482256	0.805	0.559
Fetal endothelial cells	Akap13	1.32e-122	4.25e-118	0.272402	0.805	0.557
Fetal endothelial cells	Igf1r	0	0	1.2477	0.804	0.401
Fetal endothelial cells	Prpf4b	3.16e-154	1.02e-149	0.619695	0.804	0.562
Fetal endothelial cells	Rtn3	6.98e-123	2.25e-118	0.562291	0.804	0.599
Fetal endothelial cells	Celf1	1.46e-65	4.72e-61	0.286317	0.804	0.623
Fetal endothelial cells	Tanc1	0	0	1.24225	0.803	0.378
Fetal endothelial cells	Ube2k	6.74e-131	2.18e-126	0.524755	0.803	0.557
Fetal endothelial cells	Lamb1	0	0	1.81497	0.802	0.25
Fetal endothelial cells	Zc3h7a	5.32e-138	1.72e-133	0.565802	0.802	0.55
Fetal endothelial cells	Kcnq1ot1	1.16e-183	3.75e-179	0.429172	0.802	0.496
Fetal endothelial cells	Ube2h	2.9e-85	9.36e-81	0.321137	0.802	0.616
Fetal endothelial cells	Zfp608	0	0	3.20115	0.801	0.159
Fetal endothelial cells	Pitpna	3.74e-248	1.21e-243	0.877684	0.801	0.492
Fetal endothelial cells	Tgfbr2	0	0	0.623308	0.8	0.427
Fetal endothelial cells	Btbd9	1.03e-143	3.33e-139	0.566912	0.8	0.549
Fetal endothelial cells	Wdfy3	9.19e-178	2.97e-173	0.508147	0.8	0.508
Fetal endothelial cells	Rtl1	0	0	5.36071	0.799	0.058
Fetal endothelial cells	Bclaf1	5.17e-73	1.67e-68	0.32712	0.799	0.597
Fetal endothelial cells	Vav3	0	0	1.38005	0.797	0.306
Fetal endothelial cells	Srek1	4.05e-92	1.31e-87	0.332462	0.797	0.552
Fetal endothelial cells	Ube2d3	2.05e-58	6.63e-54	0.306281	0.797	0.619
Fetal endothelial cells	Itch	7.26e-233	2.34e-228	0.835355	0.796	0.5
Fetal endothelial cells	Fam49b	1.88e-171	6.06e-167	0.492802	0.796	0.508
Fetal endothelial cells	Ankhd1	4.09e-92	1.32e-87	0.38617	0.796	0.568
Fetal endothelial cells	Crebbp	4.41e-85	1.42e-80	0.372574	0.796	0.581
Fetal endothelial cells	Arap3	0	0	3.38905	0.795	0.089
Fetal endothelial cells	Plcl1	0	0	1.73448	0.795	0.231
Fetal endothelial cells	Plvap	0	0	5.5853	0.794	0.032
Fetal endothelial cells	Dgkz	0	0	2.54749	0.794	0.229
Fetal endothelial cells	Plpp3	2.31e-267	7.47e-263	0.301942	0.794	0.436
Fetal endothelial cells	Zfp366	0	0	4.9819	0.793	0.042
Fetal endothelial cells	Zbtb46	0	0	3.88024	0.793	0.111
Fetal endothelial cells	Grk5	0	0	2.14919	0.793	0.255
Fetal endothelial cells	Nlk	0	0	1.02008	0.793	0.445
Fetal endothelial cells	Rcor1	2.15e-230	6.94e-226	0.751846	0.793	0.501
Fetal endothelial cells	Pbrm1	1.01e-113	3.26e-109	0.537814	0.793	0.576
Fetal endothelial cells	Tmtc2	0	0	2.0404	0.792	0.234
Fetal endothelial cells	Strbp	9.97e-162	3.22e-157	0.568188	0.792	0.516
Fetal endothelial cells	Smurf2	1.88e-305	6.06e-301	1.08508	0.791	0.464
Fetal endothelial cells	Aopep	0	0	0.98638	0.791	0.446
Fetal endothelial cells	Arhgap23	3.02e-207	9.75e-203	0.76163	0.791	0.506
Fetal endothelial cells	Fam193a	4.89e-141	1.58e-136	0.578778	0.791	0.537
Fetal endothelial cells	Ankrd28	0	0	1.69658	0.79	0.351
Fetal endothelial cells	Gab1	0	0	1.33375	0.79	0.359
Fetal endothelial cells	Sptan1	0	0	1.27347	0.79	0.392
Fetal endothelial cells	Meis2	0	0	0.80147	0.79	0.386
Fetal endothelial cells	Magel2	0	0	5.57739	0.789	0.058
Fetal endothelial cells	Msi2	4.53e-92	1.46e-87	0.31351	0.789	0.576
Fetal endothelial cells	Ets1	0	0	2.57058	0.788	0.173
Fetal endothelial cells	Yes1	0	0	1.88805	0.788	0.321
Fetal endothelial cells	Ptpn12	1.04e-281	3.37e-277	0.893776	0.788	0.463
Fetal endothelial cells	Znrf1	0	0	1.51803	0.787	0.367
Fetal endothelial cells	Ralgapa1	4.3e-240	1.39e-235	0.90688	0.787	0.492
Fetal endothelial cells	Eml4	2.25e-115	7.26e-111	0.330511	0.787	0.531
Fetal endothelial cells	45546	0	0	1.4277	0.786	0.344
Fetal endothelial cells	Asap1	6.24e-280	2.01e-275	1.00433	0.786	0.48
Fetal endothelial cells	Mbnl1	2.71e-120	8.74e-116	0.314207	0.786	0.56
Fetal endothelial cells	B830012L14Rik	0	0	3.46318	0.785	0.112
Fetal endothelial cells	Ybx1	0	0	1.38148	0.785	0.39
Fetal endothelial cells	Pum2	1.12e-124	3.61e-120	0.568915	0.785	0.567
Fetal endothelial cells	Cfdp1	1.16e-211	3.74e-207	0.674177	0.784	0.476
Fetal endothelial cells	Rab2a	2.09e-65	6.73e-61	0.29671	0.784	0.599
Fetal endothelial cells	Tfpi	0	0	0.590152	0.783	0.412
Fetal endothelial cells	Tbl1x	2.49e-217	8.04e-213	0.739885	0.782	0.478
Fetal endothelial cells	Serpinh1	4.28e-288	1.38e-283	0.604486	0.782	0.408
Fetal endothelial cells	Rhoa	3.91e-115	1.26e-110	0.579883	0.782	0.597
Fetal endothelial cells	Tnrc6a	1.84e-127	5.95e-123	0.555361	0.782	0.562
Fetal endothelial cells	Atxn1	5.95e-222	1.92e-217	0.567204	0.781	0.458
Fetal endothelial cells	Sppl3	1.35e-110	4.36e-106	0.479574	0.781	0.565
Fetal endothelial cells	Ambra1	6.9e-68	2.23e-63	0.273642	0.781	0.575
Fetal endothelial cells	Atp7a	0	0	2.45236	0.78	0.245
Fetal endothelial cells	Kitl	0	0	2.48667	0.779	0.201
Fetal endothelial cells	Adgrl2	0	0	1.93808	0.779	0.263
Fetal endothelial cells	Mbd2	1.74e-165	5.63e-161	0.766464	0.778	0.546
Fetal endothelial cells	Itsn2	4.78e-175	1.54e-170	0.68391	0.778	0.509
Fetal endothelial cells	Stk3	3.49e-193	1.13e-188	0.744534	0.777	0.517
Fetal endothelial cells	Farp1	0	0	1.33927	0.776	0.279
Fetal endothelial cells	Cdc42bpb	0	0	1.35861	0.775	0.393
Fetal endothelial cells	Taok1	4.86e-98	1.57e-93	0.506751	0.775	0.573
Fetal endothelial cells	Rbm5	4.55e-69	1.47e-64	0.37211	0.775	0.585
Fetal endothelial cells	Sgms1	0	0	1.5314	0.774	0.309
Fetal endothelial cells	Adamts9	0	0	1.21785	0.774	0.186
Fetal endothelial cells	Map4k3	0	0	1.20629	0.774	0.402
Fetal endothelial cells	Dennd5b	0	0	1.67792	0.773	0.332
Fetal endothelial cells	Eps15	0	0	1.45303	0.773	0.404
Fetal endothelial cells	Aplp2	0	0	1.25678	0.773	0.439
Fetal endothelial cells	Mbd5	6.16e-164	1.99e-159	0.660595	0.772	0.52
Fetal endothelial cells	Pak2	7.26e-119	2.34e-114	0.527093	0.771	0.549
Fetal endothelial cells	Srsf7	9.97e-79	3.22e-74	0.371613	0.771	0.558
Fetal endothelial cells	Sfpq	3.95e-150	1.27e-145	0.701893	0.769	0.528
Fetal endothelial cells	Nckap1	5.3e-94	1.71e-89	0.393261	0.769	0.544
Fetal endothelial cells	Phlpp1	0	0	1.69192	0.768	0.341
Fetal endothelial cells	Zfp148	1.23e-105	3.98e-101	0.4278	0.768	0.545
Fetal endothelial cells	Wac	2.81e-67	9.08e-63	0.32163	0.766	0.569
Fetal endothelial cells	Mapk1	1.05e-62	3.4e-58	0.316868	0.766	0.585
Fetal endothelial cells	Lrch1	7.54e-275	2.43e-270	0.751016	0.765	0.411
Fetal endothelial cells	Ccdc88a	0	0	1.35772	0.764	0.365
Fetal endothelial cells	Caprin1	6.17e-75	1.99e-70	0.31114	0.764	0.566
Fetal endothelial cells	Rhoj	0	0	0.282404	0.764	0.316
Fetal endothelial cells	Tpm4	3.59e-78	1.16e-73	0.268856	0.764	0.549
Fetal endothelial cells	Shroom2	0	0	1.97668	0.763	0.248
Fetal endothelial cells	Git2	2.3e-169	7.42e-165	0.493632	0.763	0.487
Fetal endothelial cells	Gbf1	1.29e-100	4.18e-96	0.368262	0.763	0.528
Fetal endothelial cells	Lrrfip1	0	0	1.11179	0.762	0.385
Fetal endothelial cells	Hnrnpr	1.98e-208	6.39e-204	0.864568	0.762	0.497
Fetal endothelial cells	Pdzd2	0	0	2.31308	0.761	0.171
Fetal endothelial cells	Mrtfb	7.85e-129	2.53e-124	0.270695	0.761	0.484
Fetal endothelial cells	Mirg	0	0	3.42254	0.76	0.105
Fetal endothelial cells	Adk	0	0	1.33889	0.76	0.376
Fetal endothelial cells	Rybp	0	0	1.06058	0.76	0.418
Fetal endothelial cells	Ccnt2	6.58e-134	2.13e-129	0.589648	0.76	0.512
Fetal endothelial cells	Nid1	4.66e-260	1.5e-255	0.461377	0.759	0.416
Fetal endothelial cells	Ccny	5.44e-140	1.76e-135	0.400405	0.758	0.511
Fetal endothelial cells	Stim2	0	0	2.59495	0.757	0.202
Fetal endothelial cells	Stard9	0	0	2.10964	0.757	0.186
Fetal endothelial cells	Acap2	0	0	1.57393	0.757	0.37
Fetal endothelial cells	Zfp407	1.64e-102	5.29e-98	0.39376	0.757	0.527
Fetal endothelial cells	Fermt2	2.91e-180	9.41e-176	0.448584	0.756	0.453
Fetal endothelial cells	Ttc14	8.61e-87	2.78e-82	0.447938	0.756	0.554
Fetal endothelial cells	Bptf	4.91e-84	1.59e-79	0.440812	0.756	0.558
Fetal endothelial cells	Calm2	2.34e-121	7.56e-117	0.576838	0.755	0.516
Fetal endothelial cells	Ncoa2	1.81e-139	5.83e-135	0.560652	0.755	0.511
Fetal endothelial cells	Pam	0	0	1.11965	0.754	0.343
Fetal endothelial cells	Tcf7l2	0	0	0.572802	0.754	0.387
Fetal endothelial cells	Fto	6.64e-106	2.14e-101	0.380245	0.754	0.51
Fetal endothelial cells	Rnf144a	0	0	3.79944	0.753	0.08
Fetal endothelial cells	Ehmt1	3.25e-175	1.05e-170	0.686176	0.753	0.476
Fetal endothelial cells	Mark3	3.29e-86	1.06e-81	0.392604	0.753	0.544
Fetal endothelial cells	Asxl1	3.1e-204	1e-199	0.889714	0.752	0.477
Fetal endothelial cells	Ano6	0	0	0.746168	0.752	0.383
Fetal endothelial cells	Ece1	0	0	2.00704	0.751	0.205
Fetal endothelial cells	St5	0	0	1.37908	0.751	0.316
Fetal endothelial cells	Erbin	5.25e-133	1.7e-128	0.543028	0.751	0.5
Fetal endothelial cells	Kif5b	2.97e-61	9.6e-57	0.335894	0.751	0.579
Fetal endothelial cells	Exoc5	4.85e-257	1.56e-252	1.01601	0.75	0.449
Fetal endothelial cells	Abi1	4.97e-89	1.6e-84	0.477789	0.75	0.558
Fetal endothelial cells	Fam219a	0	0	1.95617	0.749	0.278
Fetal endothelial cells	Phf14	6.61e-239	2.13e-234	0.942547	0.749	0.452
Fetal endothelial cells	Srsf3	1.04e-137	3.35e-133	0.667849	0.747	0.521
Fetal endothelial cells	Grb10	3.45e-158	1.11e-153	0.439596	0.747	0.47
Fetal endothelial cells	Ubr5	5.91e-101	1.91e-96	0.376541	0.747	0.518
Fetal endothelial cells	Trpm7	5.75e-90	1.86e-85	0.374341	0.747	0.538
Fetal endothelial cells	Sema6a	0	0	0.915403	0.746	0.255
Fetal endothelial cells	Thrap3	1.58e-133	5.08e-129	0.640582	0.746	0.516
Fetal endothelial cells	Cul1	5.55e-81	1.79e-76	0.330637	0.746	0.526
Fetal endothelial cells	Nfia	0	0	1.38093	0.745	0.289
Fetal endothelial cells	Ddx39b	6.9e-118	2.23e-113	0.595078	0.745	0.521
Fetal endothelial cells	Sh3d19	2.86e-173	9.24e-169	0.313235	0.745	0.419
Fetal endothelial cells	Rin3	0	0	1.36623	0.744	0.298
Fetal endothelial cells	Hipk2	1.34e-236	4.34e-232	0.589344	0.744	0.411
Fetal endothelial cells	Arhgef3	0	0	1.9542	0.743	0.266
Fetal endothelial cells	Piezo1	0	0	1.41034	0.743	0.355
Fetal endothelial cells	Hmbox1	0	0	1.32361	0.743	0.41
Fetal endothelial cells	Phf20l1	2.29e-189	7.4e-185	0.769948	0.743	0.47
Fetal endothelial cells	Slco3a1	0	0	1.7933	0.742	0.203
Fetal endothelial cells	Pcgf5	2.2e-261	7.11e-257	1.10299	0.742	0.458
Fetal endothelial cells	Vcl	7.86e-205	2.54e-200	0.718429	0.742	0.465
Fetal endothelial cells	Pcbp2	6.55e-77	2.11e-72	0.426147	0.742	0.545
Fetal endothelial cells	Atp2b1	1.83e-78	5.89e-74	0.403109	0.741	0.564
Fetal endothelial cells	Kif13a	0	0	1.37229	0.74	0.321
Fetal endothelial cells	4930402H24Rik	7.44e-141	2.4e-136	0.563301	0.74	0.481
Fetal endothelial cells	Rnf216	8.88e-164	2.87e-159	0.710399	0.739	0.479
Fetal endothelial cells	Prpf40a	3.82e-135	1.23e-130	0.643036	0.739	0.507
Fetal endothelial cells	Arhgef15	0	0	4.91633	0.738	0.037
Fetal endothelial cells	4932438A13Rik	2.84e-279	9.16e-275	1.09068	0.738	0.444
Fetal endothelial cells	Zdhhc20	2.87e-256	9.26e-252	0.997186	0.737	0.436
Fetal endothelial cells	Acvrl1	0	0	3.8073	0.736	0.08
Fetal endothelial cells	Tie1	0	0	3.70277	0.736	0.066
Fetal endothelial cells	Dennd5a	0	0	1.38224	0.736	0.383
Fetal endothelial cells	Dnmt3a	3.7e-150	1.19e-145	0.486007	0.735	0.462
Fetal endothelial cells	Gse1	0	0	1.97715	0.734	0.338
Fetal endothelial cells	Lrmda	0	0	1.87005	0.733	0.25
Fetal endothelial cells	Pacs1	1.57e-283	5.06e-279	1.04092	0.733	0.401
Fetal endothelial cells	Slk	4.38e-243	1.41e-238	0.997013	0.733	0.444
Fetal endothelial cells	Arfgef1	1.37e-69	4.43e-65	0.319238	0.733	0.528
Fetal endothelial cells	Rreb1	9.47e-104	3.06e-99	0.314376	0.733	0.491
Fetal endothelial cells	Snrk	0	0	2.08154	0.732	0.233
Fetal endothelial cells	Atf7	9.9e-142	3.2e-137	0.639668	0.731	0.477
Fetal endothelial cells	Arid1a	3.94e-96	1.27e-91	0.518473	0.731	0.527
Fetal endothelial cells	Tmem100	0	0	6.07666	0.73	0.022
Fetal endothelial cells	Rassf3	0	0	1.73961	0.73	0.283
Fetal endothelial cells	Ddx50	1.1e-134	3.56e-130	0.587206	0.73	0.485
Fetal endothelial cells	Ttc7b	0	0	1.16493	0.729	0.352
Fetal endothelial cells	Rap1gds1	2.06e-241	6.65e-237	1.0041	0.729	0.428
Fetal endothelial cells	Plcl2	0	0	2.3306	0.727	0.221
Fetal endothelial cells	Dleu2	4.69e-144	1.52e-139	0.739188	0.727	0.502
Fetal endothelial cells	Gapvd1	6.84e-101	2.21e-96	0.526936	0.727	0.514
Fetal endothelial cells	Ica1	0	0	2.94179	0.726	0.148
Fetal endothelial cells	Map4k5	0	0	1.33498	0.726	0.397
Fetal endothelial cells	Fnbp1	0	0	1.10176	0.726	0.353
Fetal endothelial cells	Rgl1	0	0	1.00651	0.726	0.311
Fetal endothelial cells	Kpna4	2.06e-89	6.66e-85	0.393798	0.726	0.509
Fetal endothelial cells	Fam222b	0	0	1.45973	0.725	0.345
Fetal endothelial cells	Gnai2	6.59e-294	2.13e-289	1.11665	0.725	0.408
Fetal endothelial cells	Inpp5a	0	0	2.28652	0.724	0.229
Fetal endothelial cells	Anks1	0	0	1.09501	0.724	0.385
Fetal endothelial cells	Wsb1	4.81e-242	1.55e-237	0.945495	0.724	0.422
Fetal endothelial cells	Aak1	2.66e-94	8.59e-90	0.373549	0.724	0.496
Fetal endothelial cells	Nhsl1	0	0	2.01114	0.723	0.229
Fetal endothelial cells	Tpr	1.61e-55	5.2e-51	0.31777	0.723	0.552
Fetal endothelial cells	Tro	0	0	6.03768	0.722	0.024
Fetal endothelial cells	Tra2b	3.92e-78	1.26e-73	0.4243	0.722	0.519
Fetal endothelial cells	Mtdh	6.05e-77	1.95e-72	0.399428	0.722	0.529
Fetal endothelial cells	Cd93	0	0	4.75584	0.721	0.041
Fetal endothelial cells	Ago2	6.38e-275	2.06e-270	1.13892	0.721	0.43
Fetal endothelial cells	Tbc1d5	3.03e-86	9.8e-82	0.453186	0.721	0.516
Fetal endothelial cells	45358	2.51e-80	8.11e-76	0.403653	0.721	0.515
Fetal endothelial cells	Hmcn1	0	0	6.95107	0.72	0.017
Fetal endothelial cells	Kif1b	0	0	1.06595	0.72	0.375
Fetal endothelial cells	Meis1	0	0	0.864779	0.72	0.298
Fetal endothelial cells	Hmgb1	5.37e-199	1.73e-194	0.864546	0.72	0.436
Fetal endothelial cells	Ubr3	9.18e-94	2.96e-89	0.447035	0.72	0.506
Fetal endothelial cells	Clic1	0	0	1.35966	0.719	0.379
Fetal endothelial cells	Nfkb1	0	0	1.01161	0.719	0.338
Fetal endothelial cells	Gatad2b	3.38e-91	1.09e-86	0.473908	0.719	0.511
Fetal endothelial cells	Asap2	0	0	2.74475	0.718	0.157
Fetal endothelial cells	Nr3c1	0	0	1.79827	0.718	0.275
Fetal endothelial cells	Kcmf1	2.02e-77	6.53e-73	0.36144	0.718	0.514
Fetal endothelial cells	Afap1l1	0	0	2.29622	0.716	0.108
Fetal endothelial cells	Msrb3	0	0	1.78095	0.716	0.188
Fetal endothelial cells	Tnpo1	3.26e-68	1.05e-63	0.379344	0.716	0.53
Fetal endothelial cells	Ppp1r16b	0	0	3.8676	0.715	0.068
Fetal endothelial cells	St3gal1	0	0	1.52603	0.715	0.331
Fetal endothelial cells	Fbxw11	3.43e-165	1.11e-160	0.713826	0.715	0.453
Fetal endothelial cells	Ccnl1	2.26e-62	7.31e-58	0.391789	0.715	0.544
Fetal endothelial cells	Stab2	0	0	5.6782	0.714	0.051
Fetal endothelial cells	Abl1	1.66e-231	5.37e-227	0.934689	0.714	0.411
Fetal endothelial cells	Rbm26	5.82e-59	1.88e-54	0.267126	0.714	0.524
Fetal endothelial cells	Fmnl3	0	0	2.93678	0.713	0.126
Fetal endothelial cells	Vim	0	0	2.00777	0.712	0.228
Fetal endothelial cells	Nsmce2	2.69e-108	8.7e-104	0.537721	0.712	0.498
Fetal endothelial cells	Rsrc2	6.41e-90	2.07e-85	0.468728	0.712	0.505
Fetal endothelial cells	Ep400	3.23e-78	1.04e-73	0.418332	0.712	0.513
Fetal endothelial cells	Tut4	1.82e-141	5.87e-137	0.385064	0.712	0.445
Fetal endothelial cells	Hnrnpc	5.97e-40	1.93e-35	0.258797	0.712	0.559
Fetal endothelial cells	Cdyl2	0	0	2.1977	0.711	0.226
Fetal endothelial cells	Pik3c2a	9.9e-166	3.19e-161	0.625628	0.711	0.441
Fetal endothelial cells	Drg1	2.96e-85	9.54e-81	0.356218	0.711	0.489
Fetal endothelial cells	Fbxo11	8.35e-85	2.7e-80	0.321998	0.711	0.494
Fetal endothelial cells	Cd34	0	0	3.35254	0.71	0.088
Fetal endothelial cells	Efnb2	0	0	3.0995	0.71	0.166
Fetal endothelial cells	Inpp5d	0	0	1.79561	0.71	0.144
Fetal endothelial cells	Rai1	0	0	1.01731	0.71	0.351
Fetal endothelial cells	Rbbp6	4.2e-61	1.36e-56	0.2868	0.71	0.524
Fetal endothelial cells	Pcbp3	0	0	3.39252	0.709	0.113
Fetal endothelial cells	Nrf1	7.07e-153	2.28e-148	0.800811	0.709	0.465
Fetal endothelial cells	Morf4l1	1.28e-54	4.13e-50	0.349412	0.709	0.543
Fetal endothelial cells	R3hdm1	5.16e-86	1.67e-81	0.442237	0.708	0.499
Fetal endothelial cells	Adcy9	0	0	2.7149	0.707	0.175
Fetal endothelial cells	Zmym4	1.07e-163	3.45e-159	0.677211	0.707	0.438
Fetal endothelial cells	Rabgap1	1.12e-127	3.63e-123	0.660794	0.707	0.467
Fetal endothelial cells	Nsd2	2.42e-178	7.8e-174	0.785116	0.705	0.441
Fetal endothelial cells	Cgnl1	0	0	0.962764	0.704	0.325
Fetal endothelial cells	Fkbp1a	1.05e-214	3.4e-210	0.896362	0.704	0.421
Fetal endothelial cells	Ppp6r3	9.88e-173	3.19e-168	0.818655	0.704	0.446
Fetal endothelial cells	Nufip2	6.88e-59	2.22e-54	0.348682	0.704	0.523
Fetal endothelial cells	Oga	1.26e-43	4.08e-39	0.255273	0.704	0.544
Fetal endothelial cells	Nid2	0	0	3.13938	0.703	0.129
Fetal endothelial cells	Tut7	7.98e-141	2.58e-136	0.746395	0.703	0.483
Fetal endothelial cells	Elf2	2.32e-85	7.48e-81	0.471267	0.702	0.512
Fetal endothelial cells	Arid2	3.67e-76	1.18e-71	0.425741	0.702	0.511
Fetal endothelial cells	Scaf8	3.46e-52	1.12e-47	0.254468	0.702	0.518
Fetal endothelial cells	Ehd4	0	0	2.38425	0.7	0.201
Fetal endothelial cells	Sec24b	7.76e-142	2.5e-137	0.66983	0.7	0.449
Fetal endothelial cells	Nin	0	0	1.0299	0.699	0.336
Fetal endothelial cells	Trappc9	0	0	1.31124	0.698	0.372
Fetal endothelial cells	Apc	7.91e-124	2.55e-119	0.577328	0.698	0.459
Fetal endothelial cells	Btbd7	2.63e-95	8.5e-91	0.557765	0.698	0.498
Fetal endothelial cells	Uhrf2	2.8e-92	9.05e-88	0.555852	0.698	0.498
Fetal endothelial cells	Erc1	1.83e-95	5.91e-91	0.358211	0.698	0.461
Fetal endothelial cells	Crk	4.44e-101	1.43e-96	0.582184	0.697	0.495
Fetal endothelial cells	Zfp609	1.92e-145	6.2e-141	0.520162	0.697	0.424
Fetal endothelial cells	Khdrbs1	8.21e-95	2.65e-90	0.488877	0.697	0.482
Fetal endothelial cells	Kdm2a	2.02e-62	6.51e-58	0.373653	0.697	0.517
Fetal endothelial cells	Add1	2.97e-55	9.6e-51	0.358877	0.697	0.531
Fetal endothelial cells	Zfp521	0	0	2.77491	0.696	0.105
Fetal endothelial cells	Prrc2b	2.04e-176	6.59e-172	0.763339	0.696	0.429
Fetal endothelial cells	Pde10a	0	0	0.634857	0.696	0.341
Fetal endothelial cells	Dyrk1a	1.9e-81	6.12e-77	0.478581	0.696	0.506
Fetal endothelial cells	Pip4k2a	2.18e-264	7.02e-260	0.851986	0.695	0.368
Fetal endothelial cells	Gtf2i	0	0	1.61633	0.694	0.272
Fetal endothelial cells	Zmynd11	0	0	1.18123	0.694	0.353
Fetal endothelial cells	Susd6	1.78e-176	5.76e-172	0.81999	0.694	0.441
Fetal endothelial cells	Slmap	6.18e-165	1.99e-160	0.796322	0.694	0.443
Fetal endothelial cells	Glg1	1.49e-138	4.82e-134	0.751236	0.694	0.471
Fetal endothelial cells	Rc3h1	2.25e-119	7.28e-115	0.626647	0.694	0.471
Fetal endothelial cells	Wdr33	3.74e-56	1.21e-51	0.312555	0.694	0.518
Fetal endothelial cells	Arhgap18	0	0	2.18759	0.693	0.238
Fetal endothelial cells	Ralgapa2	0	0	1.47109	0.693	0.343
Fetal endothelial cells	Setd2	9.35e-78	3.02e-73	0.41236	0.693	0.494
Fetal endothelial cells	Col18a1	0	0	3.73099	0.691	0.097
Fetal endothelial cells	Ppp1r2	0	0	1.78339	0.691	0.288
Fetal endothelial cells	Shroom4	0	0	0.932357	0.691	0.24
Fetal endothelial cells	Ttc3	2.3e-193	7.44e-189	0.766221	0.691	0.402
Fetal endothelial cells	Ppp1cb	7.43e-51	2.4e-46	0.344402	0.691	0.541
Fetal endothelial cells	Plcb4	0	0	2.05169	0.689	0.186
Fetal endothelial cells	Sfswap	4.62e-139	1.49e-134	0.741737	0.689	0.45
Fetal endothelial cells	Rptor	1.22e-94	3.95e-90	0.400629	0.689	0.462
Fetal endothelial cells	Baz1b	4.06e-231	1.31e-226	1.04337	0.688	0.407
Fetal endothelial cells	Slc23a2	8.53e-161	2.76e-156	0.279289	0.688	0.421
Fetal endothelial cells	Cstf3	3.14e-62	1.01e-57	0.336177	0.687	0.509
Fetal endothelial cells	Chchd3	3.88e-68	1.25e-63	0.260965	0.687	0.486
Fetal endothelial cells	Peli1	0	0	1.56264	0.686	0.314
Fetal endothelial cells	Serbp1	2.38e-106	7.67e-102	0.532374	0.686	0.453
Fetal endothelial cells	Cbx5	1.92e-229	6.2e-225	0.988343	0.685	0.386
Fetal endothelial cells	Slc38a4	2.25e-280	7.27e-276	0.557497	0.685	0.313
Fetal endothelial cells	Capza1	1.32e-51	4.26e-47	0.321937	0.685	0.521
Fetal endothelial cells	Zswim6	0	0	0.997442	0.684	0.289
Fetal endothelial cells	Cdk13	8.2e-45	2.65e-40	0.269343	0.684	0.519
Fetal endothelial cells	Cnot1	4.68e-51	1.51e-46	0.260167	0.684	0.509
Fetal endothelial cells	Zfp280d	1.76e-126	5.67e-122	0.631689	0.683	0.443
Fetal endothelial cells	Rnf169	1.89e-173	6.11e-169	0.726737	0.682	0.413
Fetal endothelial cells	Syncrip	2.44e-95	7.87e-91	0.501024	0.682	0.474
Fetal endothelial cells	Ube2d2a	4.69e-80	1.51e-75	0.496006	0.682	0.496
Fetal endothelial cells	Tlk2	1.32e-81	4.27e-77	0.455138	0.682	0.48
Fetal endothelial cells	Slc44a2	2.05e-106	6.61e-102	0.320928	0.682	0.455
Fetal endothelial cells	Cog5	1.09e-52	3.51e-48	0.274423	0.682	0.496
Fetal endothelial cells	Gatad2a	2.8e-242	9.05e-238	1.02428	0.68	0.383
Fetal endothelial cells	Anapc5	2.17e-209	7e-205	0.946714	0.68	0.402
Fetal endothelial cells	Rnf38	1.81e-112	5.83e-108	0.448371	0.68	0.458
Fetal endothelial cells	Rac1	5.4e-56	1.74e-51	0.403616	0.68	0.52
Fetal endothelial cells	Arhgef7	0	0	1.94263	0.679	0.237
Fetal endothelial cells	Lrrc58	1.06e-255	3.43e-251	1.15741	0.678	0.383
Fetal endothelial cells	Gdi2	6.99e-96	2.26e-91	0.554401	0.678	0.474
Fetal endothelial cells	Limch1	0	0	2.69376	0.677	0.118
Fetal endothelial cells	Zfp710	0	0	1.71722	0.677	0.245
Fetal endothelial cells	H3f3a	6.58e-122	2.13e-117	0.700337	0.677	0.46
Fetal endothelial cells	Nbeal1	1.7e-107	5.48e-103	0.469006	0.677	0.438
Fetal endothelial cells	Slc1a2	0	0	7.71653	0.675	0.009
Fetal endothelial cells	E2f3	0	0	1.22054	0.675	0.314
Fetal endothelial cells	Hnrnpd	9.09e-56	2.93e-51	0.389431	0.675	0.51
Fetal endothelial cells	Ubr2	9.62e-64	3.1e-59	0.366563	0.675	0.497
Fetal endothelial cells	Coro2b	0	0	4.04817	0.674	0.063
Fetal endothelial cells	Tet3	6.56e-227	2.12e-222	0.902433	0.674	0.375
Fetal endothelial cells	Phf20	8.91e-103	2.88e-98	0.330872	0.674	0.436
Fetal endothelial cells	Scarb1	0	0	1.65695	0.673	0.229
Fetal endothelial cells	Ywhaq	3.15e-167	1.02e-162	0.779135	0.673	0.41
Fetal endothelial cells	Abl2	4.53e-86	1.46e-81	0.415638	0.673	0.461
Fetal endothelial cells	Tlk1	9.32e-66	3.01e-61	0.352355	0.673	0.494
Fetal endothelial cells	Ushbp1	0	0	3.11468	0.671	0.068
Fetal endothelial cells	Acer2	0	0	2.51357	0.671	0.147
Fetal endothelial cells	Sumo2	9.85e-173	3.18e-168	0.785131	0.671	0.398
Fetal endothelial cells	Syne2	9.76e-202	3.15e-197	0.363962	0.671	0.35
Fetal endothelial cells	Kank3	0	0	1.54805	0.67	0.206
Fetal endothelial cells	Msn	0	0	1.11966	0.67	0.324
Fetal endothelial cells	Ywhaz	2.31e-137	7.46e-133	0.744498	0.67	0.441
Fetal endothelial cells	Csnk1g1	7.85e-80	2.53e-75	0.409188	0.67	0.465
Fetal endothelial cells	Morrbid	0	0	1.8925	0.669	0.164
Fetal endothelial cells	Foxo1	0	0	1.53076	0.669	0.267
Fetal endothelial cells	Arhgef1	9.01e-248	2.91e-243	1.01202	0.669	0.366
Fetal endothelial cells	Schip1	1.1e-255	3.55e-251	0.526753	0.669	0.323
Fetal endothelial cells	Hsp90ab1	3.47e-68	1.12e-63	0.348333	0.669	0.477
Fetal endothelial cells	Calu	2.34e-47	7.55e-43	0.2562	0.669	0.504
Fetal endothelial cells	Gulp1	0	0	2.6783	0.668	0.121
Fetal endothelial cells	Ap2b1	3.86e-92	1.25e-87	0.515516	0.667	0.461
Fetal endothelial cells	Adam23	0	0	4.45218	0.666	0.04
Fetal endothelial cells	Fhl1	0	0	2.37861	0.666	0.147
Fetal endothelial cells	Map2k5	1.81e-139	5.86e-135	0.662487	0.666	0.418
Fetal endothelial cells	Pten	3.21e-104	1.04e-99	0.575763	0.666	0.453
Fetal endothelial cells	Hook3	2.16e-84	6.98e-80	0.464413	0.666	0.467
Fetal endothelial cells	Zfp711	0	0	3.87029	0.665	0.069
Fetal endothelial cells	Gm49959	0	0	2.93212	0.665	0.128
Fetal endothelial cells	Gm15614	0	0	1.70777	0.665	0.26
Fetal endothelial cells	Nedd4l	3.95e-102	1.28e-97	0.279966	0.665	0.422
Fetal endothelial cells	Ramp2	0	0	4.47583	0.664	0.05
Fetal endothelial cells	Ubap2	1.06e-87	3.41e-83	0.355953	0.664	0.445
Fetal endothelial cells	Smc6	1.19e-197	3.84e-193	1.00543	0.663	0.398
Fetal endothelial cells	Marcks	0	0	1.31648	0.662	0.304
Fetal endothelial cells	Rev3l	4.08e-158	1.32e-153	0.839189	0.662	0.416
Fetal endothelial cells	Fnbp4	1.07e-73	3.45e-69	0.462898	0.662	0.476
Fetal endothelial cells	Dync1h1	9.14e-75	2.95e-70	0.432854	0.662	0.472
Fetal endothelial cells	Atad2b	7.24e-141	2.34e-136	0.738896	0.661	0.425
Fetal endothelial cells	Erg	0	0	3.02611	0.66	0.07
Fetal endothelial cells	Zfp532	0	0	1.75908	0.66	0.238
Fetal endothelial cells	Fam135a	0	0	1.26416	0.66	0.315
Fetal endothelial cells	Sh3glb1	9.72e-121	3.14e-116	0.674913	0.66	0.443
Fetal endothelial cells	Pbx3	0	0	1.6557	0.659	0.274
Fetal endothelial cells	Pik3r1	0	0	1.45071	0.659	0.267
Fetal endothelial cells	Chd4	1.86e-83	6.02e-79	0.455911	0.659	0.453
Fetal endothelial cells	Chrdl1	0	0	7.67998	0.658	0.013
Fetal endothelial cells	Snap23	4.7e-215	1.52e-210	0.962112	0.658	0.375
Fetal endothelial cells	Agfg1	5.39e-162	1.74e-157	0.856984	0.658	0.427
Fetal endothelial cells	Btbd1	1.37e-156	4.43e-152	0.789241	0.658	0.406
Fetal endothelial cells	Mib1	4.29e-150	1.39e-145	0.73656	0.658	0.41
Fetal endothelial cells	45542	1.53e-74	4.95e-70	0.466686	0.658	0.479
Fetal endothelial cells	Ube2r2	1.34e-49	4.33e-45	0.362813	0.658	0.513
Fetal endothelial cells	Cldn5	0	0	2.58092	0.657	0.074
Fetal endothelial cells	Sipa1l2	7.49e-267	2.42e-262	1.02957	0.656	0.339
Fetal endothelial cells	Ptpn9	1.32e-177	4.26e-173	0.818378	0.656	0.384
Fetal endothelial cells	Zfp644	6.32e-92	2.04e-87	0.500716	0.656	0.448
Fetal endothelial cells	Msantd2	1.37e-199	4.43e-195	0.917617	0.655	0.38
Fetal endothelial cells	Dlgap4	3.74e-232	1.21e-227	0.865369	0.655	0.354
Fetal endothelial cells	Clasp1	1.21e-170	3.91e-166	0.654089	0.655	0.391
Fetal endothelial cells	Csnk2a1	7.86e-77	2.54e-72	0.47696	0.655	0.469
Fetal endothelial cells	Nck2	0	0	1.67178	0.654	0.245
Fetal endothelial cells	Rbbp4	5.02e-142	1.62e-137	0.778262	0.654	0.416
Fetal endothelial cells	Suz12	2.15e-149	6.95e-145	0.776628	0.654	0.409
Fetal endothelial cells	Cdk8	4.91e-45	1.59e-40	0.329331	0.654	0.507
Fetal endothelial cells	Ppp2r5c	3.46e-210	1.12e-205	1.066	0.653	0.388
Fetal endothelial cells	Zfp292	7.27e-189	2.35e-184	0.878807	0.653	0.384
Fetal endothelial cells	Mat2a	3.48e-159	1.12e-154	0.778984	0.653	0.404
Fetal endothelial cells	St3gal4	2.59e-240	8.38e-236	0.519666	0.653	0.327
Fetal endothelial cells	Prpf38b	2.23e-58	7.2e-54	0.387253	0.653	0.484
Fetal endothelial cells	Tnrc6c	3.75e-58	1.21e-53	0.372552	0.653	0.48
Fetal endothelial cells	Herc2	1.06e-56	3.41e-52	0.308114	0.653	0.485
Fetal endothelial cells	Cpsf6	3.02e-87	9.74e-83	0.540022	0.652	0.457
Fetal endothelial cells	Pcm1	1.52e-80	4.91e-76	0.479907	0.652	0.451
Fetal endothelial cells	Rbms3	0	0	0.390607	0.652	0.186
Fetal endothelial cells	Shoc2	2.67e-79	8.63e-75	0.387914	0.652	0.443
Fetal endothelial cells	Ldlrad4	0	0	1.39778	0.651	0.199
Fetal endothelial cells	Smurf1	1.24e-204	4e-200	0.886783	0.651	0.358
Fetal endothelial cells	Polr2a	1.46e-121	4.7e-117	0.672635	0.651	0.432
Fetal endothelial cells	Khdc4	1.7e-68	5.5e-64	0.426451	0.651	0.467
Fetal endothelial cells	Ddx6	1.24e-41	3.99e-37	0.36548	0.651	0.52
Fetal endothelial cells	Enpp2	0	0	6.33209	0.65	0.024
Fetal endothelial cells	Cntln	0	0	2.13864	0.65	0.211
Fetal endothelial cells	Ppp2r5e	1.66e-119	5.36e-115	0.686881	0.65	0.431
Fetal endothelial cells	Pkp4	0	0	1.42606	0.649	0.286
Fetal endothelial cells	Igf2bp3	2.45e-294	7.91e-290	0.931138	0.648	0.303
Fetal endothelial cells	Dazap1	8.56e-108	2.76e-103	0.641481	0.648	0.436
Fetal endothelial cells	Mapk1ip1l	1.04e-102	3.36e-98	0.628125	0.648	0.442
Fetal endothelial cells	Rspo3	0	0	4.07149	0.647	0.049
Fetal endothelial cells	Bcas3	1.91e-45	6.15e-41	0.34338	0.647	0.507
Fetal endothelial cells	Vamp5	0	0	1.86866	0.646	0.171
Fetal endothelial cells	Plcb1	0	0	3.90654	0.645	0.07
Fetal endothelial cells	Nxn	0	0	1.34099	0.645	0.236
Fetal endothelial cells	Klf3	7.89e-281	2.55e-276	1.0438	0.645	0.322
Fetal endothelial cells	Calm1	1.41e-134	4.55e-130	0.681603	0.645	0.406
Fetal endothelial cells	Btrc	1.32e-115	4.25e-111	0.642438	0.645	0.426
Fetal endothelial cells	Tmem165	3.39e-69	1.09e-64	0.459413	0.645	0.471
Fetal endothelial cells	Mier1	2.59e-60	8.36e-56	0.430491	0.645	0.482
Fetal endothelial cells	Chd6	2.71e-68	8.74e-64	0.345805	0.645	0.452
Fetal endothelial cells	Esam	0	0	2.1426	0.644	0.167
Fetal endothelial cells	Jup	0	0	1.41541	0.643	0.247
Fetal endothelial cells	Myo6	2.44e-276	7.86e-272	0.862469	0.643	0.309
Fetal endothelial cells	Mcu	4.72e-91	1.52e-86	0.424238	0.643	0.43
Fetal endothelial cells	Dnajc7	2.41e-59	7.8e-55	0.403364	0.643	0.466
Fetal endothelial cells	Rab14	5.65e-46	1.82e-41	0.366885	0.643	0.502
Fetal endothelial cells	Apex2	7.86e-250	2.54e-245	1.21494	0.642	0.349
Fetal endothelial cells	Naa15	2.96e-93	9.54e-89	0.531952	0.642	0.435
Fetal endothelial cells	Akap10	1.26e-82	4.07e-78	0.523967	0.642	0.447
Fetal endothelial cells	Rbms2	2.81e-101	9.06e-97	0.377813	0.642	0.408
Fetal endothelial cells	Fam117b	0	0	1.45088	0.641	0.289
Fetal endothelial cells	Xrn1	4.51e-89	1.46e-84	0.512933	0.641	0.44
Fetal endothelial cells	Casd1	0	0	1.61842	0.64	0.263
Fetal endothelial cells	Galnt1	1.21e-53	3.89e-49	0.362922	0.64	0.485
Fetal endothelial cells	Chd9	1.02e-220	3.31e-216	0.822569	0.639	0.327
Fetal endothelial cells	Dnajc8	1.09e-154	3.52e-150	0.817992	0.639	0.396
Fetal endothelial cells	Slc12a6	1.77e-125	5.73e-121	0.782931	0.639	0.428
Fetal endothelial cells	5330438D12Rik	6.44e-85	2.08e-80	0.439714	0.639	0.428
Fetal endothelial cells	Bst2	4.55e-295	1.47e-290	1.1769	0.638	0.316
Fetal endothelial cells	Tia1	8.56e-229	2.76e-224	1.10228	0.638	0.353
Fetal endothelial cells	Pds5b	1.84e-233	5.94e-229	1.05854	0.638	0.345
Fetal endothelial cells	Akt3	2.13e-173	6.87e-169	0.880832	0.638	0.377
Fetal endothelial cells	Ndel1	5.67e-174	1.83e-169	0.862845	0.638	0.379
Fetal endothelial cells	9930021J03Rik	9.64e-127	3.11e-122	0.696969	0.638	0.408
Fetal endothelial cells	Tspan14	9.81e-71	3.17e-66	0.342524	0.637	0.451
Fetal endothelial cells	Zdhhc15	0	0	4.22429	0.635	0.056
Fetal endothelial cells	Adgre5	0	0	3.65231	0.635	0.074
Fetal endothelial cells	Ipo9	0	0	1.6643	0.634	0.254
Fetal endothelial cells	Exoc6	0	0	1.43979	0.634	0.234
Fetal endothelial cells	Ebf1	0	0	1.43555	0.634	0.109
Fetal endothelial cells	Cdk11b	5.87e-54	1.9e-49	0.33671	0.634	0.463
Fetal endothelial cells	Adrb1	0	0	6.36818	0.633	0.014
Fetal endothelial cells	Sh3rf1	2.53e-287	8.16e-283	1.01136	0.633	0.302
Fetal endothelial cells	Smc5	7.9e-119	2.55e-114	0.680215	0.633	0.41
Fetal endothelial cells	Cul3	4.84e-48	1.56e-43	0.377378	0.633	0.478
Fetal endothelial cells	Arf1	8.04e-39	2.59e-34	0.332595	0.633	0.5
Fetal endothelial cells	Mdm4	6.99e-36	2.26e-31	0.28348	0.633	0.493
Fetal endothelial cells	Sh3bp5	0	0	1.65521	0.632	0.207
Fetal endothelial cells	Cyfip1	5.72e-147	1.85e-142	0.831257	0.632	0.391
Fetal endothelial cells	Ssbp3	1.52e-155	4.92e-151	0.687972	0.631	0.373
Fetal endothelial cells	Glyr1	1.13e-65	3.64e-61	0.46411	0.631	0.462
Fetal endothelial cells	Klhl5	0	0	2.20588	0.63	0.182
Fetal endothelial cells	Hba-x	9.79e-191	3.16e-186	0.965516	0.63	0.321
Fetal endothelial cells	Serinc3	3.09e-117	9.98e-113	0.720681	0.63	0.426
Fetal endothelial cells	Ulk2	2.91e-106	9.39e-102	0.530088	0.63	0.405
Fetal endothelial cells	Kat2b	3.44e-140	1.11e-135	0.433871	0.63	0.367
Fetal endothelial cells	Mef2d	2.53e-51	8.15e-47	0.302558	0.63	0.462
Fetal endothelial cells	Fndc3c1	0	0	5.35304	0.629	0.03
Fetal endothelial cells	Nova2	0	0	3.31481	0.629	0.057
Fetal endothelial cells	Hmg20a	1.44e-200	4.64e-196	1.00486	0.629	0.357
Fetal endothelial cells	Zfp652	3.7e-131	1.19e-126	0.72468	0.629	0.401
Fetal endothelial cells	Adnp	2.56e-73	8.26e-69	0.484886	0.629	0.451
Fetal endothelial cells	Mcam	0	0	2.93513	0.628	0.081
Fetal endothelial cells	Fabp5	0	0	0.797869	0.628	0.281
Fetal endothelial cells	Cers5	2.4e-149	7.74e-145	0.752152	0.628	0.378
Fetal endothelial cells	Slc10a7	6.93e-95	2.24e-90	0.485251	0.627	0.416
Fetal endothelial cells	Sema6d	2.02e-298	6.52e-294	0.489559	0.626	0.279
Fetal endothelial cells	Srsf1	6.02e-42	1.94e-37	0.26935	0.626	0.472
Fetal endothelial cells	Pdgfb	0	0	4.11923	0.625	0.051
Fetal endothelial cells	Tm6sf1	0	0	3.06913	0.625	0.095
Fetal endothelial cells	Enox2	1.58e-301	5.09e-297	1.34517	0.625	0.304
Fetal endothelial cells	Nrd1	1.28e-50	4.12e-46	0.349151	0.625	0.469
Fetal endothelial cells	Fxr1	6.85e-55	2.21e-50	0.346497	0.625	0.457
Fetal endothelial cells	2610203C22Rik	0	0	4.94874	0.624	0.039
Fetal endothelial cells	Rgs3	0	0	3.195	0.623	0.093
Fetal endothelial cells	Taok2	0	0	1.94735	0.623	0.218
Fetal endothelial cells	Podxl	0	0	2.43522	0.622	0.136
Fetal endothelial cells	Fam107b	7.16e-297	2.31e-292	1.09069	0.622	0.29
Fetal endothelial cells	Ube2g1	1.5e-99	4.83e-95	0.585802	0.622	0.413
Fetal endothelial cells	Ube2i	1.58e-76	5.09e-72	0.477288	0.622	0.427
Fetal endothelial cells	Scarf1	0	0	3.48224	0.621	0.069
Fetal endothelial cells	Ssb	8.53e-74	2.76e-69	0.523616	0.621	0.444
Fetal endothelial cells	G3bp1	1.32e-78	4.27e-74	0.434539	0.62	0.42
Fetal endothelial cells	Rsu1	7.67e-65	2.48e-60	0.33782	0.62	0.439
Fetal endothelial cells	Arhgap26	0	0	1.04786	0.619	0.197
Fetal endothelial cells	Srsf4	1.4e-153	4.52e-149	0.885211	0.619	0.383
Fetal endothelial cells	Smc4	1.26e-87	4.07e-83	0.763068	0.619	0.441
Fetal endothelial cells	Ppig	7.51e-47	2.43e-42	0.339744	0.619	0.464
Fetal endothelial cells	Zfp423	0	0	2.67373	0.618	0.109
Fetal endothelial cells	Fnbp1l	0	0	1.62601	0.617	0.209
Fetal endothelial cells	Dab2ip	0	0	1.84264	0.616	0.208
Fetal endothelial cells	Hdac1	6.5e-224	2.1e-219	1.10409	0.616	0.338
Fetal endothelial cells	Cep350	3.61e-67	1.16e-62	0.416883	0.616	0.434
Fetal endothelial cells	U2surp	1.08e-104	3.49e-100	0.642191	0.615	0.406
Fetal endothelial cells	Kras	1.6e-97	5.15e-93	0.515595	0.615	0.411
Fetal endothelial cells	Snx3	6.47e-54	2.09e-49	0.381871	0.615	0.458
Fetal endothelial cells	Myo9a	3.79e-59	1.22e-54	0.261606	0.615	0.436
Fetal endothelial cells	Rasip1	0	0	2.81086	0.614	0.073
Fetal endothelial cells	Ino80d	1.82e-113	5.87e-109	0.699206	0.614	0.4
Fetal endothelial cells	Eif4h	5.04e-78	1.63e-73	0.546174	0.614	0.437
Fetal endothelial cells	Fip1l1	2.3e-77	7.42e-73	0.528629	0.614	0.427
Fetal endothelial cells	Dpysl2	5.35e-162	1.73e-157	0.467071	0.614	0.338
Fetal endothelial cells	Mbtd1	2.66e-52	8.59e-48	0.398057	0.614	0.452
Fetal endothelial cells	Ptpra	1.95e-60	6.3e-56	0.38573	0.614	0.45
Fetal endothelial cells	Csnk1g3	3.53e-49	1.14e-44	0.275198	0.614	0.45
Fetal endothelial cells	Pcdh19	0	0	4.73272	0.613	0.038
Fetal endothelial cells	Pdia5	0	0	1.20138	0.613	0.263
Fetal endothelial cells	Bicra	2.88e-204	9.29e-200	1.05405	0.613	0.344
Fetal endothelial cells	Nhlrc2	7.72e-138	2.49e-133	0.779936	0.613	0.379
Fetal endothelial cells	Ino80	9.42e-58	3.04e-53	0.37024	0.613	0.44
Fetal endothelial cells	Nudt4	1.82e-151	5.87e-147	0.306002	0.612	0.338
Fetal endothelial cells	Pxn	1.71e-191	5.52e-187	0.770345	0.611	0.329
Fetal endothelial cells	Clock	1.09e-88	3.52e-84	0.472812	0.611	0.397
Fetal endothelial cells	Itpr1	2.01e-199	6.48e-195	0.440627	0.611	0.302
Fetal endothelial cells	AW554918	9.22e-175	2.98e-170	0.915812	0.61	0.354
Fetal endothelial cells	Smarca4	1.65e-124	5.32e-120	0.761961	0.61	0.392
Fetal endothelial cells	Srpk2	9.05e-104	2.92e-99	0.55431	0.61	0.392
Fetal endothelial cells	Stt3b	1.48e-85	4.77e-81	0.495183	0.61	0.419
Fetal endothelial cells	Hnrnpa1	3.07e-74	9.9e-70	0.466468	0.61	0.421
Fetal endothelial cells	Arpc3	5.38e-177	1.74e-172	0.932585	0.609	0.353
Fetal endothelial cells	Tinagl1	5.41e-129	1.75e-124	0.499753	0.609	0.382
Fetal endothelial cells	Pitpnm2	0	0	2.66709	0.608	0.119
Fetal endothelial cells	Fendrr	0	0	3.72286	0.607	0.061
Fetal endothelial cells	Pik3ca	1.87e-136	6.03e-132	0.788346	0.607	0.381
Fetal endothelial cells	Dhx15	2.92e-100	9.43e-96	0.652717	0.607	0.404
Fetal endothelial cells	Smg7	1.76e-93	5.67e-89	0.605327	0.607	0.412
Fetal endothelial cells	Ubn1	1.86e-76	6e-72	0.513776	0.606	0.423
Fetal endothelial cells	Amotl1	1.18e-149	3.81e-145	0.363119	0.606	0.334
Fetal endothelial cells	Mapk14	7.74e-67	2.5e-62	0.338695	0.606	0.416
Fetal endothelial cells	Rnf111	1.89e-45	6.1e-41	0.291704	0.605	0.446
Fetal endothelial cells	Parvb	0	0	2.38757	0.604	0.123
Fetal endothelial cells	Setx	1.28e-255	4.13e-251	1.2459	0.604	0.312
Fetal endothelial cells	Copg2	1.71e-224	5.53e-220	1.09009	0.604	0.318
Fetal endothelial cells	Cbfb	4.89e-150	1.58e-145	0.899294	0.604	0.368
Fetal endothelial cells	Ywhab	4.37e-121	1.41e-116	0.731333	0.604	0.382
Fetal endothelial cells	Rc3h2	5.43e-84	1.75e-79	0.549205	0.604	0.414
Fetal endothelial cells	Akr1a1	8.85e-65	2.86e-60	0.480661	0.604	0.433
Fetal endothelial cells	Ctdspl2	2.3e-148	7.42e-144	0.813769	0.603	0.359
Fetal endothelial cells	Plxna2	0	0	2.87423	0.602	0.095
Fetal endothelial cells	Ylpm1	8.72e-113	2.82e-108	0.708307	0.602	0.387
Fetal endothelial cells	Exoc3l2	0	0	5.25586	0.601	0.024
Fetal endothelial cells	Arhgef2	0	0	1.73594	0.601	0.219
Fetal endothelial cells	Lcp1	1.4e-278	4.52e-274	0.85281	0.601	0.279
Fetal endothelial cells	Phf3	1.24e-36	4.01e-32	0.269594	0.601	0.461
Fetal endothelial cells	Fry	0	0	1.93685	0.6	0.183
Fetal endothelial cells	Lrp6	1.06e-150	3.43e-146	0.825719	0.6	0.358
Fetal endothelial cells	Paxbp1	1.01e-91	3.26e-87	0.628324	0.6	0.412
Fetal endothelial cells	Vps54	2.46e-60	7.93e-56	0.435046	0.6	0.432
Fetal endothelial cells	Pcdh17	0	0	2.52089	0.599	0.082
Fetal endothelial cells	Abcg2	1.54e-286	4.97e-282	0.995336	0.599	0.276
Fetal endothelial cells	Sumo1	1.44e-97	4.65e-93	0.67424	0.599	0.402
Fetal endothelial cells	Cdc27	4.53e-104	1.46e-99	0.643178	0.599	0.388
Fetal endothelial cells	Epc1	9.74e-97	3.14e-92	0.610329	0.598	0.396
Fetal endothelial cells	Brip1os	4.7e-94	1.52e-89	0.609261	0.598	0.394
Fetal endothelial cells	4930542D17Rik	0	0	5.72948	0.597	0.021
Fetal endothelial cells	F11r	0	0	1.36354	0.597	0.241
Fetal endothelial cells	Hba-a1	0	0	1.85928	0.596	0.244
Fetal endothelial cells	Nhsl2	0	0	1.42124	0.596	0.18
Fetal endothelial cells	Nap1l4	2.13e-155	6.87e-151	0.8815	0.596	0.356
Fetal endothelial cells	Elavl1	2.83e-70	9.13e-66	0.487116	0.596	0.42
Fetal endothelial cells	Rngtt	2.34e-39	7.57e-35	0.317591	0.596	0.454
Fetal endothelial cells	Tmpo	1.64e-221	5.31e-217	1.30538	0.595	0.332
Fetal endothelial cells	Fam193b	1.61e-125	5.21e-121	0.797849	0.595	0.379
Fetal endothelial cells	Lcorl	1.98e-121	6.4e-117	0.659008	0.595	0.376
Fetal endothelial cells	Vps13d	6.05e-94	1.95e-89	0.59383	0.595	0.39
Fetal endothelial cells	Rictor	3.29e-98	1.06e-93	0.672408	0.594	0.404
Fetal endothelial cells	Ppp4r3a	1.58e-99	5.1e-95	0.633345	0.594	0.388
Fetal endothelial cells	Prr14l	5.96e-54	1.92e-49	0.353903	0.594	0.428
Fetal endothelial cells	Lnpep	1.89e-36	6.09e-32	0.290819	0.594	0.469
Fetal endothelial cells	Hspa12b	0	0	2.67227	0.593	0.121
Fetal endothelial cells	Fmo1	0	0	2.39268	0.593	0.095
Fetal endothelial cells	Cmtm8	0	0	2.12597	0.593	0.166
Fetal endothelial cells	Pde4b	0	0	1.9129	0.593	0.148
Fetal endothelial cells	Pik3r3	0	0	1.62591	0.593	0.21
Fetal endothelial cells	Ppp2r2a	6.85e-101	2.21e-96	0.679432	0.593	0.397
Fetal endothelial cells	Sarnp	4.61e-68	1.49e-63	0.465449	0.593	0.413
Fetal endothelial cells	R3hdm2	1.18e-65	3.79e-61	0.464073	0.593	0.419
Fetal endothelial cells	Pank2	3.11e-156	1e-151	0.912492	0.591	0.351
Fetal endothelial cells	Slc43a3	5.82e-180	1.88e-175	0.906122	0.591	0.331
Fetal endothelial cells	Tmem131	4.27e-98	1.38e-93	0.701378	0.591	0.403
Fetal endothelial cells	Ubr1	3.18e-95	1.03e-90	0.602896	0.591	0.389
Fetal endothelial cells	Vgll4	7.76e-172	2.51e-167	0.543164	0.591	0.317
Fetal endothelial cells	Safb	6.27e-39	2.02e-34	0.3373	0.59	0.452
Fetal endothelial cells	Ddah1	0	0	2.98641	0.589	0.088
Fetal endothelial cells	Hibadh	8.22e-66	2.65e-61	0.306212	0.589	0.413
Fetal endothelial cells	Fbxw8	3.95e-72	1.28e-67	0.303558	0.589	0.393
Fetal endothelial cells	Cop1	2.01e-40	6.49e-36	0.303525	0.589	0.446
Fetal endothelial cells	Ppp3cb	9.74e-120	3.14e-115	0.760695	0.588	0.374
Fetal endothelial cells	Tcerg1	2.3e-63	7.41e-59	0.459038	0.588	0.42
Fetal endothelial cells	Tnpo3	4.44e-52	1.43e-47	0.356935	0.588	0.421
Fetal endothelial cells	Plxna4	0	0	2.61861	0.587	0.077
Fetal endothelial cells	Lrrc8d	7.28e-233	2.35e-228	0.859168	0.587	0.285
Fetal endothelial cells	Anapc1	3.23e-117	1.04e-112	0.746878	0.587	0.375
Fetal endothelial cells	Phf12	3.12e-57	1.01e-52	0.425117	0.587	0.422
Fetal endothelial cells	Kif2a	3.45e-71	1.11e-66	0.351441	0.587	0.404
Fetal endothelial cells	Atp1a1	2.55e-76	8.23e-72	0.529885	0.586	0.412
Fetal endothelial cells	Ezh2	9.74e-195	3.14e-190	1.11063	0.585	0.324
Fetal endothelial cells	Ankfy1	6.85e-49	2.21e-44	0.395193	0.584	0.432
Fetal endothelial cells	Cnn3	8.76e-107	2.83e-102	0.324457	0.584	0.344
Fetal endothelial cells	Top2b	3.1e-130	1e-125	0.852159	0.583	0.373
Fetal endothelial cells	Usp37	3.73e-132	1.2e-127	0.773245	0.583	0.352
Fetal endothelial cells	Snapc3	3.11e-122	1e-117	0.74914	0.583	0.361
Fetal endothelial cells	Bcar3	3.12e-176	1.01e-171	0.496208	0.583	0.301
Fetal endothelial cells	Hspa8	2.97e-55	9.58e-51	0.400007	0.583	0.422
Fetal endothelial cells	Cbx1	9.44e-127	3.05e-122	0.77742	0.582	0.36
Fetal endothelial cells	Ddx42	6.25e-75	2.02e-70	0.555492	0.582	0.406
Fetal endothelial cells	Tent2	6.24e-32	2.01e-27	0.271405	0.582	0.452
Fetal endothelial cells	Cav1	0	0	3.76657	0.581	0.048
Fetal endothelial cells	Far1	8.54e-107	2.76e-102	0.683821	0.581	0.376
Fetal endothelial cells	Stag2	2.88e-80	9.29e-76	0.5131	0.581	0.394
Fetal endothelial cells	Lama1	0	0	0.510733	0.581	0.135
Fetal endothelial cells	Raf1	8.17e-46	2.64e-41	0.301893	0.581	0.426
Fetal endothelial cells	Eps15l1	4.28e-107	1.38e-102	0.72579	0.58	0.379
Fetal endothelial cells	Ncoa6	7.82e-64	2.53e-59	0.462973	0.58	0.408
Fetal endothelial cells	2610037D02Rik	1.27e-58	4.11e-54	0.380569	0.58	0.408
Fetal endothelial cells	Myo1b	4.77e-154	1.54e-149	0.287698	0.58	0.299
Fetal endothelial cells	Timp3	0	0	3.33221	0.579	0.073
Fetal endothelial cells	Elovl5	0	0	1.69761	0.579	0.231
Fetal endothelial cells	Chd7	4.29e-277	1.38e-272	1.07212	0.579	0.263
Fetal endothelial cells	Myo1c	5.98e-193	1.93e-188	1.06907	0.579	0.317
Fetal endothelial cells	Armh3	6.02e-141	1.94e-136	0.797265	0.579	0.34
Fetal endothelial cells	Rsad2	0	0	3.19703	0.578	0.084
Fetal endothelial cells	Plxnd1	0	0	2.48429	0.578	0.134
Fetal endothelial cells	Cep85l	0	0	1.34871	0.578	0.214
Fetal endothelial cells	Gm4258	0	0	1.15791	0.578	0.199
Fetal endothelial cells	Cd47	2.46e-38	7.95e-34	0.279086	0.578	0.444
Fetal endothelial cells	Man1c1	0	0	1.1936	0.577	0.234
Fetal endothelial cells	Phf6	0	0	3.39222	0.576	0.093
Fetal endothelial cells	Ergic1	0	0	1.72806	0.576	0.22
Fetal endothelial cells	Ncoa7	1.75e-198	5.66e-194	0.984899	0.576	0.306
Fetal endothelial cells	Ube2n	2.33e-91	7.52e-87	0.64733	0.576	0.384
Fetal endothelial cells	Chn2	0	0	1.57772	0.575	0.132
Fetal endothelial cells	Ppia	1.18e-123	3.81e-119	0.810978	0.575	0.356
Fetal endothelial cells	Svil	2.38e-146	7.7e-142	0.776933	0.575	0.343
Fetal endothelial cells	Ap2a2	1.81e-130	5.84e-126	0.591038	0.575	0.341
Fetal endothelial cells	Crtc3	7.78e-121	2.51e-116	0.460645	0.575	0.342
Fetal endothelial cells	Smc3	4.14e-52	1.34e-47	0.381487	0.575	0.418
Fetal endothelial cells	Cd81	0	0	2.26088	0.574	0.156
Fetal endothelial cells	Scmh1	5.47e-232	1.77e-227	1.1085	0.574	0.282
Fetal endothelial cells	Coro1c	1.24e-149	4e-145	0.869047	0.574	0.334
Fetal endothelial cells	Matr3	4.1e-73	1.32e-68	0.493326	0.574	0.392
Fetal endothelial cells	Lpar4	0	0	5.94434	0.573	0.018
Fetal endothelial cells	F2r	0	0	1.76937	0.573	0.21
Fetal endothelial cells	Ski	1.13e-245	3.66e-241	1.17606	0.573	0.28
Fetal endothelial cells	Lsm14a	3.64e-63	1.18e-58	0.510357	0.573	0.412
Fetal endothelial cells	Agps	1.64e-76	5.28e-72	0.475556	0.573	0.387
Fetal endothelial cells	Bmp6	0	0	4.75662	0.571	0.039
Fetal endothelial cells	Epn2	9.74e-244	3.14e-239	0.747164	0.571	0.265
Fetal endothelial cells	Atxn7	1e-100	3.24e-96	0.664116	0.571	0.364
Fetal endothelial cells	Trim35	1.73e-122	5.59e-118	0.750996	0.57	0.349
Fetal endothelial cells	Cemip2	0	0	2.88655	0.569	0.135
Fetal endothelial cells	Dpysl3	0	0	1.59297	0.569	0.112
Fetal endothelial cells	Reep3	3.55e-201	1.15e-196	1.12483	0.569	0.309
Fetal endothelial cells	Brd8	1.95e-37	6.3e-33	0.31808	0.569	0.43
Fetal endothelial cells	Wwox	8.07e-40	2.61e-35	0.273766	0.569	0.429
Fetal endothelial cells	Edil3	0	0	4.52455	0.568	0.039
Fetal endothelial cells	Cnot2	7.96e-71	2.57e-66	0.543636	0.568	0.396
Fetal endothelial cells	Glud1	2.34e-59	7.55e-55	0.364361	0.568	0.397
Fetal endothelial cells	Tent4b	1.18e-83	3.82e-79	0.586884	0.567	0.377
Fetal endothelial cells	Rbm3	3.05e-45	9.86e-41	0.38233	0.567	0.417
Fetal endothelial cells	Cbx3	6.58e-139	2.12e-134	0.816429	0.566	0.337
Fetal endothelial cells	Phc2	5.31e-150	1.71e-145	0.805665	0.566	0.324
Fetal endothelial cells	Gnb2	5.78e-80	1.87e-75	0.661648	0.566	0.391
Fetal endothelial cells	Atp6v0a1	4.24e-123	1.37e-118	0.599704	0.566	0.343
Fetal endothelial cells	Cdv3	5.87e-62	1.9e-57	0.457018	0.566	0.398
Fetal endothelial cells	Psip1	2.98e-52	9.62e-48	0.367958	0.566	0.404
Fetal endothelial cells	Tmem184b	0	0	1.37168	0.565	0.246
Fetal endothelial cells	Rasa3	0	0	1.34342	0.565	0.217
Fetal endothelial cells	Topbp1	5.87e-166	1.89e-161	0.885589	0.565	0.313
Fetal endothelial cells	Setd3	1.45e-113	4.67e-109	0.778102	0.565	0.359
Fetal endothelial cells	Rfx7	4.53e-45	1.46e-40	0.275173	0.565	0.411
Fetal endothelial cells	Plk2	0	0	2.79653	0.564	0.1
Fetal endothelial cells	Usp6nl	2.77e-188	8.95e-184	0.936968	0.564	0.302
Fetal endothelial cells	Tmem234	3.72e-44	1.2e-39	0.416972	0.564	0.429
Fetal endothelial cells	Cyth1	3.47e-253	1.12e-248	1.1268	0.563	0.265
Fetal endothelial cells	Kdelr2	1.76e-50	5.69e-46	0.38943	0.563	0.413
Fetal endothelial cells	Hjurp	1.3e-134	4.2e-130	1.21048	0.562	0.355
Fetal endothelial cells	Ptbp1	8.91e-148	2.88e-143	0.898203	0.562	0.331
Fetal endothelial cells	Trim25	4.7e-89	1.52e-84	0.55159	0.562	0.367
Fetal endothelial cells	Chd1	2.25e-54	7.28e-50	0.409736	0.562	0.403
Fetal endothelial cells	Ubash3b	0	0	1.30689	0.561	0.166
Fetal endothelial cells	Hnrnpl	3.4e-79	1.1e-74	0.596978	0.561	0.38
Fetal endothelial cells	Pik3cb	2.83e-108	9.12e-104	0.539545	0.561	0.347
Fetal endothelial cells	Ppp2ca	4.3e-41	1.39e-36	0.368253	0.561	0.423
Fetal endothelial cells	Dis3l2	4.04e-46	1.3e-41	0.298736	0.561	0.401
Fetal endothelial cells	Cab39	4.92e-39	1.59e-34	0.261246	0.561	0.419
Fetal endothelial cells	Ccnjl	0	0	3.77962	0.56	0.057
Fetal endothelial cells	Ckap5	2.88e-85	9.31e-81	0.846374	0.56	0.383
Fetal endothelial cells	Myzap	0	0	0.60924	0.56	0.18
Fetal endothelial cells	Cpne1	9.31e-56	3.01e-51	0.512123	0.56	0.413
Fetal endothelial cells	Rsf1	8.4e-55	2.71e-50	0.422601	0.56	0.407
Fetal endothelial cells	Spns2	0	0	3.02765	0.559	0.082
Fetal endothelial cells	Rapgef3	0	0	2.94163	0.559	0.091
Fetal endothelial cells	Tle4	0	0	1.61716	0.559	0.242
Fetal endothelial cells	Dido1	1.69e-89	5.45e-85	0.625397	0.559	0.367
Fetal endothelial cells	Atl3	6.96e-87	2.25e-82	0.617304	0.559	0.368
Fetal endothelial cells	Snx6	1.78e-92	5.74e-88	0.523471	0.559	0.352
Fetal endothelial cells	Tasor	9.54e-58	3.08e-53	0.51354	0.559	0.404
Fetal endothelial cells	Cbl	7.57e-62	2.44e-57	0.437288	0.559	0.392
Fetal endothelial cells	Nsf	1.16e-54	3.75e-50	0.336889	0.559	0.402
Fetal endothelial cells	Ppp2r5a	3.67e-292	1.18e-287	1.36359	0.558	0.25
Fetal endothelial cells	Cept1	2.76e-181	8.91e-177	1.03368	0.558	0.305
Fetal endothelial cells	Rasa1	4.79e-110	1.55e-105	0.743358	0.558	0.35
Fetal endothelial cells	Creb1	2.72e-93	8.79e-89	0.686429	0.558	0.368
Fetal endothelial cells	Hira	2.5e-95	8.07e-91	0.629382	0.558	0.358
Fetal endothelial cells	Trip11	3.37e-45	1.09e-40	0.36213	0.558	0.408
Fetal endothelial cells	Dnajc13	1.92e-41	6.19e-37	0.316759	0.558	0.411
Fetal endothelial cells	Gmds	5.18e-75	1.67e-70	0.305514	0.558	0.366
Fetal endothelial cells	Gng2	0	0	2.33177	0.557	0.148
Fetal endothelial cells	Myh10	0	0	1.83458	0.557	0.161
Fetal endothelial cells	Arhgap35	0	0	1.61523	0.557	0.206
Fetal endothelial cells	Ctcf	1.18e-135	3.81e-131	0.931124	0.557	0.338
Fetal endothelial cells	Yeats2	4.52e-135	1.46e-130	0.804035	0.557	0.326
Fetal endothelial cells	Pkig	6.01e-121	1.94e-116	0.652122	0.557	0.328
Fetal endothelial cells	Phactr4	1.17e-95	3.78e-91	0.623923	0.557	0.362
Fetal endothelial cells	Rps6kb1	1.62e-42	5.23e-38	0.358759	0.557	0.415
Fetal endothelial cells	Map4k2	0	0	2.34858	0.556	0.149
Fetal endothelial cells	Nasp	5.7e-172	1.84e-167	0.844925	0.556	0.298
Fetal endothelial cells	Filip1l	1.32e-132	4.28e-128	0.709908	0.556	0.324
Fetal endothelial cells	Zdbf2	0	0	3.81903	0.555	0.052
Fetal endothelial cells	Gm17106	1.29e-168	4.15e-164	0.897163	0.555	0.3
Fetal endothelial cells	Csrp1	7.99e-130	2.58e-125	0.543727	0.555	0.321
Fetal endothelial cells	Sipa1	0	0	2.34267	0.554	0.144
Fetal endothelial cells	Zdhhc17	4.18e-252	1.35e-247	1.27072	0.554	0.266
Fetal endothelial cells	Ppp1r12b	3.38e-72	1.09e-67	0.50718	0.554	0.373
Fetal endothelial cells	Tmem245	1.61e-52	5.2e-48	0.318531	0.554	0.392
Fetal endothelial cells	Cep112	0	0	1.51699	0.553	0.241
Fetal endothelial cells	Dennd6a	3.18e-205	1.03e-200	1.13122	0.553	0.289
Fetal endothelial cells	Gcn1	1.78e-167	5.73e-163	0.957653	0.553	0.307
Fetal endothelial cells	Tubb5	6.5e-140	2.1e-135	0.876729	0.553	0.319
Fetal endothelial cells	Cnbp	1.06e-45	3.42e-41	0.372661	0.553	0.403
Fetal endothelial cells	Tial1	6.51e-29	2.1e-24	0.314787	0.553	0.436
Fetal endothelial cells	Bcor	2.78e-197	8.98e-193	0.948338	0.552	0.29
Fetal endothelial cells	Zmym2	1.28e-76	4.12e-72	0.580186	0.552	0.377
Fetal endothelial cells	Lrrc8b	0	0	2.1771	0.551	0.15
Fetal endothelial cells	Ipo11	1.39e-210	4.48e-206	1.09499	0.551	0.279
Fetal endothelial cells	Cramp1l	7.57e-64	2.45e-59	0.50099	0.551	0.386
Fetal endothelial cells	Dnajc5	3.14e-37	1.01e-32	0.358146	0.551	0.418
Fetal endothelial cells	Pcnx	5.36e-83	1.73e-78	0.290841	0.551	0.348
Fetal endothelial cells	Mtch1	7.43e-215	2.4e-210	1.12497	0.55	0.281
Fetal endothelial cells	Smc1a	1.07e-115	3.44e-111	0.853876	0.55	0.35
Fetal endothelial cells	Clta	2.81e-45	9.07e-41	0.409481	0.55	0.408
Fetal endothelial cells	Kdm4c	9.45e-56	3.05e-51	0.405639	0.55	0.386
Fetal endothelial cells	Nup98	6.01e-29	1.94e-24	0.268794	0.55	0.43
Fetal endothelial cells	Gkap1	3.94e-98	1.27e-93	0.252066	0.55	0.338
Fetal endothelial cells	Cpd	6.34e-251	2.05e-246	1.22188	0.549	0.261
Fetal endothelial cells	Sertad2	3.52e-207	1.14e-202	1.10997	0.549	0.281
Fetal endothelial cells	Lmnb1	8.16e-202	2.63e-197	1.0319	0.549	0.276
Fetal endothelial cells	Sf3b3	1.83e-77	5.9e-73	0.544695	0.549	0.364
Fetal endothelial cells	Meox2	0	0	7.27897	0.548	0.007
Fetal endothelial cells	Eogt	0	0	1.66553	0.548	0.211
Fetal endothelial cells	St3gal5	0	0	1.15706	0.548	0.186
Fetal endothelial cells	Nono	6.43e-64	2.08e-59	0.531063	0.548	0.388
Fetal endothelial cells	Virma	4.34e-69	1.4e-64	0.51286	0.548	0.372
Fetal endothelial cells	Phkb	7.54e-56	2.43e-51	0.46854	0.548	0.389
Fetal endothelial cells	Rtf1	2.32e-43	7.49e-39	0.392781	0.548	0.408
Fetal endothelial cells	Mga	2.58e-61	8.33e-57	0.472341	0.547	0.382
Fetal endothelial cells	Ddi2	4.38e-58	1.42e-53	0.46999	0.547	0.388
Fetal endothelial cells	Trrap	2e-62	6.46e-58	0.379464	0.547	0.371
Fetal endothelial cells	Mbnl3	2.71e-161	8.74e-157	0.320803	0.547	0.278
Fetal endothelial cells	A230057D06Rik	0	0	5.57343	0.546	0.022
Fetal endothelial cells	Hpcal1	2.78e-257	8.97e-253	1.08455	0.545	0.243
Fetal endothelial cells	Clip1	3.33e-102	1.07e-97	0.363313	0.545	0.325
Fetal endothelial cells	Srsf10	7.42e-45	2.4e-40	0.362257	0.545	0.403
Fetal endothelial cells	B4galt1	4.99e-44	1.61e-39	0.272096	0.545	0.398
Fetal endothelial cells	Mid2	0	0	2.9295	0.544	0.097
Fetal endothelial cells	Dnmbp	1.81e-259	5.84e-255	1.22671	0.544	0.248
Fetal endothelial cells	Rin2	0	0	1.16189	0.544	0.22
Fetal endothelial cells	Cplane1	2.2e-170	7.11e-166	0.98177	0.544	0.298
Fetal endothelial cells	Ccm2	2.96e-154	9.57e-150	0.926587	0.544	0.307
Fetal endothelial cells	Tbl1xr1	7.55e-110	2.44e-105	0.728445	0.544	0.339
Fetal endothelial cells	Atrn	1.41e-68	4.54e-64	0.537966	0.544	0.375
Fetal endothelial cells	Memo1	4.78e-69	1.54e-64	0.500183	0.544	0.37
Fetal endothelial cells	Dach1	0	0	3.4787	0.543	0.064
Fetal endothelial cells	Sh3bgrl	3.89e-203	1.25e-198	1.08226	0.543	0.279
Fetal endothelial cells	Pkd2	1.23e-149	3.97e-145	0.868399	0.543	0.304
Fetal endothelial cells	Ptbp2	1.09e-43	3.51e-39	0.350248	0.543	0.394
Fetal endothelial cells	Gm48678	2.79e-98	8.99e-94	0.557147	0.542	0.333
Fetal endothelial cells	Pcmt1	5.25e-65	1.7e-60	0.528798	0.542	0.379
Fetal endothelial cells	Htt	1.21e-61	3.89e-57	0.483151	0.542	0.374
Fetal endothelial cells	Fam129b	6.53e-141	2.11e-136	0.465927	0.541	0.292
Fetal endothelial cells	A330023F24Rik	0	0	2.01934	0.54	0.163
Fetal endothelial cells	Rfwd3	1.13e-107	3.63e-103	0.778696	0.54	0.338
Fetal endothelial cells	Clec14a	0	0	5.27068	0.539	0.022
Fetal endothelial cells	Soga1	5.32e-213	1.72e-208	1.02157	0.539	0.262
Fetal endothelial cells	Zcchc14	1.61e-127	5.18e-123	0.724908	0.539	0.312
Fetal endothelial cells	Srpk1	4.09e-38	1.32e-33	0.265804	0.539	0.394
Fetal endothelial cells	Stab1	0	0	1.54281	0.538	0.108
Fetal endothelial cells	Atad2	1.26e-225	4.08e-221	1.22668	0.538	0.265
Fetal endothelial cells	Tbc1d1	5.26e-150	1.7e-145	0.762693	0.538	0.295
Fetal endothelial cells	Nectin2	4.31e-96	1.39e-91	0.501202	0.538	0.331
Fetal endothelial cells	Mnat1	2.14e-47	6.91e-43	0.350862	0.538	0.383
Fetal endothelial cells	Pde9a	0	0	3.32708	0.537	0.063
Fetal endothelial cells	Dcaf6	2.69e-81	8.7e-77	0.457578	0.537	0.342
Fetal endothelial cells	Col4a3bp	2.64e-54	8.51e-50	0.451961	0.537	0.381
Fetal endothelial cells	Nfatc3	1.04e-44	3.37e-40	0.363088	0.537	0.39
Fetal endothelial cells	Ap1g1	2.18e-29	7.03e-25	0.259559	0.537	0.413
Fetal endothelial cells	Agmo	0	0	3.88846	0.536	0.062
Fetal endothelial cells	Cd38	0	0	3.09022	0.536	0.067
Fetal endothelial cells	Mark4	0	0	2.34478	0.536	0.145
Fetal endothelial cells	Arap2	5.89e-265	1.9e-260	1.14384	0.536	0.245
Fetal endothelial cells	Kat6a	2.16e-93	6.99e-89	0.752356	0.536	0.354
Fetal endothelial cells	Dpp8	5.89e-84	1.9e-79	0.685947	0.536	0.36
Fetal endothelial cells	Rnf213	4.27e-166	1.38e-161	0.519563	0.536	0.278
Fetal endothelial cells	U2af1	3.15e-62	1.02e-57	0.480697	0.536	0.369
Fetal endothelial cells	Cbfa2t2	7.69e-69	2.48e-64	0.438091	0.536	0.363
Fetal endothelial cells	Chd8	1.09e-50	3.53e-46	0.396338	0.536	0.385
Fetal endothelial cells	Luc7l	2.28e-44	7.37e-40	0.396336	0.536	0.392
Fetal endothelial cells	Ppp4r2	1.17e-36	3.79e-32	0.336543	0.535	0.404
Fetal endothelial cells	Flrt2	0	0	3.59032	0.534	0.064
Fetal endothelial cells	Adgra2	0	0	2.77437	0.534	0.092
Fetal endothelial cells	Yy1	1.91e-30	6.17e-26	0.318319	0.534	0.417
Fetal endothelial cells	Flt4	0	0	1.87409	0.533	0.09
Fetal endothelial cells	Abi2	4.37e-238	1.41e-233	1.1834	0.533	0.252
Fetal endothelial cells	Ncoa3	2.88e-146	9.31e-142	0.856777	0.533	0.298
Fetal endothelial cells	Pias2	8.92e-74	2.88e-69	0.567489	0.533	0.358
Fetal endothelial cells	Ccm2l	0	0	3.95807	0.532	0.041
Fetal endothelial cells	Nrp2	0	0	2.27715	0.532	0.093
Fetal endothelial cells	Usp29	0	0	1.93803	0.532	0.152
Fetal endothelial cells	Tbc1d9b	2.3e-160	7.42e-156	0.873162	0.532	0.289
Fetal endothelial cells	Smarca2	1.05e-160	3.4e-156	0.845374	0.532	0.288
Fetal endothelial cells	Sae1	4.94e-103	1.59e-98	0.736927	0.532	0.333
Fetal endothelial cells	Mid1	6.53e-191	2.11e-186	0.682574	0.532	0.272
Fetal endothelial cells	Tbk1	1.48e-42	4.77e-38	0.402261	0.532	0.397
Fetal endothelial cells	N4bp1	1.46e-224	4.7e-220	1.19695	0.531	0.26
Fetal endothelial cells	Mcmbp	2.73e-122	8.82e-118	0.787263	0.531	0.314
Fetal endothelial cells	Stk25	1.55e-107	5.02e-103	0.719232	0.531	0.326
Fetal endothelial cells	Ssu72	2.26e-65	7.29e-61	0.575562	0.531	0.372
Fetal endothelial cells	Ahr	0	0	4.41799	0.53	0.035
Fetal endothelial cells	Spred1	0	0	2.19123	0.53	0.141
Fetal endothelial cells	Elf4	6.43e-212	2.07e-207	1.07955	0.53	0.259
Fetal endothelial cells	Pspc1	7.3e-45	2.36e-40	0.358152	0.53	0.381
Fetal endothelial cells	Clec1a	0	0	4.9592	0.529	0.021
Fetal endothelial cells	Igfbp4	0	0	2.73185	0.529	0.105
Fetal endothelial cells	Eml1	0	0	2.21617	0.529	0.116
Fetal endothelial cells	Oaz2	0	0	1.83279	0.529	0.198
Fetal endothelial cells	Nck1	1.25e-133	4.04e-129	0.84735	0.529	0.305
Fetal endothelial cells	Zmym5	8.53e-50	2.75e-45	0.434573	0.529	0.383
Fetal endothelial cells	Lrp5	0	0	1.5966	0.528	0.181
Fetal endothelial cells	Ctif	2.92e-248	9.44e-244	1.13518	0.528	0.238
Fetal endothelial cells	Naa20	2.42e-83	7.82e-79	0.631326	0.528	0.345
Fetal endothelial cells	Heatr5a	1.47e-41	4.75e-37	0.310398	0.528	0.389
Fetal endothelial cells	Dcbld1	0	0	3.14601	0.527	0.073
Fetal endothelial cells	Smad3	0	0	1.66179	0.527	0.167
Fetal endothelial cells	Ccnt1	1.01e-42	3.25e-38	0.372492	0.527	0.385
Fetal endothelial cells	Cep250	0	0	1.51054	0.526	0.216
Fetal endothelial cells	Dgkk	0	0	7.03525	0.525	0.008
Fetal endothelial cells	Itga2	0	0	1.16895	0.525	0.181
Fetal endothelial cells	Slc25a36	1.12e-81	3.62e-77	0.567639	0.525	0.338
Fetal endothelial cells	Pacsin2	1.1e-89	3.56e-85	0.455067	0.525	0.324
Fetal endothelial cells	Dlst	5.84e-37	1.89e-32	0.353534	0.525	0.394
Fetal endothelial cells	Ephb4	0	0	2.70096	0.524	0.1
Fetal endothelial cells	Ptpn14	5.37e-232	1.73e-227	0.982692	0.524	0.237
Fetal endothelial cells	Sdha	1.79e-74	5.77e-70	0.592653	0.524	0.351
Fetal endothelial cells	Oxr1	3.74e-77	1.21e-72	0.56494	0.524	0.355
Fetal endothelial cells	Btbd3	7.83e-85	2.53e-80	0.29415	0.524	0.318
Fetal endothelial cells	Ptpn4	8.36e-201	2.7e-196	1.22616	0.523	0.268
Fetal endothelial cells	Pde8a	6.81e-180	2.2e-175	0.765027	0.523	0.258
Fetal endothelial cells	Xpo6	2.81e-45	9.08e-41	0.380865	0.523	0.374
Fetal endothelial cells	Dnaja1	2.99e-57	9.65e-53	0.374552	0.523	0.358
Fetal endothelial cells	Gm46367	1.76e-239	5.67e-235	1.11352	0.522	0.24
Fetal endothelial cells	L3mbtl3	1.49e-205	4.8e-201	1.06675	0.522	0.256
Fetal endothelial cells	Spata6	2.05e-158	6.63e-154	0.955063	0.522	0.283
Fetal endothelial cells	Yme1l1	5.51e-30	1.78e-25	0.292605	0.522	0.396
Fetal endothelial cells	Rab11a	4.46e-200	1.44e-195	1.2147	0.521	0.271
Fetal endothelial cells	Marf1	1.96e-27	6.32e-23	0.319687	0.521	0.411
Fetal endothelial cells	Zzz3	4.89e-30	1.58e-25	0.286196	0.521	0.398
Fetal endothelial cells	Bcl2	0	0	2.43215	0.52	0.115
Fetal endothelial cells	Gna12	1.03e-175	3.32e-171	0.992219	0.52	0.272
Fetal endothelial cells	Crlf3	3e-116	9.7e-112	0.769563	0.519	0.311
Fetal endothelial cells	H2afy	2.6e-77	8.4e-73	0.628628	0.519	0.345
Fetal endothelial cells	Rbm28	6.32e-75	2.04e-70	0.576592	0.519	0.342
Fetal endothelial cells	Ophn1	0	0	1.79276	0.518	0.154
Fetal endothelial cells	Itpr2	7.75e-278	2.5e-273	1.29963	0.518	0.221
Fetal endothelial cells	Jcad	9.32e-213	3.01e-208	0.659781	0.518	0.232
Fetal endothelial cells	Sh2d3c	0	0	1.68273	0.517	0.114
Fetal endothelial cells	Eea1	2.17e-30	6.99e-26	0.289272	0.517	0.398
Fetal endothelial cells	4930503L19Rik	0	0	1.81906	0.516	0.193
Fetal endothelial cells	Fbxw4	6.69e-197	2.16e-192	1.14052	0.516	0.257
Fetal endothelial cells	Scaf4	3.21e-54	1.04e-49	0.506188	0.516	0.37
Fetal endothelial cells	Mysm1	1.89e-42	6.11e-38	0.409377	0.516	0.379
Fetal endothelial cells	4632427E13Rik	2.89e-54	9.32e-50	0.375193	0.516	0.352
Fetal endothelial cells	Gspt1	1.35e-32	4.37e-28	0.262115	0.516	0.387
Fetal endothelial cells	Rsbn1l	3.31e-49	1.07e-44	0.458505	0.515	0.374
Fetal endothelial cells	Smad1	3.52e-250	1.14e-245	0.851287	0.514	0.223
Fetal endothelial cells	Gpr107	4.33e-83	1.4e-78	0.691104	0.514	0.337
Fetal endothelial cells	Polg	7.76e-121	2.51e-116	0.688143	0.514	0.297
Fetal endothelial cells	Iws1	5.44e-55	1.76e-50	0.460781	0.514	0.359
Fetal endothelial cells	Kmt5b	1.44e-50	4.64e-46	0.45021	0.514	0.366
Fetal endothelial cells	Zfp704	3.47e-84	1.12e-79	0.432526	0.514	0.321
Fetal endothelial cells	Upf2	4.43e-37	1.43e-32	0.343027	0.514	0.383
Fetal endothelial cells	Usp33	1.03e-35	3.32e-31	0.336055	0.514	0.385
Fetal endothelial cells	Hba-a2	5.37e-255	1.73e-250	1.83106	0.513	0.22
Fetal endothelial cells	Dnmt1	7.99e-97	2.58e-92	0.691128	0.513	0.32
Fetal endothelial cells	Atp1b3	1.85e-78	5.96e-74	0.629005	0.513	0.344
Fetal endothelial cells	Smarcc2	4.95e-55	1.6e-50	0.505691	0.513	0.363
Fetal endothelial cells	Zfyve9	0	0	1.56722	0.512	0.192
Fetal endothelial cells	Mthfd1l	4.45e-155	1.44e-150	0.854509	0.512	0.274
Fetal endothelial cells	Uimc1	1.21e-53	3.89e-49	0.444522	0.512	0.361
Fetal endothelial cells	Wdr70	1.02e-45	3.3e-41	0.404803	0.512	0.37
Fetal endothelial cells	Nr2c2	2.54e-52	8.21e-48	0.518847	0.511	0.367
Fetal endothelial cells	Usp14	4.11e-51	1.33e-46	0.423903	0.511	0.362
Fetal endothelial cells	Vkorc1l1	2.27e-52	7.33e-48	0.418836	0.511	0.361
Fetal endothelial cells	Icam2	0	0	4.31769	0.51	0.034
Fetal endothelial cells	Cers4	0	0	2.44346	0.51	0.1
Fetal endothelial cells	Spred2	1.95e-149	6.29e-145	0.918966	0.51	0.278
Fetal endothelial cells	Supt16	2.25e-80	7.28e-76	0.649849	0.51	0.333
Fetal endothelial cells	Klf12	0	0	2.07892	0.509	0.112
Fetal endothelial cells	Bcar1	7.24e-268	2.34e-263	1.34743	0.509	0.221
Fetal endothelial cells	Ets2	4.7e-265	1.52e-260	1.1483	0.509	0.218
Fetal endothelial cells	Ecscr	0	0	3.2389	0.508	0.059
Fetal endothelial cells	Capn2	8.56e-206	2.77e-201	1.08411	0.508	0.244
Fetal endothelial cells	Cep170	4.79e-70	1.55e-65	0.547601	0.508	0.337
Fetal endothelial cells	Rbm27	1.59e-56	5.13e-52	0.458373	0.508	0.353
Fetal endothelial cells	Tmem167	1.5e-32	4.83e-28	0.334662	0.508	0.385
Fetal endothelial cells	Immt	2.25e-40	7.25e-36	0.330257	0.508	0.366
Fetal endothelial cells	Sf1	2.82e-29	9.1e-25	0.316273	0.508	0.392
Fetal endothelial cells	Fam171a1	0	0	1.40683	0.507	0.201
Fetal endothelial cells	Specc1l	2.78e-163	8.97e-159	0.995498	0.507	0.272
Fetal endothelial cells	Yaf2	9.81e-95	3.17e-90	0.659351	0.507	0.314
Fetal endothelial cells	Nudcd3	2.07e-28	6.67e-24	0.301064	0.507	0.393
Fetal endothelial cells	Nap1l1	5.67e-58	1.83e-53	0.363837	0.506	0.333
Fetal endothelial cells	Arhgap12	2.58e-67	8.32e-63	0.530107	0.505	0.341
Fetal endothelial cells	Ivns1abp	1.1e-81	3.56e-77	0.502706	0.505	0.322
Fetal endothelial cells	Cpsf7	1.47e-47	4.73e-43	0.475738	0.505	0.365
Fetal endothelial cells	Pcnp	1.98e-45	6.39e-41	0.453573	0.505	0.369
Fetal endothelial cells	Naa16	5.52e-64	1.78e-59	0.440988	0.505	0.338
Fetal endothelial cells	Sox17	0	0	2.36304	0.504	0.093
Fetal endothelial cells	Plcg1	0	0	1.95895	0.504	0.162
Fetal endothelial cells	Abhd17b	7.1e-105	2.29e-100	0.518956	0.504	0.3
Fetal endothelial cells	Sf3b2	1.9e-25	6.12e-21	0.275533	0.504	0.392
Fetal endothelial cells	Mon2	1.56e-27	5.03e-23	0.270712	0.504	0.388
Fetal endothelial cells	Ppp4r3b	5.04e-31	1.63e-26	0.326004	0.503	0.38
Fetal endothelial cells	Rps6ka2	0	0	1.52416	0.502	0.166
Fetal endothelial cells	Tdrd7	2.27e-298	7.33e-294	1.46204	0.502	0.206
Fetal endothelial cells	Ss18	1.73e-163	5.57e-159	1.04714	0.502	0.268
Fetal endothelial cells	Stat5b	4.6e-197	1.48e-192	0.967347	0.502	0.24
Fetal endothelial cells	Rif1	9.44e-92	3.05e-87	0.700432	0.502	0.317
Fetal endothelial cells	Rbm33	2.16e-24	6.96e-20	0.285041	0.502	0.398
Fetal endothelial cells	Arid4a	8.36e-28	2.7e-23	0.266889	0.502	0.385
Fetal endothelial cells	Sntb1	0	0	2.90148	0.501	0.074
Fetal endothelial cells	Pwwp3b	0	0	2.97287	0.5	0.084
Fetal endothelial cells	Casp7	0	0	2.50142	0.5	0.107
Fetal endothelial cells	6720427I07Rik	9.23e-67	2.98e-62	0.537061	0.5	0.332
Fetal endothelial cells	Prpf39	2.29e-31	7.39e-27	0.329931	0.5	0.378
Fetal endothelial cells	Robo4	0	0	4.53338	0.499	0.025
Fetal endothelial cells	Disc1	0	0	2.7825	0.499	0.084
Fetal endothelial cells	Hbb-bt	5.7e-305	1.84e-300	1.95535	0.499	0.195
Fetal endothelial cells	Mtf2	9.71e-91	3.14e-86	0.72935	0.499	0.318
Fetal endothelial cells	Mecp2	1.95e-38	6.31e-34	0.334571	0.499	0.363
Fetal endothelial cells	Cul4a	4.82e-33	1.56e-28	0.318005	0.499	0.375
Fetal endothelial cells	Smad2	3.53e-40	1.14e-35	0.317973	0.499	0.36
Fetal endothelial cells	Camkk2	0	0	1.50813	0.498	0.163
Fetal endothelial cells	Hipk3	2.07e-77	6.7e-73	0.662442	0.498	0.328
Fetal endothelial cells	Smad4	2.46e-72	7.94e-68	0.581266	0.498	0.329
Fetal endothelial cells	Senp1	7.59e-84	2.45e-79	0.52941	0.498	0.313
Fetal endothelial cells	Itfg1	2.84e-36	9.16e-32	0.404862	0.498	0.377
Fetal endothelial cells	Mdfic	4.36e-223	1.41e-218	1.10203	0.497	0.227
Fetal endothelial cells	Rfc1	5.59e-145	1.81e-140	1.04993	0.497	0.282
Fetal endothelial cells	Zfp326	1.58e-118	5.09e-114	0.846925	0.497	0.292
Fetal endothelial cells	Rell1	6.73e-86	2.17e-81	0.689804	0.497	0.315
Fetal endothelial cells	Uaca	9.19e-231	2.97e-226	0.705568	0.496	0.216
Fetal endothelial cells	Elp4	1.21e-76	3.9e-72	0.634217	0.496	0.32
Fetal endothelial cells	Kcnq1	0	0	2.54214	0.495	0.072
Fetal endothelial cells	Trim30a	1e-292	3.24e-288	1.03795	0.495	0.19
Fetal endothelial cells	Thoc1	2.4e-36	7.76e-32	0.362382	0.495	0.369
Fetal endothelial cells	Kctd12b	0	0	4.95852	0.494	0.022
Fetal endothelial cells	2900026A02Rik	0	0	1.64978	0.494	0.142
Fetal endothelial cells	Tmem241	5.33e-213	1.72e-208	1.27575	0.494	0.235
Fetal endothelial cells	Ypel2	2.31e-285	7.47e-281	1.22154	0.494	0.199
Fetal endothelial cells	Taf3	3.49e-114	1.13e-109	0.860459	0.494	0.293
Fetal endothelial cells	St7l	4.93e-92	1.59e-87	0.703985	0.494	0.306
Fetal endothelial cells	Ube2l3	3.62e-38	1.17e-33	0.342035	0.494	0.359
Fetal endothelial cells	Mpdz	0	0	2.04691	0.493	0.13
Fetal endothelial cells	Kdm1a	6.67e-41	2.15e-36	0.380427	0.493	0.358
Fetal endothelial cells	Sipa1l3	3.47e-77	1.12e-72	0.36617	0.493	0.306
Fetal endothelial cells	Mmp28	0	0	2.13811	0.492	0.116
Fetal endothelial cells	Phtf2	1.21e-274	3.92e-270	1.43321	0.492	0.209
Fetal endothelial cells	Sgce	2.96e-268	9.56e-264	1.12616	0.492	0.199
Fetal endothelial cells	Tdrd3	1.77e-164	5.71e-160	1.07165	0.492	0.26
Fetal endothelial cells	Sik2	7.52e-134	2.43e-129	0.888156	0.492	0.274
Fetal endothelial cells	Slc22a23	3.9e-191	1.26e-186	0.581123	0.492	0.222
Fetal endothelial cells	Tmem243	1.94e-72	6.27e-68	0.569754	0.492	0.318
Fetal endothelial cells	Gna13	7.36e-33	2.38e-28	0.293863	0.492	0.372
Fetal endothelial cells	Ppic	4.01e-252	1.29e-247	1.32245	0.491	0.217
Fetal endothelial cells	Arid3a	2.73e-41	8.81e-37	0.390084	0.491	0.36
Fetal endothelial cells	Rnps1	2.06e-92	6.66e-88	0.723991	0.49	0.305
Fetal endothelial cells	Mob4	1.85e-51	5.97e-47	0.532588	0.49	0.35
Fetal endothelial cells	N4bp2l2	6.34e-23	2.05e-18	0.262909	0.49	0.387
Fetal endothelial cells	Otud7b	4.47e-41	1.44e-36	0.332247	0.489	0.354
Fetal endothelial cells	Pald1	0	0	3.2614	0.488	0.054
Fetal endothelial cells	Pde4a	0	0	2.36349	0.488	0.128
Fetal endothelial cells	Tbx3	0	0	1.17732	0.488	0.182
Fetal endothelial cells	Cr1l	2.13e-70	6.86e-66	0.722982	0.488	0.334
Fetal endothelial cells	Spopl	9.91e-63	3.2e-58	0.566307	0.488	0.33
Fetal endothelial cells	Fbrsl1	1.02e-37	3.29e-33	0.312534	0.488	0.354
Fetal endothelial cells	Yap1	1.2e-36	3.88e-32	0.310328	0.488	0.357
Fetal endothelial cells	Micall1	5.24e-46	1.69e-41	0.253589	0.488	0.33
Fetal endothelial cells	Gm26632	0	0	2.02957	0.487	0.133
Fetal endothelial cells	Atp11c	1.22e-246	3.95e-242	1.40441	0.487	0.215
Fetal endothelial cells	Cep83	1.15e-175	3.72e-171	1.14161	0.487	0.251
Fetal endothelial cells	Vdac1	1.18e-23	3.82e-19	0.273025	0.487	0.381
Fetal endothelial cells	Stx6	2.03e-236	6.54e-232	1.25681	0.486	0.219
Fetal endothelial cells	Nucks1	4.53e-68	1.46e-63	0.647293	0.486	0.327
Fetal endothelial cells	Ppp4r1	6.03e-39	1.95e-34	0.366107	0.486	0.353
Fetal endothelial cells	Notch1	0	0	3.42126	0.485	0.06
Fetal endothelial cells	Usp12	2.29e-192	7.4e-188	1.17299	0.485	0.238
Fetal endothelial cells	Tecpr1	5.93e-306	1.91e-301	1.45702	0.484	0.19
Fetal endothelial cells	Dek	1.69e-118	5.45e-114	0.935959	0.484	0.285
Fetal endothelial cells	Ric8b	3.08e-125	9.95e-121	0.662636	0.484	0.268
Fetal endothelial cells	Rab12	1.28e-79	4.12e-75	0.624717	0.484	0.309
Fetal endothelial cells	Depdc5	3.76e-76	1.21e-71	0.613956	0.484	0.311
Fetal endothelial cells	Eif4enif1	6.8e-46	2.19e-41	0.431629	0.484	0.342
Fetal endothelial cells	Prkd2	0	0	1.90866	0.483	0.148
Fetal endothelial cells	Crip2	2.09e-190	6.76e-186	1.0549	0.483	0.23
Fetal endothelial cells	Srrt	2.5e-38	8.06e-34	0.459645	0.483	0.361
Fetal endothelial cells	Nras	4.95e-39	1.6e-34	0.42265	0.483	0.355
Fetal endothelial cells	Id3	0	0	2.74023	0.482	0.084
Fetal endothelial cells	Filip1	0	0	1.88947	0.482	0.108
Fetal endothelial cells	Emilin1	5.15e-226	1.66e-221	1.20786	0.482	0.217
Fetal endothelial cells	Afg1l	4.76e-184	1.54e-179	1.17233	0.482	0.242
Fetal endothelial cells	Lhfp	1.45e-156	4.69e-152	0.461396	0.482	0.238
Fetal endothelial cells	Slf2	2.43e-42	7.84e-38	0.327826	0.482	0.343
Fetal endothelial cells	Dcun1d5	1.65e-22	5.31e-18	0.277914	0.482	0.38
Fetal endothelial cells	Ralb	1.21e-120	3.92e-116	0.869831	0.481	0.278
Fetal endothelial cells	Foxk2	2.72e-103	8.79e-99	0.829675	0.481	0.291
Fetal endothelial cells	Tfdp1	4.1e-75	1.32e-70	0.641982	0.481	0.311
Fetal endothelial cells	Ints3	8.4e-54	2.71e-49	0.451703	0.481	0.33
Fetal endothelial cells	Ralgapb	3.13e-45	1.01e-40	0.445181	0.481	0.343
Fetal endothelial cells	Dcaf5	1.71e-40	5.51e-36	0.401003	0.481	0.349
Fetal endothelial cells	Katnbl1	5.71e-73	1.84e-68	0.64136	0.48	0.314
Fetal endothelial cells	Ncald	0	0	3.11813	0.478	0.065
Fetal endothelial cells	Anxa6	0	0	1.69424	0.478	0.147
Fetal endothelial cells	Prkd3	7.11e-161	2.3e-156	0.972217	0.478	0.245
Fetal endothelial cells	Tsg101	1.59e-56	5.12e-52	0.579535	0.478	0.334
Fetal endothelial cells	Hnrnph3	2.44e-24	7.86e-20	0.283891	0.478	0.373
Fetal endothelial cells	Ppp1r12c	2.46e-84	7.96e-80	0.682684	0.477	0.3
Fetal endothelial cells	Tmem135	2.24e-94	7.25e-90	0.668283	0.477	0.291
Fetal endothelial cells	Clasp2	1.54e-34	4.98e-30	0.35289	0.477	0.355
Fetal endothelial cells	Abi3	0	0	4.05056	0.476	0.037
Fetal endothelial cells	Tsc22d4	5.65e-179	1.82e-174	1.1382	0.476	0.24
Fetal endothelial cells	Map3k2	1.46e-41	4.73e-37	0.354325	0.476	0.34
Fetal endothelial cells	Smad6	4.11e-289	1.33e-284	1.86209	0.475	0.194
Fetal endothelial cells	Sufu	9.18e-225	2.96e-220	1.25958	0.475	0.214
Fetal endothelial cells	Flrt3	0	0	4.92553	0.474	0.02
Fetal endothelial cells	Akap12	0	0	2.59487	0.474	0.083
Fetal endothelial cells	Zbtb7a	1.41e-87	4.57e-83	0.657593	0.474	0.289
Fetal endothelial cells	Smad7	2.71e-70	8.75e-66	0.559283	0.474	0.31
Fetal endothelial cells	Pwwp2a	6.94e-51	2.24e-46	0.494651	0.474	0.331
Fetal endothelial cells	Tagln2	2.74e-50	8.84e-46	0.43665	0.474	0.328
Fetal endothelial cells	Efr3b	0	0	3.56472	0.473	0.068
Fetal endothelial cells	S1pr1	0	0	2.51361	0.473	0.073
Fetal endothelial cells	Vezt	4.36e-71	1.41e-66	0.661883	0.473	0.313
Fetal endothelial cells	Dcaf10	1.05e-56	3.38e-52	0.533891	0.473	0.322
Fetal endothelial cells	Prickle2	0	0	1.57302	0.472	0.127
Fetal endothelial cells	Prcp	2.37e-186	7.64e-182	1.26483	0.472	0.24
Fetal endothelial cells	Ints8	3.22e-78	1.04e-73	0.683674	0.472	0.302
Fetal endothelial cells	Pdss2	1.23e-37	3.96e-33	0.301552	0.472	0.339
Fetal endothelial cells	Zc3h14	5.64e-93	1.82e-88	0.776365	0.471	0.291
Fetal endothelial cells	Mlec	2.66e-57	8.57e-53	0.567679	0.471	0.327
Fetal endothelial cells	Snx4	4.95e-39	1.6e-34	0.407263	0.471	0.345
Fetal endothelial cells	Otud4	2.05e-24	6.63e-20	0.272565	0.471	0.364
Fetal endothelial cells	0610010F05Rik	1.83e-137	5.92e-133	0.944776	0.47	0.255
Fetal endothelial cells	Cep192	2.29e-61	7.39e-57	0.680058	0.47	0.324
Fetal endothelial cells	Smarca5	7.91e-58	2.55e-53	0.5783	0.47	0.321
Fetal endothelial cells	Igf2bp1	3.16e-118	1.02e-113	0.442817	0.47	0.244
Fetal endothelial cells	Pcmtd1	1.88e-29	6.06e-25	0.345933	0.47	0.359
Fetal endothelial cells	Bzw1	3.54e-28	1.14e-23	0.337564	0.47	0.361
Fetal endothelial cells	Dhx9	2.54e-24	8.2e-20	0.280615	0.47	0.366
Fetal endothelial cells	Pwwp3a	6.58e-260	2.12e-255	1.47801	0.469	0.2
Fetal endothelial cells	Cep68	6.47e-187	2.09e-182	1.17196	0.469	0.228
Fetal endothelial cells	Pola1	8.68e-150	2.8e-145	1.09905	0.469	0.253
Fetal endothelial cells	Gmeb1	8.58e-132	2.77e-127	1.02068	0.469	0.262
Fetal endothelial cells	St3gal6	4.51e-102	1.45e-97	0.651692	0.469	0.27
Fetal endothelial cells	Mgll	0	0	2.20696	0.468	0.114
Fetal endothelial cells	Rbbp8	1.41e-52	4.57e-48	0.460977	0.468	0.321
Fetal endothelial cells	Atg16l1	1.95e-30	6.3e-26	0.338074	0.468	0.354
Fetal endothelial cells	Cs	3.88e-24	1.25e-19	0.289557	0.468	0.366
Fetal endothelial cells	Usp3	1.38e-28	4.46e-24	0.27969	0.468	0.351
Fetal endothelial cells	Cwf19l2	1.05e-23	3.4e-19	0.271597	0.468	0.361
Fetal endothelial cells	Pebp1	6.75e-61	2.18e-56	0.543319	0.467	0.312
Fetal endothelial cells	2610507B11Rik	1.24e-54	4e-50	0.512831	0.467	0.319
Fetal endothelial cells	Ptpn2	7.09e-39	2.29e-34	0.371502	0.467	0.335
Fetal endothelial cells	Rabl6	2.67e-55	8.62e-51	0.466694	0.466	0.312
Fetal endothelial cells	Sntb2	4.03e-74	1.3e-69	0.317057	0.466	0.285
Fetal endothelial cells	Agtpbp1	2.79e-120	9.02e-116	0.878338	0.465	0.263
Fetal endothelial cells	Dhx30	1.8e-92	5.81e-88	0.734339	0.465	0.283
Fetal endothelial cells	Skap2	1.86e-55	5.99e-51	0.436678	0.465	0.316
Fetal endothelial cells	Reep1	0	0	3.16218	0.464	0.064
Fetal endothelial cells	Pde2a	0	0	2.29104	0.464	0.081
Fetal endothelial cells	Vdac3	1.74e-165	5.62e-161	1.07379	0.464	0.234
Fetal endothelial cells	Mb21d2	5.17e-195	1.67e-190	0.989863	0.464	0.213
Fetal endothelial cells	Lpin2	8.95e-75	2.89e-70	0.329805	0.464	0.288
Fetal endothelial cells	Stard13	0	0	1.84426	0.463	0.129
Fetal endothelial cells	Casp8	0	0	1.57553	0.463	0.164
Fetal endothelial cells	Camsap2	4.58e-155	1.48e-150	1.09661	0.463	0.242
Fetal endothelial cells	Dars	6.68e-77	2.16e-72	0.658264	0.463	0.292
Fetal endothelial cells	Slf1	1.18e-55	3.79e-51	0.481996	0.463	0.312
Fetal endothelial cells	Opa1	5.51e-45	1.78e-40	0.456307	0.463	0.329
Fetal endothelial cells	Tcea1	5.72e-35	1.85e-30	0.379248	0.463	0.343
Fetal endothelial cells	H2afz	1.08e-35	3.49e-31	0.263573	0.463	0.325
Fetal endothelial cells	Csad	2.33e-291	7.53e-287	1.58129	0.462	0.18
Fetal endothelial cells	Klf10	4.93e-215	1.59e-210	1.31298	0.462	0.212
Fetal endothelial cells	Ldb1	1.61e-189	5.19e-185	1.21185	0.462	0.223
Fetal endothelial cells	Rad21	7.9e-60	2.55e-55	0.561056	0.462	0.309
Fetal endothelial cells	Ext2	8.27e-41	2.67e-36	0.405181	0.462	0.334
Fetal endothelial cells	Akap8	1.6e-27	5.18e-23	0.291357	0.462	0.347
Fetal endothelial cells	Ube2s	1.88e-211	6.08e-207	1.22819	0.461	0.207
Fetal endothelial cells	Myef2	1.14e-236	3.69e-232	1.41946	0.46	0.2
Fetal endothelial cells	Hmgb2	4.91e-215	1.59e-210	1.26016	0.46	0.202
Fetal endothelial cells	Clasrp	9.08e-92	2.93e-87	0.73018	0.46	0.276
Fetal endothelial cells	Reep5	3.55e-83	1.15e-78	0.699359	0.46	0.289
Fetal endothelial cells	Odf2	3.04e-38	9.8e-34	0.532333	0.46	0.343
Fetal endothelial cells	Rhot1	7.22e-45	2.33e-40	0.406219	0.46	0.321
Fetal endothelial cells	Vps35	1.86e-26	6.02e-22	0.314084	0.46	0.356
Fetal endothelial cells	Rnf14	5.04e-35	1.63e-30	0.310012	0.46	0.334
Fetal endothelial cells	Stmn1	0	0	1.96762	0.459	0.129
Fetal endothelial cells	Zcchc8	1.17e-143	3.79e-139	1.10769	0.459	0.251
Fetal endothelial cells	Ifnar2	1.67e-150	5.38e-146	0.969808	0.459	0.238
Fetal endothelial cells	Hmgn1	6.58e-135	2.13e-130	0.7838	0.459	0.238
Fetal endothelial cells	Fam133b	1.39e-70	4.49e-66	0.624817	0.459	0.298
Fetal endothelial cells	Arhgef26	0	0	3.31267	0.458	0.061
Fetal endothelial cells	Adcy4	0	0	3.2876	0.458	0.051
Fetal endothelial cells	Slbp	9.56e-124	3.09e-119	0.973836	0.458	0.259
Fetal endothelial cells	Ncoa5	7.07e-88	2.28e-83	0.715711	0.458	0.279
Fetal endothelial cells	Mphosph8	6.78e-46	2.19e-41	0.479533	0.458	0.323
Fetal endothelial cells	B3gnt2	1.04e-67	3.37e-63	0.455447	0.458	0.29
Fetal endothelial cells	Orc3	2.94e-35	9.48e-31	0.390959	0.458	0.336
Fetal endothelial cells	Ube2j2	3.99e-21	1.29e-16	0.254079	0.458	0.357
Fetal endothelial cells	Cdc42ep1	0	0	2.96126	0.457	0.071
Fetal endothelial cells	Rftn1	0	0	1.87205	0.457	0.122
Fetal endothelial cells	Gtf2ird1	0	0	1.79805	0.457	0.131
Fetal endothelial cells	Gm12940	4.18e-77	1.35e-72	0.743381	0.457	0.295
Fetal endothelial cells	Cuedc1	4.32e-110	1.39e-105	0.699496	0.457	0.254
Fetal endothelial cells	Arl6ip1	2.36e-38	7.61e-34	0.684807	0.457	0.346
Fetal endothelial cells	Efr3a	1.02e-57	3.29e-53	0.57237	0.457	0.31
Fetal endothelial cells	Stxbp1	0	0	2.23211	0.456	0.113
Fetal endothelial cells	Spata13	2.34e-174	7.57e-170	0.988112	0.456	0.22
Fetal endothelial cells	Kpnb1	7.92e-102	2.56e-97	0.804057	0.456	0.267
Fetal endothelial cells	Plekhg2	5.41e-118	1.75e-113	0.748576	0.456	0.249
Fetal endothelial cells	Cnot10	1.02e-57	3.29e-53	0.538517	0.456	0.305
Fetal endothelial cells	Mtif2	2.06e-53	6.65e-49	0.48213	0.456	0.307
Fetal endothelial cells	Wasl	2.02e-43	6.51e-39	0.463171	0.456	0.323
Fetal endothelial cells	Pld1	9.15e-75	2.95e-70	0.45524	0.456	0.28
Fetal endothelial cells	Adgrl1	0	0	2.01443	0.455	0.12
Fetal endothelial cells	Anp32a	0	0	1.69319	0.455	0.165
Fetal endothelial cells	Cttnbp2nl	1.45e-131	4.68e-127	0.676343	0.455	0.237
Fetal endothelial cells	Zfp871	2.83e-26	9.14e-22	0.370329	0.455	0.353
Fetal endothelial cells	Fat4	0	0	3.06122	0.454	0.051
Fetal endothelial cells	Cotl1	2.04e-276	6.58e-272	1.25409	0.454	0.173
Fetal endothelial cells	Tipin	1.47e-124	4.74e-120	0.864153	0.454	0.248
Fetal endothelial cells	Gm17231	0	0	1.91543	0.453	0.139
Fetal endothelial cells	Gtf2a2	7.55e-35	2.44e-30	0.388738	0.453	0.334
Fetal endothelial cells	Lpar6	0	0	3.3264	0.452	0.059
Fetal endothelial cells	Dram2	2.64e-284	8.53e-280	1.63265	0.452	0.179
Fetal endothelial cells	Smad5	1.91e-132	6.17e-128	0.978438	0.452	0.246
Fetal endothelial cells	Colec12	5.51e-116	1.78e-111	0.797538	0.452	0.254
Fetal endothelial cells	Pafah1b2	7.26e-51	2.34e-46	0.561631	0.452	0.317
Fetal endothelial cells	Asah2	0	0	2.16247	0.451	0.115
Fetal endothelial cells	Smc2	1.17e-220	3.78e-216	1.54118	0.451	0.204
Fetal endothelial cells	Ptpa	5.24e-78	1.69e-73	0.723394	0.451	0.286
Fetal endothelial cells	Dab2	2e-149	6.47e-145	0.542648	0.451	0.219
Fetal endothelial cells	Zc3h13	1.32e-28	4.28e-24	0.378156	0.451	0.343
Fetal endothelial cells	Dot1l	8.16e-33	2.64e-28	0.327556	0.451	0.329
Fetal endothelial cells	Psmb2	1.72e-26	5.55e-22	0.313707	0.451	0.343
Fetal endothelial cells	Mmrn2	0	0	3.08959	0.45	0.065
Fetal endothelial cells	Rspry1	9.36e-78	3.02e-73	0.734061	0.45	0.284
Fetal endothelial cells	Zkscan3	2.01e-62	6.5e-58	0.609559	0.45	0.299
Fetal endothelial cells	Dhx36	5.33e-46	1.72e-41	0.495833	0.45	0.317
Fetal endothelial cells	Nup153	1.57e-32	5.05e-28	0.338933	0.45	0.333
Fetal endothelial cells	Zc3h15	1.96e-20	6.34e-16	0.271209	0.45	0.359
Fetal endothelial cells	Spindoc	1.51e-141	4.89e-137	1.0392	0.449	0.236
Fetal endothelial cells	Acbd6	2.28e-103	7.36e-99	0.856997	0.449	0.263
Fetal endothelial cells	Ubxn7	1.58e-65	5.09e-61	0.619371	0.449	0.295
Fetal endothelial cells	Sh3gl1	2.6e-47	8.4e-43	0.492895	0.449	0.313
Fetal endothelial cells	8030462N17Rik	3.64e-40	1.17e-35	0.44157	0.449	0.323
Fetal endothelial cells	Parg	7.49e-27	2.42e-22	0.270361	0.449	0.337
Fetal endothelial cells	Dgcr8	3.27e-87	1.05e-82	0.754822	0.448	0.273
Fetal endothelial cells	Zfp592	5.37e-65	1.73e-60	0.619783	0.448	0.295
Fetal endothelial cells	Tbck	8.25e-25	2.66e-20	0.265487	0.448	0.341
Fetal endothelial cells	Unc5b	4.81e-207	1.55e-202	1.40157	0.447	0.204
Fetal endothelial cells	Cdc16	2.92e-133	9.42e-129	0.973655	0.447	0.242
Fetal endothelial cells	Uba2	3.76e-71	1.21e-66	0.701086	0.447	0.29
Fetal endothelial cells	Rnf115	4.11e-50	1.33e-45	0.548447	0.447	0.312
Fetal endothelial cells	Dnm1l	5.95e-32	1.92e-27	0.324467	0.447	0.33
Fetal endothelial cells	Npr1	0	0	2.99907	0.446	0.069
Fetal endothelial cells	Togaram1	9.24e-73	2.98e-68	0.656468	0.446	0.285
Fetal endothelial cells	Araf	1.2e-43	3.87e-39	0.549336	0.446	0.32
Fetal endothelial cells	Rnf4	3.82e-22	1.23e-17	0.254129	0.446	0.345
Fetal endothelial cells	Aplnr	0	0	5.19319	0.445	0.017
Fetal endothelial cells	Zhx3	1.93e-146	6.23e-142	0.896016	0.445	0.224
Fetal endothelial cells	Sypl	2.14e-91	6.9e-87	0.833418	0.445	0.272
Fetal endothelial cells	G3bp2	4.18e-69	1.35e-64	0.705319	0.445	0.292
Fetal endothelial cells	Dync1li2	7.58e-73	2.45e-68	0.646988	0.445	0.281
Fetal endothelial cells	Strn	1.21e-65	3.89e-61	0.634631	0.445	0.292
Fetal endothelial cells	Eif2s1	9.82e-53	3.17e-48	0.524478	0.445	0.302
Fetal endothelial cells	Gtf3c2	1.05e-37	3.38e-33	0.436552	0.445	0.323
Fetal endothelial cells	Ccdc82	1.28e-200	4.14e-196	1.28186	0.444	0.204
Fetal endothelial cells	Als2cl	9.6e-264	3.1e-259	1.25594	0.444	0.17
Fetal endothelial cells	Xpo4	1.5e-60	4.84e-56	0.54467	0.444	0.293
Fetal endothelial cells	Trip4	2.41e-55	7.77e-51	0.530266	0.444	0.297
Fetal endothelial cells	Psmd7	1.78e-25	5.73e-21	0.287567	0.444	0.335
Fetal endothelial cells	Adamts10	0	0	1.85991	0.443	0.135
Fetal endothelial cells	Top2a	9.56e-120	3.09e-115	1.31721	0.443	0.256
Fetal endothelial cells	Cdk19	1.29e-32	4.18e-28	0.779973	0.443	0.345
Fetal endothelial cells	Actr1a	2.38e-74	7.68e-70	0.713093	0.443	0.284
Fetal endothelial cells	Rab40c	8.06e-52	2.6e-47	0.452291	0.443	0.299
Fetal endothelial cells	Casc3	2.61e-33	8.43e-29	0.420794	0.443	0.33
Fetal endothelial cells	Fmr1	2.57e-35	8.29e-31	0.394162	0.443	0.327
Fetal endothelial cells	2610020C07Rik	4.06e-36	1.31e-31	0.292715	0.443	0.315
Fetal endothelial cells	Gap43	0	0	4.17718	0.442	0.023
Fetal endothelial cells	Id1	0	0	2.91251	0.442	0.079
Fetal endothelial cells	Rbm10	5.28e-73	1.7e-68	0.677398	0.442	0.28
Fetal endothelial cells	Mapk8ip3	7.2e-25	2.32e-20	0.280248	0.442	0.335
Fetal endothelial cells	Abcb7	1.08e-143	3.5e-139	1.14336	0.441	0.233
Fetal endothelial cells	Upf3b	4.62e-78	1.49e-73	0.790912	0.44	0.278
Fetal endothelial cells	Rsbn1	1.04e-84	3.35e-80	0.718179	0.44	0.27
Fetal endothelial cells	Emsy	4.9e-42	1.58e-37	0.505747	0.44	0.314
Fetal endothelial cells	Pfdn1	1.95e-66	6.31e-62	0.480258	0.44	0.278
Fetal endothelial cells	Trir	3.02e-34	9.75e-30	0.424957	0.44	0.325
Fetal endothelial cells	Shroom3	3.64e-296	1.18e-291	1.26018	0.439	0.16
Fetal endothelial cells	Pls3	3.57e-202	1.15e-197	1.18766	0.439	0.196
Fetal endothelial cells	Mylk	0	0	1.0782	0.439	0.141
Fetal endothelial cells	45357	6.9e-58	2.23e-53	0.613343	0.439	0.298
Fetal endothelial cells	Wdr20	1.51e-35	4.87e-31	0.415669	0.439	0.319
Fetal endothelial cells	Mms22l	5.59e-140	1.8e-135	0.956522	0.438	0.227
Fetal endothelial cells	Prex1	5.72e-142	1.85e-137	0.935975	0.438	0.225
Fetal endothelial cells	Spaca6	1.36e-182	4.4e-178	0.916285	0.438	0.196
Fetal endothelial cells	Ilf3	1.45e-82	4.7e-78	0.748205	0.438	0.27
Fetal endothelial cells	Ube2w	2.87e-75	9.26e-71	0.662185	0.438	0.273
Fetal endothelial cells	B230219D22Rik	6.86e-56	2.21e-51	0.591531	0.438	0.297
Fetal endothelial cells	Nek9	3.21e-35	1.04e-30	0.401233	0.438	0.319
Fetal endothelial cells	Sap130	1.19e-27	3.85e-23	0.342726	0.438	0.332
Fetal endothelial cells	Gabbr1	9.03e-294	2.92e-289	1.46482	0.437	0.159
Fetal endothelial cells	S100pbp	4.57e-78	1.48e-73	0.693747	0.437	0.271
Fetal endothelial cells	BC052040	5.71e-74	1.84e-69	0.61138	0.437	0.27
Fetal endothelial cells	Ywhah	9.64e-38	3.11e-33	0.455558	0.437	0.315
Fetal endothelial cells	Mtpn	4.76e-33	1.54e-28	0.442913	0.437	0.326
Fetal endothelial cells	Ola1	1.59e-33	5.12e-29	0.310515	0.437	0.316
Fetal endothelial cells	Slc2a13	0	0	2.72205	0.436	0.053
Fetal endothelial cells	Acvr1	5.06e-120	1.63e-115	0.822151	0.436	0.237
Fetal endothelial cells	Casp8ap2	4.54e-102	1.47e-97	0.881205	0.435	0.255
Fetal endothelial cells	Fbxo42	5.39e-71	1.74e-66	0.704439	0.435	0.277
Fetal endothelial cells	Sparcl1	0	0	3.52218	0.434	0.037
Fetal endothelial cells	E130307A14Rik	6.94e-104	2.24e-99	0.940426	0.434	0.253
Fetal endothelial cells	Gcc2	1.62e-84	5.22e-80	0.778347	0.434	0.265
Fetal endothelial cells	Pdcd10	6.91e-49	2.23e-44	0.536707	0.433	0.299
Fetal endothelial cells	Tnfaip8	4.22e-17	1.36e-12	0.272962	0.433	0.356
Fetal endothelial cells	Ints7	1.92e-142	6.2e-138	1.08439	0.432	0.225
Fetal endothelial cells	Eed	4.7e-63	1.52e-58	0.679646	0.432	0.287
Fetal endothelial cells	Wdr37	8.07e-41	2.61e-36	0.427499	0.432	0.305
Fetal endothelial cells	Mtmr12	3.14e-226	1.02e-221	1.3876	0.431	0.184
Fetal endothelial cells	Dzip3	4.19e-188	1.35e-183	1.18285	0.431	0.197
Fetal endothelial cells	Txndc5	4.57e-93	1.47e-88	0.801581	0.431	0.255
Fetal endothelial cells	Ptpn1	4.8e-92	1.55e-87	0.718735	0.431	0.252
Fetal endothelial cells	Pitpnb	4.26e-59	1.38e-54	0.598076	0.431	0.284
Fetal endothelial cells	Hnrnpul1	9.61e-42	3.1e-37	0.548311	0.431	0.312
Fetal endothelial cells	Sec14l1	2.01e-53	6.48e-49	0.501801	0.431	0.289
Fetal endothelial cells	Stard8	0	0	1.26062	0.43	0.124
Fetal endothelial cells	Zfp664	1.14e-164	3.69e-160	1.14574	0.43	0.209
Fetal endothelial cells	R3hcc1l	2.08e-44	6.72e-40	0.544472	0.43	0.304
Fetal endothelial cells	Eif3h	8.72e-50	2.81e-45	0.463457	0.43	0.289
Fetal endothelial cells	Smarcad1	2.6e-37	8.4e-33	0.410053	0.43	0.306
Fetal endothelial cells	Traf3	2.04e-46	6.6e-42	0.335226	0.43	0.289
Fetal endothelial cells	Rflnb	0	0	2.57812	0.429	0.084
Fetal endothelial cells	Pkn1	1.84e-158	5.93e-154	1.14349	0.429	0.212
Fetal endothelial cells	Mapk8	8.27e-57	2.67e-52	0.593346	0.429	0.286
Fetal endothelial cells	Zrsr2	6.76e-53	2.18e-48	0.54706	0.429	0.288
Fetal endothelial cells	Sugt1	2.14e-34	6.91e-30	0.377373	0.429	0.31
Fetal endothelial cells	Terf2	9.05e-57	2.92e-52	0.598747	0.428	0.284
Fetal endothelial cells	Entpd1	1.49e-129	4.81e-125	0.252149	0.428	0.211
Fetal endothelial cells	Gli3	3.44e-146	1.11e-141	0.720198	0.427	0.204
Fetal endothelial cells	Prim2	4.02e-50	1.3e-45	0.502964	0.427	0.29
Fetal endothelial cells	Cdip1	1.23e-46	3.98e-42	0.437089	0.427	0.29
Fetal endothelial cells	Gtf2e2	8.85e-26	2.86e-21	0.369798	0.427	0.328
Fetal endothelial cells	Snx13	1.98e-30	6.41e-26	0.35121	0.427	0.317
Fetal endothelial cells	Sil1	4.47e-31	1.44e-26	0.345799	0.427	0.313
Fetal endothelial cells	Tbc1d4	0	0	1.76936	0.426	0.118
Fetal endothelial cells	Tpst2	4.23e-149	1.37e-144	1.03472	0.426	0.213
Fetal endothelial cells	Tmem120b	1.73e-154	5.6e-150	0.920768	0.426	0.204
Fetal endothelial cells	Elmsan1	1.31e-49	4.22e-45	0.426395	0.426	0.286
Fetal endothelial cells	Agpat4	4.91e-38	1.59e-33	0.265916	0.426	0.295
Fetal endothelial cells	Fam122b	1.64e-242	5.28e-238	1.33303	0.425	0.17
Fetal endothelial cells	Cachd1	1.42e-229	4.59e-225	1.21528	0.425	0.173
Fetal endothelial cells	Mgat1	4.87e-127	1.57e-122	1.04853	0.425	0.229
Fetal endothelial cells	Khsrp	1.09e-28	3.53e-24	0.36536	0.425	0.319
Fetal endothelial cells	Hipk1	4.53e-26	1.46e-21	0.329374	0.425	0.325
Fetal endothelial cells	Flna	2.1e-48	6.79e-44	0.297681	0.425	0.283
Fetal endothelial cells	Trpc3	0	0	4.85281	0.424	0.015
Fetal endothelial cells	Elk4	1.51e-106	4.87e-102	0.930279	0.424	0.241
Fetal endothelial cells	Msl1	3.16e-55	1.02e-50	0.631773	0.424	0.287
Fetal endothelial cells	Mad1l1	1.11e-47	3.6e-43	0.432203	0.424	0.289
Fetal endothelial cells	Ralgps2	1.84e-62	5.95e-58	0.407862	0.424	0.272
Fetal endothelial cells	Zdhhc6	6.75e-69	2.18e-64	0.676445	0.423	0.269
Fetal endothelial cells	Cct4	7.62e-49	2.46e-44	0.491193	0.423	0.283
Fetal endothelial cells	Mms19	1.97e-49	6.35e-45	0.485924	0.423	0.285
Fetal endothelial cells	Trmt1l	6.54e-40	2.11e-35	0.456177	0.423	0.3
Fetal endothelial cells	Pou2f1	2.95e-43	9.54e-39	0.547896	0.422	0.299
Fetal endothelial cells	Morc4	1.09e-249	3.53e-245	0.702918	0.421	0.159
Fetal endothelial cells	Shprh	5.63e-65	1.82e-60	0.683555	0.421	0.273
Fetal endothelial cells	Cul5	1.51e-33	4.89e-29	0.368508	0.421	0.303
Fetal endothelial cells	Xylt1	6.12e-97	1.97e-92	0.27633	0.421	0.238
Fetal endothelial cells	Ccnyl1	1.18e-134	3.8e-130	1.0204	0.42	0.219
Fetal endothelial cells	Ilk	1.16e-97	3.73e-93	0.855349	0.42	0.244
Fetal endothelial cells	Rgs12	0	0	1.67737	0.419	0.127
Fetal endothelial cells	Iqsec2	2.82e-301	9.09e-297	1.60746	0.419	0.148
Fetal endothelial cells	Exosc10	2.03e-89	6.57e-85	0.785199	0.419	0.248
Fetal endothelial cells	Brk1	1.14e-78	3.69e-74	0.774175	0.419	0.259
Fetal endothelial cells	Tmem87a	1.36e-48	4.38e-44	0.568636	0.419	0.287
Fetal endothelial cells	Hmg20b	1.15e-43	3.71e-39	0.541784	0.419	0.296
Fetal endothelial cells	Set	1.09e-68	3.52e-64	0.469776	0.419	0.253
Fetal endothelial cells	Ap3s1	1.22e-36	3.94e-32	0.438136	0.419	0.304
Fetal endothelial cells	Fgfr1op2	1.86e-14	6.01e-10	0.27025	0.419	0.344
Fetal endothelial cells	Gm43507	0	0	2.12035	0.418	0.058
Fetal endothelial cells	Ripor1	5.03e-178	1.62e-173	1.19628	0.418	0.194
Fetal endothelial cells	Atp6v0a2	1.1e-83	3.56e-79	0.789801	0.418	0.254
Fetal endothelial cells	Gtdc1	1.46e-45	4.72e-41	0.563574	0.418	0.296
Fetal endothelial cells	Cog4	1.79e-46	5.77e-42	0.531696	0.418	0.287
Fetal endothelial cells	Capns1	1.85e-24	5.96e-20	0.329552	0.418	0.319
Fetal endothelial cells	Nploc4	2.89e-18	9.32e-14	0.290486	0.418	0.335
Fetal endothelial cells	Atp5b	2.68e-19	8.65e-15	0.256628	0.418	0.327
Fetal endothelial cells	Cfap20	7.15e-56	2.31e-51	0.593053	0.417	0.278
Fetal endothelial cells	Myl12b	3.67e-46	1.18e-41	0.589332	0.417	0.292
Fetal endothelial cells	Fkbp15	1.11e-44	3.58e-40	0.514407	0.417	0.288
Fetal endothelial cells	Fam114a1	3.73e-79	1.2e-74	0.492367	0.417	0.245
Fetal endothelial cells	Gfod1	8.05e-122	2.6e-117	0.463639	0.417	0.209
Fetal endothelial cells	Hdgf	1.19e-37	3.83e-33	0.435381	0.417	0.297
Fetal endothelial cells	Fam76b	7.99e-24	2.58e-19	0.348551	0.417	0.319
Fetal endothelial cells	Ipo7	2.35e-27	7.59e-23	0.303247	0.417	0.307
Fetal endothelial cells	Tcirg1	1.9e-101	6.14e-97	0.725987	0.416	0.23
Fetal endothelial cells	Rer1	2.45e-55	7.9e-51	0.635551	0.416	0.279
Fetal endothelial cells	Dhx57	2.17e-53	7.01e-49	0.50154	0.416	0.273
Fetal endothelial cells	BC028528	0	0	3.07918	0.415	0.059
Fetal endothelial cells	Zfp277	3.2e-146	1.03e-141	1.05696	0.415	0.205
Fetal endothelial cells	Zfp934	1.04e-114	3.34e-110	0.859038	0.415	0.223
Fetal endothelial cells	Gtf3c1	7.58e-85	2.45e-80	0.771391	0.415	0.247
Fetal endothelial cells	Dmtf1	3.64e-32	1.18e-27	0.396385	0.415	0.303
Fetal endothelial cells	Efna1	0	0	2.78617	0.414	0.07
Fetal endothelial cells	Ulbp1	0	0	2.70892	0.414	0.097
Fetal endothelial cells	Mphosph9	9.56e-147	3.09e-142	1.1957	0.414	0.208
Fetal endothelial cells	1110059E24Rik	4.57e-108	1.48e-103	0.86812	0.414	0.228
Fetal endothelial cells	Sclt1	2.56e-77	8.25e-73	0.808518	0.414	0.257
Fetal endothelial cells	Phldb1	2.98e-114	9.61e-110	0.741146	0.414	0.219
Fetal endothelial cells	Prr14	7.4e-53	2.39e-48	0.601783	0.414	0.278
Fetal endothelial cells	Map3k7	4.27e-42	1.38e-37	0.526076	0.414	0.292
Fetal endothelial cells	Dip2a	1.3e-184	4.2e-180	0.835369	0.413	0.183
Fetal endothelial cells	Lats1	4.78e-58	1.54e-53	0.620475	0.413	0.271
Fetal endothelial cells	Prrc2a	2.62e-25	8.46e-21	0.361622	0.413	0.316
Fetal endothelial cells	A330076H08Rik	0	0	5.8325	0.412	0.012
Fetal endothelial cells	Syk	0	0	1.84578	0.412	0.089
Fetal endothelial cells	Xndc1	2.24e-139	7.23e-135	1.09274	0.412	0.209
Fetal endothelial cells	Orc4	4.59e-33	1.48e-28	0.405706	0.412	0.298
Fetal endothelial cells	Fbxw2	1.49e-23	4.82e-19	0.340416	0.412	0.317
Fetal endothelial cells	Tcim	0	0	3.30203	0.411	0.047
Fetal endothelial cells	Tnfaip1	1.33e-152	4.31e-148	1.15968	0.411	0.203
Fetal endothelial cells	Med1	1.3e-19	4.18e-15	0.256981	0.411	0.32
Fetal endothelial cells	Gfod2	0	0	1.79645	0.41	0.129
Fetal endothelial cells	Mob2	1.14e-93	3.69e-89	0.906234	0.41	0.241
Fetal endothelial cells	Mrps28	3.08e-56	9.94e-52	0.556484	0.41	0.268
Fetal endothelial cells	Armc8	1.92e-45	6.21e-41	0.553563	0.41	0.284
Fetal endothelial cells	Nfe2l2	6.1e-29	1.97e-24	0.335357	0.41	0.304
Fetal endothelial cells	Mettl24	0	0	3.48567	0.409	0.037
Fetal endothelial cells	Xrcc4	5.64e-80	1.82e-75	0.880556	0.409	0.25
Fetal endothelial cells	Morc3	1.31e-46	4.22e-42	0.578879	0.409	0.283
Fetal endothelial cells	Atp5c1	2.79e-43	9.02e-39	0.444716	0.409	0.278
Fetal endothelial cells	Ahcyl1	3.38e-23	1.09e-18	0.33044	0.409	0.312
Fetal endothelial cells	Maea	3.2e-24	1.03e-19	0.304163	0.409	0.312
Fetal endothelial cells	Cisd2	1.57e-36	5.06e-32	0.49305	0.408	0.294
Fetal endothelial cells	Mcf2l	0	0	3.10517	0.407	0.061
Fetal endothelial cells	Sema3g	0	0	2.73173	0.407	0.063
Fetal endothelial cells	Gm32036	0	0	1.88962	0.407	0.115
Fetal endothelial cells	Dcun1d1	1.76e-46	5.68e-42	0.538223	0.407	0.279
Fetal endothelial cells	Ctnnbip1	2.34e-89	7.55e-85	0.510942	0.407	0.228
Fetal endothelial cells	Slc30a9	2.31e-35	7.47e-31	0.471964	0.407	0.296
Fetal endothelial cells	Capza2	4.48e-33	1.45e-28	0.469446	0.407	0.301
Fetal endothelial cells	Ccbe1	0	0	1.73512	0.406	0.122
Fetal endothelial cells	Hells	2.96e-142	9.57e-138	1.09678	0.406	0.205
Fetal endothelial cells	Agpat3	2.33e-100	7.54e-96	0.771768	0.406	0.225
Fetal endothelial cells	Rprd1a	1.55e-53	5e-49	0.58132	0.406	0.269
Fetal endothelial cells	Zfp236	1.06e-42	3.41e-38	0.520334	0.406	0.284
Fetal endothelial cells	Mia3	1.17e-18	3.77e-14	0.318126	0.406	0.324
Fetal endothelial cells	Ndufs1	1.52e-18	4.91e-14	0.28192	0.406	0.32
Fetal endothelial cells	Gm9801	0	0	5.87808	0.405	0.011
Fetal endothelial cells	Pxdn	0	0	1.89522	0.405	0.113
Fetal endothelial cells	Tcf3	7.61e-154	2.46e-149	1.25507	0.405	0.201
Fetal endothelial cells	Crybg3	5.47e-140	1.77e-135	0.95395	0.405	0.201
Fetal endothelial cells	Usp46	1.75e-124	5.64e-120	0.876284	0.405	0.21
Fetal endothelial cells	Cnn2	7.28e-105	2.35e-100	0.826801	0.405	0.222
Fetal endothelial cells	St3gal3	1.72e-93	5.56e-89	0.725186	0.405	0.227
Fetal endothelial cells	Pde7a	5.01e-64	1.62e-59	0.627251	0.405	0.258
Fetal endothelial cells	Palm	1.22e-102	3.95e-98	0.431098	0.405	0.211
Fetal endothelial cells	Cask	1.27e-86	4.1e-82	0.39198	0.405	0.227
Fetal endothelial cells	Fam102a	0	0	2.13926	0.404	0.115
Fetal endothelial cells	Ldlrad3	1.67e-253	5.41e-249	1.18158	0.404	0.149
Fetal endothelial cells	Orc6	4.08e-107	1.32e-102	0.906853	0.404	0.222
Fetal endothelial cells	Rnf138	1.69e-46	5.47e-42	0.496372	0.404	0.274
Fetal endothelial cells	Axin1	5.62e-41	1.81e-36	0.467103	0.404	0.281
Fetal endothelial cells	Srbd1	3.43e-38	1.11e-33	0.439399	0.404	0.284
Fetal endothelial cells	Slc35a3	2.98e-34	9.61e-30	0.435642	0.404	0.292
Fetal endothelial cells	Gm47167	5.14e-43	1.66e-38	0.370354	0.404	0.271
Fetal endothelial cells	Gjc1	0	0	2.41347	0.403	0.075
Fetal endothelial cells	Diaph3	5.51e-20	1.78e-15	0.622069	0.403	0.333
Fetal endothelial cells	Rab5c	3.92e-42	1.27e-37	0.598394	0.403	0.287
Fetal endothelial cells	Ythdf2	2.09e-45	6.75e-41	0.524212	0.403	0.275
Fetal endothelial cells	Tead2	0	0	2.13097	0.402	0.089
Fetal endothelial cells	Nectin3	1.63e-234	5.26e-230	1.44423	0.402	0.159
Fetal endothelial cells	Kirrel	2.93e-164	9.45e-160	0.828373	0.402	0.179
Fetal endothelial cells	Zfp451	4.26e-51	1.38e-46	0.599775	0.402	0.27
Fetal endothelial cells	Hace1	4.47e-52	1.44e-47	0.547133	0.402	0.267
Fetal endothelial cells	Cand1	3.45e-46	1.11e-41	0.537258	0.402	0.274
Fetal endothelial cells	Ttc17	1.63e-28	5.27e-24	0.417149	0.402	0.301
Fetal endothelial cells	Krcc1	1.88e-26	6.06e-22	0.373745	0.402	0.302
Fetal endothelial cells	Notch4	0	0	3.7012	0.401	0.035
Fetal endothelial cells	Pcdh12	0	0	2.50742	0.401	0.068
Fetal endothelial cells	Dusp3	0	0	2.00779	0.401	0.119
Fetal endothelial cells	Peli2	1.6e-263	5.18e-259	1.49225	0.401	0.146
Fetal endothelial cells	Lbr	2.25e-194	7.25e-190	1.41757	0.401	0.178
Fetal endothelial cells	Utp11	7.5e-60	2.42e-55	0.666236	0.401	0.261
Fetal endothelial cells	Ppp6c	6.4e-26	2.07e-21	0.413835	0.401	0.306
Fetal endothelial cells	Riok1	1.89e-35	6.12e-31	0.403602	0.401	0.283
Fetal endothelial cells	Lpcat3	1.16e-29	3.75e-25	0.327523	0.401	0.296
Fetal endothelial cells	Alkbh1	2.96e-28	9.54e-24	0.257595	0.401	0.29
Fetal endothelial cells	She	0	0	2.68147	0.4	0.063
Fetal endothelial cells	Pik3c2b	0	0	2.6677	0.4	0.072
Fetal endothelial cells	Qser1	2.68e-164	8.64e-160	1.23211	0.4	0.188
Fetal endothelial cells	Syde1	5.64e-139	1.82e-134	0.888393	0.4	0.193
Fetal endothelial cells	Mfap3	6.36e-63	2.05e-58	0.69235	0.4	0.257
Fetal endothelial cells	Zfp398	5.79e-91	1.87e-86	0.604341	0.4	0.222
Fetal endothelial cells	Ccdc12	2.59e-46	8.37e-42	0.560396	0.4	0.274
Fetal endothelial cells	Smarce1	1.19e-43	3.83e-39	0.496862	0.4	0.274
Fetal endothelial cells	Api5	4.61e-34	1.49e-29	0.456802	0.4	0.29
Fetal endothelial cells	Dop1a	9.99e-24	3.23e-19	0.253709	0.4	0.299
Fetal endothelial cells	Bnip2	5.18e-76	1.67e-71	0.834908	0.399	0.247
Fetal endothelial cells	Terf1	1.27e-60	4.1e-56	0.76973	0.399	0.262
Fetal endothelial cells	Actr10	1.17e-43	3.78e-39	0.557409	0.399	0.277
Fetal endothelial cells	Zfp948	7.5e-45	2.42e-40	0.459389	0.399	0.269
Fetal endothelial cells	Apaf1	3.34e-42	1.08e-37	0.346711	0.399	0.272
Fetal endothelial cells	Blmh	4.84e-168	1.56e-163	1.23969	0.398	0.185
Fetal endothelial cells	Smtn	7.73e-214	2.49e-209	1.21066	0.398	0.161
Fetal endothelial cells	Zc3h18	1.45e-42	4.7e-38	0.509323	0.398	0.276
Fetal endothelial cells	Rpl28	2.29e-21	7.4e-17	0.276495	0.398	0.307
Fetal endothelial cells	Mvb12b	1.22e-219	3.95e-215	1.2496	0.397	0.159
Fetal endothelial cells	Fkbp9	2.4e-65	7.75e-61	0.659804	0.397	0.251
Fetal endothelial cells	Psmd12	1.44e-62	4.66e-58	0.62898	0.397	0.25
Fetal endothelial cells	Unk	4.13e-47	1.33e-42	0.571782	0.397	0.27
Fetal endothelial cells	Tspan15	0	0	2.49084	0.396	0.078
Fetal endothelial cells	Rhob	3.49e-36	1.13e-31	0.376969	0.396	0.278
Fetal endothelial cells	Itga3	8.4e-102	2.71e-97	0.567633	0.395	0.21
Fetal endothelial cells	Zfp740	7.38e-41	2.38e-36	0.537709	0.395	0.277
Fetal endothelial cells	Szrd1	3.04e-29	9.81e-25	0.326647	0.395	0.287
Fetal endothelial cells	Srr	9.01e-36	2.91e-31	0.319422	0.395	0.276
Fetal endothelial cells	Aco2	2.89e-16	9.33e-12	0.274636	0.395	0.317
Fetal endothelial cells	Lrrk2	0	0	2.46593	0.394	0.065
Fetal endothelial cells	Snx25	3.76e-110	1.21e-105	0.928747	0.394	0.211
Fetal endothelial cells	Zcrb1	5.99e-44	1.93e-39	0.535209	0.394	0.27
Fetal endothelial cells	Usp40	3.36e-25	1.08e-20	0.303339	0.394	0.293
Fetal endothelial cells	Invs	1.83e-124	5.9e-120	1.04722	0.393	0.204
Fetal endothelial cells	Ctnnbl1	2.72e-89	8.79e-85	0.853078	0.393	0.229
Fetal endothelial cells	Rpl11	2.99e-25	9.64e-21	0.267328	0.393	0.291
Fetal endothelial cells	Lurap1l	0	0	3.79676	0.392	0.036
Fetal endothelial cells	Pear1	0	0	2.2857	0.392	0.078
Fetal endothelial cells	Ssh1	2.72e-140	8.79e-136	1.14503	0.392	0.195
Fetal endothelial cells	Lnx2	6.1e-154	1.97e-149	0.978968	0.392	0.183
Fetal endothelial cells	Spg7	1.02e-75	3.28e-71	0.822714	0.392	0.24
Fetal endothelial cells	Siah1a	1.19e-78	3.83e-74	0.784309	0.392	0.236
Fetal endothelial cells	Bach1	6.87e-40	2.22e-35	0.396353	0.392	0.273
Fetal endothelial cells	Retreg3	4.26e-96	1.37e-91	0.939514	0.391	0.223
Fetal endothelial cells	Amfr	2.29e-41	7.38e-37	0.545983	0.391	0.275
Fetal endothelial cells	Cdc123	2.78e-42	8.98e-38	0.504243	0.391	0.269
Fetal endothelial cells	Chm	7.6e-26	2.46e-21	0.346721	0.391	0.291
Fetal endothelial cells	Palld	4.64e-28	1.5e-23	1.01075	0.39	0.308
Fetal endothelial cells	Jpt1	1.19e-74	3.83e-70	0.851296	0.39	0.239
Fetal endothelial cells	Hprt	1.24e-71	4.01e-67	0.730153	0.39	0.239
Fetal endothelial cells	Ip6k2	8.72e-64	2.82e-59	0.677538	0.39	0.245
Fetal endothelial cells	Ccdc186	1.16e-19	3.74e-15	0.291625	0.39	0.302
Fetal endothelial cells	St8sia4	0	0	2.19308	0.389	0.091
Fetal endothelial cells	Smap2	3.19e-133	1.03e-128	1.10087	0.389	0.196
Fetal endothelial cells	Krtcap2	7.72e-150	2.49e-145	0.978376	0.389	0.182
[truncated: 53,248 more rows]

## Sheet: B) E11.5 DEGs
Dataset S8B: Pseudobulk analysis comparing GF to CONV-R and GF to CONV-D groups in E11.5 placentas
Comparison	Cell type	Gene	Mean base expression	Log2(fold-difference)	Log2(fold-difference) standard error	p-value	Adjusted p-value
GF_vs_CONV-R	Erythroid cells	Rpl32	51.6866	3.7539	0.875857	1.81942e-05	0.0129057
GF_vs_CONV-R	Erythroid cells	Rps17	30.4878	4.7213	1.06909	1.00458e-05	0.0129057
GF_vs_CONV-R	Erythroid cells	Rplp1	96.6375	3.11834	0.727452	1.81379e-05	0.0129057
GF_vs_CONV-R	Erythroid cells	Rack1	49.1154	2.95612	0.687218	1.69589e-05	0.0129057
GF_vs_CONV-R	Erythroid cells	Rpl8	39.5663	3.05365	0.703498	1.42054e-05	0.0129057
GF_vs_CONV-R	Erythroid cells	Rps18	34.0452	3.21325	0.70513	5.19003e-06	0.0129057
GF_vs_CONV-R	Erythroid cells	Rpl41	70.7947	3.47776	0.836663	3.22877e-05	0.0196309
GF_vs_CONV-R	Erythroid cells	Gphn	272.793	2.61145	0.645395	5.20361e-05	0.0276832
GF_vs_CONV-R	Erythroid cells	Rpl7a	25.0185	3.03091	0.766956	7.75436e-05	0.0366695
GF_vs_CONV-R	Erythroid cells	Rpl17	39.4602	3.1244	0.797447	8.9287e-05	0.0380005
GF_vs_CONV-R	Erythroid cells	Rps5	35.8283	3.57836	0.932604	0.000124567	0.0481962
GF_vs_CONV-R	Erythroid cells	Rpl37a	37.3475	3.59905	0.956137	0.000167113	0.0486409
GF_vs_CONV-R	Erythroid cells	Rplp0	82.336	2.67814	0.704219	0.000142956	0.0486409
GF_vs_CONV-R	Erythroid cells	Rpl28	41.1904	3.01255	0.801685	0.000171432	0.0486409
GF_vs_CONV-R	Erythroid cells	Rps13	26.9187	3.9013	1.03096	0.000154242	0.0486409
GF_vs_CONV-R	Fetal endothelial cells	Rpl35a	93.9959	4.01655	0.438349	5.05185e-20	6.5088e-16
GF_vs_CONV-R	Fetal endothelial cells	Snrpe	99.6915	2.00706	0.237557	2.94396e-17	1.8965e-13
GF_vs_CONV-R	Fetal endothelial cells	Rpl13	276.985	2.54581	0.304358	6.03504e-17	2.59185e-13
GF_vs_CONV-R	Fetal endothelial cells	Rplp1	215.412	3.73841	0.471012	2.07156e-15	6.67249e-12
GF_vs_CONV-R	Fetal endothelial cells	Rpl32	121.841	4.17129	0.531278	4.11361e-15	1.05999e-11
GF_vs_CONV-R	Fetal endothelial cells	Rpl30	109.5	3.25176	0.416557	5.88945e-15	1.26466e-11
GF_vs_CONV-R	Fetal endothelial cells	Rps8	275.336	2.77459	0.357924	9.05213e-15	1.66611e-11
GF_vs_CONV-R	Fetal endothelial cells	Rpl11	205.113	2.89442	0.374355	1.06071e-14	1.70827e-11
GF_vs_CONV-R	Fetal endothelial cells	Rpl41	240.458	3.49867	0.458677	2.38905e-14	3.23599e-11
GF_vs_CONV-R	Fetal endothelial cells	Rpl19	167.367	3.07643	0.403663	2.51163e-14	3.23599e-11
GF_vs_CONV-R	Fetal endothelial cells	Rpl17	117.405	2.69965	0.361265	7.85169e-14	9.19647e-11
GF_vs_CONV-R	Fetal endothelial cells	Rps18	141.986	3.38482	0.459679	1.79242e-13	1.77643e-10
GF_vs_CONV-R	Fetal endothelial cells	Rpl36	81.1719	3.69093	0.501024	1.74801e-13	1.77643e-10
GF_vs_CONV-R	Fetal endothelial cells	Rps28	101.237	4.22145	0.580234	3.45334e-13	3.17806e-10
GF_vs_CONV-R	Fetal endothelial cells	Rpl9	198.619	2.6377	0.37017	1.036e-12	8.89854e-10
GF_vs_CONV-R	Fetal endothelial cells	Rpl6	185.175	2.5879	0.369646	2.54101e-12	2.04615e-09
GF_vs_CONV-R	Fetal endothelial cells	Rpl37a	197.112	3.06669	0.444505	5.2324e-12	3.96554e-09
GF_vs_CONV-R	Fetal endothelial cells	Rpl12	123.365	2.902	0.427011	1.07499e-11	7.40842e-09
GF_vs_CONV-R	Fetal endothelial cells	Naca	133.559	2.3376	0.344081	1.09252e-11	7.40842e-09
GF_vs_CONV-R	Fetal endothelial cells	Rps12	79.2664	5.20651	0.768833	1.27037e-11	8.18373e-09
GF_vs_CONV-R	Fetal endothelial cells	Rplp0	183.178	2.56431	0.379148	1.34819e-11	8.27145e-09
GF_vs_CONV-R	Fetal endothelial cells	Eef1a1	473.962	2.58249	0.386084	2.24808e-11	1.31656e-08
GF_vs_CONV-R	Fetal endothelial cells	Rpl38	126.213	4.02051	0.601827	2.38122e-11	1.3339e-08
GF_vs_CONV-R	Fetal endothelial cells	Btf3	110.175	2.16848	0.326239	2.99349e-11	1.60701e-08
GF_vs_CONV-R	Fetal endothelial cells	Hspd1	67.0829	3.07323	0.468037	5.16143e-11	2.65999e-08
GF_vs_CONV-R	Fetal endothelial cells	Tpt1	426.109	2.42841	0.376083	1.06714e-10	5.28811e-08
GF_vs_CONV-R	Fetal endothelial cells	Rpl7	120.819	3.43999	0.533819	1.16274e-10	5.54841e-08
GF_vs_CONV-R	Fetal endothelial cells	Npm1	174.847	2.56233	0.402589	1.95776e-10	9.00851e-08
GF_vs_CONV-R	Fetal endothelial cells	Atox1	53.7289	3.18731	0.503691	2.48518e-10	1.1041e-07
GF_vs_CONV-R	Fetal endothelial cells	Cox7a2	45.2943	3.87579	0.614039	2.75532e-10	1.18332e-07
GF_vs_CONV-R	Fetal endothelial cells	Rps3	107.241	2.46108	0.396655	5.48451e-10	2.2082e-07
GF_vs_CONV-R	Fetal endothelial cells	Rack1	164.503	1.86578	0.300525	5.35237e-10	2.2082e-07
GF_vs_CONV-R	Fetal endothelial cells	Aprt	56.7764	4.17987	0.677143	6.70904e-10	2.61937e-07
GF_vs_CONV-R	Fetal endothelial cells	Rps7	134.341	3.09077	0.502506	7.71389e-10	2.92311e-07
GF_vs_CONV-R	Fetal endothelial cells	Ndufa4	86.2895	2.23319	0.365787	1.02688e-09	3.78008e-07
GF_vs_CONV-R	Fetal endothelial cells	Hsp90aa1	168.283	2.10711	0.345451	1.06339e-09	3.80576e-07
GF_vs_CONV-R	Fetal endothelial cells	Pfn1	155.963	2.57296	0.423051	1.18759e-09	4.1354e-07
GF_vs_CONV-R	Fetal endothelial cells	Rps2	331.246	1.96092	0.322652	1.22054e-09	4.13826e-07
GF_vs_CONV-R	Fetal endothelial cells	Fau	177.567	2.68589	0.443051	1.34229e-09	4.43439e-07
GF_vs_CONV-R	Fetal endothelial cells	Rpsa	229.447	1.65767	0.275689	1.82332e-09	5.8729e-07
GF_vs_CONV-R	Fetal endothelial cells	Rps15	103.806	2.4922	0.415922	2.073e-09	6.35917e-07
GF_vs_CONV-R	Fetal endothelial cells	Rpl15	181.347	2.58107	0.430536	2.0348e-09	6.35917e-07
GF_vs_CONV-R	Fetal endothelial cells	Higd1a	32.6764	3.70806	0.620178	2.2448e-09	6.72606e-07
GF_vs_CONV-R	Fetal endothelial cells	Psma2	60.8048	2.61332	0.439724	2.79715e-09	8.19057e-07
GF_vs_CONV-R	Fetal endothelial cells	Rpl18a	135.239	2.81051	0.473201	2.86147e-09	8.19271e-07
GF_vs_CONV-R	Fetal endothelial cells	Gng5	61.2496	3.31063	0.563615	4.25611e-09	1.19208e-06
GF_vs_CONV-R	Fetal endothelial cells	Rps9	107.467	2.79456	0.476119	4.37225e-09	1.19855e-06
GF_vs_CONV-R	Fetal endothelial cells	Set	169.933	1.47423	0.251692	4.7054e-09	1.25982e-06
GF_vs_CONV-R	Fetal endothelial cells	Rpl3	180.432	1.73323	0.296063	4.7913e-09	1.25982e-06
GF_vs_CONV-R	Fetal endothelial cells	Pcbp1	77.7919	2.32037	0.397424	5.26668e-09	1.35712e-06
GF_vs_CONV-R	Fetal endothelial cells	Rps14	150.459	3.08894	0.531854	6.32723e-09	1.59843e-06
GF_vs_CONV-R	Fetal endothelial cells	Sem1	123.91	1.77834	0.308203	7.9253e-09	1.96365e-06
GF_vs_CONV-R	Fetal endothelial cells	Rpl27a	185.162	3.0135	0.523621	8.65785e-09	2.10468e-06
GF_vs_CONV-R	Fetal endothelial cells	Rps17	78.2524	3.48928	0.606913	8.96513e-09	2.13901e-06
GF_vs_CONV-R	Fetal endothelial cells	Oaz1	142.601	1.50995	0.262799	9.15672e-09	2.145e-06
GF_vs_CONV-R	Fetal endothelial cells	Rps5	67.5355	4.04011	0.704209	9.63186e-09	2.21602e-06
GF_vs_CONV-R	Fetal endothelial cells	Rps27a	173.914	2.60344	0.454293	9.99922e-09	2.26017e-06
GF_vs_CONV-R	Fetal endothelial cells	Sub1	82.4408	2.95478	0.516136	1.03559e-08	2.30044e-06
GF_vs_CONV-R	Fetal endothelial cells	Atp5f1	79.8678	2.06348	0.360963	1.08679e-08	2.37325e-06
GF_vs_CONV-R	Fetal endothelial cells	Rpl14	114.671	2.8469	0.501495	1.37223e-08	2.94664e-06
GF_vs_CONV-R	Fetal endothelial cells	Txn1	51.2904	4.51708	0.797453	1.47551e-08	3.11647e-06
GF_vs_CONV-R	Fetal endothelial cells	Tmsb10	188.5	3.86717	0.683937	1.56506e-08	3.2523e-06
GF_vs_CONV-R	Fetal endothelial cells	Tbca	130.626	1.76955	0.313214	1.60787e-08	3.28821e-06
GF_vs_CONV-R	Fetal endothelial cells	Rpl26	101.128	3.37915	0.601517	1.93497e-08	3.89534e-06
GF_vs_CONV-R	Fetal endothelial cells	Rpl24	119.465	2.40714	0.430647	2.27603e-08	4.51145e-06
GF_vs_CONV-R	Fetal endothelial cells	H2afz	240.096	1.53062	0.274778	2.54156e-08	4.8994e-06
GF_vs_CONV-R	Fetal endothelial cells	Psmb6	24.4208	4.59494	0.824948	2.54781e-08	4.8994e-06
GF_vs_CONV-R	Fetal endothelial cells	Rpl36a	86.4789	3.12293	0.560988	2.59396e-08	4.91478e-06
GF_vs_CONV-R	Fetal endothelial cells	Slc25a3	200.259	1.0223	0.184446	2.9815e-08	5.56719e-06
GF_vs_CONV-R	Fetal endothelial cells	Ppia	343.788	1.98846	0.360695	3.53073e-08	6.4318e-06
GF_vs_CONV-R	Fetal endothelial cells	Rpl10a	122.193	1.99887	0.362628	3.54438e-08	6.4318e-06
GF_vs_CONV-R	Fetal endothelial cells	Eif3m	82.3546	2.75174	0.499799	3.67736e-08	6.58043e-06
GF_vs_CONV-R	Fetal endothelial cells	Jund	36.504	2.50291	0.45506	3.79402e-08	6.61673e-06
GF_vs_CONV-R	Fetal endothelial cells	Rpl8	152.671	2.25808	0.410569	3.80036e-08	6.61673e-06
GF_vs_CONV-R	Fetal endothelial cells	Rplp2	133.813	2.92434	0.531939	3.85214e-08	6.61746e-06
GF_vs_CONV-R	Fetal endothelial cells	Ppp1r14b	31.068	3.86596	0.704269	4.03476e-08	6.83998e-06
GF_vs_CONV-R	Fetal endothelial cells	Atp5a1	150.477	1.54254	0.281957	4.47908e-08	7.49461e-06
GF_vs_CONV-R	Fetal endothelial cells	Rps19	125.327	3.03386	0.556071	4.873e-08	8.04919e-06
GF_vs_CONV-R	Fetal endothelial cells	Rpl5	171.228	2.50016	0.462002	6.24746e-08	1.01889e-05
GF_vs_CONV-R	Fetal endothelial cells	Eef2	185.024	1.21446	0.225067	6.81447e-08	1.09747e-05
GF_vs_CONV-R	Fetal endothelial cells	Rpl23	270.131	2.35872	0.439818	8.188e-08	1.3024e-05
GF_vs_CONV-R	Fetal endothelial cells	Tmem147	23.1808	3.50243	0.653359	8.2921e-08	1.30287e-05
GF_vs_CONV-R	Fetal endothelial cells	Rps20	173.147	2.76403	0.517426	9.19896e-08	1.42794e-05
GF_vs_CONV-R	Fetal endothelial cells	Mt1	77.3852	3.68651	0.690752	9.45245e-08	1.44983e-05
GF_vs_CONV-R	Fetal endothelial cells	Morf4l2	173.623	1.32642	0.249371	1.04298e-07	1.58091e-05
GF_vs_CONV-R	Fetal endothelial cells	Lamtor2	33.2055	2.27722	0.432481	1.39818e-07	2.09467e-05
GF_vs_CONV-R	Fetal endothelial cells	Eef1g	185.53	1.40857	0.268119	1.49212e-07	2.2097e-05
GF_vs_CONV-R	Fetal endothelial cells	Ostc	80.6593	2.55235	0.486227	1.52685e-07	2.21034e-05
GF_vs_CONV-R	Fetal endothelial cells	Cct6a	86.7857	1.70317	0.324414	1.52116e-07	2.21034e-05
GF_vs_CONV-R	Fetal endothelial cells	Eif3i	56.3482	2.37975	0.458233	2.0659e-07	2.92496e-05
GF_vs_CONV-R	Fetal endothelial cells	Peg10	95.8552	2.68319	0.516525	2.05068e-07	2.92496e-05
GF_vs_CONV-R	Fetal endothelial cells	Rpl22	80.1276	3.36606	0.650708	2.30463e-07	3.22749e-05
GF_vs_CONV-R	Fetal endothelial cells	Rpl10	106.75	2.45933	0.479474	2.90945e-07	4.03069e-05
GF_vs_CONV-R	Fetal endothelial cells	Nedd8	98.8983	1.55634	0.303731	2.98985e-07	4.098e-05
GF_vs_CONV-R	Fetal endothelial cells	Psma7	60.9735	2.52566	0.493987	3.17429e-07	4.30501e-05
GF_vs_CONV-R	Fetal endothelial cells	Alyref	13.2026	6.86587	1.3503	3.68224e-07	4.94187e-05
GF_vs_CONV-R	Fetal endothelial cells	Pomp	89.2156	1.79122	0.354549	4.36968e-07	5.80401e-05
GF_vs_CONV-R	Fetal endothelial cells	Atp5l	51.231	3.03641	0.605068	5.21318e-07	6.85373e-05
GF_vs_CONV-R	Fetal endothelial cells	Rpl35	38.1515	3.7001	0.739688	5.66647e-07	7.37442e-05
GF_vs_CONV-R	Fetal endothelial cells	Ndufb4	21.6463	4.20828	0.84898	7.16397e-07	9.23005e-05
GF_vs_CONV-R	Fetal endothelial cells	Atp5k	35.948	3.81509	0.773243	8.06139e-07	0.000102835
GF_vs_CONV-R	Fetal endothelial cells	Rpl37	139.062	3.60167	0.735091	9.60216e-07	0.000121288
GF_vs_CONV-R	Fetal endothelial cells	Rpl36al	45.5752	3.54497	0.72528	1.02008e-06	0.0001276
GF_vs_CONV-R	Fetal endothelial cells	Lsm3	21.9907	3.04748	0.624786	1.07366e-06	0.00013301
GF_vs_CONV-R	Fetal endothelial cells	Mrfap1	31.583	4.30709	0.888339	1.24416e-06	0.000152665
GF_vs_CONV-R	Fetal endothelial cells	Ncl	253.924	1.21148	0.250745	1.35493e-06	0.000164688
GF_vs_CONV-R	Fetal endothelial cells	Tma7	44.7153	2.50893	0.519674	1.37992e-06	0.000166157
GF_vs_CONV-R	Fetal endothelial cells	Rps21	110.202	3.87801	0.807117	1.54924e-06	0.000184819
GF_vs_CONV-R	Fetal endothelial cells	Hnrnpab	99.0871	1.63531	0.340721	1.59014e-06	0.000187957
GF_vs_CONV-R	Fetal endothelial cells	H3f3a	330.25	0.810983	0.169791	1.78495e-06	0.000209066
GF_vs_CONV-R	Fetal endothelial cells	Nme2	109.767	2.67472	0.560454	1.8203e-06	0.000211287
GF_vs_CONV-R	Fetal endothelial cells	Ubfd1	44.8585	2.46505	0.517062	1.86608e-06	0.000214666
GF_vs_CONV-R	Fetal endothelial cells	Cox4i1	124.564	2.39019	0.501996	1.92286e-06	0.00021924
GF_vs_CONV-R	Fetal endothelial cells	Rpl22l1	39.5553	4.62418	0.973546	2.03586e-06	0.000228087
GF_vs_CONV-R	Fetal endothelial cells	Txndc17	19.2825	4.60654	0.969647	2.02669e-06	0.000228087
GF_vs_CONV-R	Fetal endothelial cells	Cox6b1	47.3779	3.44366	0.726809	2.15786e-06	0.000237941
GF_vs_CONV-R	Fetal endothelial cells	Eef1d	46.4038	3.04098	0.641858	2.16075e-06	0.000237941
GF_vs_CONV-R	Fetal endothelial cells	Cox7b	48.2141	3.03696	0.641278	2.18196e-06	0.00023824
GF_vs_CONV-R	Fetal endothelial cells	Atp5g1	22.9578	3.07703	0.650737	2.26153e-06	0.000244853
GF_vs_CONV-R	Fetal endothelial cells	Abracl	21.1472	3.2179	0.682939	2.45487e-06	0.000263572
GF_vs_CONV-R	Fetal endothelial cells	Rpl21	93.3407	2.63833	0.560481	2.51061e-06	0.000267328
GF_vs_CONV-R	Fetal endothelial cells	Bex3	38.2084	3.19184	0.679401	2.62702e-06	0.00027743
GF_vs_CONV-R	Fetal endothelial cells	Rps27	142.907	2.23236	0.47583	2.71204e-06	0.00028408
GF_vs_CONV-R	Fetal endothelial cells	Cct8	122.686	1.92052	0.410455	2.88283e-06	0.000299535
GF_vs_CONV-R	Fetal endothelial cells	Rpl28	205.445	1.95261	0.420632	3.449e-06	0.000355495
GF_vs_CONV-R	Fetal endothelial cells	Ranbp1	102.473	1.5704	0.340047	3.87118e-06	0.000395844
GF_vs_CONV-R	Fetal endothelial cells	Lsm6	19.9872	3.13212	0.680303	4.14444e-06	0.000420449
GF_vs_CONV-R	Fetal endothelial cells	Rps3a1	232.746	1.96663	0.427318	4.17929e-06	0.000420672
GF_vs_CONV-R	Fetal endothelial cells	Rpl18	119.755	2.17268	0.473576	4.47886e-06	0.000447331
GF_vs_CONV-R	Fetal endothelial cells	Atp5j2	69.8801	2.17784	0.474971	4.53531e-06	0.000449485
GF_vs_CONV-R	Fetal endothelial cells	Snrpf	48.9164	2.74591	0.600442	4.8046e-06	0.000472538
GF_vs_CONV-R	Fetal endothelial cells	B2m	100.755	1.85604	0.407187	5.15912e-06	0.000503561
GF_vs_CONV-R	Fetal endothelial cells	Rpl7a	65.9426	3.15597	0.693111	5.28017e-06	0.000511502
GF_vs_CONV-R	Fetal endothelial cells	H3f3b	284.135	1.32953	0.292437	5.45768e-06	0.000524752
GF_vs_CONV-R	Fetal endothelial cells	Snrpg	32.7309	2.66668	0.586949	5.53821e-06	0.000528551
GF_vs_CONV-R	Fetal endothelial cells	Atp5o	22.0855	3.6583	0.806555	5.74091e-06	0.000543867
GF_vs_CONV-R	Fetal endothelial cells	Tomm20	50.2136	2.65925	0.588576	6.2392e-06	0.000586758
GF_vs_CONV-R	Fetal endothelial cells	Cd9	152.776	1.52274	0.340096	7.5566e-06	0.000705501
GF_vs_CONV-R	Fetal endothelial cells	Rps24	257.373	2.77701	0.621648	7.92565e-06	0.000734633
GF_vs_CONV-R	Fetal endothelial cells	Erh	98.4464	1.97702	0.444435	8.65176e-06	0.00079621
GF_vs_CONV-R	Fetal endothelial cells	Cct5	73.2878	1.61811	0.364864	9.21371e-06	0.00084191
GF_vs_CONV-R	Fetal endothelial cells	Rsl24d1	17.7116	3.11119	0.70479	1.01315e-05	0.000906491
GF_vs_CONV-R	Fetal endothelial cells	Rpl29	57.6732	2.7064	0.612904	1.00687e-05	0.000906491
GF_vs_CONV-R	Fetal endothelial cells	Psma6	56.5762	2.19517	0.497084	1.00503e-05	0.000906491
GF_vs_CONV-R	Fetal endothelial cells	Dut	98.9205	1.63517	0.370851	1.03736e-05	0.000919551
GF_vs_CONV-R	Fetal endothelial cells	Mdh2	45.9618	2.13931	0.485295	1.04202e-05	0.000919551
GF_vs_CONV-R	Fetal endothelial cells	Ndufb3	42.2338	2.5395	0.576996	1.07631e-05	0.000943346
GF_vs_CONV-R	Fetal endothelial cells	Eef1b2	130.114	1.77761	0.40449	1.10931e-05	0.000965701
GF_vs_CONV-R	Fetal endothelial cells	Ctsz	47.3204	2.30189	0.530415	1.42617e-05	0.00123321
GF_vs_CONV-R	Fetal endothelial cells	Ran	127.985	1.845	0.425732	1.46623e-05	0.0012585
GF_vs_CONV-R	Fetal endothelial cells	Strap	44.0687	1.78807	0.412722	1.47496e-05	0.0012585
GF_vs_CONV-R	Fetal endothelial cells	Hspa8	372.248	1.62924	0.37793	1.62541e-05	0.00137775
GF_vs_CONV-R	Fetal endothelial cells	Arf5	156.411	1.14185	0.265229	1.66866e-05	0.00140516
GF_vs_CONV-R	Fetal endothelial cells	Odc1	74.612	1.52022	0.353696	1.72268e-05	0.00144124
GF_vs_CONV-R	Fetal endothelial cells	Cfl1	143.687	1.75135	0.408035	1.76949e-05	0.00147085
GF_vs_CONV-R	Fetal endothelial cells	Sec61b	37.8612	3.63458	0.848671	1.84665e-05	0.00152514
GF_vs_CONV-R	Fetal endothelial cells	Chchd2	82.7018	2.35526	0.550453	1.8793e-05	0.00154223
GF_vs_CONV-R	Fetal endothelial cells	Ndufb9	21.8459	4.46503	1.04613	1.97113e-05	0.00160734
GF_vs_CONV-R	Fetal endothelial cells	Zmat2	49.3362	1.46085	0.343157	2.07089e-05	0.00167808
GF_vs_CONV-R	Fetal endothelial cells	Ppib	222.596	1.28244	0.301397	2.09058e-05	0.00168344
GF_vs_CONV-R	Fetal endothelial cells	Sin3b	51.7863	2.61282	0.614618	2.12697e-05	0.00170005
GF_vs_CONV-R	Fetal endothelial cells	Sec61g	45.7669	3.6533	0.859598	2.1376e-05	0.00170005
GF_vs_CONV-R	Fetal endothelial cells	Atp6v1g1	22.5484	3.45217	0.813495	2.19938e-05	0.00172786
GF_vs_CONV-R	Fetal endothelial cells	Mrpl35	15.3295	3.74811	0.882994	2.18819e-05	0.00172786
GF_vs_CONV-R	Fetal endothelial cells	Eif1a	58.3608	1.87004	0.441257	2.25541e-05	0.00176113
GF_vs_CONV-R	Fetal endothelial cells	Tmsb4x	188.492	3.13579	0.741489	2.34682e-05	0.00182147
GF_vs_CONV-R	Fetal endothelial cells	Srm	15.0978	2.85544	0.67579	2.38585e-05	0.00183103
GF_vs_CONV-R	Fetal endothelial cells	Gm19951	40.3794	2.8853	0.682883	2.38755e-05	0.00183103
GF_vs_CONV-R	Fetal endothelial cells	Rps6	75.3034	2.3462	0.557049	2.53298e-05	0.00193106
GF_vs_CONV-R	Fetal endothelial cells	Atpif1	137.339	1.39433	0.331701	2.62737e-05	0.00199123
GF_vs_CONV-R	Fetal endothelial cells	Rbbp7	136.217	1.17965	0.280823	2.66094e-05	0.00200488
GF_vs_CONV-R	Fetal endothelial cells	Ndufb6	7.18416	6.36251	1.51945	2.82207e-05	0.00210171
GF_vs_CONV-R	Fetal endothelial cells	Gabarap	52.6127	1.56214	0.373033	2.81837e-05	0.00210171
GF_vs_CONV-R	Fetal endothelial cells	Eif2s2	195.06	1.22563	0.293044	2.88439e-05	0.00213577
GF_vs_CONV-R	Fetal endothelial cells	Rpl4	85.7567	1.96281	0.469567	2.91463e-05	0.00214584
GF_vs_CONV-R	Fetal endothelial cells	Atp5e	23.9665	3.70328	0.88828	3.05882e-05	0.0022392
GF_vs_CONV-R	Fetal endothelial cells	Cox7a2l	49.765	2.32942	0.559849	3.17132e-05	0.00230843
GF_vs_CONV-R	Fetal endothelial cells	Pdcl3	46.7224	2.20098	0.529647	3.24476e-05	0.00234863
GF_vs_CONV-R	Fetal endothelial cells	Hint2	16.7517	2.50774	0.603894	3.28706e-05	0.00236595
GF_vs_CONV-R	Fetal endothelial cells	Serf2	148.983	1.99001	0.48169	3.60717e-05	0.00258193
GF_vs_CONV-R	Fetal endothelial cells	Fdx1	9.92218	6.47062	1.57519	3.99409e-05	0.00284309
GF_vs_CONV-R	Fetal endothelial cells	Ddb1	166.929	1.22056	0.297706	4.13378e-05	0.00292636
GF_vs_CONV-R	Fetal endothelial cells	Hsp90ab1	499.476	1.30622	0.318907	4.20459e-05	0.00296021
GF_vs_CONV-R	Fetal endothelial cells	Ubxn1	46.8272	1.535	0.376365	4.5333e-05	0.0031743
GF_vs_CONV-R	Fetal endothelial cells	Rnf7	37.627	2.35467	0.578849	4.74502e-05	0.00330459
GF_vs_CONV-R	Fetal endothelial cells	Tomm5	9.55713	3.48848	0.858734	4.85812e-05	0.00336516
GF_vs_CONV-R	Fetal endothelial cells	Cox5b	22.9218	3.60642	0.893265	5.40585e-05	0.00372454
GF_vs_CONV-R	Fetal endothelial cells	Dctn3	19.8999	4.02279	0.997412	5.5015e-05	0.00375832
GF_vs_CONV-R	Fetal endothelial cells	Prelid1	39.4651	3.20976	0.795928	5.51322e-05	0.00375832
GF_vs_CONV-R	Fetal endothelial cells	Pgrmc1	41.5607	1.94772	0.483342	5.58466e-05	0.00378699
GF_vs_CONV-R	Fetal endothelial cells	Eif5a	105.324	2.00126	0.498206	5.89588e-05	0.0039771
GF_vs_CONV-R	Fetal endothelial cells	Prl7b1	17.6176	6.17143	1.53761	5.97851e-05	0.00401183
GF_vs_CONV-R	Fetal endothelial cells	Hint1	84.4776	1.7422	0.435746	6.38266e-05	0.00426084
GF_vs_CONV-R	Fetal endothelial cells	Dynll1	115.96	2.11393	0.530376	6.72763e-05	0.00446798
GF_vs_CONV-R	Fetal endothelial cells	1110008P14Rik	6.22378	6.24306	1.57113	7.07886e-05	0.00467713
GF_vs_CONV-R	Fetal endothelial cells	Rbm8a	64.2937	1.898	0.479729	7.6086e-05	0.0049512
GF_vs_CONV-R	Fetal endothelial cells	Rps13	108.374	3.15638	0.797432	7.55223e-05	0.0049512
GF_vs_CONV-R	Fetal endothelial cells	Rpl39	122.956	3.86656	0.977293	7.60896e-05	0.0049512
GF_vs_CONV-R	Fetal endothelial cells	Mrpl30	13.9928	3.63423	0.919689	7.76372e-05	0.00502652
GF_vs_CONV-R	Fetal endothelial cells	Tmem97	14.541	3.43483	0.872786	8.3033e-05	0.00534899
GF_vs_CONV-R	Fetal endothelial cells	Rpl34	145.395	2.79935	0.712257	8.48557e-05	0.00543921
GF_vs_CONV-R	Fetal endothelial cells	Tomm7	19.4617	3.53568	0.90087	8.68225e-05	0.00553773
GF_vs_CONV-R	Fetal endothelial cells	Dynlrb1	34.2693	2.31777	0.591872	9.00334e-05	0.00571424
GF_vs_CONV-R	Fetal endothelial cells	Ctsl	90.8633	2.37884	0.608608	9.28122e-05	0.00586173
GF_vs_CONV-R	Fetal endothelial cells	Ndufb2	37.8905	3.00701	0.770202	9.45417e-05	0.00594183
GF_vs_CONV-R	Fetal endothelial cells	Srp9	41.2704	2.38076	0.613049	0.000102976	0.00644052
GF_vs_CONV-R	Fetal endothelial cells	Prmt1	73.0417	1.69917	0.437808	0.000103992	0.00646121
GF_vs_CONV-R	Fetal endothelial cells	Cox17	17.9412	4.21737	1.08686	0.00010431	0.00646121
GF_vs_CONV-R	Fetal endothelial cells	Ndufa13	34.3189	2.18002	0.562001	0.000104876	0.00646518
GF_vs_CONV-R	Fetal endothelial cells	Atp6v0e	50.1419	2.09871	0.54249	0.000109432	0.00671391
GF_vs_CONV-R	Fetal endothelial cells	Slc25a5	21.1417	2.1024	0.544737	0.000113634	0.00693867
GF_vs_CONV-R	Fetal endothelial cells	Eif3g	46.5014	1.74322	0.45189	0.000114494	0.00695821
GF_vs_CONV-R	Fetal endothelial cells	Mrps21	44.2524	2.0668	0.536292	0.000116267	0.00696737
GF_vs_CONV-R	Fetal endothelial cells	Gphn	727.434	2.38475	0.618551	0.00011555	0.00696737
GF_vs_CONV-R	Fetal endothelial cells	Rbx1	119.68	1.4405	0.373729	0.000116023	0.00696737
GF_vs_CONV-R	Fetal endothelial cells	Slc16a1	22.3014	2.64212	0.685786	0.000116829	0.00696863
GF_vs_CONV-R	Fetal endothelial cells	Basp1	87.0445	2.29361	0.595562	0.000117557	0.00697974
GF_vs_CONV-R	Fetal endothelial cells	Slc2a1	71.1252	2.34881	0.613571	0.000129136	0.00763207
GF_vs_CONV-R	Fetal endothelial cells	Prr13	14.2179	3.87223	1.0124	0.000130884	0.00770001
GF_vs_CONV-R	Fetal endothelial cells	Mrps14	19.3169	3.24965	0.854613	0.000143252	0.0083514
GF_vs_CONV-R	Fetal endothelial cells	Cetn3	50.3853	2.24648	0.590762	0.000143138	0.0083514
GF_vs_CONV-R	Fetal endothelial cells	1810058I24Rik	32.2257	2.21561	0.582858	0.000143949	0.00835421
GF_vs_CONV-R	Fetal endothelial cells	Prdx1	88.5384	2.12706	0.560917	0.000149374	0.00863023
GF_vs_CONV-R	Fetal endothelial cells	Psmb3	44.1138	3.05912	0.817226	0.000181619	0.0104191
GF_vs_CONV-R	Fetal endothelial cells	Phf5a	56.9819	1.6444	0.439346	0.000181953	0.0104191
GF_vs_CONV-R	Fetal endothelial cells	Lyar	23.3706	1.77138	0.474502	0.000189119	0.0107814
GF_vs_CONV-R	Fetal endothelial cells	Pfdn2	45.2904	1.96227	0.52664	0.000194529	0.011041
GF_vs_CONV-R	Fetal endothelial cells	Bmp6	583.223	-0.715736	0.192232	0.000196636	0.0111117
GF_vs_CONV-R	Fetal endothelial cells	Uqcr10	15.6966	3.91791	1.05642	0.000208352	0.0117223
GF_vs_CONV-R	Fetal endothelial cells	Uba52	15.5315	3.7666	1.0162	0.000210107	0.0117403
GF_vs_CONV-R	Fetal endothelial cells	Myl6	250.453	1.06976	0.288649	0.000210495	0.0117403
GF_vs_CONV-R	Fetal endothelial cells	Cd164	65.5237	1.71225	0.463953	0.000223757	0.0124262
GF_vs_CONV-R	Fetal endothelial cells	Mrps34	10.9636	5.61016	1.5264	0.000237455	0.0131304
GF_vs_CONV-R	Fetal endothelial cells	Scamp3	21.1953	1.98237	0.539825	0.000240427	0.0132379
GF_vs_CONV-R	Fetal endothelial cells	Ndufs5	57.6198	2.60142	0.709506	0.00024587	0.01348
GF_vs_CONV-R	Fetal endothelial cells	Rpa3	17.3262	2.48677	0.678564	0.000247583	0.0135164
GF_vs_CONV-R	Fetal endothelial cells	Actg1	386.739	2.12174	0.579176	0.000248903	0.0135311
GF_vs_CONV-R	Fetal endothelial cells	Ier3	16.967	2.33926	0.639517	0.000254333	0.0137682
GF_vs_CONV-R	Fetal endothelial cells	Tbrg1	29.7205	2.14569	0.58864	0.000267222	0.0144054
GF_vs_CONV-R	Fetal endothelial cells	Cox5a	43.2645	2.53467	0.69805	0.000282246	0.0151519
GF_vs_CONV-R	Fetal endothelial cells	Calm3	76.2981	1.30353	0.360149	0.000295262	0.0157227
GF_vs_CONV-R	Fetal endothelial cells	Tbcb	57.9637	1.8726	0.517384	0.00029532	0.0157227
GF_vs_CONV-R	Fetal endothelial cells	Tmem14c	64.726	1.92928	0.533435	0.000298376	0.0158201
GF_vs_CONV-R	Fetal endothelial cells	Sdhd	27.3859	2.23975	0.622921	0.000323697	0.0170922
GF_vs_CONV-R	Fetal endothelial cells	Hspe1	20.7063	3.45608	0.962146	0.000328082	0.0171134
GF_vs_CONV-R	Fetal endothelial cells	Srp14	36.9545	2.41676	0.6726	0.000326686	0.0171134
GF_vs_CONV-R	Fetal endothelial cells	Tspan31	28.7755	1.50628	0.41927	0.000327372	0.0171134
GF_vs_CONV-R	Fetal endothelial cells	Lamp1	155.293	1.35128	0.377008	0.000338093	0.0175645
GF_vs_CONV-R	Fetal endothelial cells	Mrps33	25.6851	2.95153	0.824724	0.000345173	0.0178603
GF_vs_CONV-R	Fetal endothelial cells	Cct7	61.6258	1.67165	0.468767	0.000362385	0.0186759
GF_vs_CONV-R	Fetal endothelial cells	Gm42047	117.19	-0.919076	0.25804	0.000368382	0.0189093
GF_vs_CONV-R	Fetal endothelial cells	Rps10	181.353	2.56853	0.723955	0.000388295	0.0198523
GF_vs_CONV-R	Fetal endothelial cells	Ndufs7	23.5037	3.50463	0.988124	0.000390012	0.0198613
GF_vs_CONV-R	Fetal endothelial cells	Adgrf5	930.903	-0.414287	0.116912	0.000394747	0.0200233
GF_vs_CONV-R	Fetal endothelial cells	Nop16	6.89609	3.43695	0.971753	0.000404928	0.0204592
GF_vs_CONV-R	Fetal endothelial cells	Cyba	76.8377	1.19954	0.339771	0.000414862	0.0207999
GF_vs_CONV-R	Fetal endothelial cells	Dynlt1f	17.0855	3.36781	0.953941	0.0004149	0.0207999
GF_vs_CONV-R	Fetal endothelial cells	Cox6c	49.7011	2.95387	0.837925	0.000423142	0.0211309
GF_vs_CONV-R	Fetal endothelial cells	Ufm1	19.5585	3.83267	1.08838	0.000429182	0.0212676
GF_vs_CONV-R	Fetal endothelial cells	Actb	658.239	1.25632	0.356658	0.00042755	0.0212676
GF_vs_CONV-R	Fetal endothelial cells	Nans	20.7116	2.52021	0.717924	0.000447421	0.0220865
GF_vs_CONV-R	Fetal endothelial cells	Eif4ebp1	15.7844	3.23024	0.9221	0.000459812	0.0226115
GF_vs_CONV-R	Fetal endothelial cells	Ftl1	152.516	2.51394	0.718329	0.000465764	0.0227307
GF_vs_CONV-R	Fetal endothelial cells	Gcsh	12.5408	2.2716	0.648922	0.000464254	0.0227307
GF_vs_CONV-R	Fetal endothelial cells	Psma5	90.5661	1.31347	0.375783	0.000473566	0.0229377
GF_vs_CONV-R	Fetal endothelial cells	Btaf1	276.484	0.730783	0.209072	0.000473402	0.0229377
GF_vs_CONV-R	Fetal endothelial cells	Rps16	105.127	3.39269	0.971428	0.000478569	0.0230932
GF_vs_CONV-R	Fetal endothelial cells	Dnaja1	235.36	0.726455	0.208221	0.000485072	0.0233197
GF_vs_CONV-R	Fetal endothelial cells	Cct2	92.7524	1.32712	0.381709	0.000507462	0.0243054
GF_vs_CONV-R	Fetal endothelial cells	Hexim1	20.6699	2.55645	0.735836	0.000512368	0.0244494
GF_vs_CONV-R	Fetal endothelial cells	Ndufb1-ps	36.7652	2.00268	0.578456	0.000535954	0.0254805
GF_vs_CONV-R	Fetal endothelial cells	Fam136a	9.13639	4.50779	1.30446	0.000548923	0.0260012
GF_vs_CONV-R	Fetal endothelial cells	Snu13	21.1438	2.43036	0.707258	0.000589704	0.0278306
GF_vs_CONV-R	Fetal endothelial cells	Eif1	208.41	1.18863	0.346572	0.000604285	0.0284146
GF_vs_CONV-R	Fetal endothelial cells	Myl12a	97.5809	1.88702	0.551136	0.000617374	0.0289245
GF_vs_CONV-R	Fetal endothelial cells	Dnajb1	23.0033	1.97188	0.576593	0.000626478	0.0292447
GF_vs_CONV-R	Fetal endothelial cells	Ndufb5	28.0367	2.84544	0.83351	0.000640632	0.0297975
GF_vs_CONV-R	Fetal endothelial cells	Cript	29.731	2.39219	0.701404	0.000648279	0.0300447
GF_vs_CONV-R	Fetal endothelial cells	Ifi30	9.95851	4.06683	1.19318	0.000653438	0.0300675
GF_vs_CONV-R	Fetal endothelial cells	Tbc1d7	9.17535	3.40839	0.999761	0.000651523	0.0300675
GF_vs_CONV-R	Fetal endothelial cells	Rpl27	121.577	3.17194	0.930921	0.000656059	0.0300807
GF_vs_CONV-R	Fetal endothelial cells	Surf4	98.9348	0.945303	0.278095	0.000675814	0.0307202
GF_vs_CONV-R	Fetal endothelial cells	Gm13561	46.1707	-1.50989	0.444259	0.00067716	0.0307202
GF_vs_CONV-R	Fetal endothelial cells	Pgk1	42.9427	2.36	0.69408	0.000673396	0.0307202
GF_vs_CONV-R	Fetal endothelial cells	Cycs	12.1756	4.20135	1.23659	0.000679962	0.030739
GF_vs_CONV-R	Fetal endothelial cells	Coa5	20.6728	1.64293	0.484627	0.000698673	0.0314745
GF_vs_CONV-R	Fetal endothelial cells	Mrpl20	21.4984	2.62188	0.774024	0.000705735	0.0316818
GF_vs_CONV-R	Fetal endothelial cells	Pdcd5	52.2478	2.47962	0.734318	0.000733433	0.0328109
GF_vs_CONV-R	Fetal endothelial cells	H2afj	14.7754	2.54608	0.755841	0.000755676	0.0335729
GF_vs_CONV-R	Fetal endothelial cells	Sf3b5	28.5566	3.13173	0.929538	0.000754084	0.0335729
GF_vs_CONV-R	Fetal endothelial cells	Cox7c	97.9563	1.84155	0.547099	0.000762576	0.033763
GF_vs_CONV-R	Fetal endothelial cells	Atp5g3	38.148	2.01387	0.599964	0.000788919	0.0348097
GF_vs_CONV-R	Fetal endothelial cells	Timm29	9.41281	2.83269	0.844482	0.000795521	0.0349812
GF_vs_CONV-R	Fetal endothelial cells	Slirp	10.0429	2.72829	0.81474	0.000812033	0.0355858
GF_vs_CONV-R	Fetal endothelial cells	Eif3k	48.5387	2.15713	0.646049	0.000840946	0.036728
GF_vs_CONV-R	Fetal endothelial cells	2410006H16Rik	29.6382	2.03975	0.611826	0.000856464	0.0371538
GF_vs_CONV-R	Fetal endothelial cells	A730081D07Rik	116.015	-0.684918	0.205407	0.000854705	0.0371538
GF_vs_CONV-R	Fetal endothelial cells	Ndufa1	9.12836	3.93199	1.18153	0.000875081	0.037834
GF_vs_CONV-R	Fetal endothelial cells	Psmc5	59.7989	1.14699	0.345644	0.000905348	0.0390117
GF_vs_CONV-R	Fetal endothelial cells	Cox6a1	32.6621	2.59763	0.783586	0.000916241	0.0393495
GF_vs_CONV-R	Fetal endothelial cells	Coa3	20.4012	2.24793	0.679004	0.000930854	0.0398442
GF_vs_CONV-R	Fetal endothelial cells	Hmgn5	22.8036	2.13948	0.647053	0.000944706	0.0403033
GF_vs_CONV-R	Fetal endothelial cells	Sri	65.545	1.86336	0.564432	0.000962386	0.0409221
GF_vs_CONV-R	Fetal endothelial cells	Ndufc1	18.3263	3.75501	1.14188	0.00100745	0.0426473
GF_vs_CONV-R	Fetal endothelial cells	Hmgn1	173.209	1.00197	0.304749	0.00100958	0.0426473
GF_vs_CONV-R	Fetal endothelial cells	Rps25	53.8348	2.39514	0.729125	0.00102002	0.0429476
GF_vs_CONV-R	Fetal endothelial cells	Ost4	9.27766	5.07598	1.54699	0.00103363	0.0433789
GF_vs_CONV-R	Fetal endothelial cells	Ctsh	28.337	1.70855	0.521259	0.00104645	0.0437744
GF_vs_CONV-R	Fetal endothelial cells	Nebl	20.6896	-1.78774	0.547503	0.00109362	0.0454521
GF_vs_CONV-R	Fetal endothelial cells	Uqcr11	15.0529	2.40385	0.736097	0.00109203	0.0454521
GF_vs_CONV-R	Fetal endothelial cells	Psmb1	99.325	1.48241	0.45445	0.00110635	0.0458335
GF_vs_CONV-R	Fetal endothelial cells	S100a11	27.3495	3.01377	0.926002	0.0011355	0.0468903
GF_vs_CONV-R	Fetal endothelial cells	Cdh3	11.7176	2.5367	0.780314	0.00115054	0.0473595
GF_vs_CONV-R	Fetal endothelial cells	Gba	10.4917	2.73592	0.842888	0.00117083	0.0480414
GF_vs_CONV-R	Fetal endothelial cells	Rpl13a	155.574	2.28622	0.705144	0.00118611	0.0485139
GF_vs_CONV-R	Fetal endothelial cells	Taf10	21.4154	3.02492	0.933973	0.00120048	0.0489463
GF_vs_CONV-R	Fetal endothelial cells	Camk1d	209.889	1.58082	0.488393	0.0012089	0.0489793
GF_vs_CONV-R	Fetal endothelial cells	Atp5h	95.0023	1.46721	0.453242	0.00120731	0.0489793
GF_vs_CONV-R	Fetal endothelial cells	Polr2f	13.8488	2.70255	0.836406	0.00123294	0.0497968
GF_vs_CONV-R	Fetal endothelial cells	Snrpd2	15.8286	2.99221	0.926497	0.00123967	0.0499123
GF_vs_CONV-R	Immune cells	Rps26	17.9154	7.79447	1.53489	3.81052e-07	0.000495803
GF_vs_CONV-R	Immune cells	Ctsj	87.7366	6.57395	1.48518	9.584e-06	0.00311754
GF_vs_CONV-R	Immune cells	Ceacam9	8.75025	6.30806	1.80881	0.000487711	0.0492123
GF_vs_CONV-R	Immune cells	Ctsr	13.3058	6.27287	1.64535	0.000137583	0.0219843
GF_vs_CONV-R	Immune cells	Uqcrb	8.12654	6.15738	1.75985	0.000467354	0.0483711
GF_vs_CONV-R	Immune cells	Snrpf	12.443	6.15027	1.63956	0.000176016	0.025581
GF_vs_CONV-R	Immune cells	Pcbp1	19.6963	5.97575	1.45042	3.78848e-05	0.00884756
GF_vs_CONV-R	Immune cells	Gng5	19.1373	5.54142	1.41648	9.14954e-05	0.0173613
GF_vs_CONV-R	Immune cells	Tpbpb	23.5725	5.36605	1.40017	0.000126879	0.020636
GF_vs_CONV-R	Immune cells	Tmsb10	75.3679	5.36437	1.37826	9.93682e-05	0.0174554
GF_vs_CONV-R	Immune cells	Rps12	47.2726	5.30871	1.48649	0.000355196	0.0424539
GF_vs_CONV-R	Immune cells	Myl12a	24.7701	5.02589	1.20731	3.1427e-05	0.00795102
GF_vs_CONV-R	Immune cells	Prl3b1	150.55	4.9619	1.21825	4.64158e-05	0.0103111
GF_vs_CONV-R	Immune cells	Cox4i1	26.1606	4.90176	1.06987	4.61333e-06	0.00221148
GF_vs_CONV-R	Immune cells	Rpl27	45.0143	4.75774	1.26878	0.000176944	0.025581
GF_vs_CONV-R	Immune cells	Tuba1b	18.8317	4.6806	1.00438	3.15919e-06	0.00194476
GF_vs_CONV-R	Immune cells	Rps16	36.9605	4.67633	1.03014	5.63865e-06	0.00244556
GF_vs_CONV-R	Immune cells	Rps13	34.1815	4.58635	1.04515	1.14292e-05	0.00346989
GF_vs_CONV-R	Immune cells	Mdh2	15.7894	4.53982	1.1162	4.75801e-05	0.0103181
GF_vs_CONV-R	Immune cells	Atp5j2	16.9139	4.41617	1.2439	0.00038484	0.0433771
GF_vs_CONV-R	Immune cells	Chchd2	29.7763	4.3214	1.04065	3.28749e-05	0.00809256
GF_vs_CONV-R	Immune cells	Sh3bgrl3	29.658	4.26713	0.997186	1.87591e-05	0.00551154
GF_vs_CONV-R	Immune cells	Ppia	56.1324	4.22636	0.709061	2.51453e-09	1.14512e-05
GF_vs_CONV-R	Immune cells	Hnrnpab	14.7271	4.20563	1.13411	0.000208636	0.0286449
GF_vs_CONV-R	Immune cells	Sec61g	26.6612	4.20081	1.20761	0.000504015	0.0498975
GF_vs_CONV-R	Immune cells	Rpl36al	13.7514	4.10337	1.16419	0.000424034	0.0459774
GF_vs_CONV-R	Immune cells	Psma2	21.0607	4.0973	1.10564	0.000210716	0.0286449
GF_vs_CONV-R	Immune cells	Eif3f	16.2772	4.08985	1.14084	0.000337149	0.0420652
GF_vs_CONV-R	Immune cells	Rpl36a	20.7874	4.0857	0.904438	6.26048e-06	0.00251732
GF_vs_CONV-R	Immune cells	Lsm6	13.0495	4.07388	1.07734	0.000155929	0.0239791
GF_vs_CONV-R	Immune cells	Rpl21	42.5996	3.96894	0.763449	2.00691e-07	0.000304649
GF_vs_CONV-R	Immune cells	Rplp2	51.6458	3.91337	0.797961	9.38012e-07	0.000749904
GF_vs_CONV-R	Immune cells	Rpl23a	24.4532	3.86899	1.09023	0.000387028	0.0433771
GF_vs_CONV-R	Immune cells	Idi1	10.0706	3.86643	0.984996	8.66113e-05	0.0167842
GF_vs_CONV-R	Immune cells	Rps4x	52.9495	3.84711	0.667843	8.38643e-09	1.90959e-05
GF_vs_CONV-R	Immune cells	Rps3	40.5415	3.81581	0.839353	5.46407e-06	0.00244556
GF_vs_CONV-R	Immune cells	Rps27a	70.7172	3.78847	1.08099	0.000457252	0.0478696
GF_vs_CONV-R	Immune cells	Rps19	53.2629	3.77935	0.83728	6.36653e-06	0.00251732
GF_vs_CONV-R	Immune cells	Naca	40.6706	3.64066	0.824969	1.0191e-05	0.00320068
GF_vs_CONV-R	Immune cells	Rpl18	48.6664	3.62199	0.803971	6.63326e-06	0.00251732
GF_vs_CONV-R	Immune cells	Rpl39	56.3084	3.60917	0.815174	9.53411e-06	0.00311754
GF_vs_CONV-R	Immune cells	Rps10	62.2824	3.54138	0.711849	6.52821e-07	0.000660655
GF_vs_CONV-R	Immune cells	Rpl9	73.5285	3.48329	0.75585	4.05697e-06	0.00205283
GF_vs_CONV-R	Immune cells	Atp5g2	21.5805	3.47487	0.865689	5.96988e-05	0.012645
GF_vs_CONV-R	Immune cells	Afap1l1	29.6564	3.43209	0.979216	0.000456707	0.0478696
GF_vs_CONV-R	Immune cells	Rps15	49.6602	3.41412	0.739526	3.90013e-06	0.00205283
GF_vs_CONV-R	Immune cells	Rpl24	30.1347	3.40452	0.874	9.80646e-05	0.0174554
GF_vs_CONV-R	Immune cells	Rpl35a	41.1303	3.40432	0.912549	0.000191056	0.0271897
GF_vs_CONV-R	Immune cells	Rpl14	35.8878	3.39395	0.957011	0.000390528	0.0433771
GF_vs_CONV-R	Immune cells	Rpl27a	55.4261	3.37372	0.865441	9.68838e-05	0.0174554
GF_vs_CONV-R	Immune cells	Eif5a	27.7109	3.37248	0.845534	6.64701e-05	0.0137593
GF_vs_CONV-R	Immune cells	Ppp1ca	17.3536	3.3722	0.689047	9.88016e-07	0.000749904
GF_vs_CONV-R	Immune cells	Rpl15	55.1613	3.2992	0.797074	3.48622e-05	0.00835592
GF_vs_CONV-R	Immune cells	Rpl32	49.7691	3.28219	0.894699	0.000243993	0.0322071
GF_vs_CONV-R	Immune cells	Eny2	20.0239	3.23314	0.892213	0.000290383	0.0372508
GF_vs_CONV-R	Immune cells	Psmc2	16.7343	3.21528	0.722021	8.46155e-06	0.00296415
GF_vs_CONV-R	Immune cells	Rpl41	68.8816	3.19691	0.825648	0.000107944	0.0179733
GF_vs_CONV-R	Immune cells	Ndufb1-ps	22.0973	3.19428	0.871944	0.000248889	0.032384
GF_vs_CONV-R	Immune cells	Rpl23	101.854	3.17426	0.65758	1.38474e-06	0.000970168
GF_vs_CONV-R	Immune cells	Rpl19	60.1395	3.15367	0.773541	4.56337e-05	0.0103111
GF_vs_CONV-R	Immune cells	Tpt1	155.078	3.00265	0.608018	7.87572e-07	0.00071732
GF_vs_CONV-R	Immune cells	Rps2	76.99	2.95888	0.764436	0.000108534	0.0179733
GF_vs_CONV-R	Immune cells	Creg1	40.129	2.8999	0.682046	2.12087e-05	0.005579
GF_vs_CONV-R	Immune cells	Rps11	48.9034	2.8893	0.768034	0.000168602	0.0251742
GF_vs_CONV-R	Immune cells	Rpl18a	58.9178	2.86526	0.723678	7.51694e-05	0.0152143
GF_vs_CONV-R	Immune cells	Rpl13a	61.2056	2.86236	0.779816	0.000242027	0.0322071
GF_vs_CONV-R	Immune cells	Rack1	65.0658	2.75281	0.59276	3.41636e-06	0.00194476
GF_vs_CONV-R	Immune cells	Ubb	78.081	2.74095	0.706446	0.000104494	0.0179571
GF_vs_CONV-R	Immune cells	Rpl28	65.8648	2.71696	0.689555	8.14242e-05	0.016122
GF_vs_CONV-R	Immune cells	Serf2	47.3142	2.63761	0.6778	9.96573e-05	0.0174554
GF_vs_CONV-R	Immune cells	Rpl7	51.6407	2.61064	0.614361	2.14388e-05	0.005579
GF_vs_CONV-R	Immune cells	Rpl17	50.3312	2.56447	0.716093	0.00034202	0.0420962
GF_vs_CONV-R	Immune cells	Eef1a1	253.312	2.47855	0.42455	5.28129e-09	1.6034e-05
GF_vs_CONV-R	Immune cells	Actg1	189.711	2.46362	0.4932	5.8779e-07	0.000660655
GF_vs_CONV-R	Immune cells	Npm1	49.1779	2.45526	0.682097	0.000318742	0.0403209
GF_vs_CONV-R	Immune cells	Rps6	31.9542	2.41763	0.636528	0.000145779	0.0228924
GF_vs_CONV-R	Immune cells	Ptma	188.228	2.40901	0.379646	2.21837e-10	2.0205e-06
GF_vs_CONV-R	Immune cells	Vdac2	40.826	2.40488	0.537445	7.6536e-06	0.00278836
GF_vs_CONV-R	Immune cells	Car2	48.4372	2.35165	0.668674	0.000436641	0.0467873
GF_vs_CONV-R	Immune cells	S100a6	123.615	2.34919	0.674038	0.00049169	0.0492123
GF_vs_CONV-R	Immune cells	Fau	92.3806	2.11147	0.604051	0.000473158	0.0484216
GF_vs_CONV-R	Immune cells	Eif4a1	60.6645	2.10367	0.381303	3.44726e-08	6.27953e-05
GF_vs_CONV-R	Immune cells	Pfn1	58.7553	2.08189	0.48904	2.07099e-05	0.005579
GF_vs_CONV-R	Immune cells	Rpl13	104.581	2.05806	0.482541	1.99858e-05	0.005579
GF_vs_CONV-R	Immune cells	Ube2s	18.6657	2.00647	0.562258	0.00035891	0.0424539
GF_vs_CONV-R	Immune cells	Arhgdia	28.2824	1.87151	0.529197	0.00040545	0.044492
GF_vs_CONV-R	Immune cells	Pdia6	75.4426	1.748	0.489189	0.000352558	0.0424539
GF_vs_CONV-R	Immune cells	Rab11a	33.8941	1.63283	0.432172	0.000157965	0.0239791
GF_vs_CONV-R	Immune cells	Pcbp2	75.2979	1.30944	0.369168	0.000389641	0.0433771
GF_vs_CONV-R	Immune cells	Eef2	73.853	1.2561	0.352812	0.000370505	0.0432636
GF_vs_CONV-R	Immune cells	Tmsb4x	577.835	1.058	0.28508	0.000206231	0.0286449
GF_vs_CONV-R	Immune cells	Klra2	85.2229	-1.42297	0.305619	3.22374e-06	0.00194476
GF_vs_CONV-R	JZP	Hba-a1	28.8724	7.79362	2.02388	0.000117718	0.0174388
GF_vs_CONV-R	JZP	Ndufa1	11.7704	6.3238	1.36165	3.41363e-06	0.00126425
GF_vs_CONV-R	JZP	Tmem160	8.32668	6.13012	1.53369	6.41603e-05	0.0107721
GF_vs_CONV-R	JZP	Grcc10	8.08594	6.01784	1.61107	0.000187494	0.0251162
GF_vs_CONV-R	JZP	Cst3	23.506	5.86935	1.1924	8.55266e-07	0.00044873
GF_vs_CONV-R	JZP	Leprotl1	7.75707	5.70765	1.38333	3.69101e-05	0.00737289
GF_vs_CONV-R	JZP	Mgst3	15.2931	5.45149	1.3083	3.08859e-05	0.00670543
GF_vs_CONV-R	JZP	Spry2	3.86192	5.23814	1.44738	0.000295699	0.0344763
GF_vs_CONV-R	JZP	Rnh1	15.6663	5.03196	1.30044	0.000109091	0.0167521
GF_vs_CONV-R	JZP	Ndufb9	25.751	4.47323	0.952413	2.64352e-06	0.00104022
GF_vs_CONV-R	JZP	Uqcc2	10.02	4.35947	1.19877	0.000276242	0.0328155
GF_vs_CONV-R	JZP	Cox5b	27.4081	4.21056	0.89392	2.47447e-06	0.00100512
GF_vs_CONV-R	JZP	Ndufb4	21.6378	4.17811	0.877601	1.92803e-06	0.000809259
GF_vs_CONV-R	JZP	Dctpp1	13.9789	4.14863	0.971222	1.94111e-05	0.00498825
GF_vs_CONV-R	JZP	1810058I24Rik	14.8456	4.02034	0.962926	2.97822e-05	0.00657926
GF_vs_CONV-R	JZP	Tmsb4x	188.51	3.97375	1.03551	0.000124308	0.0177874
GF_vs_CONV-R	JZP	Ss18l2	8.22655	3.92257	0.94797	3.50558e-05	0.00732145
GF_vs_CONV-R	JZP	Atp5mpl	21.0568	3.7898	0.832793	5.34658e-06	0.0016831
GF_vs_CONV-R	JZP	Atp5o	26.1178	3.39114	0.696811	1.13502e-06	0.000547799
GF_vs_CONV-R	JZP	Ndufs6	10.0875	3.39075	0.934356	0.000284553	0.0334869
GF_vs_CONV-R	JZP	Romo1	19.3756	3.31749	0.807179	3.95682e-05	0.00766528
GF_vs_CONV-R	JZP	Tmem37	21.2573	3.20952	0.874344	0.000241811	0.0289989
GF_vs_CONV-R	JZP	Rps27l	68.7367	3.11974	0.620217	4.90274e-07	0.000342974
GF_vs_CONV-R	JZP	Uqcrfs1	16.6594	3.10262	0.650191	1.82535e-06	0.000792579
GF_vs_CONV-R	JZP	Ndufb8	33.8342	3.03373	0.481106	2.86804e-10	1.80572e-06
GF_vs_CONV-R	JZP	Cox6c	70.1673	2.98606	0.554521	7.24677e-08	9.12513e-05
GF_vs_CONV-R	JZP	Kcnq5	24.5945	2.97043	0.851411	0.000485134	0.0496651
GF_vs_CONV-R	JZP	Tomm7	32.524	2.86332	0.756478	0.000153666	0.0210321
GF_vs_CONV-R	JZP	Cisd1	26.9007	2.8219	0.705422	6.32628e-05	0.0107649
GF_vs_CONV-R	JZP	Mrps14	34.7063	2.82112	0.581373	1.219e-06	0.000548203
GF_vs_CONV-R	JZP	Sec61b	80.4491	2.79079	0.549662	3.82869e-07	0.000342974
GF_vs_CONV-R	JZP	Uqcr10	29.848	2.74869	0.760152	0.000299214	0.034566
GF_vs_CONV-R	JZP	1600025M17Rik	15.2909	2.72734	0.730731	0.0001897	0.0251443
GF_vs_CONV-R	JZP	Nop10	20.3685	2.69442	0.666112	5.23247e-05	0.00954887
GF_vs_CONV-R	JZP	Cks1b	33.6774	2.62402	0.52485	5.74583e-07	0.000361757
GF_vs_CONV-R	JZP	Mrpl30	21.8949	2.59021	0.628306	3.74734e-05	0.00737289
GF_vs_CONV-R	JZP	Emc6	17.3567	2.56996	0.693405	0.000210318	0.0270237
GF_vs_CONV-R	JZP	Micos13	22.0037	2.5514	0.634207	5.74661e-05	0.00991252
GF_vs_CONV-R	JZP	Anxa3	30.5659	2.54219	0.683646	0.000200351	0.0260084
GF_vs_CONV-R	JZP	Sf3b5	31.9375	2.52665	0.444975	1.36139e-08	4.28567e-05
GF_vs_CONV-R	JZP	Ndufb5	40.5837	2.50685	0.617356	4.89415e-05	0.00906282
GF_vs_CONV-R	JZP	Gphn	1353.99	2.50581	0.651912	0.000121153	0.0175351
GF_vs_CONV-R	JZP	Polr2k	24.8307	2.49283	0.512942	1.1746e-06	0.000547799
GF_vs_CONV-R	JZP	Psmd8	38.5829	2.48652	0.578382	1.7149e-05	0.00498825
GF_vs_CONV-R	JZP	Micos10	47.3379	2.48529	0.477525	1.94499e-07	0.000188395
GF_vs_CONV-R	JZP	Ets1	15.9196	2.46326	0.610488	5.46247e-05	0.00955326
GF_vs_CONV-R	JZP	Sh3bgrl3	37.6796	2.45947	0.625321	8.38485e-05	0.0131978
GF_vs_CONV-R	JZP	Atox1	44.2354	2.41562	0.488347	7.55488e-07	0.000413613
GF_vs_CONV-R	JZP	Cycs	54.0015	2.37837	0.512936	3.53894e-06	0.00127321
GF_vs_CONV-R	JZP	Ndufa8	25.8527	2.37056	0.635951	0.000193329	0.0253583
GF_vs_CONV-R	JZP	Banf1	26.0067	2.36843	0.554388	1.936e-05	0.00498825
GF_vs_CONV-R	JZP	Nhp2	29.647	2.34465	0.450018	1.88704e-07	0.000188395
GF_vs_CONV-R	JZP	Atp5md	27.4072	2.34087	0.547388	1.89916e-05	0.00498825
GF_vs_CONV-R	JZP	Ndufb1-ps	50.5793	2.32211	0.4726	8.94802e-07	0.000450694
GF_vs_CONV-R	JZP	Krtcap2	42.6708	2.31584	0.560033	3.54676e-05	0.00732145
GF_vs_CONV-R	JZP	Gpx4	43.926	2.29977	0.536607	1.82112e-05	0.00498825
GF_vs_CONV-R	JZP	Atp5j2	60.7983	2.29365	0.409475	2.12575e-08	4.46123e-05
GF_vs_CONV-R	JZP	Prdx2	62.2615	2.20328	0.38204	8.06257e-09	3.38413e-05
GF_vs_CONV-R	JZP	Atp6v1g1	40.105	2.11691	0.477999	9.48033e-06	0.00284229
GF_vs_CONV-R	JZP	Aldoa	56.4954	2.09368	0.518203	5.33915e-05	0.00955326
GF_vs_CONV-R	JZP	Cox6b1	62.0241	2.07198	0.483586	1.83064e-05	0.00498825
GF_vs_CONV-R	JZP	Ndufa5	31.6892	2.03412	0.44026	3.83256e-06	0.00130432
GF_vs_CONV-R	JZP	Prdx1	84.0045	2.01987	0.407244	7.05422e-07	0.000403758
GF_vs_CONV-R	JZP	Marcksl1	33.9647	2.01211	0.508913	7.69371e-05	0.0124204
GF_vs_CONV-R	JZP	Elob	62.9561	2.01202	0.434534	3.65166e-06	0.00127727
GF_vs_CONV-R	JZP	Pfdn4	39.4797	1.99213	0.372743	9.06602e-08	0.000103781
GF_vs_CONV-R	JZP	Cox6a1	61.0296	1.97637	0.392511	4.77346e-07	0.000342974
GF_vs_CONV-R	JZP	Timm13	44.5124	1.97627	0.489571	5.41969e-05	0.00955326
GF_vs_CONV-R	JZP	Bex3	49.9298	1.96937	0.426901	3.96529e-06	0.00131397
GF_vs_CONV-R	JZP	H3f3a	84.9305	1.91882	0.458161	2.81327e-05	0.00656012
GF_vs_CONV-R	JZP	Nme1	84.6203	1.87738	0.286017	5.24288e-11	6.60183e-07
GF_vs_CONV-R	JZP	Mif	82.2992	1.87231	0.458313	4.40335e-05	0.00827568
GF_vs_CONV-R	JZP	Ndufc2	62.744	1.83835	0.43778	2.6778e-05	0.00648439
GF_vs_CONV-R	JZP	Atp5g1	65.8596	1.80061	0.323468	2.59808e-08	4.67357e-05
GF_vs_CONV-R	JZP	Ndufs7	31.9286	1.78271	0.48408	0.000230786	0.0280556
GF_vs_CONV-R	JZP	Cox5a	150.092	1.77275	0.328488	6.78752e-08	9.12513e-05
GF_vs_CONV-R	JZP	Lamtor2	50.2224	1.76952	0.413178	1.84626e-05	0.00498825
GF_vs_CONV-R	JZP	Tomm5	25.512	1.75462	0.429215	4.35147e-05	0.00827568
GF_vs_CONV-R	JZP	Tuba1b	101.766	1.72564	0.317364	5.40621e-08	8.50937e-05
GF_vs_CONV-R	JZP	Atp5k	50.5601	1.71865	0.436074	8.10775e-05	0.0129231
GF_vs_CONV-R	JZP	Tmem14c	87.7394	1.70849	0.412315	3.41832e-05	0.0072955
GF_vs_CONV-R	JZP	Slc25a5	43.9403	1.70664	0.462221	0.000222278	0.0274861
GF_vs_CONV-R	JZP	Rps16	233.564	1.70157	0.429265	7.37324e-05	0.0120576
GF_vs_CONV-R	JZP	Surf4	64.2536	1.69517	0.334739	4.1024e-07	0.000342974
GF_vs_CONV-R	JZP	Rpl23a	134.739	1.67423	0.453496	0.000222648	0.0274861
GF_vs_CONV-R	JZP	Atp5j	45.7306	1.65495	0.434968	0.000141944	0.0198596
GF_vs_CONV-R	JZP	Hnrnpab	77.4646	1.62094	0.326449	6.85747e-07	0.000403758
GF_vs_CONV-R	JZP	Psmb4	73.6155	1.60577	0.384309	2.9365e-05	0.00657926
GF_vs_CONV-R	JZP	Mrpl20	52.2143	1.57246	0.374956	2.74408e-05	0.00651952
GF_vs_CONV-R	JZP	Cox7b	57.407	1.53811	0.431642	0.000366101	0.0404381
GF_vs_CONV-R	JZP	Snrpd2	45.8881	1.52827	0.392342	9.80956e-05	0.0152496
GF_vs_CONV-R	JZP	Atp5g3	98.9331	1.52423	0.360946	2.41201e-05	0.0059553
GF_vs_CONV-R	JZP	Atp5f1	107.082	1.5124	0.269597	2.02492e-08	4.46123e-05
GF_vs_CONV-R	JZP	Ndufs5	77.4751	1.50578	0.394567	0.000135475	0.0191674
GF_vs_CONV-R	JZP	Ppia	260.51	1.49699	0.330118	5.76834e-06	0.00177158
GF_vs_CONV-R	JZP	Pcbp1	83.0698	1.49452	0.40424	0.000218066	0.0274845
GF_vs_CONV-R	JZP	Clic1	46.2875	1.48799	0.392639	0.000150825	0.0208702
GF_vs_CONV-R	JZP	Ubb	242.835	1.45339	0.393141	0.000218269	0.0274845
GF_vs_CONV-R	JZP	Psmb3	80.8328	1.42233	0.305529	3.23526e-06	0.0012345
GF_vs_CONV-R	JZP	Ldha	109.222	1.41491	0.366214	0.00011172	0.0168492
GF_vs_CONV-R	JZP	Ppp1ca	71.5536	1.38532	0.396007	0.000468359	0.0491465
GF_vs_CONV-R	JZP	Actb	602.968	1.37047	0.356346	0.000120111	0.0175351
GF_vs_CONV-R	JZP	Sem1	104.956	1.3662	0.391388	0.000481849	0.0496651
GF_vs_CONV-R	JZP	Hmgn1	91.1894	1.3631	0.377349	0.000303484	0.0347407
GF_vs_CONV-R	JZP	Rpl21	212.953	1.32104	0.319881	3.63085e-05	0.00737289
GF_vs_CONV-R	JZP	Cfl1	164.146	1.27883	0.253378	4.48512e-07	0.000342974
GF_vs_CONV-R	JZP	Eef1a1	626.051	1.27799	0.361521	0.000407736	0.0438821
GF_vs_CONV-R	JZP	Calm1	183.795	1.24536	0.272666	4.93953e-06	0.00159484
GF_vs_CONV-R	JZP	Snrpg	135.254	1.18558	0.334151	0.00038812	0.0421311
GF_vs_CONV-R	JZP	Psma2	91.6369	1.16918	0.279529	2.88091e-05	0.00657926
GF_vs_CONV-R	JZP	Rpl7	247.108	1.16534	0.327359	0.000371119	0.0406359
GF_vs_CONV-R	JZP	Rbx1	138.864	1.14559	0.327017	0.000459769	0.0490628
GF_vs_CONV-R	JZP	Tma7	97.995	1.11203	0.262656	2.29808e-05	0.00578748
GF_vs_CONV-R	JZP	Atp5a1	161.593	1.09941	0.219145	5.25396e-07	0.000348199
GF_vs_CONV-R	JZP	Eif5a	151.83	1.09781	0.284249	0.000112399	0.0168492
GF_vs_CONV-R	JZP	Psmb6	64.8901	1.06451	0.295783	0.000319515	0.0359226
GF_vs_CONV-R	JZP	Rpl5	354.951	0.905644	0.259503	0.000483178	0.0496651
GF_vs_CONV-R	JZP	Ate1	206.455	-0.596011	0.165397	0.00031394	0.0356138
GF_vs_CONV-R	JZP	BC065397	231.607	-0.944914	0.238264	7.31429e-05	0.0120576
GF_vs_CONV-R	JZP	Kctd18	100.68	-1.04438	0.277735	0.000169673	0.0229733
GF_vs_CONV-R	JZP	Gm15283	382.348	-1.43277	0.389163	0.000231717	0.0280556
GF_vs_CONV-R	JZP	Tmem267	60.2568	-1.51022	0.423335	0.000360486	0.0401703
GF_vs_CONV-R	JZP	Gm49719	21.8211	-2.18749	0.624986	0.00046516	0.0491465
GF_vs_CONV-R	LaTP	Sec61g	19.1427	6.42826	1.35635	2.14387e-06	0.00194235
GF_vs_CONV-R	LaTP	Tmem160	5.81494	5.06532	1.37956	0.000240946	0.045307
GF_vs_CONV-R	LaTP	Cst3	10.8734	4.88456	1.32878	0.00023695	0.045307
GF_vs_CONV-R	LaTP	Rps26	57.2337	4.20299	0.582385	5.31999e-13	4.56565e-09
GF_vs_CONV-R	LaTP	Sec61b	16.8224	3.60773	0.969656	0.000198724	0.0396097
GF_vs_CONV-R	LaTP	Ndufa2	10.8761	3.59428	0.930098	0.000111357	0.0299943
GF_vs_CONV-R	LaTP	Coa3	14.5372	3.28554	0.880194	0.000189406	0.0393254
GF_vs_CONV-R	LaTP	Romo1	16.669	3.19362	0.689052	3.5729e-06	0.0024865
GF_vs_CONV-R	LaTP	Serp1	24.6836	3.06121	0.635054	1.43277e-06	0.00186139
GF_vs_CONV-R	LaTP	Ostc	33.1347	2.9373	0.617976	2.0032e-06	0.00194235
GF_vs_CONV-R	LaTP	Ost4	19.163	2.66421	0.709487	0.000173252	0.0383696
GF_vs_CONV-R	LaTP	Ssr2	30.5129	2.41242	0.501334	1.49419e-06	0.00186139
GF_vs_CONV-R	LaTP	Atox1	41.2272	2.38868	0.500105	1.78497e-06	0.00194235
GF_vs_CONV-R	LaTP	Cks1b	20.5616	2.2683	0.509368	8.46095e-06	0.00443799
GF_vs_CONV-R	LaTP	Cox17	26.9815	2.24875	0.533772	2.52058e-05	0.0104667
GF_vs_CONV-R	LaTP	Gphn	692.453	2.24293	0.58303	0.000119563	0.031357
GF_vs_CONV-R	LaTP	Cox6b1	55.0451	2.22066	0.310907	9.16245e-13	4.56565e-09
GF_vs_CONV-R	LaTP	Map1lc3b	29.5769	2.18616	0.53542	4.44422e-05	0.0164041
GF_vs_CONV-R	LaTP	Ndufa13	33.0345	1.93844	0.459781	2.48681e-05	0.0104667
GF_vs_CONV-R	LaTP	Atp5k	45.8619	1.90354	0.364867	1.81764e-07	0.000452866
GF_vs_CONV-R	LaTP	Atp5o	35.9801	1.89433	0.46797	5.16622e-05	0.0183881
GF_vs_CONV-R	LaTP	Glrx5	51.2387	1.854	0.452691	4.21243e-05	0.0161466
GF_vs_CONV-R	LaTP	Ppib	65.0776	1.85031	0.394708	2.76153e-06	0.00211703
GF_vs_CONV-R	LaTP	Rpl23a	82.6708	1.84929	0.372269	6.77796e-07	0.00135098
GF_vs_CONV-R	LaTP	Dynll1	76.6024	1.845	0.46153	6.39982e-05	0.0205342
GF_vs_CONV-R	LaTP	Serf2	67.077	1.77128	0.424667	3.03282e-05	0.01209
GF_vs_CONV-R	LaTP	Prdx2	55.1031	1.74834	0.303784	8.65375e-09	2.87478e-05
GF_vs_CONV-R	LaTP	Rps16	111.931	1.71447	0.456066	0.000170417	0.0383696
GF_vs_CONV-R	LaTP	Ctsd	51.8079	1.6972	0.423158	6.05155e-05	0.0204632
GF_vs_CONV-R	LaTP	Cfl1	65.0887	1.66952	0.444355	0.000171838	0.0383696
GF_vs_CONV-R	LaTP	Cox6a1	48.6266	1.65002	0.385288	1.84754e-05	0.00876789
GF_vs_CONV-R	LaTP	Cox6c	69.9742	1.60296	0.327087	9.54861e-07	0.00158602
GF_vs_CONV-R	LaTP	Rpl27	118.616	1.55206	0.425492	0.00026461	0.0488352
GF_vs_CONV-R	LaTP	Uqcrq	43.148	1.55172	0.343114	6.11287e-06	0.00338449
GF_vs_CONV-R	LaTP	Snu13	41.471	1.48286	0.37693	8.35281e-05	0.023784
GF_vs_CONV-R	LaTP	Pfn1	77.8913	1.42902	0.334561	1.94314e-05	0.0088024
GF_vs_CONV-R	LaTP	Aprt	66.2612	1.4164	0.371103	0.000135226	0.0336916
GF_vs_CONV-R	LaTP	Rpl37a	160.207	1.39733	0.373369	0.000182214	0.0393254
GF_vs_CONV-R	LaTP	Atp5j2	58.3994	1.38639	0.302512	4.58519e-06	0.002856
GF_vs_CONV-R	LaTP	Calr	128.51	1.3793	0.344257	6.15989e-05	0.0204632
GF_vs_CONV-R	LaTP	Nme1	65.8817	1.31283	0.289783	5.88782e-06	0.00338449
GF_vs_CONV-R	LaTP	Ppia	170.108	1.27902	0.343335	0.0001951	0.0396097
GF_vs_CONV-R	LaTP	Snrpf	91.2057	1.2782	0.276356	3.74248e-06	0.0024865
GF_vs_CONV-R	LaTP	Tuba1b	65.5752	1.25529	0.327657	0.000127571	0.0325992
GF_vs_CONV-R	LaTP	Rps14	182.542	1.24553	0.288554	1.58571e-05	0.00790158
GF_vs_CONV-R	LaTP	Ubc	90.5456	1.14738	0.312075	0.000236349	0.045307
GF_vs_CONV-R	LaTP	Rps5	117.977	1.10469	0.276852	6.60185e-05	0.0205342
GF_vs_CONV-R	LaTP	Naca	153.386	1.02981	0.273282	0.000164368	0.0383696
GF_vs_CONV-R	LaTP	Cald1	98.8543	-1.03061	0.262778	8.78206e-05	0.0243117
GF_vs_CONV-R	LaTP	Nav3	48.3914	-1.93809	0.486768	6.84672e-05	0.0205342
GF_vs_CONV-R	LaTP	Ebf2	21.7405	-2.1232	0.53399	7.00544e-05	0.0205342
GF_vs_CONV-R	LaTP	Hbegf	31.3346	-2.44816	0.648273	0.000159092	0.0383696
GF_vs_CONV-R	LaTP	Elavl3	40.6141	-3.35411	0.714581	2.68159e-06	0.00211703
GF_vs_CONV-R	LaTP	4921534H16Rik	16.5111	-4.51062	1.20677	0.000185663	0.0393254
GF_vs_CONV-R	Maternal endothelial cells	Rps4x	69.5475	4.64697	0.474764	1.26826e-22	1.81069e-18
GF_vs_CONV-R	Maternal endothelial cells	Rplp2	82.924	5.13509	0.601922	1.44895e-17	1.03433e-13
GF_vs_CONV-R	Maternal endothelial cells	Rpl38	76.4769	4.02316	0.482423	7.46224e-17	3.55128e-13
GF_vs_CONV-R	Maternal endothelial cells	Rplp1	169.067	4.39666	0.529782	1.05002e-16	3.74779e-13
GF_vs_CONV-R	Maternal endothelial cells	Rps3	69.0635	3.49117	0.42811	3.49619e-16	9.98301e-13
GF_vs_CONV-R	Maternal endothelial cells	Psma7	45.8218	4.20004	0.530948	2.56452e-15	6.10229e-12
GF_vs_CONV-R	Maternal endothelial cells	Hmgb1	114.272	1.57196	0.203966	1.28859e-14	2.62817e-11
GF_vs_CONV-R	Maternal endothelial cells	Fabp5	59.5576	3.34642	0.437331	1.98003e-14	3.53362e-11
GF_vs_CONV-R	Maternal endothelial cells	AY036118	564.563	2.90062	0.381123	2.72568e-14	3.89145e-11
GF_vs_CONV-R	Maternal endothelial cells	Rps14	109.54	4.56715	0.599028	2.4541e-14	3.89145e-11
GF_vs_CONV-R	Maternal endothelial cells	Rps18	87.8851	4.26991	0.562798	3.27583e-14	4.25173e-11
GF_vs_CONV-R	Maternal endothelial cells	Rps15	52.014	4.45358	0.590775	4.75272e-14	5.65455e-11
GF_vs_CONV-R	Maternal endothelial cells	Rpl34	83.7277	4.5752	0.609565	6.11066e-14	6.23157e-11
GF_vs_CONV-R	Maternal endothelial cells	Rps12	60.4259	6.42712	0.855768	5.89667e-14	6.23157e-11
GF_vs_CONV-R	Maternal endothelial cells	Rpl23a	28.5983	5.28006	0.708356	9.05766e-14	8.20826e-11
GF_vs_CONV-R	Maternal endothelial cells	Rpl17	82.8349	3.16881	0.425234	9.19886e-14	8.20826e-11
GF_vs_CONV-R	Maternal endothelial cells	Rpl14	54.559	4.17514	0.567799	1.93523e-13	1.62526e-10
GF_vs_CONV-R	Maternal endothelial cells	Rpl26	60.741	4.37408	0.598485	2.69979e-13	2.14138e-10
GF_vs_CONV-R	Maternal endothelial cells	Rack1	119.532	2.41458	0.330738	2.86576e-13	2.15339e-10
GF_vs_CONV-R	Maternal endothelial cells	Ldha	80.9155	3.94252	0.546229	5.2876e-13	3.77455e-10
GF_vs_CONV-R	Maternal endothelial cells	Rpl7a	46.5673	4.62183	0.64745	9.43506e-13	6.25644e-10
GF_vs_CONV-R	Maternal endothelial cells	Rpl8	83.5568	3.37331	0.472748	9.64081e-13	6.25644e-10
GF_vs_CONV-R	Maternal endothelial cells	Rpn1	52.9838	2.65027	0.373965	1.37092e-12	8.50985e-10
GF_vs_CONV-R	Maternal endothelial cells	Rps16	55.5499	4.45016	0.637643	2.97116e-12	1.76747e-09
GF_vs_CONV-R	Maternal endothelial cells	Rpl27	52.8913	4.97413	0.715384	3.57358e-12	2.0408e-09
GF_vs_CONV-R	Maternal endothelial cells	Rps11	55.159	4.87717	0.706049	4.92612e-12	2.70501e-09
GF_vs_CONV-R	Maternal endothelial cells	Npm1	72.9103	3.85031	0.558323	5.34092e-12	2.82416e-09
GF_vs_CONV-R	Maternal endothelial cells	Txn1	65.7524	3.05608	0.452698	1.47003e-11	7.4956e-09
GF_vs_CONV-R	Maternal endothelial cells	Rps8	160.192	3.57274	0.530501	1.64321e-11	8.0897e-09
GF_vs_CONV-R	Maternal endothelial cells	Rps17	31.7187	4.03051	0.600008	1.84952e-11	8.80188e-09
GF_vs_CONV-R	Maternal endothelial cells	Rpl32	61.3914	7.69638	1.14784	2.01283e-11	9.27005e-09
GF_vs_CONV-R	Maternal endothelial cells	Sub1	32.8789	3.95192	0.590994	2.27933e-11	1.01694e-08
GF_vs_CONV-R	Maternal endothelial cells	Myl12a	68.2017	3.60221	0.540356	2.62204e-11	1.13439e-08
GF_vs_CONV-R	Maternal endothelial cells	Prdx1	100.789	2.93194	0.442091	3.31235e-11	1.39089e-08
GF_vs_CONV-R	Maternal endothelial cells	Rps3a1	124.553	3.46933	0.524677	3.78327e-11	1.54325e-08
GF_vs_CONV-R	Maternal endothelial cells	Rpl30	64.9261	3.7494	0.573245	6.12484e-11	2.42901e-08
GF_vs_CONV-R	Maternal endothelial cells	Eif5a	39.193	4.27127	0.654822	6.90058e-11	2.66269e-08
GF_vs_CONV-R	Maternal endothelial cells	Tomm20	24.9606	4.09552	0.631304	8.73275e-11	3.28099e-08
GF_vs_CONV-R	Maternal endothelial cells	Atpif1	34.8935	2.95778	0.457105	9.756e-11	3.57144e-08
GF_vs_CONV-R	Maternal endothelial cells	Rps21	60.4245	4.72731	0.733274	1.14195e-10	3.97649e-08
GF_vs_CONV-R	Maternal endothelial cells	Rps5	45.7164	4.68045	0.725957	1.13876e-10	3.97649e-08
GF_vs_CONV-R	Maternal endothelial cells	Set	64.8595	3.19784	0.498179	1.37126e-10	4.66129e-08
GF_vs_CONV-R	Maternal endothelial cells	Aprt	37.5368	3.87103	0.60672	1.7678e-10	5.8695e-08
GF_vs_CONV-R	Maternal endothelial cells	Rpl6	125.13	2.90076	0.455128	1.84751e-10	5.99474e-08
GF_vs_CONV-R	Maternal endothelial cells	Rpl37	83.4931	4.1536	0.654706	2.23564e-10	7.09293e-08
GF_vs_CONV-R	Maternal endothelial cells	Fdps	30.3084	2.75334	0.435589	2.59947e-10	7.94694e-08
GF_vs_CONV-R	Maternal endothelial cells	Vamp8	20.9923	4.10065	0.648841	2.61614e-10	7.94694e-08
GF_vs_CONV-R	Maternal endothelial cells	Eif3i	18.9298	5.20889	0.826478	2.92859e-10	8.71073e-08
GF_vs_CONV-R	Maternal endothelial cells	Cdkn1c	100.47	2.73362	0.435538	3.46457e-10	1.00946e-07
GF_vs_CONV-R	Maternal endothelial cells	Dbi	64.2434	4.69757	0.750268	3.82056e-10	1.09092e-07
GF_vs_CONV-R	Maternal endothelial cells	Srsf9	22.0955	4.42923	0.708469	4.0565e-10	1.13404e-07
GF_vs_CONV-R	Maternal endothelial cells	Tuba1a	36.5685	2.72713	0.436617	4.20985e-10	1.13404e-07
GF_vs_CONV-R	Maternal endothelial cells	Ppp1ca	37.2632	2.70894	0.433508	4.13367e-10	1.13404e-07
GF_vs_CONV-R	Maternal endothelial cells	Chchd2	63.2612	3.30059	0.529584	4.5929e-10	1.21431e-07
GF_vs_CONV-R	Maternal endothelial cells	Gtf2h5	21.919	3.41459	0.551201	5.835e-10	1.51466e-07
GF_vs_CONV-R	Maternal endothelial cells	Rps20	92.2495	4.17688	0.678611	7.50606e-10	1.91364e-07
GF_vs_CONV-R	Maternal endothelial cells	Atp5f1	33.7635	3.64884	0.600092	1.19827e-09	3.00136e-07
GF_vs_CONV-R	Maternal endothelial cells	Ndufab1	30.1465	3.68513	0.607506	1.31142e-09	3.22812e-07
GF_vs_CONV-R	Maternal endothelial cells	Cct8	70.3993	2.5678	0.423691	1.35658e-09	3.28271e-07
GF_vs_CONV-R	Maternal endothelial cells	Ppp1r14b	28.7664	4.81917	0.798151	1.56112e-09	3.71469e-07
GF_vs_CONV-R	Maternal endothelial cells	Rpl27a	100.066	3.67315	0.611325	1.87248e-09	4.38252e-07
GF_vs_CONV-R	Maternal endothelial cells	Rpl5	94.7869	3.26798	0.544522	1.95427e-09	4.50019e-07
GF_vs_CONV-R	Maternal endothelial cells	Sin3b	40.0182	4.17363	0.696526	2.072e-09	4.67708e-07
GF_vs_CONV-R	Maternal endothelial cells	Rps25	28.7095	6.15156	1.02695	2.09661e-09	4.67708e-07
GF_vs_CONV-R	Maternal endothelial cells	Rpl24	61.6429	4.31047	0.723065	2.50107e-09	5.49351e-07
GF_vs_CONV-R	Maternal endothelial cells	Ranbp1	23.3031	4.19339	0.704939	2.70462e-09	5.85058e-07
GF_vs_CONV-R	Maternal endothelial cells	Mt2	80.6684	3.4475	0.579867	2.75918e-09	5.87953e-07
GF_vs_CONV-R	Maternal endothelial cells	Cox4i1	45.562	4.37679	0.744483	4.12833e-09	8.66768e-07
GF_vs_CONV-R	Maternal endothelial cells	Taldo1	49.1125	2.24403	0.383769	4.99451e-09	1.03343e-06
GF_vs_CONV-R	Maternal endothelial cells	Mt1	233.978	2.60377	0.44661	5.54069e-09	1.11415e-06
GF_vs_CONV-R	Maternal endothelial cells	Tmem14c	39.3927	3.2646	0.559864	5.50774e-09	1.11415e-06
GF_vs_CONV-R	Maternal endothelial cells	Atp5b	76.3827	2.08385	0.358041	5.87967e-09	1.16589e-06
GF_vs_CONV-R	Maternal endothelial cells	Rps2	146.629	3.1449	0.54086	6.07666e-09	1.18844e-06
GF_vs_CONV-R	Maternal endothelial cells	Psmb3	31.2177	3.03942	0.524049	6.63667e-09	1.28043e-06
GF_vs_CONV-R	Maternal endothelial cells	Mdh2	25.7555	3.52323	0.607741	6.74065e-09	1.28315e-06
GF_vs_CONV-R	Maternal endothelial cells	Naca	63.1137	3.41392	0.591481	7.84185e-09	1.47313e-06
GF_vs_CONV-R	Maternal endothelial cells	Ncl	144.686	1.50737	0.261559	8.2624e-09	1.53198e-06
GF_vs_CONV-R	Maternal endothelial cells	Ctsb	120.625	1.8688	0.32457	8.5228e-09	1.56e-06
GF_vs_CONV-R	Maternal endothelial cells	Atp5g3	20.81	5.19578	0.902851	8.67145e-09	1.56712e-06
GF_vs_CONV-R	Maternal endothelial cells	Nudc	24.474	3.59713	0.625347	8.8077e-09	1.57184e-06
GF_vs_CONV-R	Maternal endothelial cells	D8Ertd738e	21.05	3.11872	0.542682	9.09156e-09	1.60247e-06
GF_vs_CONV-R	Maternal endothelial cells	Rpl21	48.4174	4.27535	0.748987	1.14191e-08	1.98817e-06
GF_vs_CONV-R	Maternal endothelial cells	Rpl41	108.706	5.61959	0.987558	1.26749e-08	2.18023e-06
GF_vs_CONV-R	Maternal endothelial cells	Rps10	99.1183	3.40937	0.59954	1.29566e-08	2.20216e-06
GF_vs_CONV-R	Maternal endothelial cells	Rpl10	82.0313	2.92484	0.515691	1.41396e-08	2.37496e-06
GF_vs_CONV-R	Maternal endothelial cells	Rps27a	102.807	3.30681	0.587382	1.80476e-08	2.99612e-06
GF_vs_CONV-R	Maternal endothelial cells	Rbm8a	28.1479	5.5496	0.987068	1.88429e-08	3.09219e-06
GF_vs_CONV-R	Maternal endothelial cells	Rpl10a	94.7868	1.96259	0.349322	1.92876e-08	3.1292e-06
GF_vs_CONV-R	Maternal endothelial cells	Rpl12	70.5599	3.90808	0.697489	2.10592e-08	3.37823e-06
GF_vs_CONV-R	Maternal endothelial cells	Ftl1	176.339	2.36656	0.422956	2.20254e-08	3.49396e-06
GF_vs_CONV-R	Maternal endothelial cells	Psmb1	74.6483	2.17273	0.38899	2.32926e-08	3.65437e-06
GF_vs_CONV-R	Maternal endothelial cells	Ran	35.4327	3.42954	0.618997	3.01648e-08	4.63078e-06
GF_vs_CONV-R	Maternal endothelial cells	Cox7b	17.9903	4.60592	0.831314	3.01553e-08	4.63078e-06
GF_vs_CONV-R	Maternal endothelial cells	Calm3	32.1198	2.7118	0.490039	3.13282e-08	4.75823e-06
GF_vs_CONV-R	Maternal endothelial cells	Rpl36a	35.655	3.84975	0.696354	3.23099e-08	4.85567e-06
GF_vs_CONV-R	Maternal endothelial cells	Phf5a	17.9069	4.09116	0.740289	3.26788e-08	4.85995e-06
GF_vs_CONV-R	Maternal endothelial cells	Ciao2a	14.6043	3.22954	0.591116	4.66928e-08	6.87251e-06
GF_vs_CONV-R	Maternal endothelial cells	Smdt1	25.717	3.22581	0.591448	4.92264e-08	7.17148e-06
GF_vs_CONV-R	Maternal endothelial cells	Atp5l	24.4136	3.67709	0.675846	5.30674e-08	7.63161e-06
GF_vs_CONV-R	Maternal endothelial cells	Gpx4	32.2968	3.53088	0.649128	5.34539e-08	7.63161e-06
GF_vs_CONV-R	Maternal endothelial cells	Tbcb	35.8495	2.45677	0.454832	6.60936e-08	9.34276e-06
GF_vs_CONV-R	Maternal endothelial cells	Atp5d	19.7278	3.94519	0.734378	7.78011e-08	1.08899e-05
GF_vs_CONV-R	Maternal endothelial cells	H2afz	53.1264	2.9274	0.546049	8.2731e-08	1.14675e-05
GF_vs_CONV-R	Maternal endothelial cells	Rpl31	16.3697	5.56489	1.04123	9.06393e-08	1.24429e-05
GF_vs_CONV-R	Maternal endothelial cells	Rps19	66.099	3.79263	0.710648	9.45733e-08	1.2776e-05
GF_vs_CONV-R	Maternal endothelial cells	Cox5a	27.9578	3.73633	0.700172	9.48558e-08	1.2776e-05
GF_vs_CONV-R	Maternal endothelial cells	Strap	28.0755	3.95298	0.746116	1.17026e-07	1.56148e-05
GF_vs_CONV-R	Maternal endothelial cells	Rpl35a	48.7446	3.63757	0.690509	1.37952e-07	1.82365e-05
GF_vs_CONV-R	Maternal endothelial cells	H19	110.061	2.41957	0.460396	1.47693e-07	1.93451e-05
GF_vs_CONV-R	Maternal endothelial cells	Arpc1b	156.924	1.29988	0.247815	1.55977e-07	1.98829e-05
GF_vs_CONV-R	Maternal endothelial cells	Pdap1	51.6688	1.948	0.371262	1.54613e-07	1.98829e-05
GF_vs_CONV-R	Maternal endothelial cells	Ctsl	80.8002	2.2616	0.431116	1.55495e-07	1.98829e-05
GF_vs_CONV-R	Maternal endothelial cells	Atp5k	12.2687	4.66197	0.891602	1.70655e-07	2.15615e-05
GF_vs_CONV-R	Maternal endothelial cells	Rpl18a	75.9838	2.79064	0.535967	1.92182e-07	2.40683e-05
GF_vs_CONV-R	Maternal endothelial cells	Rpl36al	27.8604	3.69859	0.711988	2.05006e-07	2.54511e-05
GF_vs_CONV-R	Maternal endothelial cells	Pin4	13.7188	4.03526	0.77766	2.11444e-07	2.6024e-05
GF_vs_CONV-R	Maternal endothelial cells	Camk1d	170.199	2.0131	0.389897	2.42804e-07	2.93773e-05
GF_vs_CONV-R	Maternal endothelial cells	Psmb4	26.7995	3.43311	0.66481	2.41671e-07	2.93773e-05
GF_vs_CONV-R	Maternal endothelial cells	Gapdh	93.8432	2.01348	0.390146	2.45838e-07	2.94943e-05
GF_vs_CONV-R	Maternal endothelial cells	Sec61b	22.0352	3.66205	0.710005	2.49893e-07	2.9731e-05
GF_vs_CONV-R	Maternal endothelial cells	Arl1	29.0239	2.23093	0.432823	2.54503e-07	3.00293e-05
GF_vs_CONV-R	Maternal endothelial cells	Lgals1	22.09	4.85313	0.941998	2.57794e-07	3.01683e-05
GF_vs_CONV-R	Maternal endothelial cells	Mrfap1	16.516	4.66691	0.907763	2.73115e-07	3.17013e-05
GF_vs_CONV-R	Maternal endothelial cells	Pcbp1	28.9055	3.3893	0.660296	2.85151e-07	3.20559e-05
GF_vs_CONV-R	Maternal endothelial cells	Abracl	19.4363	4.54295	0.88488	2.83683e-07	3.20559e-05
GF_vs_CONV-R	Maternal endothelial cells	Atp5h	34.6874	2.38324	0.463905	2.78651e-07	3.20559e-05
GF_vs_CONV-R	Maternal endothelial cells	Rbx1	63.454	2.54953	0.49642	2.80889e-07	3.20559e-05
GF_vs_CONV-R	Maternal endothelial cells	Slc25a4	28.5396	3.63062	0.708508	2.98612e-07	3.3307e-05
GF_vs_CONV-R	Maternal endothelial cells	Hspd1	23.2182	3.85969	0.755649	3.25955e-07	3.60749e-05
GF_vs_CONV-R	Maternal endothelial cells	Atp5a1	68.0052	2.08808	0.409955	3.51637e-07	3.86178e-05
GF_vs_CONV-R	Maternal endothelial cells	Ruvbl1	16.2679	3.12198	0.61359	3.61741e-07	3.94243e-05
GF_vs_CONV-R	Maternal endothelial cells	S100a1	18.8872	3.35227	0.659173	3.66532e-07	3.96438e-05
GF_vs_CONV-R	Maternal endothelial cells	Atp5c1	56.4221	2.7723	0.545832	3.7936e-07	4.07227e-05
GF_vs_CONV-R	Maternal endothelial cells	Phb2	19.5791	3.12237	0.615449	3.90925e-07	4.1651e-05
GF_vs_CONV-R	Maternal endothelial cells	Rpl7	82.132	3.2385	0.640592	4.29293e-07	4.54001e-05
GF_vs_CONV-R	Maternal endothelial cells	Eif3g	23.6607	2.35345	0.466698	4.58836e-07	4.81677e-05
GF_vs_CONV-R	Maternal endothelial cells	Cetn3	24.7984	2.92896	0.581786	4.79263e-07	4.99448e-05
GF_vs_CONV-R	Maternal endothelial cells	Tma7	17.0003	5.35575	1.06827	5.34587e-07	5.53065e-05
GF_vs_CONV-R	Maternal endothelial cells	Erv3	47.4887	3.00174	0.601294	5.97151e-07	6.13347e-05
GF_vs_CONV-R	Maternal endothelial cells	Atp5j2	28.1015	3.47391	0.696723	6.16187e-07	6.28379e-05
GF_vs_CONV-R	Maternal endothelial cells	Cox5b	9.95254	4.5055	0.910857	7.55816e-07	7.65304e-05
GF_vs_CONV-R	Maternal endothelial cells	Rpl22l1	19.8743	6.49828	1.31742	8.11452e-07	8.15852e-05
GF_vs_CONV-R	Maternal endothelial cells	Snrpf	22.0076	5.29448	1.07521	8.47306e-07	8.45944e-05
GF_vs_CONV-R	Maternal endothelial cells	Ndufs7	12.1381	4.46225	0.906507	8.54605e-07	8.47305e-05
GF_vs_CONV-R	Maternal endothelial cells	Pdcd5	17.8143	3.36457	0.685767	9.28137e-07	9.13863e-05
GF_vs_CONV-R	Maternal endothelial cells	Rpl22	40.9453	3.454	0.704399	9.41594e-07	9.19841e-05
GF_vs_CONV-R	Maternal endothelial cells	Lgals3	68.3495	1.82369	0.372005	9.47094e-07	9.19841e-05
GF_vs_CONV-R	Maternal endothelial cells	Calm1	211.819	1.38813	0.28359	9.83909e-07	9.4914e-05
GF_vs_CONV-R	Maternal endothelial cells	Rpl9	100.841	3.13927	0.641828	1.00255e-06	9.60634e-05
GF_vs_CONV-R	Maternal endothelial cells	Hmgb2	27.504	3.88499	0.796418	1.07123e-06	0.00010196
GF_vs_CONV-R	Maternal endothelial cells	Hnrnpf	195.793	1.04288	0.214271	1.13227e-06	0.000107056
GF_vs_CONV-R	Maternal endothelial cells	Gzmf	61.6324	2.99609	0.619988	1.3483e-06	0.000126642
GF_vs_CONV-R	Maternal endothelial cells	Rpl29	20.6781	3.81696	0.79325	1.49578e-06	0.000139577
GF_vs_CONV-R	Maternal endothelial cells	Ndufb3	30.8565	2.54189	0.528547	1.51533e-06	0.000140483
GF_vs_CONV-R	Maternal endothelial cells	Snrpd1	28.1403	2.40258	0.500113	1.55476e-06	0.000143209
GF_vs_CONV-R	Maternal endothelial cells	Cox6b1	19.9746	3.28801	0.684854	1.5785e-06	0.000144463
GF_vs_CONV-R	Maternal endothelial cells	Tbrg1	25.6892	3.86947	0.807656	1.65958e-06	0.000150916
GF_vs_CONV-R	Maternal endothelial cells	Rpl13a	80.7241	2.85423	0.59943	1.92093e-06	0.000173577
GF_vs_CONV-R	Maternal endothelial cells	Hnrnpab	35.3578	2.66424	0.559784	1.94154e-06	0.000174336
GF_vs_CONV-R	Maternal endothelial cells	Rps28	68.8626	5.27078	1.11175	2.1269e-06	0.000189786
GF_vs_CONV-R	Maternal endothelial cells	Eef1d	13.6958	4.27992	0.903373	2.16144e-06	0.00019167
GF_vs_CONV-R	Maternal endothelial cells	Cfl1	75.5184	2.27023	0.479537	2.19907e-06	0.000193803
GF_vs_CONV-R	Maternal endothelial cells	S100a11	79.26	2.36853	0.501137	2.28633e-06	0.000200257
GF_vs_CONV-R	Maternal endothelial cells	Ndufa1	8.2335	6.87878	1.45957	2.44235e-06	0.000212619
GF_vs_CONV-R	Maternal endothelial cells	Magoh	10.7911	3.72921	0.792537	2.53369e-06	0.000219233
GF_vs_CONV-R	Maternal endothelial cells	Arpp19	57.8509	1.93104	0.411242	2.6578e-06	0.000228587
GF_vs_CONV-R	Maternal endothelial cells	Krt8	35.3431	3.30045	0.703345	2.69887e-06	0.000230729
GF_vs_CONV-R	Maternal endothelial cells	Hspa8	236.066	1.64962	0.351715	2.72898e-06	0.000231914
GF_vs_CONV-R	Maternal endothelial cells	Snu13	10.7274	5.71536	1.21948	2.77608e-06	0.000234521
GF_vs_CONV-R	Maternal endothelial cells	Psmb5	14.3344	3.60011	0.770397	2.96754e-06	0.000247764
GF_vs_CONV-R	Maternal endothelial cells	Lsm2	13.5187	6.57223	1.40617	2.95585e-06	0.000247764
GF_vs_CONV-R	Maternal endothelial cells	Cst3	43.8877	2.61753	0.5608	3.04886e-06	0.000253073
GF_vs_CONV-R	Maternal endothelial cells	Rpl18	65.2299	3.2353	0.694671	3.20374e-06	0.000263947
GF_vs_CONV-R	Maternal endothelial cells	Rpl3	111.316	2.26311	0.486014	3.21683e-06	0.000263947
GF_vs_CONV-R	Maternal endothelial cells	Hmgn1	45.0585	2.24619	0.482637	3.25549e-06	0.000265593
GF_vs_CONV-R	Maternal endothelial cells	Rps9	63.5326	3.10574	0.667612	3.28693e-06	0.000266633
GF_vs_CONV-R	Maternal endothelial cells	Cyba	53.9617	1.83182	0.395447	3.61682e-06	0.000291737
GF_vs_CONV-R	Maternal endothelial cells	Scand1	16.6301	3.65949	0.792625	3.89465e-06	0.000311941
GF_vs_CONV-R	Maternal endothelial cells	Snrpd3	21.8659	3.42792	0.742608	3.91101e-06	0.000311941
GF_vs_CONV-R	Maternal endothelial cells	Impdh2	19.4793	3.46003	0.751983	4.20058e-06	0.000333176
GF_vs_CONV-R	Maternal endothelial cells	Uba52	7.54145	6.91749	1.50408	4.24239e-06	0.000333716
GF_vs_CONV-R	Maternal endothelial cells	Dynll2	14.5695	4.20208	0.913782	4.25414e-06	0.000333716
GF_vs_CONV-R	Maternal endothelial cells	Snrpg	11.6846	4.82108	1.05021	4.41991e-06	0.000343834
GF_vs_CONV-R	Maternal endothelial cells	Prl7b1	24.7087	3.92072	0.854177	4.43128e-06	0.000343834
GF_vs_CONV-R	Maternal endothelial cells	Slc25a5	11.4475	3.7169	0.810532	4.52366e-06	0.000349104
GF_vs_CONV-R	Maternal endothelial cells	Hspe1	14.7796	3.81496	0.833503	4.7163e-06	0.000362014
GF_vs_CONV-R	Maternal endothelial cells	Kdelr2	92.6148	1.09524	0.241014	5.51124e-06	0.00042077
GF_vs_CONV-R	Maternal endothelial cells	Gsn	34.955	1.97393	0.435868	5.93381e-06	0.000450623
GF_vs_CONV-R	Maternal endothelial cells	Cox7a2	15.3876	4.69763	1.03781	5.9971e-06	0.000453019
GF_vs_CONV-R	Maternal endothelial cells	Nme2	40.1862	3.81078	0.843675	6.27549e-06	0.000471554
GF_vs_CONV-R	Maternal endothelial cells	Rplp0	102.511	2.76285	0.613754	6.74541e-06	0.000504211
GF_vs_CONV-R	Maternal endothelial cells	Prmt1	27.013	2.84362	0.633749	7.22383e-06	0.000537159
GF_vs_CONV-R	Maternal endothelial cells	Rps13	52.1955	4.93607	1.1052	7.9617e-06	0.000586692
GF_vs_CONV-R	Maternal endothelial cells	Eef2	170.683	1.31014	0.293395	7.99012e-06	0.000586692
GF_vs_CONV-R	Maternal endothelial cells	Gm19951	29.8954	3.53183	0.791034	8.01323e-06	0.000586692
GF_vs_CONV-R	Maternal endothelial cells	Ndufa4	30.2806	3.66924	0.822898	8.23745e-06	0.000600031
GF_vs_CONV-R	Maternal endothelial cells	Ndufb9	9.8098	4.69691	1.05487	8.48359e-06	0.000614823
GF_vs_CONV-R	Maternal endothelial cells	Hbb-bh1	24.6785	5.58987	1.25729	8.74971e-06	0.000630907
GF_vs_CONV-R	Maternal endothelial cells	Supt4a	12.356	5.16591	1.16547	9.31589e-06	0.000668357
GF_vs_CONV-R	Maternal endothelial cells	Dynll1	45.192	2.99344	0.677162	9.84434e-06	0.000702738
GF_vs_CONV-R	Maternal endothelial cells	Cct4	88.1728	1.21226	0.274341	9.92488e-06	0.000704963
GF_vs_CONV-R	Maternal endothelial cells	Rpl19	96.575	2.73216	0.618456	9.97481e-06	0.000705002
GF_vs_CONV-R	Maternal endothelial cells	Uqcrh	23.0092	3.82144	0.868554	1.08364e-05	0.000762123
GF_vs_CONV-R	Maternal endothelial cells	Cdc34	10.2834	4.7495	1.08044	1.10309e-05	0.000771998
GF_vs_CONV-R	Maternal endothelial cells	Cct7	29.5219	3.18846	0.725978	1.12336e-05	0.00078235
GF_vs_CONV-R	Maternal endothelial cells	Cyb5a	67.288	1.26638	0.289299	1.201e-05	0.000832366
GF_vs_CONV-R	Maternal endothelial cells	Ost4	8.32677	7.04789	1.61331	1.25054e-05	0.000862511
GF_vs_CONV-R	Maternal endothelial cells	Mbd3	27.4488	2.06301	0.472444	1.26152e-05	0.0008659
GF_vs_CONV-R	Maternal endothelial cells	Rps26	19.7412	5.88207	1.34942	1.30689e-05	0.000892748
GF_vs_CONV-R	Maternal endothelial cells	Slc38a2	2337.42	-0.417064	0.0957721	1.33215e-05	0.000905674
GF_vs_CONV-R	Maternal endothelial cells	Tomm22	13.0164	2.96872	0.68303	1.38394e-05	0.000936422
GF_vs_CONV-R	Maternal endothelial cells	Cnpy2	37.0912	2.10245	0.483957	1.39728e-05	0.000940987
GF_vs_CONV-R	Maternal endothelial cells	Mrps33	12.3383	3.69049	0.852685	1.50415e-05	0.00100821
GF_vs_CONV-R	Maternal endothelial cells	Ddost	24.0692	2.68049	0.61949	1.51195e-05	0.0010087
GF_vs_CONV-R	Maternal endothelial cells	Zmat2	30.1269	2.29732	0.531271	1.53088e-05	0.00101658
GF_vs_CONV-R	Maternal endothelial cells	Srp9	22.2629	3.47774	0.804631	1.54512e-05	0.00102128
GF_vs_CONV-R	Maternal endothelial cells	Ybx1	192.727	1.24672	0.289097	1.61438e-05	0.00106214
GF_vs_CONV-R	Maternal endothelial cells	Rpl37a	125.449	3.46825	0.804508	1.62504e-05	0.00106425
GF_vs_CONV-R	Maternal endothelial cells	Swi5	41.2766	2.88815	0.671381	1.69411e-05	0.00110442
GF_vs_CONV-R	Maternal endothelial cells	Ndufb2	11.375	3.33242	0.777203	1.80522e-05	0.00117151
GF_vs_CONV-R	Maternal endothelial cells	Rpl13	149.938	3.46011	0.808729	1.88198e-05	0.00121579
GF_vs_CONV-R	Maternal endothelial cells	Sem1	127.626	1.30599	0.305551	1.91801e-05	0.001232
GF_vs_CONV-R	Maternal endothelial cells	Npc2	53.4909	1.82457	0.426951	1.92432e-05	0.001232
GF_vs_CONV-R	Maternal endothelial cells	Eef1e1	9.97232	6.46349	1.51403	1.96304e-05	0.00125118
GF_vs_CONV-R	Maternal endothelial cells	Tagln2	86.1263	1.8174	0.426061	1.99383e-05	0.00126515
GF_vs_CONV-R	Maternal endothelial cells	Eif4ebp1	35.9052	3.0703	0.721075	2.0632e-05	0.00130337
GF_vs_CONV-R	Maternal endothelial cells	Psap	164.368	1.11832	0.263104	2.13306e-05	0.00134157
GF_vs_CONV-R	Maternal endothelial cells	Snrpb2	19.1262	2.7479	0.64675	2.14934e-05	0.00134588
GF_vs_CONV-R	Maternal endothelial cells	Dut	21.4156	2.51228	0.594181	2.35625e-05	0.001469
GF_vs_CONV-R	Maternal endothelial cells	Prelid1	21.4539	2.75296	0.65197	2.41581e-05	0.00149959
GF_vs_CONV-R	Maternal endothelial cells	Psmd2	41.112	2.38923	0.566382	2.46042e-05	0.00152067
GF_vs_CONV-R	Maternal endothelial cells	Park7	37.9755	2.60363	0.617399	2.47471e-05	0.00152291
GF_vs_CONV-R	Maternal endothelial cells	Fkbp2	18.027	2.23889	0.531046	2.48667e-05	0.0015237
GF_vs_CONV-R	Maternal endothelial cells	Car2	58.811	2.74944	0.65364	2.59526e-05	0.00158239
GF_vs_CONV-R	Maternal endothelial cells	Spp1	43.1851	2.02497	0.481502	2.60462e-05	0.00158239
GF_vs_CONV-R	Maternal endothelial cells	Rps23	56.5902	5.08176	1.21851	3.03991e-05	0.00183902
GF_vs_CONV-R	Maternal endothelial cells	Rpl35	21.7896	4.79862	1.15258	3.13585e-05	0.00188905
GF_vs_CONV-R	Maternal endothelial cells	Prl2c3	91.1378	-1.85977	0.447708	3.26757e-05	0.00196013
GF_vs_CONV-R	Maternal endothelial cells	Prl4a1	14.405	5.36357	1.29173	3.29223e-05	0.00196666
GF_vs_CONV-R	Maternal endothelial cells	Rps6	48.8211	2.99528	0.722128	3.35613e-05	0.00199648
GF_vs_CONV-R	Maternal endothelial cells	Mfge8	24.4464	2.22571	0.53724	3.43e-05	0.00203195
GF_vs_CONV-R	Maternal endothelial cells	Psme3	19.3775	2.83764	0.68518	3.45127e-05	0.00203611
GF_vs_CONV-R	Maternal endothelial cells	Eloc	40.7284	2.25732	0.545247	3.47321e-05	0.00204062
GF_vs_CONV-R	Maternal endothelial cells	Lamtor2	11.0182	4.0793	0.986759	3.56447e-05	0.00207714
GF_vs_CONV-R	Maternal endothelial cells	S100a8	21.0638	3.73871	0.904327	3.56127e-05	0.00207714
GF_vs_CONV-R	Maternal endothelial cells	Eef1g	123.512	1.18786	0.287544	3.61119e-05	0.00209581
GF_vs_CONV-R	Maternal endothelial cells	Reep5	77.9727	1.23255	0.298656	3.67531e-05	0.00212439
GF_vs_CONV-R	Maternal endothelial cells	Ndufa8	20.9396	2.44562	0.593911	3.82479e-05	0.00219324
GF_vs_CONV-R	Maternal endothelial cells	Gzmc	18.008	3.11075	0.755441	3.82516e-05	0.00219324
GF_vs_CONV-R	Maternal endothelial cells	Polr1d	46.9103	2.20726	0.538433	4.14206e-05	0.00236545
GF_vs_CONV-R	Maternal endothelial cells	Elob	21.7213	4.05109	0.988439	4.15893e-05	0.00236562
GF_vs_CONV-R	Maternal endothelial cells	Ctsz	28.4602	2.35488	0.574888	4.199e-05	0.00236991
GF_vs_CONV-R	Maternal endothelial cells	Vdac2	80.5849	1.18678	0.289768	4.21064e-05	0.00236991
GF_vs_CONV-R	Maternal endothelial cells	Npr3	343.904	-0.674515	0.164705	4.21626e-05	0.00236991
GF_vs_CONV-R	Maternal endothelial cells	2210016F16Rik	11.8762	3.04986	0.745904	4.33586e-05	0.00242757
GF_vs_CONV-R	Maternal endothelial cells	Cryab	40.085	2.02501	0.496404	4.51604e-05	0.00251858
GF_vs_CONV-R	Maternal endothelial cells	Ndufs5	53.3428	2.38609	0.585903	4.65094e-05	0.00258371
GF_vs_CONV-R	Maternal endothelial cells	Txndc17	9.50507	4.28853	1.05385	4.71396e-05	0.00260692
GF_vs_CONV-R	Maternal endothelial cells	Cox17	15.2115	4.4517	1.09415	4.72923e-05	0.00260692
GF_vs_CONV-R	Maternal endothelial cells	Ndufb7	14.7513	3.76265	0.926018	4.83937e-05	0.00264719
GF_vs_CONV-R	Maternal endothelial cells	Ndufb10	7.32669	6.74767	1.66059	4.83582e-05	0.00264719
GF_vs_CONV-R	Maternal endothelial cells	Arf5	91.2069	1.6807	0.413886	4.89114e-05	0.00266044
GF_vs_CONV-R	Maternal endothelial cells	Atp5j	50.9733	2.07204	0.510317	4.90087e-05	0.00266044
GF_vs_CONV-R	Maternal endothelial cells	Nans	11.9541	3.90893	0.964095	5.02386e-05	0.00271688
GF_vs_CONV-R	Maternal endothelial cells	Rpl39	82.2332	3.65095	0.90162	5.13669e-05	0.00276742
GF_vs_CONV-R	Maternal endothelial cells	Dnaja1	152.28	1.16203	0.287519	5.30952e-05	0.00284977
GF_vs_CONV-R	Maternal endothelial cells	2200002D01Rik	8.89769	4.44436	1.10054	5.38322e-05	0.00287851
GF_vs_CONV-R	Maternal endothelial cells	Edf1	13.192	3.33398	0.826315	5.46592e-05	0.00291183
GF_vs_CONV-R	Maternal endothelial cells	Psma4	41.7997	2.20219	0.548225	5.89545e-05	0.00312897
GF_vs_CONV-R	Maternal endothelial cells	Ndufb4	8.59499	4.97841	1.23963	5.91839e-05	0.00312951
GF_vs_CONV-R	Maternal endothelial cells	H3f3a	217.449	1.22424	0.305524	6.14849e-05	0.00323919
GF_vs_CONV-R	Maternal endothelial cells	Rpl4	35.8767	3.39068	0.84682	6.22756e-05	0.00326878
GF_vs_CONV-R	Maternal endothelial cells	Cox6a1	12.5027	2.63603	0.658854	6.30944e-05	0.00329963
GF_vs_CONV-R	Maternal endothelial cells	Id2	16.1708	3.85178	0.964129	6.46701e-05	0.00336969
GF_vs_CONV-R	Maternal endothelial cells	Psmb6	16.6168	3.95683	0.992667	6.71793e-05	0.00348771
GF_vs_CONV-R	Maternal endothelial cells	Rbbp7	60.1236	1.6992	0.427861	7.14587e-05	0.00369644
GF_vs_CONV-R	Maternal endothelial cells	Rps24	158.935	3.51071	0.884232	7.17673e-05	0.003699
GF_vs_CONV-R	Maternal endothelial cells	Pcna	25.2054	2.48859	0.629735	7.75659e-05	0.00396921
GF_vs_CONV-R	Maternal endothelial cells	Grpel1	5.89753	4.89343	1.23815	7.74325e-05	0.00396921
GF_vs_CONV-R	Maternal endothelial cells	Rps7	78.6428	3.69238	0.936889	8.11045e-05	0.00413546
GF_vs_CONV-R	Maternal endothelial cells	Ndufb8	11.7076	2.6521	0.673559	8.23549e-05	0.00418428
GF_vs_CONV-R	Maternal endothelial cells	Rpsa	173.79	2.02428	0.514799	8.41815e-05	0.00426191
GF_vs_CONV-R	Maternal endothelial cells	Dtymk	21.394	2.02441	0.515235	8.52626e-05	0.00430139
GF_vs_CONV-R	Maternal endothelial cells	Ndufv3	12.2371	6.20233	1.58011	8.66347e-05	0.00435522
GF_vs_CONV-R	Maternal endothelial cells	Tomm5	5.89605	5.2861	1.35064	9.08675e-05	0.00455199
GF_vs_CONV-R	Maternal endothelial cells	Rpl23	186.894	3.28991	0.840862	9.13285e-05	0.00455908
GF_vs_CONV-R	Maternal endothelial cells	Pno1	6.24317	4.15869	1.0635	9.2155e-05	0.00458431
GF_vs_CONV-R	Maternal endothelial cells	Gpx1	11.4303	3.79799	0.972583	9.42063e-05	0.00467008
GF_vs_CONV-R	Maternal endothelial cells	Vma21	9.88803	3.84714	0.987113	9.7247e-05	0.00480414
GF_vs_CONV-R	Maternal endothelial cells	C1qbp	6.1716	5.50209	1.41208	9.76191e-05	0.00480589
GF_vs_CONV-R	Maternal endothelial cells	Gzmd	56.4043	2.87505	0.73949	0.000101125	0.00494438
GF_vs_CONV-R	Maternal endothelial cells	Gzmg	70.3485	2.90414	0.746915	0.000100997	0.00494438
GF_vs_CONV-R	Maternal endothelial cells	1810058I24Rik	13.5267	2.51696	0.647954	0.000102551	0.00499699
GF_vs_CONV-R	Maternal endothelial cells	Ly6c1	33.7738	2.61893	0.674679	0.000103708	0.00503617
GF_vs_CONV-R	Maternal endothelial cells	Fkbp4	10.6889	4.15029	1.06978	0.000104647	0.00506454
GF_vs_CONV-R	Maternal endothelial cells	Anp32b	60.4771	1.78793	0.461684	0.000107664	0.0051802
GF_vs_CONV-R	Maternal endothelial cells	Txnl1	86.6163	1.22891	0.31735	0.000107762	0.0051802
GF_vs_CONV-R	Maternal endothelial cells	Uqcr10	8.32045	4.78684	1.23697	0.000108912	0.00521791
GF_vs_CONV-R	Maternal endothelial cells	Hmgn5	12.288	2.94676	0.765039	0.000117264	0.00559925
GF_vs_CONV-R	Maternal endothelial cells	Glo1	25.6506	1.49968	0.389545	0.000118195	0.00562491
GF_vs_CONV-R	Maternal endothelial cells	Cstb	11.1932	4.38788	1.14874	0.000133595	0.00633667
GF_vs_CONV-R	Maternal endothelial cells	Ptchd4	11.4113	2.94805	0.773439	0.000138062	0.00652687
GF_vs_CONV-R	Maternal endothelial cells	Rpl15	104.125	4.06389	1.06702	0.000139731	0.00658394
GF_vs_CONV-R	Maternal endothelial cells	Adh5	16.1497	2.36999	0.622689	0.000141201	0.00663133
GF_vs_CONV-R	Maternal endothelial cells	Vdac1	92.8101	1.33387	0.350933	0.000144161	0.00674816
GF_vs_CONV-R	Maternal endothelial cells	Txnl4a	9.31215	6.94433	1.83489	0.000153953	0.00718295
GF_vs_CONV-R	Maternal endothelial cells	Gzme	20.2593	3.38097	0.895476	0.000159615	0.00742287
GF_vs_CONV-R	Maternal endothelial cells	Eif2s2	169.774	1.12476	0.298146	0.000161607	0.00748847
GF_vs_CONV-R	Maternal endothelial cells	Psma2	29.6329	3.08478	0.817854	0.000162075	0.00748847
GF_vs_CONV-R	Maternal endothelial cells	Mrpl51	11.6101	2.86379	0.759544	0.00016298	0.00750601
GF_vs_CONV-R	Maternal endothelial cells	Degs1	41.4881	1.79111	0.475153	0.000163539	0.00750757
GF_vs_CONV-R	Maternal endothelial cells	Lyar	9.87552	3.22051	0.855387	0.000166565	0.00762195
GF_vs_CONV-R	Maternal endothelial cells	Btf3	88.6923	1.88716	0.501742	0.000169093	0.0077129
GF_vs_CONV-R	Maternal endothelial cells	Atp6v1g1	14.2602	2.81338	0.748616	0.000171206	0.00778441
GF_vs_CONV-R	Maternal endothelial cells	Actb	518.522	1.42606	0.380173	0.000176064	0.00797151
GF_vs_CONV-R	Maternal endothelial cells	Rnf7	21.4884	2.47827	0.660773	0.000176437	0.00797151
GF_vs_CONV-R	Maternal endothelial cells	Eef1b2	59.0123	2.43119	0.649609	0.000182171	0.00817879
GF_vs_CONV-R	Maternal endothelial cells	Cacybp	10.3425	3.84489	1.02731	0.00018208	0.00817879
GF_vs_CONV-R	Maternal endothelial cells	Cycs	7.72155	5.92458	1.58459	0.000184847	0.00822137
GF_vs_CONV-R	Maternal endothelial cells	Tmem147	12.2797	3.23261	0.864456	0.000184408	0.00822137
GF_vs_CONV-R	Maternal endothelial cells	Ncoa4	48.8936	1.38172	0.369456	0.000184107	0.00822137
GF_vs_CONV-R	Maternal endothelial cells	Tubb5	79.2966	2.39284	0.641255	0.000190351	0.0084399
GF_vs_CONV-R	Maternal endothelial cells	Tomm7	7.16615	4.34267	1.16843	0.000201852	0.00889458
GF_vs_CONV-R	Maternal endothelial cells	Cct6a	40.7816	2.60182	0.699926	0.000201383	0.00889458
GF_vs_CONV-R	Maternal endothelial cells	Snrpe	24.4092	2.75139	0.744249	0.000218283	0.00958899
GF_vs_CONV-R	Maternal endothelial cells	Cops9	5.1345	6.33369	1.71784	0.000226908	0.00993731
GF_vs_CONV-R	Maternal endothelial cells	Mif	9.14712	5.34841	1.45238	0.000230953	0.0100835
GF_vs_CONV-R	Maternal endothelial cells	Eif4a1	182.008	0.854911	0.232785	0.000240156	0.0104534
GF_vs_CONV-R	Maternal endothelial cells	Ceacam9	9.51174	4.21118	1.14922	0.000247929	0.0107578
GF_vs_CONV-R	Maternal endothelial cells	Coa3	8.73272	4.04912	1.10522	0.000248657	0.0107578
GF_vs_CONV-R	Maternal endothelial cells	Ppdpf	3.89942	5.8935	1.60935	0.000250225	0.0107929
GF_vs_CONV-R	Maternal endothelial cells	Cox8a	28.0419	2.70224	0.7425	0.000273296	0.0117526
GF_vs_CONV-R	Maternal endothelial cells	Cd52	4.43519	5.13468	1.41218	0.000276899	0.0118717
GF_vs_CONV-R	Maternal endothelial cells	Dap	42.6326	1.59486	0.438752	0.000277988	0.0118827
GF_vs_CONV-R	Maternal endothelial cells	Ndufb5	6.69833	5.74275	1.58047	0.000279538	0.0119133
GF_vs_CONV-R	Maternal endothelial cells	Peg10	64.7414	2.08071	0.573139	0.000283019	0.0120258
GF_vs_CONV-R	Maternal endothelial cells	Ndufb6	4.62808	6.25106	1.72531	0.000291035	0.0122932
GF_vs_CONV-R	Maternal endothelial cells	Vps29	54.3243	1.43196	0.395179	0.000290555	0.0122932
GF_vs_CONV-R	Maternal endothelial cells	Imp3	15.4562	3.93277	1.08707	0.000297164	0.0125151
GF_vs_CONV-R	Maternal endothelial cells	Selenoh	4.07616	6.00131	1.66296	0.0003076	0.0129165
GF_vs_CONV-R	Maternal endothelial cells	Pdia3	178.579	0.751707	0.208726	0.000316493	0.0132509
GF_vs_CONV-R	Maternal endothelial cells	Pfdn2	35.9925	1.63961	0.455383	0.000317594	0.0132581
GF_vs_CONV-R	Maternal endothelial cells	Atp5md	4.25708	5.75237	1.59857	0.000320119	0.0133246
GF_vs_CONV-R	Maternal endothelial cells	Tpt1	263.277	2.83313	0.789919	0.000334998	0.0139034
GF_vs_CONV-R	Maternal endothelial cells	Sri	117.044	1.09101	0.304281	0.000336401	0.0139212
GF_vs_CONV-R	Maternal endothelial cells	Tex30	9.23721	3.11746	0.869749	0.000337957	0.0139246
GF_vs_CONV-R	Maternal endothelial cells	Rpa3	7.10602	5.90885	1.64879	0.000338706	0.0139246
GF_vs_CONV-R	Maternal endothelial cells	Oaz1	92.7856	1.7151	0.47865	0.000339409	0.0139246
GF_vs_CONV-R	Maternal endothelial cells	Ccdc66	68.6575	-0.822795	0.229717	0.000341269	0.0139607
GF_vs_CONV-R	Maternal endothelial cells	Uqcrq	13.1843	3.50323	0.978488	0.000343275	0.0140027
GF_vs_CONV-R	Maternal endothelial cells	Rpl36	46.4106	4.52206	1.2637	0.000345654	0.0140595
GF_vs_CONV-R	Maternal endothelial cells	Ebpl	15.0004	2.72638	0.762793	0.000351296	0.0142163
GF_vs_CONV-R	Maternal endothelial cells	Uqcc3	6.07755	5.38703	1.50726	0.000351499	0.0142163
GF_vs_CONV-R	Maternal endothelial cells	Snrpc	15.4155	3.553	0.994665	0.000354194	0.0142848
GF_vs_CONV-R	Maternal endothelial cells	Acads	11.3964	3.43114	0.961167	0.000357303	0.0143696
GF_vs_CONV-R	Maternal endothelial cells	Hint1	24.3509	2.49334	0.699268	0.000362967	0.0145564
GF_vs_CONV-R	Maternal endothelial cells	Lamtor1	39.4773	1.64375	0.461738	0.000370986	0.0148363
GF_vs_CONV-R	Maternal endothelial cells	Prl3d1	6.10812	5.46901	1.54468	0.000399285	0.0159234
GF_vs_CONV-R	Maternal endothelial cells	Prkcg	190.651	-0.646646	0.183184	0.000415518	0.0165246
GF_vs_CONV-R	Maternal endothelial cells	Pgam1	26.7357	2.62996	0.745565	0.000419539	0.0166382
GF_vs_CONV-R	Maternal endothelial cells	Ubl4a	8.19587	2.91016	0.828095	0.000440943	0.0174386
GF_vs_CONV-R	Maternal endothelial cells	Clta	146.303	1.02272	0.291207	0.000444757	0.0175409
GF_vs_CONV-R	Maternal endothelial cells	Ndufa13	15.3013	2.91167	0.830601	0.000455748	0.0179248
GF_vs_CONV-R	Maternal endothelial cells	Hat1	61.4521	1.09442	0.31276	0.000466587	0.0183007
GF_vs_CONV-R	Maternal endothelial cells	Eif1	144.438	1.79938	0.514735	0.000472744	0.0184914
GF_vs_CONV-R	Maternal endothelial cells	Dohh	3.03668	5.23748	1.50199	0.000488406	0.0190518
GF_vs_CONV-R	Maternal endothelial cells	Mrpl14	9.42571	4.65021	1.33749	0.000507412	0.0197393
GF_vs_CONV-R	Maternal endothelial cells	Tceal9	43.1262	2.0162	0.580091	0.000509606	0.0197708
GF_vs_CONV-R	Maternal endothelial cells	Sdhd	14.6623	2.44469	0.706086	0.000535571	0.0207218
GF_vs_CONV-R	Maternal endothelial cells	Krt18	27.6608	2.81016	0.812693	0.000544544	0.021012
GF_vs_CONV-R	Maternal endothelial cells	Bod1	7.31869	2.57124	0.743779	0.000546242	0.0210208
GF_vs_CONV-R	Maternal endothelial cells	Selenof	86.7024	1.16355	0.336852	0.000551966	0.0210707
GF_vs_CONV-R	Maternal endothelial cells	Atp5g1	7.71	4.79261	1.38736	0.000551366	0.0210707
GF_vs_CONV-R	Maternal endothelial cells	Ckb	10.049	2.28679	0.66201	0.00055169	0.0210707
GF_vs_CONV-R	Maternal endothelial cells	Smim11	3.57083	5.01985	1.45499	0.000560389	0.0213351
GF_vs_CONV-R	Maternal endothelial cells	Lsm4	10.0981	2.84374	0.825572	0.000571985	0.0217187
GF_vs_CONV-R	Maternal endothelial cells	Ssr2	20.892	1.87207	0.543808	0.000576328	0.0218256
GF_vs_CONV-R	Maternal endothelial cells	Birc5	11.1944	2.99414	0.87156	0.000591731	0.0223496
GF_vs_CONV-R	Maternal endothelial cells	Cenpx	7.18922	4.31353	1.25751	0.000603068	0.0227177
GF_vs_CONV-R	Maternal endothelial cells	S100a10	55.9111	2.12496	0.620895	0.000620689	0.02332
GF_vs_CONV-R	Maternal endothelial cells	Nsa2	15.6592	2.24154	0.655882	0.00063178	0.0236744
GF_vs_CONV-R	Maternal endothelial cells	Cox6c	35.133	2.29419	0.671678	0.00063638	0.0237843
GF_vs_CONV-R	Maternal endothelial cells	Glrx5	6.16438	4.40806	1.29138	0.000641486	0.0239125
GF_vs_CONV-R	Maternal endothelial cells	Mdk	9.2909	3.30834	0.969853	0.000646837	0.0239867
GF_vs_CONV-R	Maternal endothelial cells	Yif1a	6.43677	3.17346	0.930182	0.000645704	0.0239867
GF_vs_CONV-R	Maternal endothelial cells	Rbm3	93.2388	1.32597	0.389065	0.00065421	0.0241973
GF_vs_CONV-R	Maternal endothelial cells	Timm8b	3.16098	5.79794	1.70365	0.000665895	0.0245658
GF_vs_CONV-R	Maternal endothelial cells	AA467197	10.2634	3.9643	1.17089	0.00070994	0.0260732
GF_vs_CONV-R	Maternal endothelial cells	Ahsa1	13.2909	2.60096	0.768258	0.000710406	0.0260732
GF_vs_CONV-R	Maternal endothelial cells	Idh2	17.7119	2.24487	0.663389	0.000714529	0.0261573
GF_vs_CONV-R	Maternal endothelial cells	Uhrf1	12.6873	1.83001	0.541878	0.000732383	0.0267423
GF_vs_CONV-R	Maternal endothelial cells	Kcnab1	52.7188	-1.53324	0.454298	0.000738237	0.0268379
GF_vs_CONV-R	Maternal endothelial cells	Prl8a2	234.873	4.40022	1.30385	0.000738761	0.0268379
GF_vs_CONV-R	Maternal endothelial cells	Hist1h2bc	20.7697	2.00628	0.59526	0.000750501	0.0271952
GF_vs_CONV-R	Maternal endothelial cells	Ppia	125.298	3.13331	0.930249	0.000756471	0.0273421
GF_vs_CONV-R	Maternal endothelial cells	Nedd8	44.9583	1.72319	0.512267	0.000768615	0.0277109
GF_vs_CONV-R	Maternal endothelial cells	S100a6	251.763	2.60629	0.775774	0.000780556	0.028
GF_vs_CONV-R	Maternal endothelial cells	Mrpl17	13.2218	2.45914	0.731879	0.000779317	0.028
GF_vs_CONV-R	Maternal endothelial cells	Atox1	39.1984	1.89088	0.563155	0.000786054	0.0281266
GF_vs_CONV-R	Maternal endothelial cells	Fbxo21	29.5429	1.27749	0.381117	0.000802409	0.02858
GF_vs_CONV-R	Maternal endothelial cells	Pfn1	95.4356	2.13098	0.635953	0.000805668	0.02858
GF_vs_CONV-R	Maternal endothelial cells	Tbca	146.385	0.678956	0.202686	0.000808735	0.02858
GF_vs_CONV-R	Maternal endothelial cells	Stip1	70.098	1.28157	0.382402	0.000804148	0.02858
GF_vs_CONV-R	Maternal endothelial cells	Rhox5	8.7023	3.48452	1.04021	0.000808637	0.02858
GF_vs_CONV-R	Maternal endothelial cells	Tuba1b	28.4541	2.56358	0.770199	0.000873243	0.0307834
GF_vs_CONV-R	Maternal endothelial cells	Snrpb	44.77	1.41036	0.425766	0.000924582	0.0324331
GF_vs_CONV-R	Maternal endothelial cells	Gng3	15.1961	-1.73384	0.523354	0.000923213	0.0324331
GF_vs_CONV-R	Maternal endothelial cells	Mrpl11	4.05719	4.70618	1.42114	0.000927759	0.0324647
GF_vs_CONV-R	Maternal endothelial cells	Mrps16	8.62654	4.15796	1.256	0.000931379	0.0325117
GF_vs_CONV-R	Maternal endothelial cells	Hnrnpa0	91.2498	0.921377	0.278506	0.000938717	0.032688
GF_vs_CONV-R	Maternal endothelial cells	Timm10	2.98204	5.68719	1.72133	0.000953325	0.0331159
GF_vs_CONV-R	Maternal endothelial cells	Jun	103.556	-0.871762	0.264074	0.000962727	0.0332001
GF_vs_CONV-R	Maternal endothelial cells	Tmed2	146.546	0.87074	0.263709	0.000960348	0.0332001
GF_vs_CONV-R	Maternal endothelial cells	Spidr	163.636	-0.721411	0.218492	0.00096076	0.0332001
GF_vs_CONV-R	Maternal endothelial cells	Micos10	39.5782	1.90878	0.580339	0.00100518	0.0345807
GF_vs_CONV-R	Maternal endothelial cells	Ttll12	7.20281	3.62063	1.1015	0.00101257	0.034751
GF_vs_CONV-R	Maternal endothelial cells	Rbm4b	120.963	-0.893858	0.272071	0.00101845	0.0348689
GF_vs_CONV-R	Maternal endothelial cells	Mrps14	7.71036	5.55595	1.6941	0.00103956	0.0354559
GF_vs_CONV-R	Maternal endothelial cells	Slc38a4	31.7281	1.46311	0.446161	0.00104056	0.0354559
GF_vs_CONV-R	Maternal endothelial cells	Pgk1	82.297	1.45564	0.444342	0.00105313	0.0357989
GF_vs_CONV-R	Maternal endothelial cells	Mrpl23	8.93942	5.13443	1.56872	0.00106407	0.036085
GF_vs_CONV-R	Maternal endothelial cells	Tmem160	8.71518	3.87243	1.18471	0.00108048	0.0365547
GF_vs_CONV-R	Maternal endothelial cells	Tmsb4x	584.003	1.43625	0.439679	0.00108855	0.0367407
GF_vs_CONV-R	Maternal endothelial cells	Scp2	55.6815	1.73026	0.529949	0.00109483	0.0368655
GF_vs_CONV-R	Maternal endothelial cells	Atp5mpl	8.15138	3.99262	1.22475	0.00111438	0.0374353
GF_vs_CONV-R	Maternal endothelial cells	Hikeshi	36.9437	1.54154	0.473187	0.00112286	0.0376315
GF_vs_CONV-R	Maternal endothelial cells	Ostc	40.9082	1.95657	0.6012	0.00113614	0.0379876
GF_vs_CONV-R	Maternal endothelial cells	Efhd2	18.2141	2.22522	0.684303	0.00114676	0.0382531
GF_vs_CONV-R	Maternal endothelial cells	Cox7a2l	43.2381	1.43757	0.442211	0.00115049	0.0382881
GF_vs_CONV-R	Maternal endothelial cells	Lsm10	2.50042	5.15516	1.59242	0.00120663	0.0400629
GF_vs_CONV-R	Maternal endothelial cells	Tmem258	20.0902	2.53793	0.784716	0.00121983	0.0404071
GF_vs_CONV-R	Maternal endothelial cells	Ndufaf3	4.46928	4.10904	1.27304	0.00124769	0.0412344
GF_vs_CONV-R	Maternal endothelial cells	Ror1	89.1809	-1.75723	0.546394	0.00129969	0.0428539
GF_vs_CONV-R	Maternal endothelial cells	Prr13	33.299	1.34513	0.418665	0.00131397	0.0432247
GF_vs_CONV-R	Maternal endothelial cells	Ndufb11	10.6562	3.37395	1.05272	0.00135068	0.0443303
GF_vs_CONV-R	Maternal endothelial cells	Ccn1	225.477	-0.807945	0.252586	0.00138052	0.0452057
GF_vs_CONV-R	Maternal endothelial cells	Lsm6	7.89067	2.91708	0.912204	0.0013846	0.0452356
GF_vs_CONV-R	Maternal endothelial cells	Col12a1	9.06255	-3.2187	1.00682	0.00138912	0.0452795
GF_vs_CONV-R	Maternal endothelial cells	Pnp	38.6166	1.17456	0.367545	0.00139499	0.0453674
GF_vs_CONV-R	Maternal endothelial cells	Tpm2	5.3266	4.61175	1.44387	0.00140305	0.0455257
GF_vs_CONV-R	Maternal endothelial cells	Sec61g	35.1006	4.07556	1.27645	0.00140862	0.0456028
GF_vs_CONV-R	Maternal endothelial cells	Alyref	5.87446	3.7181	1.1648	0.00141275	0.0456329
GF_vs_CONV-R	Maternal endothelial cells	Mdga2	64.6316	-1.51024	0.473579	0.00142771	0.0460123
GF_vs_CONV-R	Maternal endothelial cells	Prdx2	52.7511	1.70187	0.533838	0.00143262	0.0460666
GF_vs_CONV-R	Maternal endothelial cells	Ubxn1	35.6858	1.65159	0.518571	0.00144813	0.0464607
GF_vs_CONV-R	Maternal endothelial cells	mt-Nd3	7.65146	3.50436	1.10133	0.0014629	0.0468291
GF_vs_CONV-R	Maternal endothelial cells	Lman2	74.4843	1.01172	0.318271	0.00147883	0.0471278
GF_vs_CONV-R	Maternal endothelial cells	Fau	96.8736	3.29687	1.03705	0.00147741	0.0471278
GF_vs_CONV-R	Maternal endothelial cells	Lamp1	116.122	1.30932	0.412344	0.00149681	0.0473899
GF_vs_CONV-R	Maternal endothelial cells	Cct2	59.2088	1.42407	0.448581	0.00150033	0.0473899
GF_vs_CONV-R	Maternal endothelial cells	Selenok	42.1046	2.12696	0.669944	0.00149923	0.0473899
GF_vs_CONV-R	Maternal endothelial cells	Mrpl57	8.72768	3.10319	0.977364	0.00149802	0.0473899
GF_vs_CONV-R	Maternal endothelial cells	Polr2k	6.75628	5.5118	1.73747	0.00151227	0.0476616
GF_vs_CONV-R	Maternal endothelial cells	Tmem97	3.11945	5.03597	1.58831	0.00152097	0.0478301
GF_vs_CONV-R	Maternal endothelial cells	Acp1	32.2244	2.26412	0.716544	0.00157888	0.0495421
GF_vs_CONV-R	Maternal endothelial cells	D030056L22Rik	11.2255	2.93041	0.927878	0.00158753	0.0497043
GF_vs_CONV-R	Maternal stroma 1	Timm13	19.7809	7.3254	1.64862	8.857e-06	0.000878708
GF_vs_CONV-R	Maternal stroma 1	Atp5mpl	10.3762	6.64557	1.51691	1.18135e-05	0.00107751
GF_vs_CONV-R	Maternal stroma 1	Atp5md	9.79946	6.60629	1.65897	6.82879e-05	0.00461555
GF_vs_CONV-R	Maternal stroma 1	Mrpl51	18.4816	6.51953	1.41611	4.14802e-06	0.000454008
GF_vs_CONV-R	Maternal stroma 1	Mrps36	6.67386	6.28586	1.32673	2.15983e-06	0.000265519
GF_vs_CONV-R	Maternal stroma 1	Mrpl34	15.1218	6.28565	1.53074	4.02067e-05	0.00296568
GF_vs_CONV-R	Maternal stroma 1	Ndufb10	15.0515	6.19967	1.70672	0.000280686	0.0143862
GF_vs_CONV-R	Maternal stroma 1	Smim11	6.37003	6.04851	1.69346	0.000354692	0.0174416
GF_vs_CONV-R	Maternal stroma 1	Snu13	8.33058	5.94327	1.57056	0.000154217	0.00884045
GF_vs_CONV-R	Maternal stroma 1	Snrpd2	5.08389	5.86718	1.63511	0.000332912	0.0165142
GF_vs_CONV-R	Maternal stroma 1	Rpl27	71.0865	5.84554	0.957788	1.03985e-09	4.6424e-07
GF_vs_CONV-R	Maternal stroma 1	Mrpl11	10.0841	5.61635	1.55372	0.000300607	0.0151329
GF_vs_CONV-R	Maternal stroma 1	Rps12	105.815	5.57889	0.944569	3.49907e-09	1.18723e-06
GF_vs_CONV-R	Maternal stroma 1	Rps20	99.2349	5.55629	0.892171	4.72932e-10	2.4313e-07
GF_vs_CONV-R	Maternal stroma 1	Snrpc	23.9434	5.53138	1.5622	0.000398984	0.0193947
GF_vs_CONV-R	Maternal stroma 1	Rpl23a	31.673	5.48981	1.19187	4.10382e-06	0.000454008
GF_vs_CONV-R	Maternal stroma 1	Lsm2	8.36749	5.4725	1.41313	0.000107681	0.00666721
GF_vs_CONV-R	Maternal stroma 1	Psmg4	9.80508	5.26818	1.42763	0.000224115	0.012032
GF_vs_CONV-R	Maternal stroma 1	Rps29	121.819	5.2184	1.48648	0.000447146	0.0210718
GF_vs_CONV-R	Maternal stroma 1	Uqcrb	19.7181	5.10659	1.24083	3.86419e-05	0.0029136
GF_vs_CONV-R	Maternal stroma 1	Pfn1	73.0075	4.98912	0.749101	2.73562e-11	3.09398e-08
GF_vs_CONV-R	Maternal stroma 1	Cenpx	12.0559	4.91687	1.4647	0.000788179	0.0342858
GF_vs_CONV-R	Maternal stroma 1	Rps25	35.3434	4.85585	0.929409	1.74471e-07	3.17946e-05
GF_vs_CONV-R	Maternal stroma 1	Rps16	69.353	4.82563	0.806606	2.19551e-09	8.44059e-07
GF_vs_CONV-R	Maternal stroma 1	Rplp2	98.8663	4.80772	0.673078	9.13859e-13	2.2148e-09
GF_vs_CONV-R	Maternal stroma 1	Ninj1	18.53	4.80712	1.03702	3.56064e-06	0.000402709
GF_vs_CONV-R	Maternal stroma 1	Sh3bgrl3	31.879	4.79836	1.18343	5.02166e-05	0.00357952
GF_vs_CONV-R	Maternal stroma 1	Mrpl41	8.67585	4.7865	1.37581	0.000503194	0.0233882
GF_vs_CONV-R	Maternal stroma 1	Rpl4	45	4.75524	0.773718	7.94801e-10	3.7455e-07
GF_vs_CONV-R	Maternal stroma 1	Gpsm3	15.4054	4.74893	1.26661	0.000177321	0.00983089
GF_vs_CONV-R	Maternal stroma 1	Rpl26	49.4327	4.72728	1.09438	1.56314e-05	0.00135993
GF_vs_CONV-R	Maternal stroma 1	Rpl38	61.3282	4.72479	0.922079	2.9902e-07	4.92511e-05
GF_vs_CONV-R	Maternal stroma 1	Rpl29	26.2336	4.71529	0.85941	4.09613e-08	9.78745e-06
GF_vs_CONV-R	Maternal stroma 1	Rpl41	218.305	4.68686	0.734802	1.78948e-10	1.01195e-07
GF_vs_CONV-R	Maternal stroma 1	Mrps33	25.4643	4.68503	1.24689	0.000171715	0.00962894
GF_vs_CONV-R	Maternal stroma 1	Rps21	95.3451	4.62603	0.920681	5.0454e-07	7.5748e-05
GF_vs_CONV-R	Maternal stroma 1	Rpl36a	38.8278	4.60093	0.844965	5.17731e-08	1.12607e-05
GF_vs_CONV-R	Maternal stroma 1	Tomm22	26.5235	4.5996	0.902084	3.4171e-07	5.52106e-05
GF_vs_CONV-R	Maternal stroma 1	Rps5	36.6237	4.59292	0.815947	1.81312e-08	4.88249e-06
GF_vs_CONV-R	Maternal stroma 1	Rpl7a	45.9492	4.58759	0.754662	1.20941e-09	4.98782e-07
GF_vs_CONV-R	Maternal stroma 1	Rpl35a	72.1013	4.54632	0.981368	3.61044e-06	0.000405637
GF_vs_CONV-R	Maternal stroma 1	Rps11	82.0879	4.52158	0.925895	1.04234e-06	0.000139848
GF_vs_CONV-R	Maternal stroma 1	Rps13	130.313	4.50857	0.647072	3.22259e-12	6.07457e-09
GF_vs_CONV-R	Maternal stroma 1	Rps19	83.3972	4.50064	0.693976	8.85553e-11	5.77823e-08
GF_vs_CONV-R	Maternal stroma 1	Ddt	24.7537	4.49708	0.861035	1.76168e-07	3.17946e-05
GF_vs_CONV-R	Maternal stroma 1	Ranbp1	40.6003	4.47681	0.80136	2.31671e-08	6.1411e-06
GF_vs_CONV-R	Maternal stroma 1	Rpl34	112.995	4.45271	0.879126	4.08558e-07	6.30108e-05
GF_vs_CONV-R	Maternal stroma 1	Rpl32	65.476	4.39314	0.844904	1.99749e-07	3.50609e-05
GF_vs_CONV-R	Maternal stroma 1	Tmsb10	117.989	4.38515	1.12344	9.48803e-05	0.00607413
GF_vs_CONV-R	Maternal stroma 1	Txnl4a	19.6926	4.34478	1.2763	0.000663578	0.0296253
GF_vs_CONV-R	Maternal stroma 1	Ost4	24.3739	4.33327	0.956299	5.8624e-06	0.000625508
GF_vs_CONV-R	Maternal stroma 1	Rpl24	79.2066	4.31733	0.795358	5.69375e-08	1.22271e-05
GF_vs_CONV-R	Maternal stroma 1	Ndufa4	42.6263	4.31106	1.01123	2.01541e-05	0.00168183
GF_vs_CONV-R	Maternal stroma 1	Mien1	18.5812	4.30215	0.87752	9.45665e-07	0.000131453
GF_vs_CONV-R	Maternal stroma 1	Pfdn5	31.3725	4.28969	0.792329	6.16245e-08	1.29069e-05
GF_vs_CONV-R	Maternal stroma 1	Pdcd5	37.9883	4.28446	0.907323	2.33434e-06	0.000284907
GF_vs_CONV-R	Maternal stroma 1	Rps27	123.032	4.26978	0.702769	1.23483e-09	4.98782e-07
GF_vs_CONV-R	Maternal stroma 1	Romo1	33.7485	4.26556	1.19018	0.000338431	0.016739
GF_vs_CONV-R	Maternal stroma 1	Rps10	143.656	4.26245	0.71285	2.23888e-09	8.44059e-07
GF_vs_CONV-R	Maternal stroma 1	Rps17	27.4698	4.25081	0.867601	9.60809e-07	0.000131453
GF_vs_CONV-R	Maternal stroma 1	Cox7b	50.8147	4.25024	0.938348	5.91264e-06	0.000626924
GF_vs_CONV-R	Maternal stroma 1	Ndufa6	43.9431	4.25021	0.865616	9.10598e-07	0.000129818
GF_vs_CONV-R	Maternal stroma 1	Rpl27a	125.524	4.23633	0.683599	5.75143e-10	2.86979e-07
GF_vs_CONV-R	Maternal stroma 1	Mrpl17	16.0214	4.23553	1.26987	0.000851715	0.0363049
GF_vs_CONV-R	Maternal stroma 1	Atp5k	51.5951	4.23113	1.04097	4.81145e-05	0.00345874
GF_vs_CONV-R	Maternal stroma 1	Rps18	139.424	4.22608	0.618815	8.5319e-12	1.2062e-08
GF_vs_CONV-R	Maternal stroma 1	Uqcrq	35.5616	4.20202	0.759141	3.10821e-08	7.87026e-06
GF_vs_CONV-R	Maternal stroma 1	Polr2f	16.0764	4.17436	0.88488	2.38842e-06	0.000289425
GF_vs_CONV-R	Maternal stroma 1	Lamtor2	7.77469	4.16025	1.23533	0.000757887	0.0332236
GF_vs_CONV-R	Maternal stroma 1	Rps28	139.752	4.1552	0.758237	4.2512e-08	9.87967e-06
GF_vs_CONV-R	Maternal stroma 1	Rpl37a	278.483	4.15168	0.597628	3.73321e-12	6.33339e-09
GF_vs_CONV-R	Maternal stroma 1	Rpl36al	62.0208	4.11929	0.924999	8.45655e-06	0.000859074
GF_vs_CONV-R	Maternal stroma 1	Rps23	57.7977	4.11117	1.06041	0.000105763	0.00657244
GF_vs_CONV-R	Maternal stroma 1	Sf3b5	10.5602	4.10622	1.10281	0.000196539	0.0106527
GF_vs_CONV-R	Maternal stroma 1	Sfr1	35.2018	4.08519	0.981156	3.13199e-05	0.00246797
GF_vs_CONV-R	Maternal stroma 1	Rpl39	115.859	4.07831	0.785364	2.07054e-07	3.54815e-05
GF_vs_CONV-R	Maternal stroma 1	Rps14	218.853	4.06872	0.686848	3.14657e-09	1.11212e-06
GF_vs_CONV-R	Maternal stroma 1	Rpl21	73.0271	4.06065	0.738221	3.78527e-08	9.30683e-06
GF_vs_CONV-R	Maternal stroma 1	Ndufs5	41.803	4.04735	0.641501	2.8052e-10	1.4872e-07
GF_vs_CONV-R	Maternal stroma 1	Atp5j2	59.5785	4.02951	0.793216	3.77514e-07	5.89545e-05
GF_vs_CONV-R	Maternal stroma 1	D030056L22Rik	19.5512	4.01777	0.995774	5.46433e-05	0.00378377
GF_vs_CONV-R	Maternal stroma 1	Rpl18	93.2395	4.0024	0.585191	7.94814e-12	1.2062e-08
GF_vs_CONV-R	Maternal stroma 1	Rpl12	93.6429	3.98477	0.683721	5.60736e-09	1.72962e-06
GF_vs_CONV-R	Maternal stroma 1	Rpl18a	63.5777	3.96922	0.702692	1.61769e-08	4.50656e-06
GF_vs_CONV-R	Maternal stroma 1	Ppp1r14b	101.269	3.96709	0.692638	1.01914e-08	3.08745e-06
GF_vs_CONV-R	Maternal stroma 1	Rpl30	96.7484	3.96336	0.823251	1.47733e-06	0.000188442
GF_vs_CONV-R	Maternal stroma 1	Nme2	56.6802	3.96289	0.907013	1.24722e-05	0.00112549
GF_vs_CONV-R	Maternal stroma 1	Gng5	41.9532	3.96157	1.04712	0.000154766	0.00884045
GF_vs_CONV-R	Maternal stroma 1	Cox5b	21.2169	3.94594	0.993824	7.17346e-05	0.00479125
GF_vs_CONV-R	Maternal stroma 1	Mrpl14	34.3608	3.93919	0.757589	1.9967e-07	3.50609e-05
GF_vs_CONV-R	Maternal stroma 1	Rps4x	107.089	3.93487	0.596236	4.12487e-11	3.33231e-08
GF_vs_CONV-R	Maternal stroma 1	Magoh	14.2523	3.92755	1.08558	0.00029698	0.0149949
GF_vs_CONV-R	Maternal stroma 1	Lgals1	75.9538	3.89825	0.614371	2.22268e-10	1.21638e-07
GF_vs_CONV-R	Maternal stroma 1	Trmt112	20.6254	3.87817	1.02627	0.000157515	0.00896726
GF_vs_CONV-R	Maternal stroma 1	Cox8a	119.898	3.85928	0.733709	1.44085e-07	2.716e-05
GF_vs_CONV-R	Maternal stroma 1	Gzmc	22.1867	3.85894	0.924402	2.98611e-05	0.0023697
GF_vs_CONV-R	Maternal stroma 1	Hmgb2	25.554	3.83949	1.15143	0.000854394	0.0363278
GF_vs_CONV-R	Maternal stroma 1	Ndufb8	10.996	3.82711	1.04516	0.000250502	0.0131401
GF_vs_CONV-R	Maternal stroma 1	Atp5h	47.5178	3.81351	0.579139	4.55519e-11	3.46493e-08
GF_vs_CONV-R	Maternal stroma 1	Ndufb9	21.2848	3.81203	0.808338	2.40661e-06	0.000289561
GF_vs_CONV-R	Maternal stroma 1	Rpl15	111.088	3.79463	0.58126	6.65317e-11	4.51484e-08
GF_vs_CONV-R	Maternal stroma 1	Cox7a2	19.5972	3.77284	0.876876	1.68812e-05	0.00144641
GF_vs_CONV-R	Maternal stroma 1	Rpl13	209.886	3.74163	0.571605	5.91667e-11	4.18235e-08
GF_vs_CONV-R	Maternal stroma 1	Naca	108.777	3.73774	0.678852	3.67118e-08	9.15906e-06
GF_vs_CONV-R	Maternal stroma 1	Rpl22	22.8349	3.72458	1.0246	0.000277803	0.0142816
GF_vs_CONV-R	Maternal stroma 1	Rpl8	130.423	3.71622	0.525856	1.58323e-12	3.35744e-09
GF_vs_CONV-R	Maternal stroma 1	Atp5d	45.1452	3.71188	0.756235	9.18368e-07	0.000129834
GF_vs_CONV-R	Maternal stroma 1	Haus1	15.2352	3.68263	0.860678	1.87943e-05	0.00159423
GF_vs_CONV-R	Maternal stroma 1	Polr2l	15.5441	3.68181	1.00286	0.000241328	0.0127941
GF_vs_CONV-R	Maternal stroma 1	Ube2s	70.7445	3.67234	0.5563	4.07369e-11	3.33231e-08
GF_vs_CONV-R	Maternal stroma 1	Rpl19	200.53	3.66434	0.537635	9.38259e-12	1.22443e-08
GF_vs_CONV-R	Maternal stroma 1	Rps9	79.6561	3.66027	0.616148	2.84049e-09	1.0253e-06
GF_vs_CONV-R	Maternal stroma 1	Gtf2h5	58.8007	3.6399	0.843225	1.58424e-05	0.00137125
GF_vs_CONV-R	Maternal stroma 1	Cox6b1	40.7747	3.6369	1.06372	0.00062844	0.028355
GF_vs_CONV-R	Maternal stroma 1	Rps7	98.6282	3.63434	0.590618	7.5816e-10	3.67491e-07
GF_vs_CONV-R	Maternal stroma 1	Rplp1	358.528	3.62925	0.503091	5.437e-13	1.53731e-09
GF_vs_CONV-R	Maternal stroma 1	Tmem97	12.4471	3.6253	1.02828	0.00042251	0.0202483
GF_vs_CONV-R	Maternal stroma 1	Sec61g	82.6406	3.58431	0.80322	8.10372e-06	0.00083321
GF_vs_CONV-R	Maternal stroma 1	Mrps16	17.8957	3.58402	1.09204	0.00103087	0.041739
GF_vs_CONV-R	Maternal stroma 1	Cdca7l	10.8346	3.57611	0.904956	7.76005e-05	0.00512254
GF_vs_CONV-R	Maternal stroma 1	Rps3	67.0623	3.56449	0.537435	3.30252e-11	3.21036e-08
GF_vs_CONV-R	Maternal stroma 1	Tomm20	116.35	3.55433	0.463324	1.70163e-14	1.44341e-10
GF_vs_CONV-R	Maternal stroma 1	Uqcr10	19.38	3.54984	0.877088	5.1811e-05	0.00364719
GF_vs_CONV-R	Maternal stroma 1	Rps2	305.203	3.54223	0.534447	3.40622e-11	3.21036e-08
GF_vs_CONV-R	Maternal stroma 1	Rpl5	156.438	3.53812	0.653482	6.15426e-08	1.29069e-05
GF_vs_CONV-R	Maternal stroma 1	Rpl37	122.161	3.53781	0.773009	4.72434e-06	0.000507268
GF_vs_CONV-R	Maternal stroma 1	Atox1	28.3494	3.52752	0.932017	0.000153816	0.00884045
GF_vs_CONV-R	Maternal stroma 1	Rpl14	58.8674	3.50428	0.788072	8.72222e-06	0.000871441
GF_vs_CONV-R	Maternal stroma 1	Atp5l	96.5614	3.49863	0.54243	1.1191e-10	7.03168e-08
GF_vs_CONV-R	Maternal stroma 1	Timm17b	24.2112	3.48699	0.926731	0.000168099	0.00953781
GF_vs_CONV-R	Maternal stroma 1	Rpl17	165.756	3.46345	0.650353	1.00679e-07	1.96324e-05
GF_vs_CONV-R	Maternal stroma 1	Rpl36	78.1372	3.45117	0.852686	5.17883e-05	0.00364719
GF_vs_CONV-R	Maternal stroma 1	Rpl23	305.016	3.44267	0.662192	2.00466e-07	3.50609e-05
GF_vs_CONV-R	Maternal stroma 1	Atp5j	38.9671	3.43435	0.760736	6.34631e-06	0.0006646
GF_vs_CONV-R	Maternal stroma 1	Hbb-bs	93.0893	3.43287	0.776752	9.89179e-06	0.000948103
GF_vs_CONV-R	Maternal stroma 1	Eif3i	37.274	3.42679	0.562311	1.10042e-09	4.75272e-07
GF_vs_CONV-R	Maternal stroma 1	Rpl7	127.752	3.39614	0.570643	2.65804e-09	9.80296e-07
GF_vs_CONV-R	Maternal stroma 1	Rpl10	181.531	3.37058	0.454739	1.24294e-13	5.27163e-10
GF_vs_CONV-R	Maternal stroma 1	Eef1d	30.9446	3.36931	0.935068	0.000314236	0.0157257
GF_vs_CONV-R	Maternal stroma 1	Cox4i1	74.3246	3.36669	0.781732	1.65708e-05	0.00142702
GF_vs_CONV-R	Maternal stroma 1	Sub1	99.2252	3.35742	0.549265	9.80371e-10	4.49513e-07
GF_vs_CONV-R	Maternal stroma 1	Rps15	69.646	3.35645	0.6136	4.49807e-08	1.03121e-05
GF_vs_CONV-R	Maternal stroma 1	Ndufa13	25.1582	3.35494	0.805914	3.14224e-05	0.00246797
GF_vs_CONV-R	Maternal stroma 1	Ppia	182.687	3.35248	0.773682	1.46988e-05	0.00130557
GF_vs_CONV-R	Maternal stroma 1	Rpl11	121.275	3.34573	0.705022	2.07924e-06	0.000257476
GF_vs_CONV-R	Maternal stroma 1	Rps8	292.405	3.3414	0.421447	2.21984e-15	3.76596e-11
GF_vs_CONV-R	Maternal stroma 1	Rps24	328.945	3.33929	0.507473	4.69752e-11	3.46493e-08
GF_vs_CONV-R	Maternal stroma 1	Etfb	9.10994	3.33612	0.962403	0.000527388	0.0243129
GF_vs_CONV-R	Maternal stroma 1	Hint1	109.266	3.3201	0.746294	8.63596e-06	0.000871441
GF_vs_CONV-R	Maternal stroma 1	Snrpe	16.098	3.31197	0.888057	0.000191896	0.0104404
GF_vs_CONV-R	Maternal stroma 1	Mrpl20	18.3277	3.29712	0.998584	0.000960688	0.0395584
GF_vs_CONV-R	Maternal stroma 1	Rbm8a	39.9511	3.28456	0.768389	1.91478e-05	0.00161613
GF_vs_CONV-R	Maternal stroma 1	Rpl28	154.296	3.28427	0.653373	4.99147e-07	7.56074e-05
GF_vs_CONV-R	Maternal stroma 1	Ndufv3	64.4789	3.26508	0.630964	2.28213e-07	3.79572e-05
GF_vs_CONV-R	Maternal stroma 1	Bloc1s4	28.2756	3.24271	0.695619	3.13723e-06	0.000367056
GF_vs_CONV-R	Maternal stroma 1	Taf10	39.6423	3.22203	0.778083	3.45809e-05	0.00266666
GF_vs_CONV-R	Maternal stroma 1	Dynll2	32.7842	3.14798	0.784345	5.98201e-05	0.0041254
GF_vs_CONV-R	Maternal stroma 1	Phf5a	13.8503	3.13005	0.817892	0.000129733	0.00769553
GF_vs_CONV-R	Maternal stroma 1	Rpl9	161.282	3.1241	0.531886	4.26383e-09	1.39108e-06
GF_vs_CONV-R	Maternal stroma 1	Atp5g2	43.215	3.12208	0.563237	2.97148e-08	7.63805e-06
GF_vs_CONV-R	Maternal stroma 1	Uqcrh	94.1894	3.11918	0.583199	8.87375e-08	1.7505e-05
GF_vs_CONV-R	Maternal stroma 1	Psmb4	59.6056	3.10921	0.577058	7.12297e-08	1.43859e-05
GF_vs_CONV-R	Maternal stroma 1	Fam136a	12.5824	3.1065	0.92684	0.00080313	0.0348468
GF_vs_CONV-R	Maternal stroma 1	Tbrg1	76.1828	3.10372	0.701295	9.61274e-06	0.000926592
GF_vs_CONV-R	Maternal stroma 1	Nudc	29.6163	3.09366	0.746016	3.3699e-05	0.00262249
GF_vs_CONV-R	Maternal stroma 1	Fdx1	27.932	3.08726	0.941345	0.00103944	0.041986
GF_vs_CONV-R	Maternal stroma 1	Cox6c	36.046	3.08697	0.77662	7.04144e-05	0.00472166
GF_vs_CONV-R	Maternal stroma 1	Snrpd3	55.8652	3.07967	0.812113	0.000149338	0.00864681
GF_vs_CONV-R	Maternal stroma 1	Prmt1	19.3022	3.07785	0.872256	0.000417742	0.0200765
GF_vs_CONV-R	Maternal stroma 1	Pcbp1	57.3139	3.06929	0.621836	7.98035e-07	0.000114734
GF_vs_CONV-R	Maternal stroma 1	Eef1b2	63.6488	3.05622	0.623353	9.44466e-07	0.000131453
GF_vs_CONV-R	Maternal stroma 1	Gcsh	17.7389	3.05016	0.935447	0.00111158	0.0446871
GF_vs_CONV-R	Maternal stroma 1	Tmem14c	42.8382	3.04335	0.627181	1.21957e-06	0.000157939
GF_vs_CONV-R	Maternal stroma 1	Npm3	28.9423	3.03135	0.919151	0.000973793	0.0400009
GF_vs_CONV-R	Maternal stroma 1	Rps6	55.9912	3.03039	0.546398	2.92083e-08	7.62335e-06
GF_vs_CONV-R	Maternal stroma 1	Rps27a	176.174	3.01392	0.639387	2.43186e-06	0.000290539
GF_vs_CONV-R	Maternal stroma 1	Ube2a	21.78	3.01203	0.818099	0.000231646	0.0123581
GF_vs_CONV-R	Maternal stroma 1	Yif1a	27.8325	3.00701	0.67835	9.30082e-06	0.000912072
GF_vs_CONV-R	Maternal stroma 1	Rpl13a	91.4417	3.00172	0.528199	1.32404e-08	3.91237e-06
GF_vs_CONV-R	Maternal stroma 1	Srp14	75.181	2.98351	0.670997	8.73239e-06	0.000871441
GF_vs_CONV-R	Maternal stroma 1	Rplp0	198.795	2.98088	0.570671	1.75606e-07	3.17946e-05
GF_vs_CONV-R	Maternal stroma 1	Atp5f1	68.222	2.97835	0.777803	0.000128567	0.00765309
GF_vs_CONV-R	Maternal stroma 1	Rtraf	42.0034	2.96619	0.7593	9.36535e-05	0.0060183
GF_vs_CONV-R	Maternal stroma 1	Dctn3	54.9764	2.96494	0.600376	7.8741e-07	0.000114174
GF_vs_CONV-R	Maternal stroma 1	Srp9	55.9016	2.93878	0.856305	0.000599302	0.0273311
GF_vs_CONV-R	Maternal stroma 1	Pfdn4	46.5987	2.93587	0.737974	6.94132e-05	0.00467299
GF_vs_CONV-R	Maternal stroma 1	Tpm2	40.0294	2.93474	0.575095	3.34201e-07	5.45165e-05
GF_vs_CONV-R	Maternal stroma 1	Krtcap2	50.7405	2.9318	0.576418	3.65231e-07	5.79079e-05
GF_vs_CONV-R	Maternal stroma 1	Pomp	27.4464	2.93104	0.779522	0.000169884	0.00960694
GF_vs_CONV-R	Maternal stroma 1	Fau	114.581	2.92872	0.609057	1.51982e-06	0.000192416
GF_vs_CONV-R	Maternal stroma 1	Fh1	26.1386	2.89535	0.606782	1.82718e-06	0.000229616
GF_vs_CONV-R	Maternal stroma 1	Sap18	70.7228	2.89262	0.685341	2.43548e-05	0.00199603
GF_vs_CONV-R	Maternal stroma 1	Tma7	17.7856	2.87369	0.837205	0.000598079	0.0273311
GF_vs_CONV-R	Maternal stroma 1	Tubb5	99.3019	2.86557	0.877358	0.00109027	0.0439346
GF_vs_CONV-R	Maternal stroma 1	Snrpb2	20.561	2.85937	0.811966	0.000429061	0.0204341
GF_vs_CONV-R	Maternal stroma 1	Atpif1	93.6054	2.85911	0.661752	1.55667e-05	0.00135993
GF_vs_CONV-R	Maternal stroma 1	Atp6v1g1	46.3448	2.84212	0.723903	8.63317e-05	0.00559014
GF_vs_CONV-R	Maternal stroma 1	Med30	28.0268	2.82799	0.687603	3.90839e-05	0.00293174
GF_vs_CONV-R	Maternal stroma 1	Impdh2	36.2975	2.79839	0.679528	3.81942e-05	0.0028927
GF_vs_CONV-R	Maternal stroma 1	Rps3a1	236.639	2.79629	0.621123	6.73214e-06	0.000696407
GF_vs_CONV-R	Maternal stroma 1	Mrfap1	36.7702	2.79105	0.790331	0.000413214	0.0199153
GF_vs_CONV-R	Maternal stroma 1	Mrpl23	24.3937	2.79075	0.672895	3.363e-05	0.00262249
GF_vs_CONV-R	Maternal stroma 1	Postn	27.5073	2.77469	0.704055	8.1139e-05	0.00533536
GF_vs_CONV-R	Maternal stroma 1	Ndufb2	42.9346	2.76082	0.598061	3.90691e-06	0.000436057
GF_vs_CONV-R	Maternal stroma 1	Rpl6	320.023	2.75009	0.364648	4.63642e-14	2.62189e-10
GF_vs_CONV-R	Maternal stroma 1	Atp5g3	36.2525	2.74322	0.465577	3.81361e-09	1.26859e-06
GF_vs_CONV-R	Maternal stroma 1	Rrp15	26.0872	2.72541	0.815261	0.000828821	0.0356877
GF_vs_CONV-R	Maternal stroma 1	Hspa8	217.924	2.71934	0.619912	1.15104e-05	0.00105554
GF_vs_CONV-R	Maternal stroma 1	AY036118	1379.61	2.71318	0.539558	4.94278e-07	7.55444e-05
GF_vs_CONV-R	Maternal stroma 1	Swi5	109.295	2.70556	0.409377	3.87008e-11	3.33231e-08
GF_vs_CONV-R	Maternal stroma 1	Strap	78.6044	2.7028	0.514102	1.46175e-07	2.72511e-05
GF_vs_CONV-R	Maternal stroma 1	Rbmxl1	46.4149	2.70249	0.621224	1.3597e-05	0.00122049
GF_vs_CONV-R	Maternal stroma 1	Higd1a	47.647	2.70058	0.719455	0.000174284	0.00969417
GF_vs_CONV-R	Maternal stroma 1	Imp4	43.2686	2.69303	0.493603	4.87328e-08	1.08783e-05
GF_vs_CONV-R	Maternal stroma 1	Cox6a1	82.3735	2.68238	0.639215	2.71236e-05	0.00217053
GF_vs_CONV-R	Maternal stroma 1	Tpt1	513.243	2.67869	0.577593	3.52356e-06	0.00040119
GF_vs_CONV-R	Maternal stroma 1	Rpl3	235.654	2.66946	0.454731	4.34687e-09	1.39141e-06
GF_vs_CONV-R	Maternal stroma 1	Edn2	38.6499	2.6674	0.736	0.00028988	0.0147682
GF_vs_CONV-R	Maternal stroma 1	Cct5	41.7901	2.65865	0.449397	3.29768e-09	1.14174e-06
GF_vs_CONV-R	Maternal stroma 1	Uqcc2	45.8642	2.65227	0.79172	0.000808078	0.034972
GF_vs_CONV-R	Maternal stroma 1	Npm1	92.8651	2.64531	0.587068	6.60726e-06	0.000687682
GF_vs_CONV-R	Maternal stroma 1	Rack1	244.7	2.63801	0.412084	1.53718e-10	8.99251e-08
GF_vs_CONV-R	Maternal stroma 1	Ndufb1-ps	69.1742	2.63727	0.717195	0.000235801	0.0125403
GF_vs_CONV-R	Maternal stroma 1	Rpsa	146.747	2.62914	0.595502	1.01012e-05	0.000962732
GF_vs_CONV-R	Maternal stroma 1	Nuak1	26.3473	2.62877	0.786676	0.000832904	0.0357727
GF_vs_CONV-R	Maternal stroma 1	Guk1	43.4812	2.62578	0.408612	1.30926e-10	7.93274e-08
GF_vs_CONV-R	Maternal stroma 1	Ap2s1	39.9118	2.62471	0.637312	3.81511e-05	0.0028927
GF_vs_CONV-R	Maternal stroma 1	Set	69.4338	2.62095	0.579977	6.2114e-06	0.000654512
GF_vs_CONV-R	Maternal stroma 1	Efhd2	55.2348	2.61366	0.570246	4.57496e-06	0.000497527
GF_vs_CONV-R	Maternal stroma 1	Ndufab1	50.7528	2.56657	0.592973	1.50259e-05	0.00132768
GF_vs_CONV-R	Maternal stroma 1	Eef1a1	712.213	2.5621	0.503072	3.52604e-07	5.64333e-05
GF_vs_CONV-R	Maternal stroma 1	Txndc17	25.2603	2.55346	0.656805	0.000101199	0.0063119
GF_vs_CONV-R	Maternal stroma 1	Aprt	151.381	2.54665	0.350077	3.47596e-13	1.17939e-09
GF_vs_CONV-R	Maternal stroma 1	Psmb5	31.8753	2.54091	0.68001	0.000186539	0.0102748
GF_vs_CONV-R	Maternal stroma 1	Btf3	191.451	2.54075	0.449874	1.62611e-08	4.50656e-06
GF_vs_CONV-R	Maternal stroma 1	Ciao2a	55.3546	2.54013	0.617739	3.92281e-05	0.00293174
GF_vs_CONV-R	Maternal stroma 1	Eif3f	34.5655	2.53736	0.551064	4.13509e-06	0.000454008
GF_vs_CONV-R	Maternal stroma 1	Tmsb4x	531.839	2.53727	0.47388	8.59174e-08	1.71481e-05
GF_vs_CONV-R	Maternal stroma 1	Mbd3	32.5194	2.53071	0.715451	0.000404354	0.0195996
GF_vs_CONV-R	Maternal stroma 1	Hsp90ab1	372.225	2.52857	0.6547	0.000112378	0.00680892
GF_vs_CONV-R	Maternal stroma 1	Ptma	433.009	2.52672	0.574071	1.07554e-05	0.00100919
GF_vs_CONV-R	Maternal stroma 1	Nolc1	47.5085	2.52036	0.613276	3.96223e-05	0.00294821
GF_vs_CONV-R	Maternal stroma 1	Hsd17b7	46.1896	2.51877	0.714764	0.000425207	0.0203201
GF_vs_CONV-R	Maternal stroma 1	Mdh2	92.5007	2.5116	0.369364	1.04777e-11	1.26968e-08
GF_vs_CONV-R	Maternal stroma 1	Tubb4b	59.3693	2.50539	0.594998	2.54517e-05	0.00205614
GF_vs_CONV-R	Maternal stroma 1	Polr2g	59.1437	2.50503	0.776123	0.00124824	0.0494776
GF_vs_CONV-R	Maternal stroma 1	Arpp19	97.0047	2.49143	0.645475	0.000113463	0.00685018
GF_vs_CONV-R	Maternal stroma 1	Rnf7	58.2605	2.48811	0.590831	2.54007e-05	0.00205614
GF_vs_CONV-R	Maternal stroma 1	Slc5a3	23.6392	2.48788	0.643688	0.000111069	0.00680032
GF_vs_CONV-R	Maternal stroma 1	Skp1a	42.922	2.47381	0.70698	0.000466781	0.0218153
GF_vs_CONV-R	Maternal stroma 1	Sec61b	69.2945	2.47359	0.699768	0.00040797	0.0197185
GF_vs_CONV-R	Maternal stroma 1	Polr1d	108.018	2.46983	0.60675	4.68935e-05	0.00338531
GF_vs_CONV-R	Maternal stroma 1	Eif3m	92.5855	2.46681	0.727364	0.000695269	0.0309586
GF_vs_CONV-R	Maternal stroma 1	Polr2m	94.3025	2.45109	0.622304	8.19155e-05	0.00536563
GF_vs_CONV-R	Maternal stroma 1	Lap3	17.9131	2.44314	0.603381	5.14172e-05	0.00364719
GF_vs_CONV-R	Maternal stroma 1	Hsp90aa1	167.365	2.4216	0.682536	0.000388251	0.0190245
GF_vs_CONV-R	Maternal stroma 1	Psmb3	86.3665	2.4076	0.572396	2.59728e-05	0.00208828
GF_vs_CONV-R	Maternal stroma 1	Lsm8	61.3601	2.39437	0.455125	1.43347e-07	2.716e-05
GF_vs_CONV-R	Maternal stroma 1	Foxo4	31.64	2.35236	0.604374	9.9331e-05	0.00628787
GF_vs_CONV-R	Maternal stroma 1	Hmgn1	132.057	2.34959	0.385735	1.12059e-09	4.75272e-07
GF_vs_CONV-R	Maternal stroma 1	Dpy30	65.2228	2.34623	0.562066	2.98919e-05	0.0023697
GF_vs_CONV-R	Maternal stroma 1	Ndufb3	93.6231	2.34419	0.48011	1.0469e-06	0.000139848
GF_vs_CONV-R	Maternal stroma 1	Mrpl32	43.2714	2.31921	0.644825	0.000322335	0.0160836
GF_vs_CONV-R	Maternal stroma 1	Nedd8	97.1088	2.3173	0.381789	1.28256e-09	5.06014e-07
GF_vs_CONV-R	Maternal stroma 1	Rbx1	143.686	2.31706	0.407847	1.33756e-08	3.91237e-06
GF_vs_CONV-R	Maternal stroma 1	Epha2	12.6153	2.30211	0.655978	0.000449062	0.0211034
GF_vs_CONV-R	Maternal stroma 1	Eif3h	137.169	2.29264	0.558048	3.98545e-05	0.00295254
GF_vs_CONV-R	Maternal stroma 1	Hnrnpab	49.8971	2.2805	0.514728	9.40134e-06	0.00091663
GF_vs_CONV-R	Maternal stroma 1	Tmem258	103.942	2.261	0.49395	4.70829e-06	0.000507268
GF_vs_CONV-R	Maternal stroma 1	Ssr2	90.5237	2.26088	0.678698	0.000864697	0.0365825
GF_vs_CONV-R	Maternal stroma 1	Gapdh	151.847	2.24841	0.623403	0.000310143	0.0155668
GF_vs_CONV-R	Maternal stroma 1	Ppib	164.287	2.24326	0.554651	5.24446e-05	0.00366141
GF_vs_CONV-R	Maternal stroma 1	Hsbp1	47.6057	2.24104	0.548374	4.37544e-05	0.00321339
GF_vs_CONV-R	Maternal stroma 1	Cdk4	67.2366	2.23166	0.633967	0.000431299	0.0204385
GF_vs_CONV-R	Maternal stroma 1	Camk1d	395.362	2.23149	0.538355	3.39799e-05	0.00263228
GF_vs_CONV-R	Maternal stroma 1	Atp5b	178.982	2.22085	0.404105	3.89091e-08	9.4299e-06
GF_vs_CONV-R	Maternal stroma 1	Cnih1	89.3242	2.21609	0.653673	0.0006984	0.0310167
GF_vs_CONV-R	Maternal stroma 1	Eif3g	49.1109	2.21603	0.606861	0.000260584	0.0135193
GF_vs_CONV-R	Maternal stroma 1	Ppp1ca	38.7921	2.20977	0.643679	0.000596882	0.0273311
GF_vs_CONV-R	Maternal stroma 1	Ebna1bp2	65.227	2.2037	0.630799	0.000476715	0.0222183
GF_vs_CONV-R	Maternal stroma 1	Id2	86.3072	2.19579	0.598508	0.000243717	0.0128806
GF_vs_CONV-R	Maternal stroma 1	Tuba1c	69.7697	2.18269	0.447635	1.08232e-06	0.000143449
GF_vs_CONV-R	Maternal stroma 1	Cox14	51.4732	2.16686	0.397421	4.97223e-08	1.0955e-05
GF_vs_CONV-R	Maternal stroma 1	Got2	105.353	2.15132	0.432019	6.36884e-07	9.39543e-05
GF_vs_CONV-R	Maternal stroma 1	Ndufb4	51.9593	2.14204	0.442754	1.31157e-06	0.000168567
GF_vs_CONV-R	Maternal stroma 1	Actb	555.207	2.11046	0.479524	1.07671e-05	0.00100919
GF_vs_CONV-R	Maternal stroma 1	Pgam1	101.839	2.09309	0.556874	0.000170838	0.00962881
GF_vs_CONV-R	Maternal stroma 1	C1d	86.9859	2.08276	0.545309	0.000133774	0.00788012
GF_vs_CONV-R	Maternal stroma 1	Vdac3	133.407	2.06504	0.534485	0.000111726	0.00680032
GF_vs_CONV-R	Maternal stroma 1	Calm3	103.879	2.06478	0.516877	6.47705e-05	0.00439533
GF_vs_CONV-R	Maternal stroma 1	Pdap1	121.913	2.06415	0.411574	5.29604e-07	7.88135e-05
GF_vs_CONV-R	Maternal stroma 1	Psma4	152.792	2.05593	0.396329	2.13222e-07	3.58149e-05
GF_vs_CONV-R	Maternal stroma 1	Sdhd	55.6243	2.0469	0.461077	9.02172e-06	0.000889846
GF_vs_CONV-R	Maternal stroma 1	Sem1	101.556	2.04354	0.532167	0.000123016	0.00734845
GF_vs_CONV-R	Maternal stroma 1	Ufm1	76.2868	2.03294	0.528833	0.000120945	0.0072503
GF_vs_CONV-R	Maternal stroma 1	Tbca	171.25	2.03237	0.492069	3.62374e-05	0.00278176
GF_vs_CONV-R	Maternal stroma 1	Eif1ad	30.4432	2.02982	0.533779	0.000143113	0.00839629
GF_vs_CONV-R	Maternal stroma 1	Tomm5	63.6787	2.02754	0.52425	0.000109954	0.00678314
GF_vs_CONV-R	Maternal stroma 1	Serpinh1	305.636	2.01258	0.472051	2.01275e-05	0.00168183
GF_vs_CONV-R	Maternal stroma 1	Mrpl15	53.1021	2.00482	0.539081	0.000200054	0.0107743
GF_vs_CONV-R	Maternal stroma 1	Mrps24	71.7942	2.00402	0.43126	3.36943e-06	0.00038886
GF_vs_CONV-R	Maternal stroma 1	Snrpb	140.179	2.00028	0.494931	5.31021e-05	0.00369212
GF_vs_CONV-R	Maternal stroma 1	Sin3b	91.1175	1.99137	0.595401	0.000824059	0.0355729
GF_vs_CONV-R	Maternal stroma 1	Psma7	205.523	1.98609	0.37437	1.12572e-07	2.17021e-05
GF_vs_CONV-R	Maternal stroma 1	Rad21	101.487	1.98313	0.488342	4.88741e-05	0.00349852
GF_vs_CONV-R	Maternal stroma 1	Tcp1	112.115	1.98091	0.450845	1.11407e-05	0.00103279
GF_vs_CONV-R	Maternal stroma 1	Atp6v1f	66.2378	1.97268	0.425355	3.52276e-06	0.00040119
GF_vs_CONV-R	Maternal stroma 1	Bsg	186.364	1.95457	0.524111	0.000192008	0.0104404
GF_vs_CONV-R	Maternal stroma 1	Dynlrb1	73.189	1.95135	0.393832	7.24144e-07	0.000105906
GF_vs_CONV-R	Maternal stroma 1	Chpf	18.0977	1.95131	0.599999	0.00114523	0.0459311
GF_vs_CONV-R	Maternal stroma 1	Pmp22	21.7557	1.94473	0.582387	0.000840095	0.0358998
GF_vs_CONV-R	Maternal stroma 1	Anp32b	157.222	1.93838	0.584653	0.000914989	0.0382335
GF_vs_CONV-R	Maternal stroma 1	Ubxn1	75.7638	1.93743	0.39781	1.11462e-06	0.000146586
GF_vs_CONV-R	Maternal stroma 1	Cox7c	106.845	1.91681	0.583615	0.00102207	0.0415813
GF_vs_CONV-R	Maternal stroma 1	Ubb	379.78	1.90388	0.564785	0.000748992	0.0329188
GF_vs_CONV-R	Maternal stroma 1	Mrpl52	100.35	1.89414	0.335513	1.64696e-08	4.50656e-06
GF_vs_CONV-R	Maternal stroma 1	Sumo3	66.2859	1.8914	0.424343	8.30143e-06	0.000848396
GF_vs_CONV-R	Maternal stroma 1	Ldha	278.586	1.88934	0.554285	0.000652939	0.0293045
GF_vs_CONV-R	Maternal stroma 1	Plcxd3	25.4778	1.88189	0.4393	1.83685e-05	0.00156594
GF_vs_CONV-R	Maternal stroma 1	Psma5	145.584	1.87116	0.431297	1.43492e-05	0.00128124
GF_vs_CONV-R	Maternal stroma 1	Rbbp7	202.755	1.84667	0.44842	3.81885e-05	0.0028927
GF_vs_CONV-R	Maternal stroma 1	Pak1ip1	81.2548	1.83569	0.552985	0.000901437	0.0378537
GF_vs_CONV-R	Maternal stroma 1	Slc25a4	91.4188	1.82261	0.487376	0.00018429	0.010184
GF_vs_CONV-R	Maternal stroma 1	Clta	223.456	1.82135	0.350594	2.04665e-07	3.543e-05
GF_vs_CONV-R	Maternal stroma 1	Atp5a1	177.171	1.80722	0.425125	2.12793e-05	0.00175244
GF_vs_CONV-R	Maternal stroma 1	Stip1	89.0472	1.80374	0.525937	0.000604545	0.0274963
GF_vs_CONV-R	Maternal stroma 1	Chchd1	48.133	1.78974	0.538477	0.000888294	0.0374873
GF_vs_CONV-R	Maternal stroma 1	Ywhaz	261.957	1.73552	0.466659	0.000199978	0.0107743
GF_vs_CONV-R	Maternal stroma 1	Exosc8	51.0165	1.73065	0.432776	6.36256e-05	0.00435245
GF_vs_CONV-R	Maternal stroma 1	Pgk1	219.574	1.71381	0.389685	1.09281e-05	0.00101866
GF_vs_CONV-R	Maternal stroma 1	Exosc3	68.4278	1.69787	0.314049	6.43169e-08	1.33065e-05
GF_vs_CONV-R	Maternal stroma 1	Ddost	87.6543	1.68023	0.504281	0.000862472	0.0365796
GF_vs_CONV-R	Maternal stroma 1	Tagln2	177.159	1.65561	0.425524	9.99274e-05	0.00630211
GF_vs_CONV-R	Maternal stroma 1	Phb2	38.6661	1.65409	0.443334	0.000190703	0.0104364
GF_vs_CONV-R	Maternal stroma 1	Cyba	23.7066	1.64626	0.508499	0.00120588	0.0480229
GF_vs_CONV-R	Maternal stroma 1	Sumo2	254.191	1.64329	0.281124	5.05244e-09	1.58731e-06
GF_vs_CONV-R	Maternal stroma 1	Atp5c1	183.339	1.62451	0.385795	2.54471e-05	0.00205614
GF_vs_CONV-R	Maternal stroma 1	Eif1	403.383	1.58515	0.462851	0.000615368	0.0278392
GF_vs_CONV-R	Maternal stroma 1	Mrpl53	69.2487	1.57912	0.420416	0.000172586	0.00963129
GF_vs_CONV-R	Maternal stroma 1	Lbr	55.3448	1.57017	0.452305	0.000517599	0.0239266
GF_vs_CONV-R	Maternal stroma 1	Med10	63.2264	1.55917	0.451498	0.000553718	0.0254575
GF_vs_CONV-R	Maternal stroma 1	Pes1	43.3595	1.55685	0.352973	1.03042e-05	0.000976597
GF_vs_CONV-R	Maternal stroma 1	Cib1	67.9385	1.55063	0.358686	1.53856e-05	0.00135242
GF_vs_CONV-R	Maternal stroma 1	Eef1g	264.05	1.54845	0.318485	1.16258e-06	0.000151717
GF_vs_CONV-R	Maternal stroma 1	Ube2m	140.845	1.5451	0.435783	0.00039177	0.0190988
GF_vs_CONV-R	Maternal stroma 1	Dnaja1	215.06	1.53968	0.330242	3.12742e-06	0.000367056
GF_vs_CONV-R	Maternal stroma 1	Lamtor5	78.4495	1.53086	0.294959	2.10201e-07	3.56606e-05
GF_vs_CONV-R	Maternal stroma 1	Eif2s2	350.948	1.50261	0.342226	1.12985e-05	0.00104174
GF_vs_CONV-R	Maternal stroma 1	Arf5	275.869	1.49713	0.27433	4.831e-08	1.08783e-05
GF_vs_CONV-R	Maternal stroma 1	Vasp	166.064	1.49088	0.383466	0.000101106	0.0063119
GF_vs_CONV-R	Maternal stroma 1	Actg1	978.321	1.46205	0.343011	2.02236e-05	0.00168183
GF_vs_CONV-R	Maternal stroma 1	Serf2	291.487	1.44712	0.361264	6.18291e-05	0.00424668
GF_vs_CONV-R	Maternal stroma 1	Cct4	163.426	1.43405	0.381703	0.000171976	0.00962894
GF_vs_CONV-R	Maternal stroma 1	Psmb7	170.925	1.43178	0.353968	5.23359e-05	0.00366141
GF_vs_CONV-R	Maternal stroma 1	Arl6ip1	153.171	1.42982	0.371355	0.000117977	0.00709748
GF_vs_CONV-R	Maternal stroma 1	Kpnb1	136.795	1.41517	0.430873	0.00102187	0.0415813
GF_vs_CONV-R	Maternal stroma 1	Oaz1	213.659	1.40951	0.346185	4.66985e-05	0.00338531
GF_vs_CONV-R	Maternal stroma 1	Cct8	211.931	1.38388	0.28242	9.57951e-07	0.000131453
GF_vs_CONV-R	Maternal stroma 1	Tuba1a	108.708	1.37822	0.380511	0.000292296	0.0148467
GF_vs_CONV-R	Maternal stroma 1	Ddx27	203.245	1.34756	0.202868	3.08297e-11	3.21036e-08
GF_vs_CONV-R	Maternal stroma 1	Eno1	165.307	1.34043	0.350651	0.000132012	0.00780342
GF_vs_CONV-R	Maternal stroma 1	Rex1bd	52.4285	1.3399	0.352498	0.000144021	0.00839629
GF_vs_CONV-R	Maternal stroma 1	Cnbp	291.294	1.33377	0.301367	9.61183e-06	0.000926592
GF_vs_CONV-R	Maternal stroma 1	Prdx1	289.618	1.32018	0.37581	0.000443262	0.0209469
GF_vs_CONV-R	Maternal stroma 1	Hnrnpa0	170.01	1.31722	0.386802	0.000660663	0.0295729
GF_vs_CONV-R	Maternal stroma 1	Gnai2	200.988	1.28551	0.270243	1.96597e-06	0.000245241
GF_vs_CONV-R	Maternal stroma 1	Arpc3	267.409	1.27953	0.326107	8.7219e-05	0.00562612
GF_vs_CONV-R	Maternal stroma 1	H3f3b	593.449	1.27934	0.237159	6.87323e-08	1.40487e-05
GF_vs_CONV-R	Maternal stroma 1	Psmb1	199.801	1.278	0.3491	0.000251401	0.0131401
GF_vs_CONV-R	Maternal stroma 1	Fis1	84.2777	1.24521	0.378668	0.00100757	0.0411891
GF_vs_CONV-R	Maternal stroma 1	Ptges3	241.045	1.23607	0.335061	0.000225069	0.0120451
GF_vs_CONV-R	Maternal stroma 1	Dnttip2	33.6935	1.22802	0.371079	0.000935234	0.0389234
GF_vs_CONV-R	Maternal stroma 1	Ybx1	282.03	1.21169	0.303257	6.45295e-05	0.00439533
GF_vs_CONV-R	Maternal stroma 1	Rer1	142.724	1.1956	0.306984	9.8338e-05	0.00624833
GF_vs_CONV-R	Maternal stroma 1	Prdx3	68.7975	1.19403	0.325688	0.000246205	0.0129716
GF_vs_CONV-R	Maternal stroma 1	Nucks1	165.268	1.19313	0.327998	0.000275163	0.0141889
GF_vs_CONV-R	Maternal stroma 1	Serbp1	363.515	1.19015	0.252757	2.49359e-06	0.00029583
GF_vs_CONV-R	Maternal stroma 1	Cct2	113.638	1.17443	0.333554	0.000430001	0.0204341
GF_vs_CONV-R	Maternal stroma 1	Gabarap	248.467	1.13754	0.344096	0.000946825	0.0390824
GF_vs_CONV-R	Maternal stroma 1	Grik2	82.5669	1.13387	0.312339	0.000283137	0.0144681
GF_vs_CONV-R	Maternal stroma 1	Morf4l2	396.318	1.10178	0.251752	1.20615e-05	0.00109424
GF_vs_CONV-R	Maternal stroma 1	H3f3a	439.962	1.08298	0.296336	0.000257612	0.0134061
GF_vs_CONV-R	Maternal stroma 1	Vdac2	354.503	1.01532	0.280525	0.000295334	0.0149562
GF_vs_CONV-R	Maternal stroma 1	Gpx4	263.655	0.994816	0.25284	8.33475e-05	0.00541759
GF_vs_CONV-R	Maternal stroma 1	Hnrnpk	401.245	0.983996	0.303359	0.00117999	0.0471025
GF_vs_CONV-R	Maternal stroma 1	Prdx2	238.347	0.972545	0.267032	0.000270466	0.0139892
GF_vs_CONV-R	Maternal stroma 1	Zbtb10	125.987	0.957991	0.279614	0.000612275	0.0277734
GF_vs_CONV-R	Maternal stroma 1	Txn1	937.244	0.957669	0.26648	0.000325927	0.0162151
GF_vs_CONV-R	Maternal stroma 1	D8Ertd738e	175.195	0.909552	0.276996	0.00102481	0.041593
GF_vs_CONV-R	Maternal stroma 1	Chmp5	162.532	0.899569	0.26623	0.000727729	0.0322348
GF_vs_CONV-R	Maternal stroma 1	Eif4a1	654.874	0.899037	0.164031	4.23187e-08	9.87967e-06
GF_vs_CONV-R	Maternal stroma 1	Ywhaq	302.859	0.87879	0.261057	0.000761915	0.0333141
GF_vs_CONV-R	Maternal stroma 1	Eef2	348.956	0.862436	0.185569	3.3594e-06	0.00038886
GF_vs_CONV-R	Maternal stroma 1	Eif4g2	545.581	0.85509	0.174887	1.01148e-06	0.000137278
GF_vs_CONV-R	Maternal stroma 1	Ide	232.472	0.851592	0.220427	0.000111836	0.00680032
GF_vs_CONV-R	Maternal stroma 1	Fkbp1a	338.808	0.8277	0.226117	0.000251727	0.0131401
GF_vs_CONV-R	Maternal stroma 1	Ncl	317.831	0.81328	0.191224	2.10913e-05	0.00174544
GF_vs_CONV-R	Maternal stroma 1	Srsf3	532.468	0.765456	0.187726	4.55177e-05	0.0033142
GF_vs_CONV-R	Maternal stroma 1	Hnrnpf	524.289	0.760694	0.18655	4.54864e-05	0.0033142
GF_vs_CONV-R	Maternal stroma 1	Cbx3	264.585	0.74904	0.189395	7.6561e-05	0.00509356
GF_vs_CONV-R	Maternal stroma 1	Pabpc1	496.932	0.704114	0.178133	7.72613e-05	0.00512007
GF_vs_CONV-R	Maternal stroma 1	Phb	100.906	0.702083	0.200547	0.000463793	0.0217355
GF_vs_CONV-R	Maternal stroma 1	Shisa5	127.932	0.689067	0.20773	0.000909468	0.0380966
GF_vs_CONV-R	Maternal stroma 1	Sri	591.73	0.678763	0.189859	0.00035011	0.0172663
GF_vs_CONV-R	Maternal stroma 1	Btaf1	1032.19	0.606107	0.119328	3.78783e-07	5.89545e-05
GF_vs_CONV-R	Maternal stroma 1	Wdr60	222.296	-0.444388	0.132245	0.000778456	0.0339499
GF_vs_CONV-R	Maternal stroma 1	Comt	572.384	-0.453871	0.137232	0.000941924	0.038975
GF_vs_CONV-R	Maternal stroma 1	Wars	593.243	-0.488394	0.147123	0.000901349	0.0378537
GF_vs_CONV-R	Maternal stroma 1	Pim1	1377.91	-0.494309	0.146347	0.000731069	0.0322896
GF_vs_CONV-R	Maternal stroma 1	Adamtsl5	1110.75	-0.548481	0.162416	0.000732774	0.0322896
GF_vs_CONV-R	Maternal stroma 1	Alg14	199.779	-0.558238	0.169424	0.000984542	0.0403448
GF_vs_CONV-R	Maternal stroma 1	Gm26885	433.57	-0.583529	0.150084	0.00010107	0.0063119
GF_vs_CONV-R	Maternal stroma 1	Fos	286.238	-0.636894	0.183381	0.000514536	0.02385
GF_vs_CONV-R	Maternal stroma 1	Rbks	288.81	-0.689581	0.206418	0.000835665	0.0358006
GF_vs_CONV-R	Maternal stroma 1	1600010M07Rik	1657.43	-0.763773	0.236544	0.00124276	0.0493758
GF_vs_CONV-R	Maternal stroma 1	Parp16	81.3818	-0.796043	0.240614	0.000938383	0.0389234
GF_vs_CONV-R	Maternal stroma 1	Gm36199	318.462	-0.891049	0.228343	9.53044e-05	0.00607834
GF_vs_CONV-R	Maternal stroma 1	Klf2	161.46	-0.920531	0.242538	0.000147397	0.00856365
GF_vs_CONV-R	Maternal stroma 1	Coq4	50.6802	-0.949497	0.249787	0.000143983	0.00839629
GF_vs_CONV-R	Maternal stroma 1	A930028N01Rik	118.792	-0.980271	0.249044	8.28065e-05	0.00540312
GF_vs_CONV-R	Maternal stroma 1	Gm6034	41.9721	-1.2215	0.369158	0.000936654	0.0389234
GF_vs_CONV-R	Maternal stroma 1	Sox5os2	193.122	-1.23976	0.327633	0.000154331	0.00884045
GF_vs_CONV-R	Maternal stroma 1	Rbfox3	25.0791	-1.35612	0.363136	0.000188109	0.0103277
GF_vs_CONV-R	Maternal stroma 1	6030452D12Rik	28.5718	-1.52514	0.429937	0.000389124	0.0190245
GF_vs_CONV-R	Maternal stroma 1	4930474H06Rik	8.98572	-2.09198	0.644507	0.00117094	0.0468514
GF_vs_CONV-R	Maternal stroma 1	Itgb6	132.542	-2.17124	0.383424	1.48958e-08	4.28318e-06
GF_vs_CONV-R	Maternal stroma 1	AC103362.1	9.10665	-2.26576	0.663846	0.000642335	0.0289051
GF_vs_CONV-R	Maternal stroma 1	Nexmif	9.5651	-3.94326	1.02022	0.00011105	0.00680032
GF_vs_CONV-R	NK cells	Rps14	18.5896	8.18118	1.5657	1.73907e-07	0.000285497
GF_vs_CONV-R	NK cells	Rplp1	31.2276	7.91715	1.9211	3.76979e-05	0.0075535
GF_vs_CONV-R	NK cells	Rps12	13.9297	7.8793	1.58513	6.66883e-07	0.000658335
GF_vs_CONV-R	NK cells	Rpl30	11.2801	7.76678	1.73227	7.33984e-06	0.00273603
GF_vs_CONV-R	NK cells	Rpl18	13.6199	7.63967	2.11049	0.000294775	0.0295362
GF_vs_CONV-R	NK cells	Rps3	11.2886	7.50833	1.56874	1.69951e-06	0.00108013
GF_vs_CONV-R	NK cells	Rps8	31.1057	7.40922	1.70071	1.32125e-05	0.00365383
GF_vs_CONV-R	NK cells	Rps4x	9.8412	7.40762	1.51863	1.07262e-06	0.000880442
GF_vs_CONV-R	NK cells	Rpl35a	9.02343	7.27376	1.79075	4.86839e-05	0.00841291
GF_vs_CONV-R	NK cells	Rpl37	20.618	7.21687	2.00255	0.000313559	0.0305797
GF_vs_CONV-R	NK cells	Atp5l	9.41856	7.21018	1.78371	5.29447e-05	0.00899146
GF_vs_CONV-R	NK cells	Rps16	7.52748	7.17138	1.84308	9.98402e-05	0.0129398
GF_vs_CONV-R	NK cells	Rpl14	9.0813	7.16207	1.64486	1.33541e-05	0.00365383
GF_vs_CONV-R	NK cells	Tpt1	39.9063	7.15508	1.23093	6.14585e-09	3.02683e-05
GF_vs_CONV-R	NK cells	Rpl39	14.8584	7.12853	1.60941	9.45527e-06	0.00296999
GF_vs_CONV-R	NK cells	Rpl13a	17.6595	7.06784	1.422	6.68361e-07	0.000658335
GF_vs_CONV-R	NK cells	Sec61b	6.99058	7.01893	1.50524	3.1164e-06	0.00161561
GF_vs_CONV-R	NK cells	Rps5	7.9986	6.99634	1.79021	9.30164e-05	0.0124164
GF_vs_CONV-R	NK cells	Rpl35	5.97376	6.95087	1.78079	9.49061e-05	0.0124643
GF_vs_CONV-R	NK cells	Sec61g	5.70711	6.82186	1.66233	4.06432e-05	0.0075535
GF_vs_CONV-R	NK cells	Rpl34	11.1366	6.78423	1.53399	9.75182e-06	0.00296999
GF_vs_CONV-R	NK cells	mt-Co2	7.6861	6.73153	1.78493	0.00016239	0.0185993
GF_vs_CONV-R	NK cells	Rpl7a	6.21494	6.72097	1.67158	5.8018e-05	0.00968606
GF_vs_CONV-R	NK cells	Rps17	4.91362	6.69528	1.80214	0.000203054	0.0219789
GF_vs_CONV-R	NK cells	Rps15	12.6104	6.68985	1.51414	9.95023e-06	0.00296999
GF_vs_CONV-R	NK cells	Rpl18a	11.8359	6.63369	1.5738	2.49677e-05	0.00599834
GF_vs_CONV-R	NK cells	Rps28	9.14943	6.48929	1.56921	3.5434e-05	0.00754504
GF_vs_CONV-R	NK cells	Prelid1	4.42094	6.48543	1.45048	7.77754e-06	0.00273603
GF_vs_CONV-R	NK cells	Rps6	7.17465	6.46747	1.64604	8.52619e-05	0.0123493
GF_vs_CONV-R	NK cells	Rpl27	10.6412	6.38462	1.67676	0.000140256	0.0170559
GF_vs_CONV-R	NK cells	Rps11	9.12414	6.38242	1.55497	4.05141e-05	0.0075535
GF_vs_CONV-R	NK cells	Rpl15	19.1911	6.35642	1.38786	4.64907e-06	0.0020845
GF_vs_CONV-R	NK cells	Gtf2h5	4.53935	6.30557	1.571	5.97651e-05	0.00981144
GF_vs_CONV-R	NK cells	Rplp2	10.4027	6.29784	1.5815	6.82793e-05	0.0101902
GF_vs_CONV-R	NK cells	Cox7b	4.91232	6.28084	1.68253	0.000189234	0.0211813
GF_vs_CONV-R	NK cells	Dynll1	4.81311	6.22568	1.79503	0.000523795	0.0433562
GF_vs_CONV-R	NK cells	Rpl27a	18.3818	6.18811	1.40266	1.0256e-05	0.00297124
GF_vs_CONV-R	NK cells	mt-Co3	9.6632	6.10889	1.48427	3.85929e-05	0.0075535
GF_vs_CONV-R	NK cells	Rpl19	16.7989	6.09741	1.36296	7.68934e-06	0.00273603
GF_vs_CONV-R	NK cells	Rps7	13.6423	6.07082	1.4879	4.50126e-05	0.00806135
GF_vs_CONV-R	NK cells	Rps3a1	25.3967	6.06978	1.55194	9.18815e-05	0.0124164
GF_vs_CONV-R	NK cells	Rpl21	9.2624	6.057	1.44891	2.91012e-05	0.00666621
GF_vs_CONV-R	NK cells	Rps10	14.3511	6.05525	1.43119	2.32732e-05	0.00587798
GF_vs_CONV-R	NK cells	Rps21	10.0381	6.01908	1.65009	0.000264577	0.0271467
GF_vs_CONV-R	NK cells	Rps18	15.8641	5.99491	1.46647	4.35137e-05	0.00793722
GF_vs_CONV-R	NK cells	Prl7b1	10.0324	5.98943	1.53283	9.32809e-05	0.0124164
GF_vs_CONV-R	NK cells	Tmsb10	32.8305	5.93192	1.48404	6.41079e-05	0.0101801
GF_vs_CONV-R	NK cells	Serpinh1	9.96093	5.9217	1.54767	0.00013014	0.0162263
GF_vs_CONV-R	NK cells	Rpl24	7.28841	5.79529	1.51824	0.000135027	0.0166253
GF_vs_CONV-R	NK cells	Rpl26	5.57294	5.78158	1.64207	0.000430057	0.0374873
GF_vs_CONV-R	NK cells	Rpl23	33.7242	5.74377	1.37631	3.00192e-05	0.00672021
GF_vs_CONV-R	NK cells	S100a8	9.55258	5.73194	1.59403	0.000323285	0.0312192
GF_vs_CONV-R	NK cells	Rpl9	17.9666	5.67597	1.27283	8.22122e-06	0.00279238
GF_vs_CONV-R	NK cells	Calm3	5.53419	5.67363	1.49269	0.000144141	0.0173144
GF_vs_CONV-R	NK cells	Tff1	3.32468	5.55091	1.61286	0.000578185	0.0459363
GF_vs_CONV-R	NK cells	Cetn3	4.55174	5.51092	1.46522	0.000169129	0.0191485
GF_vs_CONV-R	NK cells	Rpl28	16.7516	5.45887	1.25889	1.44925e-05	0.00385814
GF_vs_CONV-R	NK cells	Rpl38	21.0777	5.45672	1.56348	0.000482805	0.0403019
GF_vs_CONV-R	NK cells	Tma7	4.02973	5.40824	1.57158	0.000578956	0.0459363
GF_vs_CONV-R	NK cells	Rps27	14.2645	5.39463	1.16468	3.62373e-06	0.00178469
GF_vs_CONV-R	NK cells	Slc25a4	5.12654	5.25534	1.48233	0.000392138	0.0351142
GF_vs_CONV-R	NK cells	mt-Atp6	13.7367	5.20859	1.3563	0.000122889	0.0155186
GF_vs_CONV-R	NK cells	Myl12a	11.3109	5.20712	0.949056	4.09668e-08	9.5201e-05
GF_vs_CONV-R	NK cells	Ubb	24.7355	5.17962	0.928719	2.44471e-08	8.02681e-05
GF_vs_CONV-R	NK cells	Rpl7	13.6844	5.16265	1.36038	0.000147647	0.017522
GF_vs_CONV-R	NK cells	Rps9	10.7704	5.08517	1.38692	0.000245867	0.0254925
GF_vs_CONV-R	NK cells	S100a10	7.16091	5.0616	1.41153	0.000335914	0.0321238
GF_vs_CONV-R	NK cells	mt-Co1	9.36773	5.06057	1.48398	0.000649326	0.0499677
GF_vs_CONV-R	NK cells	Pomp	6.33821	4.99578	1.3422	0.000197579	0.0216239
GF_vs_CONV-R	NK cells	Naca	14.9053	4.9167	1.03797	2.17073e-06	0.00118787
GF_vs_CONV-R	NK cells	Ppia	15.6354	4.91624	1.08677	6.07645e-06	0.00249387
GF_vs_CONV-R	NK cells	Fau	17.1979	4.78161	1.19735	6.51115e-05	0.0101801
GF_vs_CONV-R	NK cells	Arhgdia	9.34129	4.76073	1.03952	4.65573e-06	0.0020845
GF_vs_CONV-R	NK cells	Rps19	12.9196	4.75825	1.28642	0.000216603	0.0229412
GF_vs_CONV-R	NK cells	Eef1b2	13.4117	4.59238	1.31025	0.000456675	0.038778
GF_vs_CONV-R	NK cells	Rpl17	16.4741	4.52049	1.23075	0.000239764	0.0251242
GF_vs_CONV-R	NK cells	Txn1	16.4988	4.46217	0.924943	1.4052e-06	0.00106471
GF_vs_CONV-R	NK cells	Rps2	21.0515	4.44807	1.0314	1.61312e-05	0.00418137
GF_vs_CONV-R	NK cells	Rpl8	15.158	4.41246	1.27892	0.000560271	0.0454032
GF_vs_CONV-R	NK cells	Rpl4	8.88292	4.34378	1.25355	0.000529869	0.0434935
GF_vs_CONV-R	NK cells	Hist1h2bc	6.43736	4.21898	1.13846	0.000210677	0.0225562
GF_vs_CONV-R	NK cells	Bag1	8.64364	4.14131	1.0384	6.65811e-05	0.0101902
GF_vs_CONV-R	NK cells	Tagln2	11.0881	4.13891	1.16951	0.000401629	0.03564
GF_vs_CONV-R	NK cells	Psmc2	9.14615	4.11705	1.05253	9.1694e-05	0.0124164
GF_vs_CONV-R	NK cells	Rps20	11.9594	4.09473	1.08238	0.000154887	0.0179487
GF_vs_CONV-R	NK cells	Mt2	16.2767	4.09244	1.16578	0.000447321	0.038314
GF_vs_CONV-R	NK cells	Cox7a2l	9.71683	4.07199	0.891189	4.89682e-06	0.00209712
GF_vs_CONV-R	NK cells	Psma4	7.90552	4.03515	1.18183	0.000639413	0.0497989
GF_vs_CONV-R	NK cells	Gpc6	11.8204	3.97457	0.774699	2.89019e-07	0.000355855
GF_vs_CONV-R	NK cells	Rplp0	21.0574	3.91491	1.10272	0.000384882	0.0347806
GF_vs_CONV-R	NK cells	Eef1a1	76.3195	3.89472	0.922327	2.41385e-05	0.0059441
GF_vs_CONV-R	NK cells	Ctsl	13.9454	3.80595	0.951627	6.35e-05	0.0101801
GF_vs_CONV-R	NK cells	Sparc	19.6672	3.62496	0.877343	3.60017e-05	0.00754504
GF_vs_CONV-R	NK cells	Sem1	10.8678	3.60381	0.875911	3.88269e-05	0.0075535
GF_vs_CONV-R	NK cells	H2afz	17.19	3.59295	0.753616	1.86418e-06	0.00108013
GF_vs_CONV-R	NK cells	Cd63	15.5938	3.57942	0.898843	6.82652e-05	0.0101902
GF_vs_CONV-R	NK cells	Col3a1	9.05396	3.56081	1.00795	0.000411294	0.0361719
GF_vs_CONV-R	NK cells	Sin3b	15.9806	3.44368	0.963111	0.000349454	0.0327821
GF_vs_CONV-R	NK cells	Ptma	62.4785	3.42839	0.456804	6.13444e-14	6.04242e-10
GF_vs_CONV-R	NK cells	Ppib	18.3919	3.21865	0.651494	7.79563e-07	0.000698063
GF_vs_CONV-R	NK cells	Eif5a	14.4805	3.17655	0.77363	4.02504e-05	0.0075535
GF_vs_CONV-R	NK cells	Rpl3	20.7971	3.15752	0.700475	6.55384e-06	0.00258221
GF_vs_CONV-R	NK cells	Mt1	69.9004	2.99845	0.67652	9.32906e-06	0.00296999
GF_vs_CONV-R	NK cells	Peg10	28.2694	2.97814	0.8323	0.000345965	0.0327669
GF_vs_CONV-R	NK cells	Rpl6	25.8577	2.94802	0.70215	2.6862e-05	0.00629979
GF_vs_CONV-R	NK cells	Fth1	32.0415	2.92046	0.563047	2.13835e-07	0.000300896
GF_vs_CONV-R	NK cells	Eif1	25.8758	2.7718	0.803619	0.000562354	0.0454032
GF_vs_CONV-R	NK cells	Fn1	26.4069	2.76545	0.667934	3.46851e-05	0.00754504
GF_vs_CONV-R	NK cells	Lsm6	8.73856	2.69728	0.747259	0.000306717	0.0302116
GF_vs_CONV-R	NK cells	Tpm4	21.409	2.57737	0.539262	1.75781e-06	0.00108013
GF_vs_CONV-R	NK cells	Dstn	14.471	2.53076	0.711016	0.000371774	0.034224
GF_vs_CONV-R	NK cells	Arf5	17.8948	2.47683	0.642766	0.000116496	0.0149023
GF_vs_CONV-R	NK cells	Vdac1	14.5362	2.40073	0.663547	0.000296862	0.0295362
GF_vs_CONV-R	NK cells	Gsn	18.1641	2.33188	0.666129	0.000464136	0.0390747
GF_vs_CONV-R	NK cells	Ftl1	61.6859	2.31598	0.673363	0.000582948	0.0459363
GF_vs_CONV-R	NK cells	Srp14	16.7844	2.3019	0.580245	7.27477e-05	0.010695
GF_vs_CONV-R	NK cells	Actg1	79.5676	2.24234	0.571208	8.65076e-05	0.0123493
GF_vs_CONV-R	NK cells	S100a6	65.0729	2.01681	0.573586	0.000437864	0.037833
GF_vs_CONV-R	NK cells	Nap1l1	28.3103	1.99466	0.509228	8.96497e-05	0.0124164
GF_vs_CONV-R	NK cells	Actb	119.99	1.72921	0.316859	4.83254e-08	9.5201e-05
GF_vs_CONV-R	NK cells	Ddx27	30.1803	1.54239	0.378575	4.61712e-05	0.00812118
GF_vs_CONV-R	NK cells	Psap	42.7166	1.51278	0.4259	0.000382384	0.0347806
GF_vs_CONV-R	NK cells	Sri	47.2515	1.43839	0.379355	0.000149636	0.0175466
GF_vs_CONV-R	NK cells	Arf1	33.1399	1.40477	0.411572	0.000642077	0.0497989
GF_vs_CONV-R	NK cells	Gzmf	507.124	1.0692	0.222657	1.5709e-06	0.00108013
GF_vs_CONV-R	NK cells	Btaf1	83.3623	0.748984	0.205825	0.000273773	0.0278007
GF_vs_CONV-R	NK cells	B4galnt2	183.435	-0.640444	0.171779	0.00019277	0.0213347
GF_vs_CONV-R	NK cells	Gm7247	45.8983	-2.08992	0.586888	0.000369405	0.034224
GF_vs_CONV-R	Pericytes	Uba52	14.2656	3.70003	0.866665	1.96113e-05	0.00994765
GF_vs_CONV-R	Pericytes	Txn1	52.6759	2.28868	0.526797	1.39576e-05	0.00931562
GF_vs_CONV-R	Pericytes	Sub1	58.3494	1.96581	0.525081	0.000181241	0.044554
GF_vs_CONV-R	Pericytes	Sri	48.4883	1.77784	0.477783	0.000198415	0.0455063
GF_vs_CONV-R	Pericytes	Snrpg	37.383	4.6675	0.781827	2.37272e-09	1.50442e-05
GF_vs_CONV-R	Pericytes	Snrpf	38.263	3.18421	0.820717	0.000104547	0.0308317
GF_vs_CONV-R	Pericytes	Rps9	86.7878	1.78769	0.38609	3.65223e-06	0.00463139
GF_vs_CONV-R	Pericytes	Rps5	57.9223	2.67382	0.594426	6.85462e-06	0.00646388
GF_vs_CONV-R	Pericytes	Rps28	84.8505	3.04367	0.587491	2.20939e-07	0.00072648
GF_vs_CONV-R	Pericytes	Rps27l	15.5581	5.76122	1.34743	1.90525e-05	0.00994765
GF_vs_CONV-R	Pericytes	Rps17	57.0741	2.26381	0.593441	0.000136339	0.0364399
GF_vs_CONV-R	Pericytes	Rps16	72.9457	2.56367	0.670325	0.00013103	0.0361215
GF_vs_CONV-R	Pericytes	Rps15	72.4897	1.92355	0.491295	9.03041e-05	0.0286287
GF_vs_CONV-R	Pericytes	Rps14	109.048	2.51728	0.586181	1.75191e-05	0.00965914
GF_vs_CONV-R	Pericytes	Rps12	76.3126	4.31968	0.721603	2.14769e-09	1.50442e-05
GF_vs_CONV-R	Pericytes	Rps10	122.162	1.88661	0.448404	2.58333e-05	0.0116997
GF_vs_CONV-R	Pericytes	Rplp1	203.901	1.97713	0.405663	1.09459e-06	0.00200962
GF_vs_CONV-R	Pericytes	Rpl9	120.461	1.64236	0.398277	3.72897e-05	0.0163059
GF_vs_CONV-R	Pericytes	Rpl7a	54.4889	2.12035	0.490677	1.55132e-05	0.00944509
GF_vs_CONV-R	Pericytes	Rpl5	127.873	1.8246	0.469746	0.000102659	0.0308317
GF_vs_CONV-R	Pericytes	Rpl41	202.836	2.39034	0.542044	1.03439e-05	0.00728729
GF_vs_CONV-R	Pericytes	Rpl39	100.046	2.14505	0.574484	0.000188556	0.044554
GF_vs_CONV-R	Pericytes	Rpl37	112.423	2.0758	0.467276	8.89829e-06	0.00705245
GF_vs_CONV-R	Pericytes	Rpl36al	42.3277	2.88007	0.714969	5.61944e-05	0.02036
GF_vs_CONV-R	Pericytes	Rpl35	25.7515	3.25716	0.791674	3.88413e-05	0.0164182
GF_vs_CONV-R	Pericytes	Rpl32	95.7162	2.55585	0.593117	1.63861e-05	0.00944509
GF_vs_CONV-R	Pericytes	Rpl28	146.957	1.53017	0.406728	0.000168455	0.0435954
GF_vs_CONV-R	Pericytes	Rpl27	67.7966	3.01934	0.699919	1.6044e-05	0.00944509
GF_vs_CONV-R	Pericytes	Rpl23a	43.1525	2.93856	0.764976	0.000122348	0.0344777
GF_vs_CONV-R	Pericytes	Rpl22	68.6401	2.45866	0.618014	6.94018e-05	0.0225662
GF_vs_CONV-R	Pericytes	Rpl17	97.2971	1.73039	0.423579	4.40442e-05	0.0171733
GF_vs_CONV-R	Pericytes	Rpl14	86.5089	2.16048	0.56678	0.000137932	0.0364399
GF_vs_CONV-R	Pericytes	Rpl13a	102.575	2.06115	0.554399	0.000200958	0.0455063
GF_vs_CONV-R	Pericytes	Rpl10a	134.506	1.34754	0.361047	0.000189726	0.044554
GF_vs_CONV-R	Pericytes	Ppp1r14b	33.8966	2.89242	0.603013	1.61378e-06	0.00255804
GF_vs_CONV-R	Pericytes	Pomp	33.7921	2.42354	0.472822	2.96461e-07	0.000751884
GF_vs_CONV-R	Pericytes	Nop10	10.9967	4.97026	1.21767	4.46905e-05	0.0171733
GF_vs_CONV-R	Pericytes	Mrps18c	28.9026	2.42817	0.607439	6.40448e-05	0.0213724
GF_vs_CONV-R	Pericytes	Mrpl36	5.33132	4.90994	1.31238	0.000183104	0.044554
GF_vs_CONV-R	Pericytes	Mrpl20	17.1979	4.07009	0.892342	5.08788e-06	0.0058654
GF_vs_CONV-R	Pericytes	Krt19	15.2792	2.58687	0.643967	5.8922e-05	0.0207553
GF_vs_CONV-R	Pericytes	Hspe1	28.9813	3.16654	0.707051	7.51625e-06	0.00646388
GF_vs_CONV-R	Pericytes	Hsp90aa1	123.1	1.70951	0.42194	5.08802e-05	0.0189768
GF_vs_CONV-R	Pericytes	Higd1a	16.1562	3.33929	0.716152	3.11901e-06	0.00439468
GF_vs_CONV-R	Pericytes	Gzmf	11.0355	4.73652	1.28175	0.000219576	0.0488498
GF_vs_CONV-R	Pericytes	Gphn	515.865	2.32127	0.52413	9.47526e-06	0.00706799
GF_vs_CONV-R	Pericytes	Gm21887	47.8294	-2.03824	0.525177	0.000104002	0.0308317
GF_vs_CONV-R	Pericytes	Dynll2	23.9163	2.60513	0.534805	1.10932e-06	0.00200962
GF_vs_CONV-R	Pericytes	Cox6a1	40.3876	2.16346	0.508958	2.13037e-05	0.0100957
GF_vs_CONV-R	Pericytes	Cox5b	17.2677	3.17051	0.790892	6.10328e-05	0.0209178
GF_vs_CONV-R	Pericytes	Cox5a	23.265	2.68516	0.631987	2.14956e-05	0.0100957
GF_vs_CONV-R	Pericytes	Chchd1	28.0933	2.39262	0.462434	2.29155e-07	0.00072648
GF_vs_CONV-R	Pericytes	Atp5l	33.0414	2.08428	0.554857	0.000172355	0.0437128
GF_vs_CONV-R	Pericytes	Atp5j2	45.0423	1.91311	0.426948	7.43279e-06	0.00646388
GF_vs_CONV-R	Pericytes	Atp5f1	46.4843	1.45693	0.378528	0.000118626	0.0341886
GF_vs_CONV-R	Pericytes	Atox1	14.0354	3.00663	0.733063	4.10551e-05	0.0167942
GF_vs_CONV-R	Pericytes	Arpp19	62.6174	1.33292	0.297868	7.64595e-06	0.00646388
GF_vs_CONV-R	SynTI	Rps16	19.4289	5.12045	1.14654	7.96873e-06	0.00584904
GF_vs_CONV-R	SynTI	Gphn	177.271	4.04414	0.847966	1.84929e-06	0.00162886
GF_vs_CONV-R	SynTI	Rps21	16.3621	3.65141	0.933662	9.19739e-05	0.0253158
GF_vs_CONV-R	SynTI	Phlda2	22.5171	3.50647	0.717189	1.01255e-06	0.00111482
GF_vs_CONV-R	SynTI	Rpl41	25.3838	3.31485	0.79826	3.2872e-05	0.0131607
GF_vs_CONV-R	SynTI	Fabp5	20.3848	3.25331	0.792015	3.99726e-05	0.0135415
GF_vs_CONV-R	SynTI	Rpl32	21.4598	3.22634	0.890778	0.000292406	0.0476946
GF_vs_CONV-R	SynTI	Rpl30	20.5914	3.20469	0.779162	3.90551e-05	0.0135415
GF_vs_CONV-R	SynTI	Rpl38	18.7018	3.05493	0.831924	0.000240539	0.0476946
GF_vs_CONV-R	SynTI	Rps7	21.4698	3.03064	0.765753	7.5668e-05	0.0222161
GF_vs_CONV-R	SynTI	Rpl34	19.0747	3.02199	0.711569	2.16708e-05	0.0114408
GF_vs_CONV-R	SynTI	Rpl21	15.3953	2.98135	0.813894	0.000249215	0.0476946
GF_vs_CONV-R	SynTI	Rpl13a	19.4314	2.95964	0.708616	2.95825e-05	0.0130281
GF_vs_CONV-R	SynTI	Rps20	46.0375	2.72517	0.644265	2.33805e-05	0.0114408
GF_vs_CONV-R	SynTI	Ftl1	42.8252	2.72499	0.510566	9.43986e-08	0.000200155
GF_vs_CONV-R	SynTI	Rplp1	46.9686	2.68039	0.508603	1.36345e-07	0.000200155
GF_vs_CONV-R	SynTI	Rbx1	16.5153	2.50782	0.689097	0.000273392	0.0476946
GF_vs_CONV-R	SynTI	Rpl15	32.7503	2.39265	0.658002	0.000276657	0.0476946
GF_vs_CONV-R	SynTI	Cox8a	18.3824	2.03873	0.55911	0.00026595	0.0476946
GF_vs_CONV-R	SynTI	Clstn2	188.269	1.99382	0.34076	4.88319e-09	2.15056e-05
GF_vs_CONV-R	SynTI	Ptma	100.516	1.70414	0.42182	5.34552e-05	0.0168155
GF_vs_CONV-R	SynTI	Actb	59.4862	1.68534	0.464891	0.000288696	0.0476946
GF_vs_CONV-R	SynTI	Prdm1	24.0046	1.51922	0.418867	0.00028677	0.0476946
GF_vs_CONV-R	SynTI	Vezf1	35.4973	1.36817	0.375049	0.000264308	0.0476946
GF_vs_CONV-R	SynTI	E130307A14Rik	36.611	-1.64169	0.427186	0.000121525	0.029733
GF_vs_CONV-R	SynTI	Arhgef37	34.4671	-1.76486	0.416401	2.25154e-05	0.0114408
GF_vs_CONV-R	SynTI	Hsd17b11	19.9087	-1.9037	0.49282	0.000112061	0.0290303
GF_vs_CONV-R	SynTII	Rps8	16.2859	3.65953	0.647043	1.5514e-08	9.86999e-05
GF_vs_CONV-R	SynTII	Mt1	15.5113	4.95975	0.944469	1.50975e-07	0.000376689
GF_vs_CONV-R	SynTII	Rps7	11.4689	4.14843	0.794513	1.77628e-07	0.000376689
GF_vs_CONV-R	SynTII	Rpl39	7.30599	6.87266	1.3414	2.9989e-07	0.000476974
GF_vs_CONV-R	SynTII	Rps20	14.0194	4.26633	0.843939	4.2981e-07	0.00052582
GF_vs_CONV-R	SynTII	Rplp1	20.2316	3.41784	0.679775	4.95901e-07	0.00052582
GF_vs_CONV-R	SynTII	Rps28	9.93984	6.56257	1.34004	9.71623e-07	0.000883067
GF_vs_CONV-R	SynTII	Rpl37a	13.0521	3.67399	0.76461	1.54716e-06	0.00113553
GF_vs_CONV-R	SynTII	Ftl1	15.009	2.86528	0.597242	1.60638e-06	0.00113553
GF_vs_CONV-R	SynTII	Rps21	8.4375	6.23232	1.30948	1.94194e-06	0.00123546
GF_vs_CONV-R	SynTII	Rps18	10.0408	4.79711	1.02074	2.60605e-06	0.00150724
GF_vs_CONV-R	SynTII	Rpl41	12.2041	5.75283	1.25874	4.8702e-06	0.00253016
GF_vs_CONV-R	SynTII	Rpl26	8.82139	6.01085	1.31882	5.17008e-06	0.00253016
GF_vs_CONV-R	SynTII	Rpl4	9.00183	3.81125	0.854711	8.22997e-06	0.00373994
GF_vs_CONV-R	SynTII	Rpl12	9.12045	3.74459	0.844132	9.16363e-06	0.0038866
GF_vs_CONV-R	SynTII	Rps24	16.9979	3.11353	0.704111	9.78211e-06	0.00388961
GF_vs_CONV-R	SynTII	Rps3a1	13.9526	3.32099	0.758981	1.21103e-05	0.00453208
GF_vs_CONV-R	SynTII	Rpl37	9.36359	5.1396	1.18795	1.51534e-05	0.00535589
GF_vs_CONV-R	SynTII	Rpl17	10.3056	2.71655	0.634713	1.86926e-05	0.00625907
GF_vs_CONV-R	SynTII	Rpl27a	13.3276	3.58591	0.860201	3.06356e-05	0.00928112
GF_vs_CONV-R	SynTII	Eif1	13.2642	2.92872	0.70072	2.92029e-05	0.00928112
GF_vs_CONV-R	SynTII	Rps19	8.79706	3.47976	0.839484	3.39639e-05	0.0093947
GF_vs_CONV-R	SynTII	Rpl38	7.93521	3.81165	0.919112	3.36714e-05	0.0093947
GF_vs_CONV-R	SynTII	Rps11	7.72551	4.56586	1.10783	3.76529e-05	0.00958191
GF_vs_CONV-R	SynTII	Rpl8	10.9066	2.93157	0.710482	3.68862e-05	0.00958191
GF_vs_CONV-R	SynTII	Rps23	8.28685	5.20786	1.27663	4.51557e-05	0.0110492
GF_vs_CONV-R	SynTII	Rplp0	10.5535	3.32326	0.825984	5.7366e-05	0.0125858
GF_vs_CONV-R	SynTII	Rpl18	7.52297	4.4605	1.10855	5.7286e-05	0.0125858
GF_vs_CONV-R	SynTII	Rpl15	11.7126	3.17934	0.790218	5.73701e-05	0.0125858
GF_vs_CONV-R	SynTII	Rps27a	10.0487	3.23907	0.814374	6.96826e-05	0.0143007
GF_vs_CONV-R	SynTII	Rpl23a	3.9023	5.93212	1.49001	6.85503e-05	0.0143007
GF_vs_CONV-R	SynTII	Rpl34	7.71907	4.98119	1.25518	7.23229e-05	0.0143787
GF_vs_CONV-R	SynTII	Abcb1b	271.827	-1.00909	0.255686	7.92628e-05	0.0151286
GF_vs_CONV-R	SynTII	Rpl19	9.4154	3.87316	0.982571	8.08509e-05	0.0151286
GF_vs_CONV-R	SynTII	Rps27	7.30387	3.85963	0.993967	0.000103154	0.0187504
GF_vs_CONV-R	SynTII	Hspd1	10.6814	2.53894	0.65776	0.000113396	0.0200397
GF_vs_CONV-R	SynTII	Rps4x	4.92041	4.71234	1.23415	0.000134382	0.0231065
GF_vs_CONV-R	SynTII	Sem1	6.62433	3.61641	0.949731	0.000140193	0.0232291
GF_vs_CONV-R	SynTII	Rps16	9.23812	4.02555	1.05825	0.000142398	0.0232291
GF_vs_CONV-R	SynTII	Rpl27	6.81491	5.52531	1.4558	0.000147415	0.0234464
GF_vs_CONV-R	SynTII	Rpl24	5.62256	4.48664	1.18721	0.000157368	0.024419
GF_vs_CONV-R	SynTII	Gpx4	11.0789	2.72958	0.723611	0.000161838	0.0245145
GF_vs_CONV-R	SynTII	Atp5l	6.74615	2.99872	0.805385	0.000196609	0.0280883
GF_vs_CONV-R	SynTII	Rpl3	14.5035	2.46741	0.663158	0.000198675	0.0280883
GF_vs_CONV-R	SynTII	Rpl36a	3.18464	5.67981	1.52383	0.000193527	0.0280883
GF_vs_CONV-R	SynTII	Rpl35a	7.19097	4.09422	1.10308	0.000205936	0.0284818
GF_vs_CONV-R	SynTII	Hspe1	8.36704	3.69679	1.00298	0.00022799	0.030392
GF_vs_CONV-R	SynTII	Ubb	20.5348	2.04971	0.557126	0.000234079	0.030392
GF_vs_CONV-R	SynTII	Mrpl18	3.13247	5.72453	1.55423	0.000230341	0.030392
GF_vs_CONV-R	SynTII	Tpt1	18.9432	2.6209	0.718418	0.000264134	0.0336084
GF_vs_CONV-R	SynTII	Eef1b2	9.11257	2.84007	0.784083	0.000292167	0.0364464
GF_vs_CONV-R	SynTII	Snrpg	5.89743	5.31148	1.47244	0.000309425	0.0364548
GF_vs_CONV-R	SynTII	Rpl18a	7.06375	3.26197	0.903644	0.000306442	0.0364548
GF_vs_CONV-R	SynTII	Rnf7	3.46753	5.45397	1.50874	0.000300442	0.0364548
GF_vs_CONV-R	SynTII	Dbi	10.2696	6.74191	1.89028	0.000361627	0.0406939
GF_vs_CONV-R	SynTII	Pcbp1	4.34159	4.31502	1.21291	0.000374306	0.0406939
GF_vs_CONV-R	SynTII	Rpl32	8.33398	3.74956	1.05461	0.000377388	0.0406939
GF_vs_CONV-R	SynTII	Rpl14	7.7186	3.36489	0.94483	0.00036893	0.0406939
GF_vs_CONV-R	SynTII	Snx24	4.05959	4.89627	1.37364	0.000364625	0.0406939
GF_vs_CONV-R	SynTII	Rpl30	7.22407	3.20949	0.904509	0.000387688	0.0411079
GF_vs_CONV-R	SynTII	Rpl7	7.82926	3.22901	0.912571	0.000402608	0.04199
GF_vs_CONV-R	SynTII	Sgk3	15.743	1.99405	0.570665	0.000475374	0.0487795
GF_vs_CONV-R	SynTII	Rpl22l1	6.21041	3.86474	1.10819	0.000487666	0.0492465
GF_vs_CONV-R	Fetal mesenchyme	Inhba	6.32015	6.67236	1.77755	0.000174258	0.0299387
GF_vs_CONV-R	Fetal mesenchyme	Atp5e	8.48389	6.54955	1.41311	3.57178e-06	0.0018861
GF_vs_CONV-R	Fetal mesenchyme	Kcnd2	6.42622	5.80345	1.60962	0.000311575	0.0470083
GF_vs_CONV-R	Fetal mesenchyme	Id2	9.09982	5.06828	1.07783	2.57272e-06	0.00174669
GF_vs_CONV-R	Fetal mesenchyme	Rpl23a	21.7181	4.46442	0.837327	9.72687e-08	0.000184908
GF_vs_CONV-R	Fetal mesenchyme	Mrps14	8.79167	4.4583	1.06083	2.6382e-05	0.00849709
GF_vs_CONV-R	Fetal mesenchyme	Atp5k	10.7907	4.36955	1.07063	4.47895e-05	0.0118605
GF_vs_CONV-R	Fetal mesenchyme	Mif	7.59961	4.35857	1.10608	8.12939e-05	0.0175613
GF_vs_CONV-R	Fetal mesenchyme	Ndufc2	10.9481	4.27153	0.960977	8.78983e-06	0.00397844
GF_vs_CONV-R	Fetal mesenchyme	Rps17	28.3634	4.16376	0.663683	3.5251e-10	3.35061e-06
GF_vs_CONV-R	Fetal mesenchyme	Rpl31	18.0196	4.11876	0.798107	2.46076e-07	0.000389825
GF_vs_CONV-R	Fetal mesenchyme	Mrfap1	15.7334	4.02821	0.827159	1.11632e-06	0.00106085
GF_vs_CONV-R	Fetal mesenchyme	Ppp1r14b	11.3414	3.955	0.941909	2.68188e-05	0.00849709
GF_vs_CONV-R	Fetal mesenchyme	Apoa1	25.2547	3.79673	0.981524	0.000109642	0.0212683
GF_vs_CONV-R	Fetal mesenchyme	Rps4x	30.5598	3.75083	0.682255	3.84793e-08	0.000149163
GF_vs_CONV-R	Fetal mesenchyme	Rpl36a	19.1884	3.70549	0.782709	2.19928e-06	0.00160802
GF_vs_CONV-R	Fetal mesenchyme	Lsm6	13.0615	3.63969	0.83817	1.40919e-05	0.00518091
GF_vs_CONV-R	Fetal mesenchyme	Dscam	21.384	3.61248	0.667652	6.27725e-08	0.000149163
GF_vs_CONV-R	Fetal mesenchyme	Rpl27	29.7163	3.611	0.845562	1.95001e-05	0.00661959
GF_vs_CONV-R	Fetal mesenchyme	Dynlrb1	6.97224	3.5185	0.961594	0.000253173	0.0401068
GF_vs_CONV-R	Fetal mesenchyme	Cox17	9.63322	3.50511	0.951701	0.000230506	0.0377752
GF_vs_CONV-R	Fetal mesenchyme	Sub1	20.4587	3.43808	0.702477	9.86963e-07	0.00104234
GF_vs_CONV-R	Fetal mesenchyme	Ndufa4	23.5002	3.36649	0.719298	2.86537e-06	0.00181168
GF_vs_CONV-R	Fetal mesenchyme	Rpl39	39.113	3.34391	0.847293	7.92762e-05	0.0175613
GF_vs_CONV-R	Fetal mesenchyme	Uqcrq	10.3116	3.30079	0.845804	9.51841e-05	0.0196679
GF_vs_CONV-R	Fetal mesenchyme	Rpl32	46.3745	3.25863	0.702311	3.48641e-06	0.0018861
GF_vs_CONV-R	Fetal mesenchyme	Slc25a5	8.8373	3.20588	0.854757	0.000176388	0.0299387
GF_vs_CONV-R	Fetal mesenchyme	Snrpg	20.183	3.20244	0.724231	9.78627e-06	0.00422811
GF_vs_CONV-R	Fetal mesenchyme	Apoe	21.4993	3.1881	0.764229	3.0239e-05	0.00912664
GF_vs_CONV-R	Fetal mesenchyme	Sec11c	9.43257	3.05522	0.794744	0.000120904	0.0225332
GF_vs_CONV-R	Fetal mesenchyme	Rps14	51.5205	2.93871	0.710351	3.5191e-05	0.00983795
GF_vs_CONV-R	Fetal mesenchyme	Dynll1	22.8495	2.92319	0.60603	1.41062e-06	0.00111733
GF_vs_CONV-R	Fetal mesenchyme	Atp5g1	13.8464	2.87978	0.582286	7.58922e-07	0.00101178
GF_vs_CONV-R	Fetal mesenchyme	Rps16	33.9945	2.87381	0.690523	3.15761e-05	0.00912664
GF_vs_CONV-R	Fetal mesenchyme	Hmgn5	21.2969	2.87231	0.592092	1.2277e-06	0.00106085
GF_vs_CONV-R	Fetal mesenchyme	Rps5	27.2838	2.86083	0.716759	6.57019e-05	0.0164341
GF_vs_CONV-R	Fetal mesenchyme	Rps3	32.0346	2.79112	0.711912	8.83307e-05	0.0186574
GF_vs_CONV-R	Fetal mesenchyme	Atp5g3	19.4002	2.75713	0.603082	4.83719e-06	0.00241987
GF_vs_CONV-R	Fetal mesenchyme	Rpl36al	18.3624	2.73582	0.702471	9.8377e-05	0.0198952
GF_vs_CONV-R	Fetal mesenchyme	Atp5j2	21.7615	2.71524	0.627347	1.50384e-05	0.00529407
GF_vs_CONV-R	Fetal mesenchyme	Ppia	47.6754	2.67129	0.491472	5.4709e-08	0.000149163
GF_vs_CONV-R	Fetal mesenchyme	Cox8a	22.2379	2.64006	0.634479	3.16864e-05	0.00912664
GF_vs_CONV-R	Fetal mesenchyme	Rps18	59.1773	2.61202	0.662065	7.97117e-05	0.0175613
GF_vs_CONV-R	Fetal mesenchyme	Nme1	11.9323	2.58313	0.715115	0.000303633	0.0465489
GF_vs_CONV-R	Fetal mesenchyme	Swi5	20.0658	2.5468	0.584622	1.32265e-05	0.00518091
GF_vs_CONV-R	Fetal mesenchyme	Ndufa7	17.7684	2.53989	0.671226	0.000154358	0.0276824
GF_vs_CONV-R	Fetal mesenchyme	Gphn	176.313	2.5084	0.509509	8.51575e-07	0.00101178
GF_vs_CONV-R	Fetal mesenchyme	Cox6a1	18.0159	2.50273	0.569842	1.12326e-05	0.00464201
GF_vs_CONV-R	Fetal mesenchyme	Ndufb3	10.8998	2.46749	0.624451	7.76807e-05	0.0175613
GF_vs_CONV-R	Fetal mesenchyme	Rpl18	37.4195	2.40231	0.647561	0.000207438	0.0345913
GF_vs_CONV-R	Fetal mesenchyme	Cct7	20.069	2.37412	0.546883	1.41719e-05	0.00518091
GF_vs_CONV-R	Fetal mesenchyme	Rpl21	30.9716	2.31103	0.615718	0.000174456	0.0299387
GF_vs_CONV-R	Fetal mesenchyme	Cox5a	21.0646	2.28376	0.591185	0.000111992	0.0212897
GF_vs_CONV-R	Fetal mesenchyme	Eef1a1	151.309	2.27493	0.510877	8.46848e-06	0.00397844
GF_vs_CONV-R	Fetal mesenchyme	Hint1	21.118	2.15991	0.56823	0.00014404	0.0263288
GF_vs_CONV-R	Fetal mesenchyme	Itm2b	21.7473	2.10958	0.516979	4.49215e-05	0.0118605
GF_vs_CONV-R	Fetal mesenchyme	Atp6v0e	18.4829	2.04596	0.506927	5.43663e-05	0.0139663
GF_vs_CONV-R	Fetal mesenchyme	Naca	45.1504	2.00263	0.548181	0.000258959	0.0403509
GF_vs_CONV-R	Fetal mesenchyme	Hsp90aa1	58.7992	1.84572	0.395445	3.04964e-06	0.00181168
GF_vs_CONV-R	Fetal mesenchyme	Snrpd1	32.3627	1.78909	0.450191	7.0656e-05	0.0172201
GF_vs_CONV-R	Fetal mesenchyme	Prdx2	22.4645	1.78136	0.485416	0.000242784	0.039113
GF_vs_CONV-R	Fetal mesenchyme	Hsp90ab1	115.98	1.54301	0.39678	0.000100733	0.0199472
GF_vs_CONV-R	Fetal mesenchyme	Arf5	32.2324	1.52345	0.424614	0.000333426	0.0495189
GF_vs_CONV-R	Fetal mesenchyme	Trpv6	8.39441	-5.16592	1.30518	7.55732e-05	0.0175613
GF_vs_CONV-R	GC	Prl7d1	561.856	2.46184	0.534648	4.13e-06	0.0148842
GF_vs_CONV-R	GC	Prl4a1	402.023	3.86805	0.819755	2.38e-06	0.0148842
GF_vs_CONV-R	S-TGC	Prl2b1	452.609	-2.08891	0.443006	2.41345e-06	0.0035526
GF_vs_CONV-R	S-TGC	Ankrd17	146.062	4.14847	0.956186	1.43421e-05	0.0105558
GF_vs_CONV-R	S-TGC	Lrrc8d	29.6081	4.19009	1.00394	2.99783e-05	0.0145146
GF_vs_CONV-R	S-TGC	Auts2	46.8637	3.38425	0.823273	3.94417e-05	0.0145146
GF_vs_CONV-R	S-TGC	Prl2c5	336.769	-2.06252	0.523384	8.12304e-05	0.0199285
GF_vs_CONV-R	S-TGC	Prl3b1	1538.93	-2.0076	0.509436	8.1201e-05	0.0199285
GF_vs_CONV-R	S-TGC	Mob1b	18.3862	3.6221	0.93706	0.00011091	0.0217185
GF_vs_CONV-R	S-TGC	Sct	253.822	-1.53807	0.399482	0.000118035	0.0217185
GF_vs_CONV-R	S-TGC	Efl1	13.308	4.42958	1.22621	0.00030335	0.0496145
GF_vs_CONV-R	S-TGC precursor	Rpl37a	37.6681	2.41589	0.48977	8.10966e-07	0.00204483
GF_vs_CONV-R	S-TGC precursor	Rpl28	47.9162	1.69423	0.346362	1.00073e-06	0.00204483
GF_vs_CONV-R	S-TGC precursor	Serpinh1	20.2519	2.71015	0.553376	9.7071e-07	0.00204483
GF_vs_CONV-R	S-TGC precursor	Rpl21	30.8862	2.23844	0.494231	5.92233e-06	0.00907597
GF_vs_CONV-R	S-TGC precursor	Hmgb2	38.5107	1.85759	0.415409	7.75966e-06	0.00951334
GF_vs_CONV-R	S-TGC precursor	Rps3	29.3433	2.45994	0.566313	1.40046e-05	0.0111672
GF_vs_CONV-R	S-TGC precursor	Rplp1	79.0679	1.9053	0.439513	1.45739e-05	0.0111672
GF_vs_CONV-R	S-TGC precursor	Fth1	13.0707	4.84835	1.1052	1.14998e-05	0.0111672
GF_vs_CONV-R	S-TGC precursor	Ppia	47.1105	1.76594	0.4153	2.1168e-05	0.0135713
GF_vs_CONV-R	S-TGC precursor	Actg1	98.2796	1.72748	0.407218	2.21392e-05	0.0135713
GF_vs_CONV-R	S-TGC precursor	Sub1	26.6602	1.9032	0.453936	2.75709e-05	0.0153645
GF_vs_CONV-R	S-TGC precursor	Rpl12	51.0474	1.34166	0.328229	4.35944e-05	0.0205564
GF_vs_CONV-R	S-TGC precursor	Atp5j2	12.4966	2.58565	0.631	4.17257e-05	0.0205564
GF_vs_CONV-R	S-TGC precursor	Atp5k	8.58734	3.29033	0.812533	5.13348e-05	0.0224773
GF_vs_CONV-R	S-TGC precursor	Gng5	12.8726	3.3061	0.835682	7.61626e-05	0.0311251
GF_vs_CONV-R	S-TGC precursor	Cd63	7.8195	3.8741	0.992852	9.54041e-05	0.0365517
GF_vs_CONV-R	S-TGC precursor	Atp5j	12.1713	2.73976	0.705602	0.000103232	0.0368902
GF_vs_CONV-R	S-TGC precursor	Cfl1	21.2192	1.98117	0.511779	0.000108324	0.0368902
GF_vs_CONV-R	S-TGC precursor	Rpl7a	26.1636	2.17907	0.568321	0.000125965	0.0386082
GF_vs_CONV-R	S-TGC precursor	Rack1	67.8226	1.04317	0.2716	0.000122614	0.0386082
GF_vs_CONV-R	S-TGC precursor	Cox4i1	26.6853	2.10564	0.552764	0.000139368	0.0406821
GF_vs_CONV-R	S-TGC precursor	Rpl36a	18.1895	2.5257	0.668846	0.000159236	0.044369
GF_vs_CONV-R	S-TGC precursor	Gm37240	71.0321	-1.41915	0.377968	0.00017356	0.046076
GF_vs_CONV-R	S-TGC precursor	Sh3bgrl3	7.56093	5.05223	1.35636	0.000195428	0.046076
GF_vs_CONV-R	S-TGC precursor	Calr	31.6715	1.80787	0.484724	0.000191724	0.046076
GF_vs_CONV-R	S-TGC precursor	Ppib	24.0443	1.79895	0.482787	0.0001944	0.046076
GF_vs_CONV-R	S-TGC precursor	Rplp0	42.451	1.58217	0.429853	0.000232565	0.0496755
GF_vs_CONV-R	S-TGC precursor	Abracl	11.4514	2.3835	0.648274	0.000236291	0.0496755
GF_vs_CONV-R	S-TGC precursor	Atox1	10.732	2.75929	0.753237	0.000249036	0.0496755
GF_vs_CONV-R	S-TGC precursor	Eif1	50.7704	1.61832	0.441548	0.00024723	0.0496755
GF_vs_CONV-R	S-TGC precursor	Lgals1	36.0352	2.05948	0.562542	0.000251214	0.0496755
GF_vs_CONV-R	SpT precursor	Cts3	1592.34	-3.84073	0.626886	8.97322e-10	8.8126e-06
GF_vs_CONV-R	SpT precursor	1500004A13Rik	173.294	-1.75622	0.3716	2.28872e-06	0.00321108
GF_vs_CONV-R	SpT precursor	Ndufa5	9.19632	4.47772	0.915169	9.94233e-07	0.00321108
GF_vs_CONV-R	SpT precursor	5330438D12Rik	144.368	-2.10653	0.445168	2.22324e-06	0.00321108
GF_vs_CONV-R	SpT precursor	Nme1	18.4068	3.37689	0.704437	1.637e-06	0.00321108
GF_vs_CONV-R	SpT precursor	Cox6c	20.5561	3.02137	0.609065	7.02534e-07	0.00321108
GF_vs_CONV-R	SpT precursor	Gm15261	65.5451	-1.86226	0.390553	1.85811e-06	0.00321108
GF_vs_CONV-R	SpT precursor	Gm43713	200.875	-1.80772	0.386967	2.99001e-06	0.00367061
GF_vs_CONV-R	SpT precursor	Lrrc4	557.574	-1.77017	0.383495	3.91399e-06	0.00427104
GF_vs_CONV-R	SpT precursor	Gm5155	494.874	-2.57824	0.579134	8.51187e-06	0.00835951
GF_vs_CONV-R	SpT precursor	Brip1os	101.635	-1.45076	0.334212	1.41937e-05	0.0126724
GF_vs_CONV-R	SpT precursor	Rbm8a	18.5731	2.02738	0.470051	1.60984e-05	0.012974
GF_vs_CONV-R	SpT precursor	Gm20275	83.5982	-2.67637	0.622587	1.71736e-05	0.012974
GF_vs_CONV-R	SpT precursor	Gm35188	139.518	-1.87342	0.438816	1.96117e-05	0.0134009
GF_vs_CONV-R	SpT precursor	Gm47167	46.8496	-1.8059	0.423947	2.04677e-05	0.0134009
GF_vs_CONV-R	SpT precursor	Gm46367	63.5793	-2.1508	0.51132	2.59505e-05	0.0159287
GF_vs_CONV-R	SpT precursor	Cox7b	18.352	2.47192	0.593123	3.07782e-05	0.0177807
GF_vs_CONV-R	SpT precursor	Gm19710	70.6593	-1.77739	0.434171	4.24419e-05	0.0227454
GF_vs_CONV-R	SpT precursor	Glo1	7.81089	3.06488	0.750206	4.40039e-05	0.0227454
GF_vs_CONV-R	SpT precursor	Atp5o	6.38875	3.8415	0.948346	5.10567e-05	0.0250714
GF_vs_CONV-R	SpT precursor	Gm37240	418.626	-1.66325	0.415221	6.1837e-05	0.0289191
GF_vs_CONV-R	SpT precursor	Gm48678	80.037	-1.82154	0.458228	7.03246e-05	0.0302933
GF_vs_CONV-R	SpT precursor	Prl7a2	524.791	-2.63129	0.662277	7.09446e-05	0.0302933
GF_vs_CONV-R	SpT precursor	Gm15283	145.389	-1.83656	0.464027	7.56221e-05	0.0309452
GF_vs_CONV-R	SpT precursor	Cox7a2	12.2992	2.16349	0.55012	8.39731e-05	0.032988
GF_vs_CONV-R	SpT precursor	Pfdn5	11.7196	2.65327	0.678202	9.1455e-05	0.0345454
GF_vs_CONV-R	SpT precursor	Mdh2	25.7874	2.12894	0.548267	0.000103162	0.0366452
GF_vs_CONV-R	SpT precursor	Gm48765	66.1966	-1.42842	0.368155	0.000104477	0.0366452
GF_vs_CONV-R	SpT precursor	4921511C10Rik	78.1782	-1.90548	0.499443	0.000136061	0.0432941
GF_vs_CONV-R	SpT precursor	Cox6a1	19.5603	2.54402	0.667674	0.000138814	0.0432941
GF_vs_CONV-R	SpT precursor	Ndufa4	18.855	2.78263	0.731062	0.000141066	0.0432941
GF_vs_CONV-R	SpT precursor	Ctsm	278.609	-2.76103	0.7232	0.00013465	0.0432941
GF_vs_CONV-R	SpT precursor	Prelid3b	7.68023	3.07686	0.816433	0.000164129	0.0488459
GF_vs_CONV-R	Undetermined	Gphn	51.0259	2.67045	0.565222	2.31e-06	0.0218716
GF_vs_CONV-D	Erythroid cells	Gm43661	166.677	-4.36266	0.872005	5.64373e-07	0.000759252
GF_vs_CONV-D	Erythroid cells	Tbcel	244.997	-4.37467	0.874714	5.69582e-07	0.000759252
GF_vs_CONV-D	Erythroid cells	Zfp369	127.87	-3.49159	0.693945	4.86629e-07	0.000759252
GF_vs_CONV-D	Erythroid cells	Fam174b	127.802	-4.23216	0.858316	8.19063e-07	0.000760019
GF_vs_CONV-D	Erythroid cells	Lcp1	93.6656	-4.09306	0.835034	9.50262e-07	0.000760019
GF_vs_CONV-D	Erythroid cells	Gphn	272.793	2.92885	0.603868	1.23366e-06	0.000822237
GF_vs_CONV-D	Erythroid cells	Ackr3	382.634	-3.50167	0.734095	1.8418e-06	0.000879066
GF_vs_CONV-D	Erythroid cells	Tcp11l2	112.636	-4.23315	0.890136	1.97839e-06	0.000879066
GF_vs_CONV-D	Erythroid cells	Adrb2	31.0861	-4.10114	0.860105	1.85894e-06	0.000879066
GF_vs_CONV-D	Erythroid cells	Tspo2	31.0269	-6.28652	1.33195	2.36078e-06	0.000944077
GF_vs_CONV-D	Erythroid cells	Atg9a	88.4033	-3.32363	0.715357	3.38241e-06	0.00122966
GF_vs_CONV-D	Erythroid cells	Frmd4a	121.238	-3.20647	0.701397	4.84136e-06	0.00161338
GF_vs_CONV-D	Erythroid cells	Smim1	22.1687	3.50475	0.782877	7.57852e-06	0.00219997
GF_vs_CONV-D	Erythroid cells	Xpo7	757.656	-3.44978	0.771192	7.70181e-06	0.00219997
GF_vs_CONV-D	Erythroid cells	Pls3	99.0747	-4.57763	1.03378	9.50854e-06	0.00253498
GF_vs_CONV-D	Erythroid cells	Tmcc2	508.961	-3.52621	0.80679	1.23868e-05	0.00275481
GF_vs_CONV-D	Erythroid cells	Tent5c	133.241	-3.35343	0.767299	1.23997e-05	0.00275481
GF_vs_CONV-D	Erythroid cells	Ypel3	117.03	-3.00977	0.685608	1.1339e-05	0.00275481
GF_vs_CONV-D	Erythroid cells	Fhdc1	83.7406	-3.34566	0.769671	1.38092e-05	0.00290648
GF_vs_CONV-D	Erythroid cells	Tpbpb	27.7716	-4.44406	1.02956	1.58561e-05	0.00317043
GF_vs_CONV-D	Erythroid cells	Slc28a1	44.6329	-3.36863	0.78718	1.87421e-05	0.00356903
GF_vs_CONV-D	Erythroid cells	Dyrk3	46.3052	-3.53604	0.834008	2.23703e-05	0.00406632
GF_vs_CONV-D	Erythroid cells	9530052E02Rik	67.9445	-3.47589	0.822429	2.37486e-05	0.00412916
GF_vs_CONV-D	Erythroid cells	Ube2o	273.662	-3.3604	0.79787	2.53435e-05	0.00422286
GF_vs_CONV-D	Erythroid cells	Gpcpd1	548.249	-2.65747	0.635784	2.91733e-05	0.00426367
GF_vs_CONV-D	Erythroid cells	Bcl2l1	479.794	-2.67829	0.648741	3.65223e-05	0.00426367
GF_vs_CONV-D	Erythroid cells	Ccng2	40.7805	-2.84018	0.689975	3.84909e-05	0.00426367
GF_vs_CONV-D	Erythroid cells	Mkrn1	102.733	-2.60284	0.632882	3.9109e-05	0.00426367
GF_vs_CONV-D	Erythroid cells	Chrna7	63.3085	-8.95009	2.13396	2.7393e-05	0.00426367
GF_vs_CONV-D	Erythroid cells	Taldo1	161.931	-2.77281	0.66959	3.45698e-05	0.00426367
GF_vs_CONV-D	Erythroid cells	Nup133	159.02	-3.28687	0.79421	3.49517e-05	0.00426367
GF_vs_CONV-D	Erythroid cells	Arhgef12	684.034	-2.40623	0.583739	3.75422e-05	0.00426367
GF_vs_CONV-D	Erythroid cells	Ccdc92b	241.433	-2.5246	0.613121	3.82796e-05	0.00426367
GF_vs_CONV-D	Erythroid cells	Skap1	134.659	-6.06307	1.45421	3.05522e-05	0.00426367
GF_vs_CONV-D	Erythroid cells	Hectd1	791.803	-2.60939	0.629313	3.3772e-05	0.00426367
GF_vs_CONV-D	Erythroid cells	Gm33497	214.829	-2.62584	0.638785	3.94488e-05	0.00426367
GF_vs_CONV-D	Erythroid cells	Cpeb3	327.778	-2.28888	0.555609	3.7957e-05	0.00426367
GF_vs_CONV-D	Erythroid cells	Cat	131.511	-2.5925	0.632574	4.16131e-05	0.00426694
GF_vs_CONV-D	Erythroid cells	Lexm	79.1921	-2.80752	0.684592	4.11356e-05	0.00426694
GF_vs_CONV-D	Erythroid cells	Fbxo9	162.556	-2.34359	0.572779	4.28382e-05	0.00428275
GF_vs_CONV-D	Erythroid cells	St3gal5	823.452	-2.63016	0.645112	4.56101e-05	0.00434273
GF_vs_CONV-D	Erythroid cells	Zfp652	151.805	-2.65256	0.650454	4.54228e-05	0.00434273
GF_vs_CONV-D	Erythroid cells	Fbxo34	575.433	-2.6666	0.656606	4.88254e-05	0.00454077
GF_vs_CONV-D	Erythroid cells	Pabpc1	893.289	-2.50319	0.619652	5.3526e-05	0.00486479
GF_vs_CONV-D	Erythroid cells	Ube2h	636.775	-2.56272	0.641378	6.45185e-05	0.00549443
GF_vs_CONV-D	Erythroid cells	Cdkn1b	77.2809	-2.47198	0.617305	6.21544e-05	0.00549443
GF_vs_CONV-D	Erythroid cells	Fars2	733.816	-2.97225	0.743911	6.45756e-05	0.00549443
GF_vs_CONV-D	Erythroid cells	Cry2	79.2172	-2.71932	0.681495	6.60108e-05	0.00549952
GF_vs_CONV-D	Erythroid cells	Rmc1	110.14	-3.07001	0.77085	6.81581e-05	0.00556253
GF_vs_CONV-D	Erythroid cells	Pgm2l1	150.31	-2.58826	0.653028	7.38653e-05	0.00590774
GF_vs_CONV-D	Erythroid cells	St6galnac3	9303.63	-2.53842	0.6435	7.98964e-05	0.00626482
GF_vs_CONV-D	Erythroid cells	Nudt4	1644.61	-2.37017	0.601754	8.19022e-05	0.00627012
GF_vs_CONV-D	Erythroid cells	Ston2	384.586	-2.435	0.618763	8.30999e-05	0.00627012
GF_vs_CONV-D	Erythroid cells	Slc1a4	198.394	-2.81165	0.719811	9.38011e-05	0.00694649
GF_vs_CONV-D	Erythroid cells	Abca8b	53.8467	-6.86017	1.75902	9.61929e-05	0.0069941
GF_vs_CONV-D	Erythroid cells	Clk1	329.25	-2.21105	0.573117	0.000114349	0.00757808
GF_vs_CONV-D	Erythroid cells	Add1	665.79	-1.99162	0.51516	0.000110623	0.00757808
GF_vs_CONV-D	Erythroid cells	Ranbp10	516.933	-2.41769	0.625715	0.000111597	0.00757808
GF_vs_CONV-D	Erythroid cells	Gm47712	46.2402	-3.20028	0.829401	0.000114064	0.00757808
GF_vs_CONV-D	Erythroid cells	Pkhd1l1	1362.03	-2.42766	0.628441	0.000112012	0.00757808
GF_vs_CONV-D	Erythroid cells	Gm36199	40.2424	-3.21355	0.833543	0.000115595	0.00757808
GF_vs_CONV-D	Erythroid cells	Samd11	81.8976	-2.71639	0.705815	0.000118799	0.00763047
GF_vs_CONV-D	Erythroid cells	Atg14	44.3956	-3.2258	0.838808	0.00012021	0.00763047
GF_vs_CONV-D	Erythroid cells	Slc12a6	431.571	-2.42048	0.634846	0.000137457	0.00786987
GF_vs_CONV-D	Erythroid cells	Fam214b	90.1159	-2.75053	0.720857	0.000135831	0.00786987
GF_vs_CONV-D	Erythroid cells	Ulk1	45.6539	-2.50514	0.654568	0.000129627	0.00786987
GF_vs_CONV-D	Erythroid cells	Rnf10	303.562	-2.30813	0.605465	0.000137757	0.00786987
GF_vs_CONV-D	Erythroid cells	Abtb1	37.9328	-3.22207	0.841745	0.000129269	0.00786987
GF_vs_CONV-D	Erythroid cells	Akap7	311.678	-2.7726	0.72582	0.00013348	0.00786987
GF_vs_CONV-D	Erythroid cells	Prr13	108.558	-2.64911	0.694311	0.000135934	0.00786987
GF_vs_CONV-D	Erythroid cells	Nsmaf	406.627	-2.2076	0.58144	0.000146584	0.00799082
GF_vs_CONV-D	Erythroid cells	Bsdc1	79.8306	-3.17016	0.834646	0.000145746	0.00799082
GF_vs_CONV-D	Erythroid cells	Mafg	194.286	-1.92358	0.505842	0.000143114	0.00799082
GF_vs_CONV-D	Erythroid cells	Iqgap2	197.702	-2.43101	0.641207	0.000149865	0.00799082
GF_vs_CONV-D	Erythroid cells	Exoc6	432.236	-2.21867	0.585155	0.00014968	0.00799082
GF_vs_CONV-D	Erythroid cells	Rbm38	212.955	-2.30243	0.607849	0.000151965	0.00799617
GF_vs_CONV-D	Erythroid cells	B230354K17Rik	35.435	-2.76364	0.731304	0.000157424	0.00817582
GF_vs_CONV-D	Erythroid cells	Ikbkg	64.0425	-2.65317	0.704577	0.000166138	0.00851776
GF_vs_CONV-D	Erythroid cells	Cd59a	269.141	-2.31371	0.617178	0.000177645	0.00888003
GF_vs_CONV-D	Erythroid cells	Reps2	80.5705	-2.48838	0.663724	0.000177453	0.00888003
GF_vs_CONV-D	Erythroid cells	Zc3hav1	517.228	-2.27927	0.609732	0.00018538	0.00915227
GF_vs_CONV-D	Erythroid cells	Ctse	62.1126	-2.9945	0.8038	0.000194988	0.00933519
GF_vs_CONV-D	Erythroid cells	Trim56	104.09	-2.51861	0.6758	0.000193882	0.00933519
GF_vs_CONV-D	Erythroid cells	Gm46515	56.4881	-3.30338	0.887049	0.000196088	0.00933519
GF_vs_CONV-D	Erythroid cells	Zfp874a	25.0086	-3.09431	0.832992	0.000203453	0.00946056
GF_vs_CONV-D	Erythroid cells	Cyb5a	675.081	-3.36905	0.906322	0.000201379	0.00946056
GF_vs_CONV-D	Erythroid cells	Ypel5	66.7781	-2.54916	0.687074	0.000207119	0.00952033
GF_vs_CONV-D	Erythroid cells	Ppp1cb	214.599	-1.89785	0.514031	0.000222407	0.0101069
GF_vs_CONV-D	Erythroid cells	Mylk3	147.08	-2.36697	0.642182	0.000227957	0.0102427
GF_vs_CONV-D	Erythroid cells	Plekhm3	124.203	-2.29108	0.627929	0.000263652	0.0107852
GF_vs_CONV-D	Erythroid cells	Nrbp1	60.3468	-2.09139	0.571493	0.000252691	0.0107852
GF_vs_CONV-D	Erythroid cells	Slfn14	46.3913	-3.03018	0.830643	0.000264303	0.0107852
GF_vs_CONV-D	Erythroid cells	Slc22a23	807.079	-2.14333	0.585148	0.000249394	0.0107852
GF_vs_CONV-D	Erythroid cells	Anxa7	90.8615	-2.7495	0.752277	0.000257277	0.0107852
GF_vs_CONV-D	Erythroid cells	Esd	64.109	-3.03435	0.830747	0.000259638	0.0107852
[truncated: 2,818 more rows]

## Sheet: C) E11.5 Maternal Endo DEGs
Dataset S8C: Functions and cellular compartment for DEGs in GF versus CONV-R maternal endothelial cells at E11.5
Gene	Full gene name	Function [Taken from NIH Gene]	Cellular compartment	Upregulated or downregulated
Lsm2	LSM2 homolog, U6 small nuclear RNA and mRNA degradation associated	mRNA splicing via spliceosome	Nucleus	↑
Cops9	COP9 signalosome subunit 9	Cytoplasmic sequestering of protein and negative regulation of protein neddylation	Chromatin, cytoplasm, nucleoplasm	↑
Ndufa1	NADH:ubiquinone oxidoreductase subunit A1	Involved in mitochondrial respiratory chain complex	Mitochondrion	↑
Ndufb5	NADH:ubiquinone oxidoreductase subunit B5	Involved in mitochondrial respiratory chain complex I assembly	Mitochondrion	↑
Atp5mk	ATP synthase membrane subunit k	Part of mitochondrial proton-transporting ATP synthase complex	Mitochondrion	↑
Selenoh	Selenoprotein H	Oxidoreductase and inhibits apoptotic cell death pathways, promote mitochondrial biogenesis and mitochondrial function, and suppress cellular senescence through genome maintenance and redox regulation	Nucleolus	↑
Uba52	Ubiquitin A-52 residue ribosomal protein fusion product	Ubiquitin protein ligase binding activity and structural constituent of ribosome	Ribosome	↑
Cycs	Cytochrome c, somatic	Activation of cysteine-type endopeptidase activity involved in apoptotic process by cytochrome c; hydrogen peroxide metabolic process; and regulation of protein binding activity.	Cytosol and mitochondrion	↑
Txnl4a	Thioredoxin-like 4A	Involved in mRNA splicing, via spliceosome.	Cytosol, nuclear membrane, nucleoplasm	↑
Rpa3	Replication protein A3	Enables damaged DNA binding activity and single-stranded DNA binding activity. Acts upstream of or within regulation of cell population proliferation and regulation of mitotic cell cycle	Nucleoplasm	↑
Ndufb10	NADH:ubiquinone oxidoreductase subunit B10	Involved in mitochondrial respiratory chain complex I assembly	Mitochondrion	↑
Mrps14	Mitochondrial ribosomal protein S14	Structural constituent of ribosome, predicted to be involved in mitochondrial translation	Mitochondrion (ribosome)	↑
Hbb-bh1	Hemoglobin Z, beta-like embryonic chain	Heme binding activity; hemoglobin alpha binding activity; and oxygen carrier activity. Acts upstream of or within negative regulation of transcription by RNA polymerase II.	Haptoglobin-hemoglobin complex, hemoglobin complex	↑
Rps26	Ribosomal protein S26	Enable mRNA binding activity, a structural constituent of ribosome. Involved in cytoplasmic translation and negative regulation of RNA splicing	Ribosome	↑
Rpl31	Ribosomal protein L31	A structural constituent of ribosome. Predicted to be involved in cytoplasmic translation.	Ribosome	↑
Rps12	Ribosomal protein S12	A structural constituent of ribosome, predicted to be involved in translation	Ribosome, Golgi apparatus	↑
Ndufb6	NADH:ubiquinone oxidoreductase subunit B6	A subunit of complex I (NADH:ubiquinone oxidoreductase) of the mitochondrial respiratory chain. This complex functions in electron transport and generation of a proton gradient across the inner mitochondrial membrane to drive ATP synthesis	Mitochondrion	↑
Ppdpf	Pancreatic progenitor cell differentiation and proliferation factor	Predicted to be involved in cell differentiation.	-	↑
Ost4	Oligosaccharyltransferase complex subunit 4 (non-catalytic)	Involved in protein N-linked glycosylation via asparagine. Predicted to be located in endoplasmic reticulum and membrane.	Endoplasmic reticulum	↑
Rpl22l1	Ribosomal protein L22 like 1	Enable RNA binding activity. Structural constituent of ribosome; predicted to be involved in cytoplasmic translation.	Ribosome	↑
Timm10	Translocase of inner mitochondrial membrane 10	Enable chaperone binding activity; located in mitochondrion. Part of mitochondrial intermembrane space protein transporter complex.	Mitochondrion	↑
Rps25	Ribosomal protein S25	A structural constituent of ribosome. Predicted to be involved in rRNA processing and ribosomal small subunit assembly.	Ribosome	↑
Ndufv3	NADH:ubiquinone oxidoreductase core subunit V3	Involved in mitochondrial ATP synthesis coupled electron transport. Located in mitochondrion.	Mitochondrion	↑
Rpl32	Ribosomal protein L32	A structural constituent of ribosome, involved in cytoplasmic translation. Predicted to act upstream of or within translation. Part of cytosolic large ribosomal subunit.	Ribosome	↑
Rpl41	Ribosomal protein L41	Enables mRNA 3'-UTR binding activity and mRNA 5'-UTR binding activity; involved in cytoplasmic translation. Located in endoplasmic reticulum and polysomal ribosome. Part of cytosolic large ribosomal subunit	Ribosome	↑
Snu13	SNU13 homolog, small nuclear ribonucleoprotein (U4/U6.U5)	Enables box C/D RNA binding activity. Involved in box C/D snoRNP assembly.	Nucleus	↑
Rbm8a	RNA binding motif protein 8a	Enables mRNA binding activity. Involved in mRNA splicing, via spliceosome; nuclear-transcribed mRNA catabolic process, nonsense-mediated decay; and regulation of alternative mRNA splicing, via spliceosome	Nucleus	↑
C1qbp	Complement component 1, q subcomponent binding protein	mRNA binding activity and mitochondrial ribosome binding activity. Involved in mature ribosome assembly and positive regulation of mitochondrial translation.	Mitochondrion	↑
Eef1ef	Eukaryotic translation elongation factor 1 alpha 1	Enables calmodulin binding activity. Involved in several processes, including cellular response to epidermal growth factor stimulus; negative regulation of reactive oxygen species biosynthetic process; and regulation of D-erythro-sphingosine kinase activity.	Cytoplasm and plasma membrane	↑
Timm8b	Translocase of inner mitochondrial membrane 8 homolog B	Enables metal ion binding activity; acts upstream of or within protein transport.	Mitochondrion	↑
Polr2k	Polymerase (RNA) II (DNA directed) polypeptide K	Enables DNA binding activity; DNA-directed 5'-3' RNA polymerase activity; and zinc ion binding activity. Acts upstream of or within transcription by RNA polymerase II; part of RNA polymerase I complex; RNA polymerase II, core complex; and RNA polymerase III complex.	Nucleus	↑
Ror1	Receptor tyrosine kinase-like orphan receptor 1	A receptor tyrosine kinase.	-	↓
Col12a1	Collagen, type XII, alpha 1	Extracellular matrix structural constituent conferring tensile strength; acts upstream of or within cell adhesion.	Collagen-containing extracellular matrix, extracellular space	↓
Gng3	Guanine nucleotide binding protein (G protein), gamma 3	Enables G-protein beta-subunit binding activity and GTPase activity, Involved in G protein-coupled receptor signaling pathway and positive regulation of cytosolic calcium ion concentration	-	↓
Prl2c3	Prolactin family 2, subfamily c, member 3	Enables growth factor activity and hormone activity. Acts upstream of or within positive regulation of cell population proliferation.	Extracellular space	↓
Kcnab1	Potassium voltage-gated channel subfamily A regulatory beta subunit 1	Enables several functions, including NADPH binding activity; potassium channel regulator activity; and transmembrane transporter binding activity	-	↓
Mdga2	MAM domain containing glycosylphosphatidylinositol anchor 2	Involved in regulation of presynapse assembly and regulation of synaptic membrane adhesion. Acts upstream of or within neuron migration and pattern specification process.	-	↓

## Sheet: D) E11.5 Maternal Endo GSEA 1
Dataset S8D: Significantly enriched gene sets in pseudobulk analysis of GF versus CONV-R maternal endothelial cells in snRNA-seq of E11.5 placentas.
Gene set database	Pathway	Normalized enrichment score	p-value	Adjusted p-value	Leading edge genes
GOCC	CYTOSOLIC_RIBOSOME	2.51194	7.77e-13	4.55e-10	Rps4x;Rplp2;Rpl38;Rplp1;Rps3;Rps14;Rps18;Rps15;Rps12;Rpl34;Rpl23a;Rpl17;Rpl14;Rpl26;Rpl7a;Rpl8;Rps16;Rpl27;Rps11;Rps8;Rps17;Rpl32;Rps3a1;Rpl30;Rps21;Rps5;Rpl6;Rpl37;Rps20;Rpl27a;Rpl5;Rps25;Rpl24;Rps2;Rpl21;Rpl41;Rps10;Rpl10;Rps27a;Rpl10a;Rpl12;Rpl36a;Rpl31;Rps19;Rpl35a;Rpl18a;Rpl36al
GOCC	RIBOSOMAL_SUBUNIT	2.41753	7.38e-12	2.16e-09	Rps4x;Rplp2;Rpl38;Rplp1;Rps3;Rps14;Rps18;Rps15;Rps12;Rpl34;Rpl23a;Rpl17;Rpl14;Rpl26;Rack1;Rpl7a;Rpl8;Rps16;Rpl27;Rps11;Npm1;Rps8;Rps17;Rpl32;Rps3a1;Rpl30;Rps21;Rps5;Rpl6;Rpl37;Rps20;Rpl27a;Rpl5;Rps25;Rpl24;Rps2;Rpl21;Rpl41;Rps10;Rpl10;Rps27a;Rpl10a;Rpl12;Rpl36a;Rpl31;Rps19;Rpl35a;Rpl18a;Rpl36al
GOBP	CYTOPLASMIC_TRANSLATION	2.39963	9.61e-11	1.12e-08	Rps4x;Rplp2;Rpl38;Rplp1;Rps3;Rps14;Rps18;Rps15;Rps12;Rpl34;Rpl23a;Rpl17;Rpl14;Rpl26;Rpl7a;Rpl8;Rps16;Rpl27;Rps11;Rps8;Rps17;Rpl32;Rps3a1;Rpl30;Rps21;Rps5;Rpl6;Eif3i;Rps20;Rpl27a;Rpl5;Rps25;Rpl24;Rps2;Rpl21;Rpl41;Rps10;Rps27a;Rpl10a;Rpl12;Rpl36a;Rpl31;Rps19;Rpl35a
GOMF	STRUCTURAL_CONSTITUENT_OF_RIBOSOME	2.37632	7.36e-11	1.08e-08	Rps4x;Rplp2;Rpl38;Rplp1;Rps3;Rps14;Rps18;Rps15;Rps12;Rpl34;Rpl23a;Rpl17;Rpl14;Rpl26;Rpl7a;Rpl8;Rps16;Rpl27;Rps11;Rps8;Rps17;Rpl32;Rps3a1;Rpl30;Rps21;Rps5;Rpl6;Rpl37;Rps20;Rpl27a;Rpl5;Rps25;Rpl24;Rps2;Rpl21;Rpl41;Rps10;Rpl10;Rps27a;Rpl10a;Rpl12;Rpl36a;Rpl31;Rps19;Rpl35a;Rpl18a;Rpl36al
GOCC	RIBOSOME	2.34738	6.09e-11	1.08e-08	Rps4x;Rplp2;Rpl38;Rplp1;Rps3;Rps14;Rps18;Rps15;Rps12;Rpl34;Rpl23a;Rpl17;Rpl14;Rpl26;Rack1;Rpl7a;Rpl8;Rps16;Rpl27;Rps11;Npm1;Rps8;Rps17;Rpl32;Rps3a1;Rpl30;Rps21;Rps5;Rpl6;Rpl37;Rps20;Rpl27a;Rpl5;Rps25;Rpl24;Rps2;Rpl21;Rpl41;Rps10;Rpl10;Rps27a;Rpl10a;Rpl12;Rpl36a;Rpl31;Rps19;Rpl35a;Rpl18a;Rpl36al
GOBP	TRANSLATION_AT_SYNAPSE	2.33553	7.68e-08	3.21e-06	Rplp2;Rpl38;Rps14;Rps12;Rpl34;Rpl23a;Rpl17;Rpl14;Rpl26;Rpl7a;Rpl8;Rps16;Rpl27;Rps11;Rpl32;Rps5;Rpl6;Rpl37;Rpl27a;Rpl5;Rpl24;Rps10;Rpl10;Rps27a;Rpl10a;Rpl12;Rpl36a
GOCC	POSTSYNAPSE	2.30549	3.63e-09	2.66e-07	Rplp2;Rpl38;Rplp1;Rps3;Psma7;Fabp5;Rps14;Rps18;Rps12;Rpl34;Rpl23a;Rpl17;Rpl14;Rpl26;Rpl7a;Rpl8;Rps16;Rpl27;Rps11;Rps17;Rpl32;Rps3a1;Rpl30;Rps21;Rps5;Rpl6;Rpl37;Ppp1ca;Rps20;Rpl27a;Rpl5;Rps25;Rpl24;Rps2;Rpl21;Rps10;Rpl10;Rps27a;Rpl10a;Rpl12;Rpl36a;Rpl31;Rps19;Rpl35a
GOCC	SMALL_RIBOSOMAL_SUBUNIT	2.28757	5.51e-07	2.02e-05	Rps4x;Rps3;Rps14;Rps18;Rps15;Rps12;Rack1;Rps16;Rps11;Npm1;Rps8;Rps17;Rps3a1;Rps21;Rps5;Rps20;Rps25;Rps2;Rps10;Rps27a
GOCC	CYTOSOLIC_SMALL_RIBOSOMAL_SUBUNIT	2.28646	1.55e-06	5.33e-05	Rps4x;Rps3;Rps14;Rps18;Rps15;Rps12;Rps16;Rps11;Rps8;Rps17;Rps3a1;Rps21;Rps5;Rps20;Rps25;Rps2;Rps10;Rps27a
GOMF	STRUCTURAL_MOLECULE_ACTIVITY	2.2702	9.94e-10	9.69e-08	Rps4x;Rplp2;Rpl38;Rplp1;Rps3;Rps14;Rps18;Rps15;Rps12;Rpl34;Rpl23a;Rpl17;Rpl14;Rpl26;Rpl7a;Rpl8;Rps16;Rpl27;Rps11;Rps8;Rps17;Rpl32;Rps3a1;Rpl30;Rps21;Rps5;Rpl6;Rpl37;Tuba1a;Rps20;Rpl27a;Rpl5;Rps25;Rpl24;Rps2;Rpl21;Rpl41;Rps10;Rpl10;Rps27a;Rpl10a;Rpl12;Rpl36a;Rpl31;Rps19;Rpl35a;Arpc1b;Rpl18a;Rpl36al
GOBP	RIBOSOME_BIOGENESIS	2.24069	4.69e-07	1.83e-05	Rpl38;Rps14;Rps15;Rps12;Rpl23a;Rpl14;Rpl26;Rpl7a;Rps16;Rpl27;Rps11;Npm1;Rps8;Rps17;Rps3a1;Rps21;Rps5;Rpl6;Gtf2h5;Rpl5;Rps25;Rpl24;Ncl;Rpl10;Rpl10a;Ran;Rps19;Rpl35a;Pin4
GOCC	SYNAPSE	2.23154	1.41e-09	1.18e-07	Rps4x;Rplp2;Rpl38;Rplp1;Rps3;Psma7;Fabp5;Rps14;Rps18;Rps15;Rps12;Rpl34;Rpl23a;Rpl17;Rpl14;Rpl26;Rpl7a;Rpl8;Rps16;Rpl27;Rps11;Rps17;Rpl32;Rps3a1;Rpl30;Eif5a;Rps21;Rps5;Rpl6;Rpl37;Eif3i;Dbi;Ppp1ca;Tuba1a;Rps20;Rpl27a;Rpl5;Rps25;Rpl24;Rps2;Rpl21;Rps10;Rpl10;Rps27a;Rpl10a;Rpl12;Calm3;Rpl36a;Rpl31;Rps19;Rpl35a;Rpl18a;Gapdh;Pcbp1;Phb2;Rpl7;Ndufs7;Rpl22;Calm1;Rpl9;Hnrnpf;Rpl29;Rpl13a;Hnrnpab;Rps28;Eef1d…
GOBP	RIBOSOMAL_SMALL_SUBUNIT_BIOGENESIS	2.16992	9.1e-06	0.000242101	Rpl38;Rps14;Rps15;Rps12;Rps16;Rps11;Npm1;Rps8;Rps17;Rps3a1;Rps21;Rps5;Gtf2h5;Rps25
GOCC	CYTOSOLIC_LARGE_RIBOSOMAL_SUBUNIT	2.15746	2.8e-06	8.61e-05	Rplp2;Rpl38;Rplp1;Rps12;Rpl34;Rpl23a;Rpl17;Rpl14;Rpl26;Rpl7a;Rpl8;Rpl27;Rpl32;Rpl30;Rpl6;Rpl37;Rpl27a;Rpl5;Rpl24;Rpl21;Rpl41;Rpl10;Rpl10a;Rpl12;Rpl36a;Rpl31;Rpl35a;Rpl18a;Rpl36al
GOBP	PEPTIDE_BIOSYNTHETIC_PROCESS	2.15576	7.69e-09	4.5e-07	Rps4x;Rplp2;Rpl38;Rplp1;Rps3;Rps14;Rps18;Rps15;Rps12;Rpl34;Rpl23a;Rpl17;Rpl14;Rpl26;Rack1;Rpl7a;Rpl8;Rps16;Rpl27;Rps11;Npm1;Rps8;Rps17;Rpl32;Rps3a1;Rpl30;Eif5a;Rps21;Rps5;Rpl6;Rpl37;Eif3i;Ppp1ca;Rps20;Rpl27a;Rpl5;Rps25;Rpl24;Rps2;Ncl;Rpl21;Rpl41;Rps10;Rpl10;Rps27a;Rpl10a;Rpl12
GOBP	PEPTIDE_METABOLIC_PROCESS	2.15576	7.69e-09	4.5e-07	Rps4x;Rplp2;Rpl38;Rplp1;Rps3;Rps14;Rps18;Rps15;Rps12;Rpl34;Rpl23a;Rpl17;Rpl14;Rpl26;Rack1;Rpl7a;Rpl8;Rps16;Rpl27;Rps11;Npm1;Rps8;Rps17;Rpl32;Rps3a1;Rpl30;Eif5a;Rps21;Rps5;Rpl6;Rpl37;Eif3i;Ppp1ca;Rps20;Rpl27a;Rpl5;Rps25;Rpl24;Rps2;Ncl;Rpl21;Rpl41;Rps10;Rpl10;Rps27a;Rpl10a;Rpl12
GOBP	AMIDE_BIOSYNTHETIC_PROCESS	2.12774	1.57e-08	8.36e-07	Rps4x;Rplp2;Rpl38;Rplp1;Rps3;Rps14;Rps18;Rps15;Rps12;Rpl34;Rpl23a;Rpl17;Rpl14;Rpl26;Rack1;Rpl7a;Rpl8;Rps16;Rpl27;Rps11;Npm1;Rps8;Rps17;Rpl32;Rps3a1;Rpl30;Eif5a;Rps21;Rps5;Rpl6;Rpl37;Eif3i;Ppp1ca;Rps20;Rpl27a;Rpl5;Rps25;Rpl24;Rps2;Ncl;Rpl21;Rpl41;Rps10;Rpl10;Rps27a;Rpl10a;Rpl12
GOBP	AMIDE_METABOLIC_PROCESS	2.10319	5.04e-08	2.39e-06	Rps4x;Rplp2;Rpl38;Rplp1;Rps3;Rps14;Rps18;Rps15;Rps12;Rpl34;Rpl23a;Rpl17;Rpl14;Rpl26;Rack1;Rpl7a;Rpl8;Rps16;Rpl27;Rps11;Npm1;Rps8;Rps17;Rpl32;Rps3a1;Rpl30;Eif5a;Rps21;Rps5;Rpl6;Rpl37;Eif3i;Ppp1ca;Rps20;Rpl27a;Rpl5;Rps25;Rpl24;Rps2;Ncl;Rpl21;Rpl41;Rps10;Rpl10;Rps27a;Rpl10a;Rpl12
GOCC	RIBONUCLEOPROTEIN_COMPLEX	2.09173	5.3e-08	2.39e-06	Rps4x;Rplp2;Rpl38;Rplp1;Rps3;Rps14;Rps18;Rps15;Rps12;Rpl34;Rpl23a;Rpl17;Rpl14;Rpl26;Rack1;Rpl7a;Rpl8;Rps16;Rpl27;Rps11;Npm1;Rps8;Rps17;Rpl32;Rps3a1;Rpl30;Rps21;Rps5;Rpl6;Rpl37;Rps20;Rpl27a;Rpl5;Rps25;Rpl24;Rps2;Ncl;Rpl21;Rpl41;Rps10;Rpl10;Rps27a;Rbm8a;Rpl10a;Rpl12;Rpl36a;Phf5a;Rpl31;Rps19;Rpl35a;H19;Rpl18a;Rpl36al;Pin4;Gapdh;Pcbp1;Ruvbl1;Rpl7;Rpl22l1;Snrpf;Rpl22;Lgals3;Rpl9;Hnrnpf;Rpl29;Snrpd1;Rp…
GOMF	RRNA_BINDING	2.09072	4.17e-05	0.00101572	Rps4x;Rps3;Hmgb1;Rps18;Rpl23a;Rpl17;Rpl8;Rps11;Npm1;Rps5;Rpl6;Rpl37;Rpl5;Ncl;Rpl12
GOCC	LARGE_RIBOSOMAL_SUBUNIT	2.08405	5.96e-06	0.000165975	Rplp2;Rpl38;Rplp1;Rps12;Rpl34;Rpl23a;Rpl17;Rpl14;Rpl26;Rpl7a;Rpl8;Rpl27;Npm1;Rpl32;Rpl30;Rpl6;Rpl37;Rpl27a;Rpl5;Rpl24;Rpl21;Rpl41;Rpl10;Rpl10a;Rpl12;Rpl36a;Rpl31;Rpl35a;Rpl18a;Rpl36al
GOCC	PRESYNAPSE	2.08363	2.48e-06	8.05e-05	Rplp2;Rpl38;Rps14;Rps12;Rpl34;Rpl23a;Rpl17;Rpl14;Rpl26;Rpl7a;Rpl8;Rps16;Rpl27;Rps11;Rpl32;Rps5;Rpl6;Rpl37;Dbi;Ppp1ca;Rpl27a;Rpl5;Rpl24;Rps10;Rpl10;Rps27a;Rpl10a;Rpl12;Calm3;Rpl36a
GOBP	RRNA_METABOLIC_PROCESS	2.04135	7.82e-05	0.00175894	Rps15;Rpl14;Rpl26;Rpl7a;Rps16;Rpl27;Npm1;Rps8;Rps17;Rps21;Gtf2h5;Rpl5;Rps25;Ncl;Rpl10a;Rps19;Rpl35a;Pin4
GOBP	RIBOSOMAL_LARGE_SUBUNIT_BIOGENESIS	2.01664	0.000680747	0.0128464	Rpl38;Rpl23a;Rpl14;Rpl26;Rpl7a;Npm1;Rpl6;Rpl5;Rpl24;Rpl10;Rpl10a;Rpl35a
GOCC	NEURON_TO_NEURON_SYNAPSE	2.01118	0.000122837	0.00256641	Rpl38;Rps3;Fabp5;Rps14;Rps18;Rpl14;Rpl8;Rpl30;Rpl6;Rpl5;Rps25;Rpl10a;Rpl12;Rps19;Rpl18a;Gapdh;Pcbp1;Phb2;Rpl7
GOCC	POSTSYNAPTIC_SPECIALIZATION	2.01118	0.000122837	0.00256641	Rpl38;Rps3;Fabp5;Rps14;Rps18;Rpl14;Rpl8;Rpl30;Rpl6;Rpl5;Rps25;Rpl10a;Rpl12;Rps19;Rpl18a;Gapdh;Pcbp1;Phb2;Rpl7
GOCC	SMALL_SUBUNIT_PROCESSOME	1.97879	0.000551428	0.0107528	Rps4x;Rps14;Rps12;Rps16;Rps11;Rps8;Rps17;Rps3a1;Rps5
GOBP	RIBOSOME_ASSEMBLY	1.9647	0.0011123	0.019718	Rpl38;Rps14;Rps15;Rpl23a;Rps5;Rpl6;Rpl5;Rps25;Rpl24;Rpl10;Rps19
GOBP	NCRNA_PROCESSING	1.96374	0.000285966	0.00576863	Rps15;Rpl14;Rpl26;Rpl7a;Rps16;Rpl27;Npm1;Rps8;Rps17;Rps21;Gtf2h5;Rpl5;Rps25;Ncl;Rpl10a;Rps19;Rpl35a;Pin4
GOBP	POSITIVE_REGULATION_OF_PHOSPHORYLATION	1.93725	0.00162162	0.0256392	Rps3;Hmgb1;Rack1;Npm1;Txn1
GOBP	RIBONUCLEOPROTEIN_COMPLEX_BIOGENESIS	1.91437	4.44e-05	0.00103824	Rpl38;Rps14;Rps15;Rps12;Rpl23a;Rpl14;Rpl26;Rpl7a;Rps16;Rpl27;Rps11;Npm1;Rps8;Rps17;Rps3a1;Rps21;Rps5;Rpl6;Gtf2h5;Rpl5;Rps25;Rpl24;Ncl;Rpl10;Rpl10a;Ran;Rps19;Strap;Rpl35a;Pin4;Ruvbl1;Rpl7;Snrpf;Snrpd1;Rpl13a;Rps28;Snu13;Lsm2;Rps9;Snrpd3;Snrpg;Rplp0;Rps13
GOBP	REGULATION_OF_SIGNAL_TRANSDUCTION_BY_P53_CLASS_MEDIATOR	1.88482	0.00168769	0.0259815	Rps15;Rpl26;Npm1;Rpl37;Rps20;Rpl5
GOCC	PRERIBOSOME	1.882	0.00147761	0.0246971	Rps4x;Rps14;Rps12;Rps16;Rps11;Rps8;Rps17;Rps3a1;Rps5
GOBP	NON_MEMBRANE_BOUNDED_ORGANELLE_ASSEMBLY	1.86882	0.00141963	0.024426	Rpl38;Rps3;Rps14;Rps15;Rpl23a;Npm1;Rps5;Rpl6;Rpl5;Rps25;Rpl24
GOMF	RNA_BINDING	1.86798	2.58e-05	0.000656998	Rps4x;Rps3;Hmgb1;Rps14;Rps18;Rps15;Rpl23a;Rpl17;Rpl14;Rpl26;Rpl7a;Rpl8;Rps16;Rps11;Npm1;Rps3a1;Rpl30;Eif5a;Rps5;Rpl6;Rpl37;Eif3i;Srsf9;Rps20;Rpl5;Rpl24;Rps2;Ncl;Rps10;Rbm8a;Rpl10a;Rpl12;Ran;Phf5a;Rps19;Strap;Pcbp1;Hspd1;Rpl7;Eif3g;Rpl22l1;Snrpf;Rpl22;Rpl9;Hnrnpf;Snrpd1;Rpl13a;Hnrnpab;Magoh;Hspa8;Snu13;Lsm2;Rpl18;Rpl3;Rps9;Snrpd3;Impdh2;Snrpg;Rplp0;Rps13;Eef2
GOBP	ORGANONITROGEN_COMPOUND_BIOSYNTHETIC_PROCESS	1.86028	4.46e-06	0.00013042	Rps4x;Rplp2;Rpl38;Rplp1;Rps3;Fabp5;Rps14;Rps18;Rps15;Rps12;Rpl34;Rpl23a;Rpl17;Rpl14;Rpl26;Rack1;Rpl7a;Rpl8;Rpn1;Rps16;Rpl27;Rps11;Npm1;Rps8;Rps17;Rpl32;Rps3a1;Rpl30;Eif5a;Atpif1;Rps21;Rps5;Aprt;Rpl6;Rpl37;Eif3i;Dbi;Ppp1ca;Rps20;Ndufab1;Rpl27a;Rpl5;Rps25;Rpl24;Tmem14c;Atp5b;Rps2;Ncl;Atp5g3;Rpl21;Rpl41;Rps10;Rpl10;Rps27a;Rpl10a;Rpl12
GOCC	POLYSOME	1.84789	0.00152922	0.0248498	Rps4x;Rpl38;Rps3;Rpl7a;Rpl8;Rpl32;Rpl30;Rps21;Rpl6;Rpl24;Rpl10a;Rpl36a;Rpl31;H19;Rpl18a;Rpl36al
GOBP	NCRNA_METABOLIC_PROCESS	1.83882	0.000930833	0.0170168	Rps15;Rpl14;Rpl26;Rpl7a;Rps16;Rpl27;Npm1;Rps8;Rps17;Rps21;Gtf2h5;Rpl5;Rps25;Ncl;Rpl10a;Rps19;Rpl35a;Pin4
GOBP	SIGNAL_TRANSDUCTION_BY_P53_CLASS_MEDIATOR	1.83774	0.00341114	0.0498878	Rps15;Rpl26;Npm1;Rpl37;Rps20;Rpl5
GOBP	ORGANELLE_ASSEMBLY	1.79207	0.00318808	0.0478212	Rpl38;Rps3;Rps14;Rps15;Rpl23a;Npm1;Rps5;Rpl6;Rpl5;Rps25;Rpl24
GOMF	ENZYME_INHIBITOR_ACTIVITY	1.75133	0.00713608	0.0948774	Rps15;Rack1;Npm1;Rpl37;Cdkn1c;Rps20;Ppp1r14b;Rpl5
GOBP	REGULATION_OF_PHOSPHORYLATION	1.7164	0.0122306	0.14906	Rps3;Hmgb1;Rack1;Npm1;Txn1;Cdkn1c;Ppp1r14b;Ncl
GOBP	PROTEIN_RNA_COMPLEX_ORGANIZATION	1.71296	0.00581652	0.0791317	Rpl38;Rps14;Rps15;Rpl23a;Rps5;Rpl6;Rpl5;Rps25;Rpl24;Rpl10;Rps19;Strap;Ruvbl1;Snrpf;Snrpd1;Rpl13a;Rps28;Snu13;Lsm2;Snrpd3;Snrpg;Rplp0
GOCC	POLYSOMAL_RIBOSOME	1.69592	0.00917409	0.116671	Rpl38;Rpl7a;Rpl8;Rpl32;Rpl30;Rps21;Rpl6;Rpl24;Rpl10a;Rpl36a;Rpl31;Rpl18a;Rpl36al
GOBP	POSITIVE_REGULATION_OF_PROTEIN_MODIFICATION_PROCESS	1.68942	0.0173287	0.197028	Rps3;Hmgb1;Rack1;Npm1;Txn1;Rps2;Calm3;Rbx1;Phb2;Calm1
GOMF	MOLECULAR_FUNCTION_INHIBITOR_ACTIVITY	1.68838	0.0126091	0.150537	Rps15;Rack1;Npm1;Atpif1;Rpl37;Vamp8;Cdkn1c;Rps20;Ppp1r14b;Rpl5
GOBP	REGULATION_OF_PHOSPHORUS_METABOLIC_PROCESS	1.66666	0.0160143	0.187367	Rps3;Hmgb1;Rack1;Npm1;Txn1;Atpif1;Cdkn1c;Ppp1r14b;Rpl5;Ncl;Calm3
GOBP	CARBOHYDRATE_METABOLIC_PROCESS	1.66401	0.0230913	0.232904	Hmgb1;Fabp5;Ldha;Ppp1ca;Taldo1;Mdh2
GOBP	RIBOSOMAL_SMALL_SUBUNIT_ASSEMBLY	1.64794	0.0178408	0.197028	Rpl38;Rps14;Rps15;Rps5;Rps25;Rps19
GOBP	ESTABLISHMENT_OF_ORGANELLE_LOCALIZATION	1.64732	0.0181872	0.197028	Rps15;Npm1;Vamp8;Tuba1a;Nudc;Ran
GOMF	MONOATOMIC_CATION_CHANNEL_ACTIVITY	1.64209	0.0192264	0.204499	Atp5b;Atp5l;Atp5d;Atp5k;Atp5h;Atp5a1;Atp5c1;Atp5j2
GOBP	RESPONSE_TO_REACTIVE_OXYGEN_SPECIES	1.61406	0.0215027	0.220686	Rps3;Rack1;Txn1;Prdx1
GOMF	MRNA_BINDING	1.61323	0.0181346	0.197028	Rps3;Rps14;Rpl26;Rps3a1;Rpl30;Rps5;Rpl6;Rpl5;Rpl24;Rps2;Ncl;Rbm8a;Strap;Pcbp1;Rpl7
GOBP	HOMEOSTATIC_PROCESS	1.61285	0.00762386	0.0991102	Hmgb1;Fabp5;Rps14;Rack1;Npm1;Txn1;Rps17;Prdx1;Atpif1;Dbi;Tuba1a;Mt2;Tmem14c;Mt1;Atp5b;Ftl1;Calm3;Smdt1;Rps19;Strap
GOCC	NUCLEOLUS	1.58328	0.0113865	0.141725	Rps3;Rps14;Rpl34;Rpl26;Rpl7a;Rpl27;Npm1;Sub1;Rps3a1;Rpl6;Srsf9;Gtf2h5;Rpl5;Rps25;Ncl;Rps10;Rpl12;Ran;Phf5a;Rps19;Ctsl;Pin4
GOBP	RNA_PROCESSING	1.49589	0.0210243	0.219629	Rps15;Rpl14;Rpl26;Rpl7a;Rps16;Rpl27;Npm1;Rps8;Rps17;Rps21;Srsf9;Gtf2h5;Rpl5;Rps25;Ncl;Rbm8a;Rpl10a;Phf5a;Rps19;Strap;Rpl35a;Pin4;Pcbp1;Rpl7;Snrpf;Lgals3;Hnrnpf;Snrpd1;Rps28;Magoh;Hspa8;Snu13;Lsm2;Snrpd3;Snrpg;Prmt1;Rps13
GOBP	MITOCHONDRIAL_GENE_EXPRESSION	-2.02654	0.00490634	0.0683383	Mrpl57;Mrpl23;Mrps14;Mrps16;Mrpl11;Mrpl17;Mrpl14;Coa3;Mrpl51;C1qbp
GOBP	MITOCHONDRIAL_TRANSLATION	-2.02654	0.00490634	0.0683383	Mrpl57;Mrpl23;Mrps14;Mrps16;Mrpl11;Mrpl17;Mrpl14;Coa3;Mrpl51;C1qbp

## Sheet: E) E11.5 Fetal Endo DEGs
Dataset S8E: Functions and cellular compartment for DEGs in GF versus CONV-R fetal endothelial cells at E11.5
Gene	Full gene name	Function [Taken from NIH Gene]	Cellular compartment	Upregulated or downregulated
Fdx1	Ferredoxin 1	Ferrodoxins are iron-sulfur proteins that facilitate monooxygenase reactions catalyzed by P450 enzymes. The protein encoded by this gene is present in the mitochondrial matrix and transfers electrons from ferredoxin reductase to steroidogenic mitochondrial cytochrome P450 proteins	Mitochondrial matrix	↑
1110008P14Rik/Bbln	Bublin coiled coil protein	Essential for intermediate filament organization in intestinal cells, interacts with intermediate filament and regulates intestinal lumen morphology	-	↑
Ndufb6	NADH:ubiquinone oxidoreductase subunit B6	A subunit of complex I (NADH:ubiquinone oxidoreductase) of the mitochondrial respiratory chain. This complex functions in electron transport and generation of a proton gradient across the inner mitochondrial membrane to drive ATP synthesis	Mitochondrion	↑
Prl7b1	Prolactin family 7, subfamily b, member 1	Enables hormone activity and prolactin receptor binding activity. Involved in several processes, including positive regulation of lactation; positive regulation of pri-miRNA transcription by RNA polymerase II; and positive regulation of receptor signaling pathway via JAK-STAT.	Extracellular space	↑
Alyref	Aly/REF export factor	Enables RNA binding activity and single-stranded DNA binding activity. Predicted to be involved in several processes, including mRNA export from nucleus; regulation of nucleobase-containing compound metabolic process; and viral mRNA export from host cell nucleus. Acts upstream of or within RNA splicing; mRNA processing; and mRNA transport.	Cytoplasm	↑
Mrps34	Mitochondrial ribosomal protein S34	A structural constituent of ribosome. Involved in mitochondrial translation.	Mitochondrion	↑
Nebl	Nebulette	Enable actin filament binding activity; filamin binding activity; and tropomyosin binding activity.	-	↓
Gm13561	Predicted gene 13561	ncRNA	-	↓

## Sheet: F) E11.5 Fetal Endo GSEA 1
Dataset S8F: Significantly enriched gene sets in pseudobulk analysis of GF versus CONV-R fetal endothelial cells in snRNA-seq of E11.5 placentas.
Gene set database	Pathway	Normalized enrichment score	p-value	Adjusted p-value	Leading edge genes
GOCC	CYTOSOLIC_RIBOSOME	3.19881	2.75821e-20	1.43978e-17	Rps8;Rpl6;Rpl10;Rplp1;Rplp2;Rpl8;Rps13;Rpl37a;Rpl18;Rps18;Rpl19;Rps3;Rps2;Rps4x;Rps24;Rpl13;Rpl15;Rps19;Rpl41;Rps20;Rpl27a;Rps7;Rpl4;Rpl27;Rpl7a;Rps27;Rps16;Rps10;Rpl7;Rps9;Rps14;Rps12;Rpl9;Rpl3;Rpl12;Rpl13a;Rpl18a;Rps5;Rps6;Rpl21;Rpl29;Rps28;Rps15;Rpl36a;Rpl24;Rpl5;Rpl17;Rps25;Rplp0;Rpl32;Rpl23;Rpl39;Rpl38;Eef1a1;Rpl34;Rpl28;Rps21
GOBP	CYTOPLASMIC_TRANSLATION	3.1143	5.36541e-18	1.40037e-15	Rps8;Rpl6;Rplp1;Rplp2;Rpl8;Rps13;Rpl37a;Rpl18;Rps18;Rpl19;Rps3;Rps2;Rps4x;Rps24;Rpl13;Rpl15;Rps19;Rpl41;Rps20;Rpl27a;Rps7;Rpl4;Rpl27;Eif3i;Rpl7a;Rps16;Rps10;Rpl7;Rps9;Rps14;Rps12;Rpl9;Rpl3;Rpl12;Rpl13a;Rpl18a;Rps5;Rps6;Rpl21;Rpl29;Eif4a1;Rps28;Rps15;Rpl36a;Rpl24;Rpl5;Rpl17;Rps25;Rplp0;Rpl32;Rpl23;Rpl39;Rpl38;Rpl34;Rpl28;Rps21
GOMF	STRUCTURAL_CONSTITUENT_OF_RIBOSOME	3.01118	8.89861e-18	1.4561e-15	Rps8;Rpl6;Rpl10;Rplp1;Rplp2;Rpl8;Rps13;Rpl37a;Rpl18;Rps18;Rpl19;Rps3;Rps2;Rps4x;Rps24;Rpl13;Rpl15;Rps19;Rpl41;Rps20;Rpl27a;Rps7;Rpl4;Rpl27;Rpl7a;Rps27;Rps16;Rps10;Rpl7;Rps9;Rps14;Rps12;Rpl9;Rpl3;Rpl12;Rpl13a;Rpl18a;Mrpl52;Rps5;Rps6;Rpl21;Rpl29;Rps28;Rps15;Rpl36a;Rpl24;Rpl5;Rpl17;Rps25;Rplp0;Rpl32;Rpl23;Mrpl14;Rpl39;Rpl38;Rpl34;Rpl28;Rps21
GOCC	RIBOSOME	2.96213	1.11578e-17	1.4561e-15	Rps8;Rpl6;Rpl10;Rplp1;Rplp2;Rpl8;Rps13;Rpl37a;Rpl18;Rps18;Rpl19;Rps3;Rps2;Rps4x;Rps24;Rpl13;Rpl15;Rps19;Rack1;Rpl41;Rps20;Rpl27a;Rps7;Rpl4;Rpl27;Rpl7a;Rps27;Rps16;Rps10;Rpl7;Rps9;Rps14;Rps12;Rpl9;Rpl3;Rpl12;Rpl13a;Rpl18a;Btf3;Mrpl52;Rps5;Rps6;Rpl21;Rpl29;Rps28;Rps15;Rpl36a;Rpl24;Rpl5;Rpl17;Rps25;Rplp0;Rpl32;Rpl23;Mrpl14;Rpl39;Rpl38;Eef1a1;Rpl34;Rpl28;Rps21;Rps17;Rps11;Rpl30;Fau;Rpl11;Rps27a;Eef2;…
GOCC	RIBOSOMAL_SUBUNIT	2.94734	2.67159e-16	2.24827e-14	Rps8;Rpl6;Rpl10;Rplp1;Rplp2;Rpl8;Rps13;Rpl37a;Rpl18;Rps18;Rpl19;Rps3;Rps2;Rps4x;Rps24;Rpl13;Rpl15;Rps19;Rack1;Rpl41;Rps20;Rpl27a;Rps7;Rpl4;Rpl27;Rpl7a;Rps27;Rps16;Rps10;Rpl7;Rps9;Rps14;Rps12;Rpl9;Rpl3;Rpl12;Rpl13a;Rpl18a;Mrpl52;Rps5;Rps6;Rpl21;Rpl29;Rps28;Rps15;Rpl36a;Rpl24;Rpl5;Rpl17;Rps25;Rplp0;Rpl32;Rpl23;Mrpl14;Rpl39;Rpl38;Rpl34;Rpl28;Rps21
GOMF	STRUCTURAL_MOLECULE_ACTIVITY	2.8966	3.01492e-16	2.24827e-14	Rps8;Rpl6;Rpl10;Rplp1;Rplp2;Rpl8;Rps13;Rpl37a;Rpl18;Rps18;Rpl19;Rps3;Rps2;Rps4x;Rps24;Rpl13;Rpl15;Rps19;Rpl41;Rps20;Rpl27a;Rps7;Rpl4;Rpl27;Rpl7a;Rps27;Rps16;Rps10;Rpl7;Rps9;Rps14;Rps12;Rpl9;Rpl3;Rpl12;Rpl13a;Rpl18a;Mrpl52;Rps5;Rps6;Rpl21;Rpl29;Rps28;Rps15;Rpl36a;Rpl24;Rpl5;H3f3b;Rpl17;Rps25;Rplp0;Rpl32;Rpl23;Mrpl14;Clta;Rpl39;Rpl38;Tpm2;Rpl34;Rpl28;Rps21
GOCC	POSTSYNAPSE	2.85145	3.64069e-14	2.37555e-12	Rpl6;Rpl10;Rplp1;Rplp2;Rpl8;Rps13;Rpl37a;Rps18;Pfn1;Rps3;Rps2;Rps24;Rpl13;Rpl15;Rps19;Rps20;Rpl27a;Rps7;Rpl4;Rpl27;Rpl7a;Rps27;Rps16;Rps10;Rpl7;Rps9;Rps14;Rps12;Rpl9;Rpl12;Rpl13a;Rpl18a;Rps5;Rpl21;Rpl29;Rps28;Rpl36a;Rpl24;Rpl5;Rpl17;Psma7;Rps25;Rplp0;Rpl32;Rpl23;Clta;Rpl38;Rpl34;Rpl28;Rps21;Pcbp1;Rps17;Eif4g2;Rps11
GOCC	CYTOSOLIC_LARGE_RIBOSOMAL_SUBUNIT	2.83006	1.46968e-11	5.90133e-10	Rpl6;Rpl10;Rplp1;Rplp2;Rpl8;Rpl37a;Rpl18;Rpl19;Rpl13;Rpl15;Rpl41;Rpl27a;Rpl4;Rpl27;Rpl7a;Rpl7;Rps12;Rpl9;Rpl3;Rpl12;Rpl13a;Rpl18a;Rpl21;Rpl29;Rpl36a;Rpl24;Rpl5;Rpl17;Rplp0;Rpl32;Rpl23;Rpl39;Rpl38;Rpl34;Rpl28
GOBP	TRANSLATION_AT_SYNAPSE	2.79278	9.32939e-11	3.24663e-09	Rpl6;Rpl10;Rplp2;Rpl8;Rpl37a;Rps24;Rpl13;Rpl15;Rpl27a;Rpl4;Rpl27;Rpl7a;Rps27;Rps16;Rps10;Rpl7;Rps14;Rps12;Rpl9;Rpl12;Rpl13a;Rps5;Rpl29;Rps28;Rpl36a;Rpl24;Rpl5;Rpl17;Rpl32;Rpl23;Rpl38;Rpl34;Rpl28
GOBP	ORGANONITROGEN_COMPOUND_BIOSYNTHETIC_PROCESS	2.78737	1.86657e-17	1.9487e-15	Rps8;Rpl6;Rpl10;Aprt;Rplp1;Rplp2;Rpl8;Rps13;Rpl37a;Rpl18;Rps18;Rpl19;Rps3;Rps2;Rps4x;Atp5h;Rps24;Rpl13;Rpl15;Rps19;Atp5l;Guk1;Rack1;Rpl41;Ndufs5;Rps20;Rpl27a;Rps7;Rpl4;Rpl27;Eif3i;Rpl7a;Rps27;Rps16;Rps10;Rpl7;Rps9;Rps14;Rps12;Atp5g3;Rpl9;Rpl3;Rpl12;Rpl13a;Rpl18a;Mrpl52;Rps5;Rps6;Atp5g2;Rpl21;Atp5b;Rpl29;Eif4a1;Rps28;Rps15;Rpl36a;Rpl24;Rpl5;Exosc3;Rpl17;Rps25;Rplp0;Rpl32;Rpl23;Mrpl14;Rpl39;Ndufv3;…
GOBP	AMIDE_BIOSYNTHETIC_PROCESS	2.63412	1.68486e-13	9.7722e-12	Rps8;Rpl6;Rpl10;Rplp1;Rplp2;Rpl8;Rps13;Rpl37a;Rpl18;Rps18;Rpl19;Rps3;Rps2;Rps4x;Rps24;Rpl13;Rpl15;Rps19;Rack1;Rpl41;Rps20;Rpl27a;Rps7;Rpl4;Rpl27;Eif3i;Rpl7a;Rps27;Rps16;Rps10;Rpl7;Rps9;Rps14;Rps12;Rpl9;Rpl3;Rpl12;Rpl13a;Rpl18a;Mrpl52;Rps5;Rps6;Rpl21;Rpl29;Eif4a1;Rps28;Rps15;Rpl36a;Rpl24;Rpl5;Exosc3;Rpl17;Rps25;Rplp0;Rpl32;Rpl23;Mrpl14;Rpl39;Rpl38;Eef1a1;Rpl34;Rpl28;Rps21;Eef1b2;Rps17;Eif4g2;Rps11…
GOBP	AMIDE_METABOLIC_PROCESS	2.63158	2.17827e-13	1.13706e-11	Rps8;Rpl6;Rpl10;Rplp1;Rplp2;Rpl8;Rps13;Rpl37a;Rpl18;Rps18;Rpl19;Rps3;Rps2;Rps4x;Rps24;Rpl13;Rpl15;Rps19;Rack1;Rpl41;Rps20;Rpl27a;Rps7;Rpl4;Rpl27;Eif3i;Rpl7a;Rps27;Rps16;Rps10;Rpl7;Rps9;Rps14;Rps12;Rpl9;Rpl3;Rpl12;Rpl13a;Rpl18a;Mrpl52;Rps5;Rps6;Rpl21;Rpl29;Eif4a1;Rps28;Rps15;Rpl36a;Rpl24;Rpl5;Exosc3;Rpl17;Rps25;Rplp0;Rpl32;Rpl23;Mrpl14;Rpl39;Rpl38;Eef1a1;Rpl34;Rpl28;Rps21;Got2;Eef1b2;Rps17;Eif4g2;…
GOBP	PEPTIDE_BIOSYNTHETIC_PROCESS	2.61539	5.04027e-13	2.39184e-11	Rps8;Rpl6;Rpl10;Rplp1;Rplp2;Rpl8;Rps13;Rpl37a;Rpl18;Rps18;Rpl19;Rps3;Rps2;Rps4x;Rps24;Rpl13;Rpl15;Rps19;Rack1;Rpl41;Rps20;Rpl27a;Rps7;Rpl4;Rpl27;Eif3i;Rpl7a;Rps27;Rps16;Rps10;Rpl7;Rps9;Rps14;Rps12;Rpl9;Rpl3;Rpl12;Rpl13a;Rpl18a;Mrpl52;Rps5;Rps6;Rpl21;Rpl29;Eif4a1;Rps28;Rps15;Rpl36a;Rpl24;Rpl5;Exosc3;Rpl17;Rps25;Rplp0;Rpl32;Rpl23;Mrpl14;Rpl39;Rpl38;Eef1a1;Rpl34;Rpl28;Rps21;Eef1b2;Rps17;Eif4g2;Rps11…
GOBP	PEPTIDE_METABOLIC_PROCESS	2.59248	7.32123e-13	3.18474e-11	Rps8;Rpl6;Rpl10;Rplp1;Rplp2;Rpl8;Rps13;Rpl37a;Rpl18;Rps18;Rpl19;Rps3;Rps2;Rps4x;Rps24;Rpl13;Rpl15;Rps19;Rack1;Rpl41;Rps20;Rpl27a;Rps7;Rpl4;Rpl27;Eif3i;Rpl7a;Rps27;Rps16;Rps10;Rpl7;Rps9;Rps14;Rps12;Rpl9;Rpl3;Rpl12;Rpl13a;Rpl18a;Mrpl52;Rps5;Rps6;Rpl21;Rpl29;Eif4a1;Rps28;Rps15;Rpl36a;Rpl24;Rpl5;Exosc3;Rpl17;Rps25;Rplp0;Rpl32;Rpl23;Mrpl14;Rpl39;Rpl38;Eef1a1;Rpl34;Rpl28;Rps21;Eef1b2;Rps17;Eif4g2;Rps11…
GOCC	CYTOSOLIC_SMALL_RIBOSOMAL_SUBUNIT	2.57872	5.19532e-08	1.50664e-06	Rps8;Rps13;Rps18;Rps3;Rps2;Rps4x;Rps24;Rps19;Rps20;Rps7;Rps27;Rps16;Rps10;Rps9;Rps14;Rps12;Rps5;Rps6;Rps28;Rps15
GOCC	SYNAPSE	2.55905	2.88601e-11	1.07607e-09	Rpl6;Rpl10;Rplp1;Rplp2;Rpl8;Rps13;Rpl37a;Rpl18;Rps18;Rpl19;Pfn1;Rps3;Rps2;Rps4x;Rps24;Rpl13;Rpl15;Rps19;Rps20;Rpl27a;Rps7;Rpl4;Rpl27;Eif3i;Rpl7a;Rps27;Rps16;Rps10;Rpl7;Rps9;Rps14;Rps12;Rpl9;Rpl3;Rpl12;Rpl13a;Rpl18a;Rps5;Rps6;Rpl21;Rpl29;Rps28;Rps15;Rpl36a;Rpl24;Rpl5;Rpl17;Psma7;Rps25;Rplp0;Rpl32;Rpl23;Clta;Rpl38;Rpl34;Rpl28;Rps21;Pcbp1;Rps17;Eif4g2;Rps11;Rpl30;Rpl11;Rps27a;Eef2;Atp6v1f;Ninj1;Rpl3…
GOCC	LARGE_RIBOSOMAL_SUBUNIT	2.55599	1.66328e-09	5.10725e-08	Rpl6;Rpl10;Rplp1;Rplp2;Rpl8;Rpl37a;Rpl18;Rpl19;Rpl13;Rpl15;Rpl41;Rpl27a;Rpl4;Rpl27;Rpl7a;Rpl7;Rps12;Rpl9;Rpl3;Rpl12;Rpl13a;Rpl18a;Mrpl52;Rpl21;Rpl29;Rpl36a;Rpl24;Rpl5;Rpl17;Rplp0;Rpl32;Rpl23;Mrpl14;Rpl39;Rpl38;Rpl34;Rpl28
GOCC	SMALL_RIBOSOMAL_SUBUNIT	2.46814	2.3142e-07	6.04007e-06	Rps8;Rps13;Rps18;Rps3;Rps2;Rps4x;Rps24;Rps19;Rack1;Rps20;Rps7;Rps27;Rps16;Rps10;Rps9;Rps14;Rps12;Rps5;Rps6;Rps28;Rps15
GOCC	SMALL_SUBUNIT_PROCESSOME	2.46507	1.67813e-06	4.17135e-05	Rps8;Rps13;Rps4x;Rps24;Rps19;Rps7;Rps27;Rps16;Rps9;Rps14;Rps12;Rps5;Rps6;Rps28;Imp4
GOMF	RRNA_BINDING	2.39766	2.64696e-06	6.28053e-05	Rpl6;Rpl8;Rps13;Rps18;Rpl19;Rps3;Rps4x;Rpl4;Rpl7;Rps9;Rpl9;Rpl3;Rpl12;Rps5;Imp4;Rpl5;Rpl17;Rplp0;Rpl23;Rps11;Rpl11;Eef2;Rpl23a;Rpl37;Npm1
GOCC	PRESYNAPSE	2.39228	5.66707e-08	1.55695e-06	Rpl6;Rpl10;Rplp2;Rpl8;Rpl37a;Pfn1;Rps24;Rpl13;Rpl15;Rpl27a;Rpl4;Rpl27;Rpl7a;Rps27;Rps16;Rps10;Rpl7;Rps14;Rps12;Rpl9;Rpl12;Rpl13a;Rps5;Rps6;Rpl29;Rps28;Rpl36a;Rpl24;Rpl5;Rpl17;Rpl32;Rpl23;Clta;Rpl38;Rpl34;Rpl28
GOCC	RIBONUCLEOPROTEIN_COMPLEX	2.36638	8.98827e-10	2.93242e-08	Rps8;Rpl6;Rpl10;Rplp1;Rplp2;Rpl8;Rps13;Rpl37a;Rpl18;Rps18;Rpl19;Rps3;Rps2;Rps4x;Rps24;Rpl13;Rpl15;Rps19;Rack1;Rpl41;Rps20;Rpl27a;Rps7;Rpl4;Rpl27;Rpl7a;Rps27;Rps16;Rps10;Rpl7;Rps9;Rps14;Rps12;Rpl9;Rpl3;Rpl12;Rpl13a;Rpl18a;Btf3;Mrpl52;Rps5;Rps6;Rpl21;Rpl29;Rps28;Rps15;Imp4;Rpl36a;Rpl24;Rpl5;Rpl17;Lsm8;Rps25;Rplp0;Rpl32;Rpl23;Mrpl14;Rpl39
GOCC	PRERIBOSOME	2.33499	1.32844e-05	0.000277379	Rps8;Rps13;Rps4x;Rps24;Rps19;Rps7;Rps27;Rps16;Rps9;Rps14;Rps12;Rps5;Rps6;Rps28;Imp4
GOCC	POLYSOME	2.30364	5.18982e-06	0.000117786	Rpl6;Rpl8;Rpl18;Rpl19;Rps3;Rps4x;Rpl7a;Rpl7;Rpl18a;Btf3;Rps6;Rpl29;Rps28;Rpl36a;Rpl24;Rpl32;Rpl39;Rpl38;Rps21;Rpl30;Rpl11;Eef2
GOBP	RIBOSOMAL_SMALL_SUBUNIT_BIOGENESIS	2.24629	2.80123e-05	0.0005624	Rps8;Rps13;Rps24;Rps19;Rps7;Rps27;Rps16;Rps9;Rps14;Rps12;Rps5;Rps6;Rps28;Rps15;Imp4;Rps25;Rpl38;Rps21;Rps17;Rps11;Fau
GOCC	NEURON_TO_NEURON_SYNAPSE	2.22225	4.49815e-05	0.000782679	Rpl6;Rpl8;Rps13;Rps18;Rps3;Rps19;Rpl4;Rps27;Rpl7;Rps14;Rpl12;Rpl18a;Rpl5;Rps25;Rplp0;Rpl23;Rpl38;Pcbp1;Eif4g2;Rpl30
GOCC	POSTSYNAPTIC_SPECIALIZATION	2.22225	4.49815e-05	0.000782679	Rpl6;Rpl8;Rps13;Rps18;Rps3;Rps19;Rpl4;Rps27;Rpl7;Rps14;Rpl12;Rpl18a;Rpl5;Rps25;Rplp0;Rpl23;Rpl38;Pcbp1;Eif4g2;Rpl30
GOBP	RIBOSOME_ASSEMBLY	2.22213	4.0832e-05	0.000761225	Rpl6;Rpl10;Rps19;Rps27;Rps14;Rps5;Rps6;Rps28;Rps15;Rpl24;Rpl5;Rps25;Rplp0;Rpl38;Fau;Rpl11;Rpl23a
GOBP	RIBOSOME_BIOGENESIS	2.16725	1.27395e-05	0.000277083	Rps8;Rpl6;Rpl10;Rps13;Ddx27;Rps24;Rps19;Rps7;Rpl27;Rpl7a;Rps27;Rps16;Rpl7;Rps9;Rps14;Rps12;Rps5;Rps6;Rps28;Rps15;Imp4;Rpl24;Rpl5;Exosc3;Rps25;Rplp0;Rpl38;Rps21;Rps17;Rps11;Fau;Rpl11;Serbp1;Rpl35a;Rpl23a;Npm1;Rps3a1;Rpl14;Rpsa;Pes1
GOCC	POLYSOMAL_RIBOSOME	2.12731	0.000166271	0.00279979	Rpl6;Rpl8;Rpl18;Rpl19;Rpl7a;Rpl18a;Btf3;Rpl29;Rps28;Rpl36a;Rpl24;Rpl32;Rpl39;Rpl38;Rps21;Rpl30;Rpl11;Eef2
GOMF	RNA_BINDING	1.99743	3.05889e-05	0.000591386	Rpl6;Rpl8;Rps13;Rpl18;Rps18;Rpl19;Rps3;Rps2;Rps4x;Rpl13;Rpl15;Rps19;Rps20;Rps7;Rpl4;Eif3i;Rpl7a;Rps27;Rps16;Rps10;Rpl7;Rps9;Rps14;Cct5;Rpl9;Rpl3;Rpl12;Rpl13a;Rps5;Rps6;Eif4a1;Rps15;Imp4;Rpl24;Rpl5;Exosc3;Rpl17;Lsm8;Strap;Rplp0;Rpl23
GOBP	RIBOSOMAL_SMALL_SUBUNIT_ASSEMBLY	1.98	0.00160955	0.0240054	Rps19;Rps27;Rps14;Rps5;Rps6;Rps28;Rps15;Rps25;Rpl38;Fau
GOBP	RRNA_METABOLIC_PROCESS	1.94167	0.00106863	0.0169039	Rps8;Ddx27;Rps24;Rps19;Rps7;Rpl27;Rpl7a;Rps27;Rps16;Rpl7;Rps6;Rps28;Rps15;Imp4;Rpl5;Exosc3;Rps25
GOBP	RIBONUCLEOPROTEIN_COMPLEX_BIOGENESIS	1.93874	0.000211625	0.00345213	Rps8;Rpl6;Rpl10;Rps13;Ddx27;Rps24;Rps19;Rps7;Rpl27;Rpl7a;Rps27;Rps16;Rpl7;Rps9;Rps14;Rps12;Rpl13a;Rps5;Rps6;Rps28;Rps15;Imp4;Rpl24;Rpl5;Exosc3;Strap;Rps25;Rplp0
GOBP	NON_MEMBRANE_BOUNDED_ORGANELLE_ASSEMBLY	1.89862	0.00265099	0.0364162	Rpl6;Rpl10;Rps3;Rps19;Rps27;Rps14;Rps5;Rps6;Rps28;Rps15;Rpl24;Rpl5;Rps25;Rplp0;Rpl38
GOBP	PROTEIN_RNA_COMPLEX_ORGANIZATION	1.87136	0.00231958	0.033634	Rpl6;Rpl10;Rps19;Rps27;Rps14;Rpl13a;Rps5;Rps6;Rps28;Rps15;Rpl24;Rpl5;Strap;Rps25;Rplp0;Rpl38
GOBP	NCRNA_PROCESSING	1.86535	0.00240364	0.0339109	Rps8;Ddx27;Rps24;Rps19;Rps7;Rpl27;Rpl7a;Rps27;Rps16;Rpl7;Rps6;Rps28;Rps15;Imp4;Rpl5;Exosc3;Rps25
GOBP	ORGANELLE_ASSEMBLY	1.82898	0.00342556	0.045638	Rpl6;Rpl10;Rps3;Rps19;Rps27;Rps14;Rps5;Rps6;Rps28;Rps15;Rpl24;Rpl5;Rps25;Rplp0;Rpl38
GOBP	REGULATION_OF_POST_TRANSLATIONAL_PROTEIN_MODIFICATION	1.73969	0.0191536	0.169915	Rps3;Rps2;Ube2s;Rps7;Sumo2;Rbx1;Rpl5;Rpl23;Ubxn1;Rpl11;Dnaja1;Npm1
GOBP	REGULATION_OF_PROTEIN_MODIFICATION_BY_SMALL_PROTEIN_CONJUGATION_OR_REMOVAL	1.73969	0.0191536	0.169915	Rps3;Rps2;Ube2s;Rps7;Sumo2;Rbx1;Rpl5;Rpl23;Ubxn1;Rpl11;Dnaja1;Npm1
GOBP	NCRNA_METABOLIC_PROCESS	1.70197	0.0152392	0.149716	Rps8;Ddx27;Rps24;Rps19;Rps7;Rpl27;Rpl7a;Rps27;Rps16;Rpl7;Rps6;Rps28;Rps15;Imp4;Rpl5;Exosc3;Rps25
GOMF	MRNA_BINDING	1.69898	0.0133802	0.14254	Rpl6;Rps13;Rps3;Rps2;Rps7;Rpl7;Rps14;Cct5;Rpl13a;Rps5;Rps6;Rpl24;Rpl5;Strap;Eef1a1;Pcbp1;Eif4g2;Rpl30;Serbp1
GOBP	PROTON_MOTIVE_FORCE_DRIVEN_ATP_SYNTHESIS	1.66515	0.0278075	0.216649	Atp5h;Atp5l;Ndufs5;Atp5g3;Atp5g2;Atp5b;Ndufv3;Atp5j2;Ndufa6;Atp5d;Ndufb3;Ndufb4;Ndufb9;Ndufb2;Atp5j;Sdhd;Ndufab1;Atp5a1;Atp5c1;Ndufa13
GOBP	PROTEIN_MODIFICATION_BY_SMALL_PROTEIN_CONJUGATION_OR_REMOVAL	1.66238	0.0179022	0.166875	Rps3;Rps2;Ube2s;Rack1;Rps7;Nedd8;Sumo2;Rbx1;Rpl5;Rpl23;Ubxn1;Fau;Rpl11;Rps27a;Dnaja1;Eif3f;Npm1;Sumo3;Hint1
GOBP	NUCLEOSIDE_PHOSPHATE_BIOSYNTHETIC_PROCESS	1.65287	0.0154684	0.149716	Aprt;Atp5h;Atp5l;Guk1;Ndufs5;Atp5g3;Atp5g2;Atp5b;Ndufv3;Atp5j2;Ndufa6;Atp5d;Ndufb3;Ndufb4;Ndufb9;Ndufb2;Atp5j;Sdhd;Nme2;Ndufab1;Atp5a1;Atp5c1;Ndufa13;Impdh2
GOBP	RIBOSE_PHOSPHATE_BIOSYNTHETIC_PROCESS	1.65287	0.0154684	0.149716	Aprt;Atp5h;Atp5l;Guk1;Ndufs5;Atp5g3;Atp5g2;Atp5b;Ndufv3;Atp5j2;Ndufa6;Atp5d;Ndufb3;Ndufb4;Ndufb9;Ndufb2;Atp5j;Sdhd;Nme2;Ndufab1;Atp5a1;Atp5c1;Ndufa13;Impdh2
GOCC	NUCLEOLUS	1.65248	0.00913349	0.105949	Rpl6;Rps13;Rpl18;Rpl19;Ddx27;Rps3;Rpl13;Rps19;Rps7;Sub1;Rpl27;Rpl7a;Rps10;Rps9;Rps14;Rpl3;Rpl12;Rps6;Imp4;Rpl5;Exosc3;Rps25;Rpl23;Eef1a1;Rpl34;Dctn3
GOCC	SARCOMERE	1.63964	0.019205	0.169915	Rpl6;Rpl15;Rpl4;Rpl7;Rpl17;Tpm2
GOBP	RIBOSE_PHOSPHATE_METABOLIC_PROCESS	1.63935	0.0215455	0.17573	Aprt;Atp5h;Atp5l;Guk1;Ndufs5;Atp5g3;Atp5g2;Atp5b;Ndufv3;Atp5j2;Ndufa6;Atp5d;Ndufb3;Ndufb4;Ndufb9;Ndufb2;Atp5j;Hint1;Sdhd;Hspa8;Nme2;Ndufab1;Atpif1;Atp5a1;Atp5c1;Ndufa13;Impdh2
GOBP	NEGATIVE_REGULATION_OF_CELLULAR_COMPONENT_ORGANIZATION	1.63279	0.0314875	0.234642	Pfn1;Rack1;Lgals1;Sub1;Rpl13a;Rps6;Pfdn5;H3f3b;Tmsb4x
GOBP	NUCLEOSIDE_TRIPHOSPHATE_METABOLIC_PROCESS	1.61792	0.0208197	0.172506	Atp5h;Atp5l;Guk1;Ndufs5;Atp5g3;Atp5g2;Atp5b;Ndufv3;Atp5j2;Ndufa6;Atp5d;Ndufb3;Ndufb4;Ndufb9;Ndufb2;Atp5j;Sdhd;Hspa8;Nme2;Ndufab1;Atpif1;Atp5a1;Atp5c1;Ndufa13;Impdh2
GOBP	REGULATION_OF_UBIQUITIN_DEPENDENT_PROTEIN_CATABOLIC_PROCESS	1.61141	0.0301205	0.227868	Rack1;Rps7;Sumo2;Rbx1;Rpl5;Rpl23;Ubxn1;Rpl11;Sumo3
GOBP	ORGANOPHOSPHATE_BIOSYNTHETIC_PROCESS	1.60854	0.026178	0.207044	Aprt;Mdh2;Atp5h;Atp5l;Guk1;Ndufs5;Atp5g3;Atp5g2;Atp5b;Ndufv3;Atp5j2;Ndufa6;Atp5d;Ndufb3;Ndufb4;Ndufb9;Ndufb2;Atp5j;Sdhd;Pgk1;Nme2;Ndufab1;Atp5a1;Atp5c1;Ndufa13;Impdh2
GOMF	TRANSLATION_REGULATOR_ACTIVITY	1.60294	0.0289079	0.221911	Rpl10;Rack1;Eif3i;Rps9;Rps14;Eif4a1;Eef1a1;Pcbp1;Eef1b2;Eif4g2;Eef1g;Serbp1;Eef2;Eif3f;Cnbp;Eif2s2
GOBP	RIBOSOMAL_LARGE_SUBUNIT_BIOGENESIS	1.58472	0.0369164	0.240597	Rpl6;Rpl10;Rpl7a;Rpl7;Rpl24;Rpl5;Rplp0;Rpl38;Rpl11;Rpl35a;Rpl23a;Npm1;Rpl14;Pes1;Rpl26
GOBP	ATP_BIOSYNTHETIC_PROCESS	1.58225	0.037234	0.240597	Atp5h;Atp5l;Ndufs5;Atp5g3;Atp5g2;Atp5b;Ndufv3;Atp5j2;Ndufa6;Atp5d;Ndufb3;Ndufb4;Ndufb9;Ndufb2;Atp5j;Sdhd;Ndufab1;Atp5a1;Atp5c1;Ndufa13
GOBP	PROTEIN_MODIFICATION_BY_SMALL_PROTEIN_CONJUGATION	1.57964	0.0319149	0.234642	Rps3;Rps2;Ube2s;Rack1;Rps7;Nedd8;Sumo2;Rbx1;Rpl5;Rpl23;Ubxn1;Fau;Rpl11;Rps27a;Dnaja1;Npm1;Sumo3
GOBP	ATP_METABOLIC_PROCESS	1.57487	0.0340426	0.240597	Atp5h;Atp5l;Ndufs5;Atp5g3;Atp5g2;Atp5b;Ndufv3;Atp5j2;Ndufa6;Atp5d;Ndufb3;Ndufb4;Ndufb9;Ndufb2;Atp5j;Sdhd;Hspa8;Ndufab1;Atpif1;Atp5a1;Atp5c1;Ndufa13
GOBP	NUCLEOSIDE_TRIPHOSPHATE_BIOSYNTHETIC_PROCESS	1.56499	0.0373134	0.240597	Atp5h;Atp5l;Ndufs5;Atp5g3;Atp5g2;Atp5b;Ndufv3;Atp5j2;Ndufa6;Atp5d;Ndufb3;Ndufb4;Ndufb9;Ndufb2;Atp5j;Sdhd;Nme2;Ndufab1;Atp5a1;Atp5c1;Ndufa13;Impdh2
GOBP	CARBOHYDRATE_DERIVATIVE_BIOSYNTHETIC_PROCESS	1.54242	0.0364204	0.240597	Aprt;Mdh2;Atp5h;Atp5l;Guk1;Ndufs5;Atp5g3;Atp5g2;Atp5b;Ndufv3;Krtcap2;Atp5j2;Ndufa6;Atp5d;Ndufb3;Ndufb4;Ndufb9;Ndufb2;Tmem258;Ost4;Atp5j;Sdhd;Pgk1;Nme2;Ndufab1;Atp5a1;Atp5c1;Ndufa13;Impdh2
GOBP	NUCLEOBASE_CONTAINING_SMALL_MOLECULE_METABOLIC_PROCESS	1.52435	0.039501	0.242716	Aprt;Mdh2;Atp5h;Atp5l;Guk1;Ndufs5;Atp5g3;Atp5g2;Atp5b;Ndufv3;Atp5j2;Ndufa6;Atp5d;Ndufb3;Ndufb4;Ndufb9;Ndufb2;Atp5j;Hint1;Sdhd;Hspa8;Nme2;Ndufab1;Atpif1;Atp5a1;Atp5c1;Ndufa13;Impdh2
GOBP	PURINE_CONTAINING_COMPOUND_METABOLIC_PROCESS	1.52435	0.039501	0.242716	Aprt;Mdh2;Atp5h;Atp5l;Guk1;Ndufs5;Atp5g3;Atp5g2;Atp5b;Ndufv3;Atp5j2;Ndufa6;Atp5d;Ndufb3;Ndufb4;Ndufb9;Ndufb2;Atp5j;Hint1;Sdhd;Hspa8;Nme2;Ndufab1;Atpif1;Atp5a1;Atp5c1;Ndufa13;Impdh2
GOCC	ENDOPLASMIC_RETICULUM	1.51937	0.0353535	0.240597	Rps8;Rpl6;Rpl10;Rpl18;Rps3;Rps24;Rpl13;Rpl27a;Rps7;Rpl4;Rpl27;Rps6;Rpl21;Rps28;Rpl36a;Rpl24;Rpl5;Rplp0;Krtcap2;Rpl34;Rps21;Eef1b2;Ubxn1;Eef1g;Dnaja1;Tmem258;Ost4;Set;Rps3a1;Sec61g;Rpl36al;Yif1a;Cnbp
GOBP	PROTEIN_CONTAINING_COMPLEX_ASSEMBLY	1.49075	0.0370741	0.240597	Rpl6;Rpl10;Pfn1;Rps3;Ube2s;Rps19;Rack1;Ndufs5;Rps27;Rps14;Atp5g3;Rpl13a;Rps5;Rps6;Atp5g2;Rps28;Rps15;Cox14;Rpl24;Rpl5;Pfdn5;H3f3b;Tmsb4x;Strap;Rps25;Rplp0;Clta;Rpl38;Ndufa6;Atp5d;Ndufb3;Ndufb4;Fau;Rpl11;Ndufb9;Ninj1;Ndufb2;Rpl23a;Set;Npm1
GOBP	RNA_SPLICING_VIA_TRANSESTERIFICATION_REACTIONS	-1.39481	0.0395227	0.242716	Rbfox3;Hnrnpk;Txnl4a;Snrpb2;Snrpc;Snrpd2;Magoh;Sf3b5;Snrpe;Snu13;Snrpd3;Phf5a;Lsm2;Snrpb;Srsf3;Sap18;Ncl;Rbm8a;Rbmxl1;Hspa8;Npm1
GOBP	MRNA_METABOLIC_PROCESS	-1.45331	0.0378546	0.240977	Rbfox3;Polr2g;Hnrnpk;Txnl4a;Hnrnpa0;Snrpb2;Snrpc;Snrpd2;Magoh;Sf3b5;Snrpe;Snu13;Snrpd3;Phf5a;Lsm2;Pabpc1;Ybx1;Exosc8;Snrpb;Srsf3;Hnrnpf;Taf10;Sap18;Ncl;Rbm8a;Rbmxl1;Hspa8;Hnrnpab;Npm1
GOBP	RNA_SPLICING	-1.47063	0.0340595	0.240597	Rbfox3;Hnrnpk;Txnl4a;Snrpb2;Prmt1;Snrpc;Snrpd2;Magoh;Sf3b5;Snrpe;Snu13;Snrpd3;Phf5a;Lsm2;Rtraf;Pabpc1;Ybx1;Snrpb;Srsf3;Hnrnpf;Taf10;Sap18;Ncl;Rbm8a;Rbmxl1;Hspa8
GOBP	MRNA_PROCESSING	-1.48908	0.037334	0.240597	Rbfox3;Hnrnpk;Txnl4a;Snrpb2;Snrpc;Snrpd2;Magoh;Sf3b5;Snrpe;Snu13;Snrpd3;Phf5a;Lsm2;Pabpc1;Ybx1;Snrpb;Srsf3;Hnrnpf;Sap18;Ncl;Rbm8a;Rbmxl1;Hspa8
GOMF	PROTEIN_DOMAIN_SPECIFIC_BINDING	-1.64284	0.00953774	0.108233	Cyba;Hnrnpk;Tubb5;Kpnb1;Shisa5;Hmgb2;Mrpl17;Ywhaq;Lbr;Hsp90aa1;Gapdh;Tuba1a;Grik2;Ywhaz;Gng5;Hsp90ab1;Vasp;Cbx3;Calm3
GOBP	MONOCARBOXYLIC_ACID_METABOLIC_PROCESS	-1.6653	0.0361842	0.240597	Ldha;Etfb;Gapdh;Edn2;Ptges3;Pgam1;Eno1;Gpx4;Ndufab1;Pgk1
GOBP	LIPID_METABOLIC_PROCESS	-1.67721	0.0252805	0.203022	Comt;Alg14;Fdx1;Pmp22;Etfb;Lbr;Hsd17b7;Edn2;Id2;Ptges3;Phb2;Gpx4;Atp5a1;Plcxd3;Ndufab1
GOBP	RESPONSE_TO_INORGANIC_SUBSTANCE	-1.70082	0.0203478	0.171315	Fos;Ppp1ca;Prdx1;Cdk4;Txn1;Tuba1a;Prdx2;Prdx3;Id2
GOCC	PRECATALYTIC_SPLICEOSOME	-1.71094	0.0197018	0.171315	Txnl4a;Snrpb2;Snrpd2;Sf3b5;Snrpe;Snu13;Snrpd3;Phf5a;Lsm2;Snrpb
GOBP	NEGATIVE_REGULATION_OF_DEVELOPMENTAL_PROCESS	-1.7353	0.0202736	0.171315	Klf2;Hnrnpk;Anp32b;Epha2;Prmt1;Prdx2;Id2;Foxo4;Ybx1;Rbbp7;Cib1;Nme2;Pgk1;Actb;Tpt1
GOBP	CELLULAR_CATABOLIC_PROCESS	-1.74093	0.00790981	0.0938391	Comt;Polr2g;Gcsh;Fis1;Gabarap;Pmp22;Chmp5;Hnrnpa0;Ldha;Etfb;Prdx1;Magoh;Prdx2;Prdx3;Phb2;Slc25a4;Ufm1;Ide;Lsm2;Pabpc1;Ybx1;Exosc8;Rbm8a;Atpif1;Hspa8;Hbb-bs;Hnrnpab;Hint1;Npm1
GOBP	NEURON_APOPTOTIC_PROCESS	-1.79753	0.0112194	0.122011	Fis1;Ubb;Phb;Ube2m;Gapdh;Tuba1a;Grik2;Prdx2;Prdx3;Ptges3;Hsp90ab1;Rad21;Npm1;Set
GOCC	NUCLEAR_ENVELOPE	-1.79968	0.0154878	0.149716	Parp16;Tubb5;Kpnb1;Shisa5;Chmp5;Lbr;Cdk4;Tmem97;Gapdh;Eno1;Gpx4;Polr2m;Cbx3
GOBP	REGULATION_OF_TRANSMEMBRANE_TRANSPORT	-1.80137	0.0157835	0.1498	Pim1;Cyba;Ywhaq;Sri;Fkbp1a;Phb2;Slc25a4;Arl6ip1;Calm3;Oaz1;Ndufa4;Actb
GOCC	SMALL_NUCLEAR_RIBONUCLEOPROTEIN_COMPLEX	-1.81191	0.00769973	0.0934711	Txnl4a;Snrpb2;Snrpc;Snrpd2;Sf3b5;Snrpe;Snu13;Snrpd3;Phf5a;Lsm2;Snrpb;Nolc1
GOCC	ANCHORING_JUNCTION	-1.87349	0.0138882	0.144993	Itgb6;Cyba;Hnrnpk;Pmp22;Ppp1ca;Epha2;Cdk4
GOCC	CATALYTIC_STEP_2_SPLICEOSOME	-1.93214	0.00658861	0.081887	Hnrnpk;Snrpb2;Snrpd2;Magoh;Snrpe;Snrpd3;Lsm2;Pabpc1;Snrpb;Hnrnpf;Rbm8a
GOBP	REGULATION_OF_TRANSPORT	-1.93878	0.00141777	0.021767	Pim1;Cyba;Hnrnpk;Fis1;Anp32b;Uqcc2;Ywhaq;Hsp90aa1;Sri;Txn1;Edn2;Fkbp1a;Bsg;Phb2;Slc25a4;Ufm1;Arl6ip1;Hsp90ab1;Calm3;Oaz1;Nolc1;Camk1d;Actg1;Ndufa4;Atpif1;Cib1;Ppia;Actb;Sdhd;Atp5j;Dnaja1;Pdcd5;Gnai2
GOCC	SPLICEOSOMAL_COMPLEX	-1.9579	0.00349716	0.045638	Hnrnpk;Txnl4a;Snrpb2;Snrpc;Snrpd2;Magoh;Sf3b5;Snrpe;Snu13;Snrpd3;Phf5a;Lsm2;Pabpc1;Ybx1;Snrpb;Hnrnpf;Ncl;Rbm8a;Rbmxl1;Hspa8
GOBP	MUSCLE_TISSUE_DEVELOPMENT	-1.97971	0.00977632	0.10858	Fos;Pim1;Pmp22;Sin3b;Uqcc2;Prmt1;Fkbp1a;Id2;Slc25a4
GOCC	DISTAL_AXON	-2.02364	0.00362343	0.0461325	Hnrnpk;Hsp90aa1;Sri;Grik2;Fkbp1a;Eno1;Hsp90ab1;Arpc3;Calm3;Actg1;Rpl26;Cib1;Hspa8;Actb

## Sheet: G) E11.5 Maternal Stroma 2 DEGs
Dataset S8G: Functions and cellular compartment for DEGs in GF versus CONV-D maternal stroma 2 cells at E11.5
Gene	Full gene name	Function [Taken from NIH Gene]	Cellular compartment	Upregulated or downregulated
Tll1	Tolloid-like	Enables collagen binding activity. Predicted to be involved in proteolysis. Predicted to act upstream of or within cell differentiation.	Extracellular region	↑
Slc39a2	Solute carrier family 39 (zinc transporter), member 2	Enables zinc ion transmembrane transporter activity. Acts upstream of or within zinc ion transport	Cytoplasmic ribonucleoprotein granule, cytoplasmic vesicle	↓
Kdr	Kinase insert domain protein receptor	Encodes for VEGFR2. Enables growth factor binding activity and VEGF-activated receptor activity. Involved in several processes, including circulatory system development; peptidyl-tyrosine autophosphorylation; and positive regulation of vasculogenesis. Acts upstream of or within several processes, including animal organ development; positive regulation of cell population proliferation; and vascula…	Cell junction, endosome, and external side of plasma membrane	↓
Esam	Endothelial cell-specific adhesion molecule	Enable cell-cell adhesion mediator activity. Acts upstream of or within homophilic cell adhesion via plasma membrane adhesion molecules.	Adherens junction, bicellular tight junction, and plasma membrane	↓
Plp2	Proteolipid protein 2	Predicted to enable chemokine binding activity.	Plasma membrane	↓
Cldn11	Claudin 11	Member of claudin family; integral membrane proteins and components of tight junction strands. Tight junction strands serve as a physical barrier to prevent solutes and water from passing freely through the paracellular space between epithelial or endothelial cell sheets, and also play critical roles in maintaining cell polarity and signal transductions	Tight junction	↓
Lum	Lumican	Enable collagen binding activity; positive regulation of TGFβ-1 production.	Extracellular matrix	↓
Fgl2	Fibrinogen-like protein 2	Enables signaling receptor binding activity. Active in collagen-containing extracellular matrix and extracellular space.	Extracellular space	↓
Ccn3	Cellular communication network factor 3	Enables Notch binding activity; heparin binding activity; and integrin binding activity. Involved in several processes, including negative regulation of cell communication.	Extracellular space	↓
Galnt6	Polypeptide N-acetylgalactosaminyltransferase 6	Enables polypeptide N-acetylgalactosaminyltransferase activity; capable of glycosylating fibronectin peptide in vitro.	Perinuclear region of cytoplasm	↓
Tgfbi	Transforming growth	Enables extracellular matrix binding activity. Acts upstream of or within cell adhesion and extracellular matrix organization	Extracellular matrix and space	↓
Prss35	Serine protease 35	Enables serine-type endopeptidase activity; involved in proteolysis. Regulates fibroblast matrisome in response to hyperosmotic stress.	Mitochondrion	↓
Igfbp6	Insulin-like growth factor binding protein 6	Enables fibronectin binding activity; identical protein binding activity; and insulin-like growth factor binding activity. Predicted to be involved in cell migration; positive regulation of stress-activated MAPK cascade; and regulation of insulin-like growth factor receptor signaling pathway; in collagen-containing extracellular matrix.	Extracellular matrix and space	↓
Sbsn	Suprabasin	Putative signalling molecules inducing cellular signalling (AKT, WNT/β-catenin, and/or p38MAPK signalling) and various cellular processes, such as migration, proliferation, neovascularization, therapy-, apoptosis- and immune-resistance [https://www.ncbi.nlm.nih.gov/pmc/articles/PMC7831088/]	Cytoplasm	↓
H2-Q7	Histocompatibility 2, Q region locus 7	Enables several functions, including 14-3-3 protein binding activity; TAP binding activity; and signaling receptor binding activity. Acts upstream of or within cellular response to interferon-gamma and embryo implantation. Located in several cellular components, including bounding membrane of organelle; cell surface; and endoplasmic reticulum. Part of MHC class I protein complex and MHC class Ib …	External side of plasma membrane	↓
H2-K1	Histocompatibility 2, K1, K region	Enables MHC class I protein binding activity and peptide antigen binding activity. Acts upstream of or within several processes, including antigen processing and presentation of endogenous peptide antigen via MHC class I via ER pathway, TAP-dependent; antigen processing and presentation of exogenous peptide antigen via MHC class I; and positive regulation of T cell mediated cytotoxicity.	External side of plasma membrane	↓
H2-D1	Histocompatibility 2, D region locus 1	Enables several functions, including 14-3-3 protein binding activity; TAP binding activity; and signaling receptor binding activity. Acts upstream of or within antigen processing and presentation of endogenous peptide antigen via MHC class I via ER pathway, TAP-dependent; negative regulation of neuron projection development; and positive regulation of T cell mediated cytotoxicity. Is expressed in…	External side of plasma membrane	↓

## Sheet: H) E11.5 Maternal Stroma 2 GSEA
Dataset S8H: Significantly enriched gene sets in pseudobulk analysis of GF versus CONV-D maternal stroma 2 cells in snRNA-seq of E11.5 placentas.
Gene set database	Pathway	Normalized enrichment score	p-value	Adjusted p-value	Leading edge genes
GOCC	NUCLEOLUS	1.90714	0.0121441	0.12635	Ddx27;Ldb2;E2f8;Magi1;Rgcc;Snapc5;2200002D01Rik;Rrp7a;Dnajb9;Tspyl1;Ikbip;C1d;Capg
GOMF	ACTIN_FILAMENT_BINDING	1.87259	0.0147279	0.138088	Pknox2;Capza2;Arpc5;Tln1;Gsn;Plec;Wdr1;Pls3;Adssl1;Actr3;Capg;Marcks;Dstn;Aif1l;Cfl2
GOBP	ORGANOPHOSPHATE_BIOSYNTHETIC_PROCESS	1.69507	0.0273393	0.193711	Impa1;Nme2;Hmgcs1;Tgfb1;Pip4k2c;Mpc1;Ndufa1;Pgam1;Ckb;Fabp5;Sptlc1;Nus1;Pnp;Pigk;Tpi1;Adssl1;Vdac1
GOBP	SODIUM_ION_TRANSPORT	1.6187	0.0294456	0.193711	Atp1a1;Tgfb1;P2rx4;Sgk1;Slc38a1;Arf1;Slc6a2;Fxyd5;Atp1b3;Stom;Scnn1b
GOMF	TRANSCRIPTION_REGULATOR_ACTIVITY	1.57926	0.0481172	0.231924	Btaf1;Jmjd1c;Tead4;Mms19;Pias1;E2f8;Pknox2;Nme2
GOBP	REGULATION_OF_MULTICELLULAR_ORGANISMAL_DEVELOPMENT	-1.48018	0.0553279	0.242146	Ccn2;Cd109;Lox;Vim;Tnfrsf11b;Aqp1;Ctsk;Ccn1;Kdr;Csf1r;B2m;Adm;Tnfrsf21;Zfp36l1;Atf5;Fgl2;Dcn;Trem2;Grn;Man2a1;Rhoa;Rheb;Itgb1;Zmpste24;Ctla2a;Srgn;Tnfrsf12a;Cebpb;S100a1;Il6st;S100a10;Rhob;Dag1;Hspb1;Ilk;Pdcd10;Lgals3;Nfe2l1;Atraid;Ppp1r15a;Thbs2;Mmp14;Cdh5;Sema3g;Tgm2;Vsir;Tspo;Poglut1;Sparc;Hspa5;Sema3b;Emc10;Isg15;Hmox1;Tsc22d1;Adam10;Crabp2;Marcks;Mydgf;Serpine1;Rras
GOBP	LOCOMOTION	-1.49759	0.0532242	0.239968	Ccn3;Lox;Vim;Aqp1;Rac1;Ccn1;Kdr;Csf1r;Msn;Selenok;Dcn;Trem2;Cd63;Rhoc;Grn;Rhoa;Mapk3;Itgb1;App;Cmtm3;Cd151;Actg1;Nbl1;F2r;Rarres2;Il6st;Rhob;Dag1;Cdc42;Hspb1;Cldn3;Ilk;Furin;Pdcd10;Lgals3;S100a11;Calr;Mmp14;Cdh5;Sema3g;Vsir;Itga2;Sparc;Cd81;Hspa5;Sema3b;Arhgdia;Emc10
GOBP	POSITIVE_REGULATION_OF_SIGNAL_TRANSDUCTION	-1.49886	0.0549223	0.242146	Ccn2;Igfbp6;Ccn3;Ctsk;Rac1;Ccn1;Kdr;Csf1r;Sulf2;Ece1;Dcn;Trem2;Cd63;Atp6v0c;Pbxip1;Nenf;Rhoa;Ctsd;Rheb;Mapk3;Itgb1;App;Cmtm3;Tnfrsf12a;F2r;Got1;Il6st;Bok;Cdc42;Ilk;Furin;Ppp2ca;Pdcd10;Ctsl;Lipa;Calr;Pdia3;Cdh5;Tgm2;Gapdh;Vsir;Ubb;Poglut1;Slc15a4;Cd81
GOBP	EPITHELIUM_DEVELOPMENT	-1.55444	0.0509356	0.236056	Cd109;Vim;Aqp1;Fzd1;Rac1;Ccn1;Ctsz;Kdr;Csf1r;Adm;Ece1;Zfp36l1;Msn;Cd63;Rhoa;Ctsd;Rheb;Slc39a2;Zmpste24;Cd151;Actg1;Cebpb;Il6st;Rhob;Dag1;Cdc42;Naglu;Cldn3;Ilk;Pdcd10;Ctsl;Asah1;Nfe2l1;Txnip;Lipa
GOBP	REGULATION_OF_LOCOMOTION	-1.56561	0.0404984	0.219432	Ccn3;Vim;Aqp1;Rac1;Ccn1;Kdr;Csf1r;Msn;Selenok;Dcn;Trem2;Cd63;Rhoc;Grn;Rhoa;Mapk3;Itgb1;App;Cd151;Actg1;Nbl1;F2r;Rarres2;Il6st;Rhob;Dag1;Cdc42;Hspb1;Cldn3;Ilk;Furin;Pdcd10;Lgals3;S100a11;Calr;Mmp14;Cdh5;Sema3g;Vsir;Itga2;Sparc;Cd81;Hspa5;Sema3b;Arhgdia;Emc10
GOBP	REGULATION_OF_CHEMOTAXIS	-1.56757	0.0460199	0.225932	Ccn3;Rac1;Kdr;Csf1r;Trem2;Mapk3;App;Nbl1;Rarres2;Hspb1;Calr;Sema3g;Itga2;Sema3b;Adam10;Serpine1
GOBP	POSITIVE_REGULATION_OF_LYMPHOCYTE_ACTIVATION	-1.56781	0.0460199	0.225932	H2-Q7;H2-K1;H2-D1;Csf1r;B2m;Selenok;Rhoa;Lamp1;Il6st
GOBP	POSITIVE_REGULATION_OF_MOLECULAR_FUNCTION	-1.56831	0.0417537	0.220792	Ccn2;Prnp;Serinc1;Ctsk;Fzd1;Ccn1;Kdr;Csf1r;Amfr;B2m;Derl1;Mtpn;Trem2;Rhoc;Grn;Rhoa;Ctsd;Mapk3;Itgb1;App;F2r;S100a1;Bok;S100a10;Dag1;Cdc42;Cldn3;Ilk;Tnfrsf23;Ppp2ca;Pdcd10;Ctsl
GOBP	REGULATION_OF_BMP_SIGNALING_PATHWAY	-1.56944	0.0457064	0.225932	Fzd1;Ccn1;Kdr;Htra3;Nbl1;Ilk;Cdh5;Vsir
GOMF	GROWTH_FACTOR_BINDING	-1.57035	0.0551282	0.242146	Cd109;Igfbp6;Ccn1;Kdr;Csf1r
GOBP	REGULATION_OF_HYDROLASE_ACTIVITY	-1.57185	0.0488323	0.231924	Ccn2;Cryab;Cd109;Aqp1;Ctsk;Ccn1;Tmed10;Serpinb9b;Rhoc;Grn;Pbxip1;Rhoa;Ctsd;Tfpi2;Itgb1;App;F2r;Tmbim6;Cst3;Bok;S100a10;Cldn3;Tnfrsf23;Furin;Ctsl;Ppp1r15a;Serpinh1;Arl1;Gapdh;Vsir;Serpinb6a;Itga2
GOBP	CELLULAR_RESPONSE_TO_ABIOTIC_STIMULUS	-1.57382	0.0482846	0.231924	Cryab;Aqp1;Rac1;Zfp36l1;Zmpste24;Got1;Rhob;Dag1;Tmem109;Serpinb6a;Arhgdia;Scnn1b
GOBP	CELL_CELL_ADHESION	-1.57496	0.0515021	0.236056	H2-Q7;H2-K1;Ccn3;H2-D1;Esam;Prnp;Ccn1;B2m;Tnfrsf21;Zfp36l1;Fgl2;Msn;Selenok
GOBP	REGULATION_OF_PHOSPHORUS_METABOLIC_PROCESS	-1.57569	0.0459402	0.225932	Ccn2;Cd109;Lox;Prnp;Fzd1;Rac1;Ccn1;Kdr;Csf1r;Trem2;Rhoa;Mapk3;Itgb1;Fabp4;App;Rarres2;Il6st;Dag1;Hspb1;Bscl2;Cldn3;Ilk;Ppp2ca;Pdcd10;Ppp1r15a
GOBP	BEHAVIOR	-1.57648	0.0523256	0.236937	Pgrmc1;Prnp;Gaa;B2m;Hexa;Trem2;Grn;Itgb1;Zmpste24;App
GOBP	GLIOGENESIS	-1.57672	0.0544835	0.242146	Vim;Csf1r;Tnfrsf21;Atf5;Trem2;Grn;Rhoa;Rheb;Mapk3;App;Il6st;Dag1;Naglu;Mxra8;Ilk;Tuba1a;Nfe2l1
GOBP	REGULATION_OF_INNATE_IMMUNE_RESPONSE	-1.57811	0.051186	0.236056	H2-Q7;H2-K1;H2-D1;Serpinb9b;Trem2;Grn;App;Lamp1;Naglu;Ppp2ca
GOBP	T_CELL_PROLIFERATION	-1.57861	0.0538642	0.241811	H2-Q7;H2-K1;H2-D1;Prnp;Tnfrsf21;Msn;Selenok;Fkbp1a;Cd151;Cebpb;Il6st
GOBP	CELL_CELL_SIGNALING	-1.57932	0.0487288	0.231924	Ccn3;Prnp;Aqp1;Cpe;Ly6e;Fzd1;Rac1;Kdr;Sulf2;Amfr;Atp6v0c;Pbxip1;Mapk3;Itgb1;App;Srgn;Cd68;F2r;Ly6a;Uqcc2;Dag1;Hilpda;Ilk;Tprgl
GOBP	CENTRAL_NERVOUS_SYSTEM_DEVELOPMENT	-1.57962	0.0542888	0.242146	Vim;Tpp1;Aqp1;Rac1;Csf1r;B2m;Tnfrsf21;Atf5;Trem2;Grn;Rhoa;Rheb;Mapk3;Itgb1;App;Il6st;Dag1;Naglu;Mxra8;Cldn3;Tuba1a;Nfe2l1
GOBP	POTASSIUM_ION_TRANSPORT	-1.57975	0.0429363	0.221238	Prnp;Aqp1;Trem2;Cd63;Itgb1
GOBP	CELLULAR_RESPONSE_TO_PEPTIDE	-1.58007	0.0491018	0.231924	Prnp;Vim;Rac1;Leprotl1;Zfp36l1;Trem2;Ctsd;Mapk3;App
GOBP	POSITIVE_REGULATION_OF_CELL_DIFFERENTIATION	-1.58289	0.0450644	0.225932	Ccn2;Jund;Vim;Ccn1;Kdr;Csf1r;Adm;Zfp36l1;Clic1;Trem2;Man2a1;Rhoa;Rheb;Itgb1;App;Tnfrsf12a;Nbl1;Cebpb;Rarres2;Il6st;Dag1
GOCC	SOMATODENDRITIC_COMPARTMENT	-1.58365	0.0515021	0.236056	Pgrmc1;Cryab;Ccn3;Prnp;Aqp1;Cpe;Rac1;Kdr;Csf1r;Amfr;Tmem50a;Rhoa;Rheb;Itgb1;Ctla2a;Cst3;Lamp1;Il6st;Cdc42;Hspb1
GOBP	REGULATION_OF_OSTEOBLAST_DIFFERENTIATION	-1.58539	0.0429363	0.221238	Jund;Ccn1;Clic1;Cebpb;Il6st;Ilk;Atraid
GOBP	REGULATION_OF_NEUROGENESIS	-1.58637	0.0523256	0.236937	Vim;Kdr;Csf1r;B2m;Atf5;Trem2;Man2a1;Rheb;Itgb1;Tnfrsf12a;Il6st;S100a10;Dag1;Ilk
GOBP	CELL_ACTIVATION	-1.58712	0.0448852	0.225932	Ccn2;H2-Q7;H2-K1;Jund;H2-D1;Prnp;Csf1r;B2m;Tnfrsf21;Zfp36l1;Fgl2;Msn;Selenok;Trem2;Kdelr1;Grn;Rhoa;Fkbp1a;App;Ctla2a;Cd151;Cebpb;F2r;Lamp1;Il6st;Hspb1;Naglu
GOBP	RESPONSE_TO_PEPTIDE	-1.58781	0.0550351	0.242146	Prnp;Vim;Cdo1;Rac1;Leprotl1;Zfp36l1;Trem2;Ctsd;Mapk3;App;Rarres2;Ggh
GOMF	SULFUR_COMPOUND_BINDING	-1.58919	0.0492228	0.231924	Ccn2;Ccn3;Prnp;Ccn1;Ftl1;App;Furin;Thbs2;Fth1;Lrpap1
GOBP	REGULATION_OF_INTRACELLULAR_SIGNAL_TRANSDUCTION	-1.59212	0.0310881	0.195164	Ccn2;Igfbp6;Ccn3;Prnp;Fzd1;Rac1;Ccn1;Kdr;Selenos;Csf1r;Gabarap;Ece1;Selenok;Dcn;Trem2;Atp6v0c;Nenf;Rhoa;Pttg1ip;Rheb;Mapk3;Itgb1;Zmpste24;App
GOMF	SIGNALING_RECEPTOR_BINDING	-1.59284	0.0276639	0.193711	Ccn2;H2-Q7;H2-K1;Ccn3;H2-D1;Prnp;Aqp1;Cpe;Ly6e;Fzd1;Ccn1;Kdr;Adm;Gabarap;Derl1;Msn;Grn;Nenf;Angptl2;Fkbp1a;Itgb1;Fabp4;App;Cmtm3;Cd151;Nbl1;F2r;Ly6a;Rarres2;Il6st;Bok
GOBP	GOLGI_ORGANIZATION	-1.59463	0.0492228	0.231924	Tmed10;Tmed3;Mapk3;Surf4;Tmed7;Cdc42;Naglu;Pdcd10;Tmed9;Arl1
GOBP	CELLULAR_RESPONSE_TO_OXYGEN_CONTAINING_COMPOUND	-1.5956	0.0426439	0.221238	Jund;Prnp;Vim;Aqp1;Ly6e;Rac1;Selenos;B2m;Leprotl1;Zfp36l1;Msn;Trem2;Rhoa;Ctsd;Mapk3;Fabp4;App;Cd68;Cebpb;Ly6a;Rarres2;Rhob
GOBP	LYMPHOCYTE_ACTIVATION	-1.60031	0.0507559	0.236056	H2-Q7;H2-K1;H2-D1;Prnp;Csf1r;B2m;Tnfrsf21;Zfp36l1;Fgl2;Msn;Selenok;Kdelr1;Rhoa;Fkbp1a;Ctla2a;Cd151;Cebpb;Lamp1;Il6st;Hspb1;Ctsl;Lgals3;Lipa;Il11ra1;Mmp14;Vsir;Slc15a4;Slc39a7;Cd81
GOBP	SYNAPSE_ORGANIZATION	-1.60493	0.0462232	0.225932	Pgrmc1;Prnp;Fzd1;Rac1;Trem2;Grn;Rhoa;Rheb;Itgb1;App;Srgn;F2r;Rhob;Dag1;Cdc42;Chchd10;Tuba1a
GOCC	COLLAGEN_CONTAINING_EXTRACELLULAR_MATRIX	-1.60805	0.0454054	0.225932	Igfbp6;Ccn3;Lox;Ccn1;Ctsz;Tgfbi;Fgl2;Dcn;Ctsb;Ctsd;Col12a1;Angptl2;Itgb1;Cd151;Cst3;Rarres2;S100a10;Dag1;Lum;Ctsl;Lgals3;S100a11;Thbs2;Serpinh1;Calr;Tgm2;Mfap5;Serpinb6a
GOBP	RESPIRATORY_SYSTEM_DEVELOPMENT	-1.60911	0.0354957	0.206775	Ccn2;Lox;Ctsz;Kdr;Man2a1;Ctsd;Mapk3;Dag1;Cdc42;Ctsl;Asah1;Lipa;Mmp14
GOBP	MUSCLE_CELL_DEVELOPMENT	-1.61135	0.0420054	0.220792	Lox;Adm;Itgb1;Zmpste24;Actg1;Csrp1;Naglu
GOBP	NEGATIVE_REGULATION_OF_NEURON_APOPTOTIC_PROCESS	-1.61296	0.0419314	0.220792	Fzd1;Kdr;Grn;Rhoa;Cebpb;F2r;Il6st;Bok;Ilk
GOBP	PEPTIDYL_AMINO_ACID_MODIFICATION	-1.61372	0.0476731	0.231924	Galnt6;Lox;Prnp;Kdr;Csf1r;Trem2;Qpct;Mapk3;Fkbp1a;Itgb1;App;Il6st;Mknk2;Ilk;Pdcd10;Ppp1r15a;P4hb;Tgm2;Gapdh;Poglut1
GOBP	REGULATION_OF_LEUKOCYTE_PROLIFERATION	-1.61413	0.0383234	0.213144	H2-Q7;H2-K1;H2-D1;Prnp;Csf1r;Tnfrsf21;Selenok;Mapk3;Cebpb;Il6st
GOBP	REGULATION_OF_IMMUNE_EFFECTOR_PROCESS	-1.61606	0.05	0.234529	H2-Q7;H2-K1;Cr1l;H2-D1;B2m;Serpinb9b;Fgl2;Trem2;Grn
GOBP	POSITIVE_REGULATION_OF_RESPONSE_TO_EXTERNAL_STIMULUS	-1.61647	0.0450958	0.225932	H2-Q7;H2-K1;H2-D1;Rac1;Kdr;Csf1r;Trem2;Grn;Mapk3;Fabp4;App;Cebpb;Lamp1;Rarres2;Hspb1;Naglu
GOBP	TISSUE_HOMEOSTASIS	-1.61758	0.0450563	0.225932	Ccn2;Tpp1;Tnfrsf11b;Ctsk;Rac1;Csf1r
GOBP	ACTOMYOSIN_STRUCTURE_ORGANIZATION	-1.61871	0.0448718	0.225932	Ccn2;Rac1;Rhoc;Rhoa;Itgb1;Actg1;S100a10;Csrp1;Cdc42
GOCC	ENDOPLASMIC_RETICULUM_LUMEN	-1.61873	0.0424469	0.221238	H6pd;Colgalt1;Tmem43;Calu;Furin;Pdia6;P4hb;Calr;Pdia3;Lrpap1;Poglut1;Selenof;Hspa5;Txndc12
GOBP	NEGATIVE_REGULATION_OF_PROTEOLYSIS	-1.62119	0.0383234	0.213144	Cryab;Cd109;Aqp1;Ctsz;Tmed10;Serpinb9b;Tfpi2;App;Ctla2a;Cst3;Furin;Ppp1r15a;Serpinh1;Gapdh;Serpinb6a
GOMF	COLLAGEN_BINDING	-1.62171	0.0419314	0.220792	Lox;Ctsk;Tgfbi;Dcn;Ctsb;Itgb1;Srgn;Lum;Ctsl;Serpinh1;Itga2;Sparc
GOBP	DEFENSE_RESPONSE	-1.6219	0.0263955	0.192501	H2-Q7;H2-K1;Ccn3;Cr1l;H2-D1;Vim;Aqp1;Selenos;Csf1r;B2m;Adm;Serpinb9b;Fgl2;Selenok;Trem2;Grn;Pbxip1;Mapk3;Itgb1;Fabp4;Zmpste24;App;Ctla2a;Actg1;Cd68;Cebpb;F2r;Cst3;Lamp1;Rarres2;Tapbp;Cdc42;Naglu;Tmem43
GOBP	OSTEOCLAST_DIFFERENTIATION	-1.62253	0.0406504	0.219432	Cd109;Tnfrsf11b;Csf1r;Trem2;Atp6ap1;Cebpb
GOBP	MICROTUBULE_BASED_PROCESS	-1.62273	0.0417633	0.220792	Ccn2;Cryab;Rac1;Gabarap;Atf5;Rhoa;Itgb1;Tubb4b;App;Lamp1;Dag1;Cdc42;Hspb1;Tuba1a;Dynlt3;Cdh5;Gapdh;Ubb
GOBP	POSITIVE_REGULATION_OF_CYSTEINE_TYPE_ENDOPEPTIDASE_ACTIVITY	-1.62311	0.0516796	0.236056	Ccn2;Ccn1;Rhoa;Ctsd;App;F2r;Bok;Tnfrsf23
GOBP	SENSORY_SYSTEM_DEVELOPMENT	-1.62661	0.0406607	0.219432	Cryab;Vim;Aqp1;Kdr;Grn;Man2a1
GOMF	PHOSPHATASE_BINDING	-1.62695	0.0360111	0.206775	Vim;Csf1r;Mapk3;Ppp2ca;Lgals3;Eif4ebp1;Ppp1r15a;Cdh5;Cpd
GOBP	G_PROTEIN_COUPLED_RECEPTOR_SIGNALING_PATHWAY	-1.6274	0.0360697	0.206775	Fzd1;Rac1;Adm;Ece1;Itgb1;App;Gng11;F2r;Cdc42;Ramp1;Mrgprg;Gde1;Tgm2
GOBP	POSITIVE_REGULATION_OF_CELL_POPULATION_PROLIFERATION	-1.62918	0.031185	0.195164	Ccn2;H2-Q7;H2-K1;H2-D1;Vim;Aqp1;Fzd1;Rac1;Ccn1;Kdr;Csf1r;Adm;Selenok;Crip2;Grn;Pbxip1;Mapk3;Itgb1;Fabp4;Tnfrsf12a;F2r;Cst3;Il6st;Cdc42;Hspb1;Hilpda;Ilk;Pdcd10;Lgals3;Calr;Il11ra1;Tgm2;Tspo;Vldlr;Itga2;Cd81;Neu1;Hspa5;Emc10;Hmox1;Tsc22d1;Adam10;Crabp2;Marcks;Sdcbp;Mydgf;Cldn1;Serpine1
GOBP	POSITIVE_REGULATION_OF_DEFENSE_RESPONSE	-1.63788	0.0381406	0.213144	H2-Q7;H2-K1;H2-D1;Csf1r;Trem2;Grn;Mapk3;Fabp4;App;Cebpb;Lamp1;Naglu;Ppp2ca
GOBP	CYTOKINE_PRODUCTION_INVOLVED_IN_IMMUNE_RESPONSE	-1.63837	0.0385126	0.213144	H2-Q7;H2-K1;H2-D1;B2m;Kdelr1
GOBP	MAINTENANCE_OF_LOCATION	-1.64087	0.0399556	0.219432	Plin2;Kdelr3;Gaa;Hexa;Npc2;Mtln;Trem2;Kdelr1;Ftl1;Fkbp1a;Srgn;Nbl1;F2r;Bscl2;Naglu;Hilpda;Chchd10;Lgals3;Kdelr2;Lipa;Fth1
GOBP	POSITIVE_REGULATION_OF_IMMUNE_SYSTEM_PROCESS	-1.64176	0.0341515	0.205302	H2-Q7;H2-K1;Cr1l;Jund;H2-D1;Prnp;Rac1;Csf1r;B2m;Tnfrsf21;Zfp36l1;Selenok;Trem2;Rhoa;Mapk3;App;Cmtm3;Lamp1;Rarres2;Il6st
GOBP	TELENCEPHALON_DEVELOPMENT	-1.64258	0.0281119	0.193711	Aqp1;Rac1;Csf1r;Atf5;Rhoa
GOBP	CYTOKINE_PRODUCTION	-1.64275	0.0360169	0.206775	H2-Q7;H2-K1;H2-D1;Prnp;Rac1;Ccn1;Tmed10;Selenos;Csf1r;Sulf2;B2m;Tnfrsf21;Selenok;Trem2;Kdelr1;Fabp4;App;Srgn;Cebpb;F2r
GOCC	NEURON_PROJECTION	-1.64339	0.0292276	0.193711	Pgrmc1;Cryab;Ccn3;Prnp;Vim;Aqp1;Cpe;Rac1;Ctsz;Amfr;Tnfrsf21;Mtpn;Rhoc;Rhoa;Rheb;Fkbp1a;Itgb1;App;Ctla2a;Actg1;Got1;Cst3;Lamp1;Il6st;Dag1;Cdc42;Hspb1;Ilk;Tprgl;Ppp2ca
GOBP	PROTEOLYSIS	-1.64583	0.0163654	0.142788	Prss35;Ccn2;Cryab;Cd109;Psmd8;Tpp1;Aqp1;Cpe;Ctsa;Ctsk;Ccn1;Ctsz;Tmed10;Selenos;Amfr;Gabarap;Ece1;Serpinb9b;Derl1;Trem2;Grn;Ctsb;Rhoa;Ctsd;Tfpi2;Zmpste24;App;Ctla2a;Htra3;Srgn;Capns1;F2r;Cst3;Bok;S100a10;Dag1;Naglu;Edem2;Cldn3;Tnfrsf23;Furin;Ctsl;Nfe2l1;Ppp1r15a;Serpinh1;P4hb;Calr;Dpp7;Mmp14;Spcs3;Tgm2;Gapdh;Aga;Vsir;Ubb;Serpinb6a
GOBP	REGULATION_OF_TRANSFERASE_ACTIVITY	-1.64636	0.0359629	0.206775	Prnp;Serinc1;Ccn1;Kdr;Csf1r;Trem2;Rhoa;Mapk3;Fabp4;App;Dag1;Hspb1;Ilk;Ppp2ca;Pdcd10
GOBP	NEGATIVE_REGULATION_OF_IMMUNE_EFFECTOR_PROCESS	-1.6473	0.0310945	0.195164	H2-Q7;H2-K1;Cr1l;H2-D1;Serpinb9b;Fgl2;Grn
GOBP	POSITIVE_REGULATION_OF_MULTICELLULAR_ORGANISMAL_PROCESS	-1.64806	0.0269575	0.193134	Ccn2;H2-Q7;H2-K1;Jund;H2-D1;Vim;Aqp1;Ccn1;Kdr;Tmed10;Csf1r;Sulf2;B2m;Adm;Ece1;Zfp36l1;Selenok;Mtpn;Trem2;Grn;Man2a1;Rhoa;Rheb;Itgb1;Fabp4;App;Tnfrsf12a;Cebpb;F2r;S100a1;Lamp1;Il6st;Rhob;Dag1;Hspb1;Bscl2;Hilpda
GOBP	HEART_PROCESS	-1.6516	0.0345286	0.205602	Ccn2;Rac1;Gaa;Adm;Zmpste24;S100a1;Cdc42
GOBP	CELL_CELL_SIGNALING_BY_WNT	-1.6518	0.0350438	0.206775	Cpe;Fzd1;Rac1;Sulf2;Amfr;Atp6v0c;Pbxip1;App
GOBP	REGULATION_OF_HORMONE_LEVELS	-1.65499	0.0339578	0.205302	Ccn3;Aqp1;Cpe;Ctsk;Rac1;Adm;Ece1;H6pd;Ctsb;Zmpste24;Uqcc2;Naglu;Furin;Ctsl
GOBP	MICROTUBULE_CYTOSKELETON_ORGANIZATION	-1.65539	0.0345945	0.205602	Ccn2;Cryab;Rac1;Gabarap;Atf5;Rhoa;Itgb1;Tubb4b
GOBP	TRANSMEMBRANE_RECEPTOR_PROTEIN_TYROSINE_KINASE_SIGNALING_PATHWAY	-1.65541	0.037037	0.210548	Ccn2;Igfbp6;Lox;Rac1;Kdr;Csf1r;Sulf2;Leprotl1;Dcn;Cd63;Ctsd;Mapk3
GOBP	BIOLOGICAL_PROCESS_INVOLVED_IN_INTERSPECIES_INTERACTION_BETWEEN_ORGANISMS	-1.66158	0.0167565	0.142788	H2-Q7;H2-K1;Cr1l;H2-D1;Vim;Fuca2;Aqp1;Ly6e;Selenos;Csf1r;B2m;Adm;Serpinb9b;Fgl2;Selenok;Trem2;Grn;Ctsb;Rhoa;Mapk3;Rnasek;Fabp4;Zmpste24;App;Actg1;Cd68;Cebpb;F2r;Ly6a;Lamp1;Rarres2;Cdc42;Naglu;Tmem43
GOMF	MOLECULAR_FUNCTION_INHIBITOR_ACTIVITY	-1.66656	0.0376283	0.212752	Cd109;Prnp;Ly6e;Serpinb9b;Tfpi2;Fkbp1a;App;Tmbim6;Cst3;Ly6a;Hspb1;Calu;Furin;Ctla2b;Txnip;Serpinh1;Lrpap1;Anp32e;Gapdh;Serpinb6a;Ly6c1
GOBP	REGULATION_OF_MITOCHONDRIAL_MEMBRANE_POTENTIAL	-1.66921	0.0332005	0.201906	Kdr;Mtln;Clic1;Dcn;Got1;Bok;Lipa;Tspo;Ubb;Bnip3l
GOBP	RESPONSE_TO_DECREASED_OXYGEN_LEVELS	-1.67111	0.0312891	0.195164	Cryab;Cr1l;Aqp1;Kdr;Ece1;Zfp36l1;Trem2
GOBP	ANTIMICROBIAL_HUMORAL_RESPONSE	-1.67127	0.0361757	0.206775	H2-Q7;H2-K1;H2-D1;B2m;Adm
GOBP	CIRCULATORY_SYSTEM_PROCESS	-1.67186	0.0406977	0.219432	Ccn2;Rac1;Kdr;Gaa;Adm;Ece1;Rhoa;Zmpste24;App;F2r;S100a1;Rarres2;Cdc42
GOBP	POSITIVE_REGULATION_OF_PROTEIN_METABOLIC_PROCESS	-1.67646	0.0259336	0.191032	Ccn2;Prnp;Vim;Ctsk;Fzd1;Rac1;Ccn1;Kdr;Csf1r;Gabarap;Derl1;Msn;Mtpn;Trem2;Grn;Rhoa;Pttg1ip;Ctsd;Mapk3;Itgb1;App;F2r;Rarres2;Il6st;Bok;S100a10;Uqcc2;Dag1;Cldn3;Ilk;Tnfrsf23;Ppp2ca;Pdcd10;Ctsl;Ppp1r15a;Ramp1;Mmp14;Cdh5;Vsir;Vldlr;Ubb;Itga2
GOBP	MUSCLE_SYSTEM_PROCESS	-1.67824	0.030262	0.194671	Ccn2;Gaa;Sulf2;Ece1;Mtpn;Rhoa;Fkbp1a;F2r
GOBP	POSITIVE_REGULATION_OF_KINASE_ACTIVITY	-1.68261	0.0235211	0.175736	Prnp;Ccn1;Kdr;Csf1r;Trem2;Rhoa;App;Dag1;Ilk;Ppp2ca;Pdcd10
GOBP	ENZYME_LINKED_RECEPTOR_PROTEIN_SIGNALING_PATHWAY	-1.68465	0.0174202	0.144193	Ccn2;Cd109;Igfbp6;Ccn3;Lox;Vim;Fzd1;Rac1;Ccn1;Kdr;Csf1r;Sulf2;Leprotl1;Hexa;Dcn;Cd63;Ctsd;Mapk3;Itgb1;Htra3;Nbl1;Got1;Rarres2;Il6st
GOBP	MULTICELLULAR_ORGANISMAL_LEVEL_HOMEOSTASIS	-1.68501	0.0294438	0.193711	Ccn2;Ccn3;Tpp1;Tnfrsf11b;Aqp1;Ctsk;Rac1;Kdr;Csf1r;B2m;Zfp36l1;Rheb;Itgb1;Fabp4;Cebpb;F2r;Bscl2;Naglu;Tnfrsf23;Tuba1a;Ppp2ca;Nfe2l1
GOBP	RESPONSE_TO_BMP	-1.68592	0.029947	0.194563	Fzd1;Ccn1;Kdr;Mapk3;Htra3;Nbl1;Ilk;Cdh5;Vsir
GOMF	ENDOPEPTIDASE_ACTIVITY	-1.68859	0.0268868	0.193134	Prss35;Tpp1;Ctsk;Ctsz;Ece1;Ctsb;Ctsd;Zmpste24;Htra3;Capns1
GOBP	TISSUE_REMODELING	-1.6887	0.0322997	0.198738	Tpp1;Tnfrsf11b;Ctsk;Rac1;Csf1r;F2r;Cst3;Lipa;Mmp14;Tgm2
GOBP	NEURON_DEVELOPMENT	-1.68952	0.0217963	0.169417	H2-K1;H2-D1;Vim;Fzd1;Rac1;Kdr;Csf1r;Prkcsh;B2m;Adm;Tnfrsf21;Ece1;Atf5;Hexa;Grn;Rhoa;Itgb1;App;Actg1;Tnfrsf12a;Nbl1;Dag1;Cdc42;Hspb1;Naglu;Ilk;Tuba1a
GOBP	REGULATION_OF_LEUKOCYTE_CHEMOTAXIS	-1.69024	0.0291322	0.193711	Ccn3;Rac1;Csf1r;Mapk3;App;Nbl1;Rarres2
GOCC	CELL_BODY	-1.69506	0.0303359	0.194671	Pgrmc1;Cryab;Ccn3;Vim;Aqp1;Cpe;Kdr;Csf1r;Amfr;Gabarap;Tmem50a;Rhoa;Rheb;App;Cst3;Lamp1;Il6st;Cdc42;Hspb1
GOCC	VESICLE_MEMBRANE	-1.6962	0.0158698	0.141879	H2-Q7;H2-K1;Kdelr3;H2-D1;Aqp1;Cpe;Rac1;Tmed10;B2m;Tmed3;Syngr2;Kdelr1;Cd63;Atp6v0c;Ctsd;Pla1a;Atp6ap1;Cd68;Copb2;Lamp1;Bok;Rhob;Tapbp
GOBP	NEGATIVE_REGULATION_OF_INNATE_IMMUNE_RESPONSE	-1.69748	0.0202032	0.161317	H2-Q7;H2-K1;H2-D1;Serpinb9b;Grn
GOBP	MUSCLE_TISSUE_DEVELOPMENT	-1.69816	0.0313456	0.195164	Lox;Ly6e;Rhoa;Fkbp1a;Itgb1;Zmpste24;Csrp1;Uqcc2;Cdc42;Naglu
GOBP	RESPONSE_TO_OXYGEN_CONTAINING_COMPOUND	-1.70028	0.011586	0.126023	Cryab;Jund;Prnp;Vim;Aqp1;Cdo1;Ly6e;Rac1;Selenos;B2m;Leprotl1;Adm;Zfp36l1;Msn;Trem2;Grn;Rhoa;Ctsd;Mapk3;Fabp4;App;Cd68;Cebpb;F2r;Tmbim6;Ly6a;Rarres2;Ggh;Rhob;Naglu;Edem2;Tuba1a;Pdcd10;Nfe2l1;Eif4ebp1
GOMF	PEPTIDASE_ACTIVITY	-1.70032	0.0218655	0.169417	Prss35;Tpp1;Cpe;Ctsa;Ctsk;Ctsz;Ece1;Ctsb;Ctsd;Zmpste24;Htra3;Capns1;Ggh;Furin;Ctsl;Tmem59;Dpp7;Pdia3;Mmp14;Tgm2;Aga;Cpd;Anpep;C2;Adam10
GOCC	AXON	-1.70084	0.031694	0.196165	Cryab;Ccn3;Prnp;Vim;Aqp1;Ctsz;Amfr;Tnfrsf21;Mtpn;Rhoa;Fkbp1a;App;Actg1;Got1;Cst3;Dag1;Hspb1;Ilk;Tprgl;Ppp2ca
GOBP	COLLAGEN_METABOLIC_PROCESS	-1.70176	0.0274887	0.193711	Ccn2;Vim;Ctsk;Ctsb;Itgb1;F2r;Got1;Cst3;Naglu;Ctsl;Serpinh1;Mmp14;Vsir;Itga2
GOBP	REGULATION_OF_T_CELL_ACTIVATION	-1.70213	0.0325581	0.199157	H2-Q7;H2-K1;H2-D1;Prnp;B2m;Tnfrsf21;Fgl2;Selenok;Rhoa;Ctla2a;Cebpb;Il6st;Hspb1
GOBP	CELL_ADHESION	-1.70499	0.0153737	0.139834	Ccn2;H2-Q7;H2-K1;Ccn3;H2-D1;Esam;Prnp;Rac1;Ccn1;Kdr;B2m;Tgfbi;Tnfrsf21;Zfp36l1;Fgl2;Msn;Selenok;Cd63;Pbxip1;Rhoa;Col12a1;Itgb1;App;Actg1;Tnfrsf12a;Lgals3bp;Cebpb;Il6st;S100a10;Rhob;Dag1;Cdc42;Hspb1;Mxra8;Cldn3;Ilk
GOBP	EMBRYO_DEVELOPMENT	-1.70836	0.0119654	0.12635	Cr1l;Ly6e;Fzd1;Rac1;Ccn1;Kdr;Sulf2;Prkcsh;Adm;Ece1;Zfp36l1;Grn;Man2a1;Col12a1;Mapk3;Itgb1;Cmtm3;Cebpb;Dad1;Rarres2;Ssr2;Dag1;Cdc42;Naglu;Furin;Mgat1
GOBP	POSITIVE_REGULATION_OF_PROTEIN_MODIFICATION_PROCESS	-1.70891	0.028169	0.193711	Ccn2;Prnp;Fzd1;Rac1;Ccn1;Kdr;Csf1r;Gabarap;Derl1;Trem2;Rhoa;Pttg1ip;Mapk3;Itgb1;App;Rarres2;Il6st;Dag1;Cldn3;Ilk;Ppp2ca;Pdcd10;Ppp1r15a;Ramp1
GOBP	HOMEOSTASIS_OF_NUMBER_OF_CELLS	-1.7092	0.0216394	0.169417	Ccn3;Rac1;Csf1r;B2m;Zfp36l1;F2r;Tnfrsf23;Tuba1a;Ppp2ca;Nfe2l1;Lipa;Slc15a4;Isg15;Scnn1b;Hmox1
GOCC	EARLY_ENDOSOME_MEMBRANE	-1.70989	0.0185455	0.151551	H2-Q7;H2-K1;H2-D1;Rac1
GOBP	T_CELL_ACTIVATION	-1.713	0.0284153	0.193711	H2-Q7;H2-K1;H2-D1;Prnp;B2m;Tnfrsf21;Zfp36l1;Fgl2;Msn;Selenok;Kdelr1;Rhoa;Fkbp1a;Ctla2a;Cd151;Cebpb;Il6st;Hspb1
GOBP	POSITIVE_REGULATION_OF_RESPONSE_TO_BIOTIC_STIMULUS	-1.71308	0.0259017	0.191032	H2-Q7;H2-K1;H2-D1;Trem2;Grn;App;Lamp1;Naglu;Ppp2ca
GOCC	PHAGOCYTIC_VESICLE	-1.71315	0.0210101	0.166489	H2-Q7;H2-K1;H2-D1;Vim;B2m;Actg1;Lamp1;Tapbp;Cdc42
GOBP	REGULATION_OF_DEFENSE_RESPONSE	-1.71406	0.0282302	0.193711	H2-Q7;H2-K1;Ccn3;H2-D1;Selenos;Csf1r;Serpinb9b;Fgl2;Selenok;Trem2;Grn;Mapk3;Fabp4;Zmpste24;App;Ctla2a;Cebpb;Lamp1
GOBP	SKELETAL_SYSTEM_DEVELOPMENT	-1.71555	0.013915	0.134769	Ccn2;Ccn3;Lox;Ctsk;Ccn1;Kdr;Sulf2;Hexa;Pbxip1;Rhoa;Mapk3;Zmpste24;Atp6ap1
GOBP	POSITIVE_REGULATION_OF_LEUKOCYTE_MEDIATED_IMMUNITY	-1.71627	0.0234281	0.175736	H2-Q7;H2-K1;H2-D1;B2m;Trem2
GOCC	PLASMA_MEMBRANE_RAFT	-1.71648	0.0234281	0.175736	Cr1l;Aqp1;Trem2;Ctsb;Mapk3;F2r;Dag1
GOBP	POSITIVE_REGULATION_OF_LEUKOCYTE_PROLIFERATION	-1.71716	0.0297196	0.194292	H2-Q7;H2-K1;H2-D1;Csf1r;Selenok;Mapk3
GOCC	EXTERNAL_SIDE_OF_PLASMA_MEMBRANE	-1.72192	0.0288248	0.193711	H2-Q7;H2-K1;Cr1l;H2-D1;Ctsk;Kdr;B2m;Ece1;Tmem123;Ctsb;Itgb1;Ly6a;Lamp1;Il6st;Dag1;Tnfrsf23;Ctsl;Lgals3;P4hb;Calr;Il11ra1;Cdh5;Vsir;Itga2;Ly6c1
GOBP	REGULATION_OF_NERVOUS_SYSTEM_DEVELOPMENT	-1.72358	0.0286041	0.193711	Vim;Kdr;Csf1r;B2m;Tnfrsf21;Atf5;Trem2;Man2a1;Rhoa;Rheb;Itgb1;Tnfrsf12a;Il6st;S100a10;Dag1;Ilk;Thbs2;Sema3g;Tgm2;Tspo
GOBP	INTERLEUKIN_6_PRODUCTION	-1.72366	0.0165899	0.142788	Ccn1;Selenos;Selenok;Trem2;App;Cebpb;F2r
GOBP	REGULATION_OF_CELL_DIFFERENTIATION	-1.72536	0.0106753	0.122668	Ccn2;Cd109;Ccn3;Jund;Lox;Vim;Tnfrsf11b;Rac1;Ccn1;Kdr;Csf1r;B2m;Adm;Tnfrsf21;Zfp36l1;Atf5;Fgl2;Clic1;Trem2;Grn;Man2a1;Rhoa;Rheb;Itgb1;App;Ctla2a;Tnfrsf12a;Nbl1;Cebpb;Rarres2;Il6st;S100a10;Uqcc2;Dag1;Hspb1
GOBP	POSITIVE_REGULATION_OF_PROTEOLYSIS	-1.73237	0.0149782	0.138088	Ccn2;Ctsk;Ccn1;Gabarap;Trem2;Grn;Rhoa;Ctsd;App;F2r;Bok;S100a10;Cldn3;Tnfrsf23;Ctsl
GOBP	HOMEOSTATIC_PROCESS	-1.73661	0.0118071	0.126023	Ccn2;Ccn3;Lox;Prnp;Tpp1;Tnfrsf11b;Aqp1;Ctsk;Rac1;Kdr;Gaa;Selenos;Csf1r;B2m;Zfp36l1;Npc2;Selenok;Mtln;Trem2;Atp6v0c;Grn;Ftl1;Rheb;Mapk3;Rnasek;Fkbp1a;Itgb1;Fabp4;App;Surf4;Atp6ap1
GOBP	POSITIVE_REGULATION_OF_CYTOKINE_PRODUCTION	-1.73864	0.0224577	0.171465	H2-Q7;H2-K1;H2-D1;Ccn1;Tmed10;Csf1r;Sulf2;B2m;Selenok;Trem2;App;Cebpb;F2r;Hspb1;Hilpda;Lum
GOBP	REGULATION_OF_LEUKOCYTE_MEDIATED_IMMUNITY	-1.7419	0.0175072	0.144193	H2-Q7;H2-K1;Cr1l;H2-D1;B2m;Serpinb9b;Trem2
GOCC	GOLGI_APPARATUS	-1.74216	0.011141	0.122668	Ccn2;H2-Q7;H2-K1;Galnt6;Kdelr3;H2-D1;Prnp;Rabac1;Tpp1;Mcfd2;Cpe;Rac1;Kdr;Tmed10;Sulf2;Amfr;B2m;Tgfbi;Gabarap;Tmed3;Ece1;Serpinb9b;Selenok;Tgoln1;Kdelr1;Grn;Man2a1;Rheb;Mapk3;App;Surf4;Srgn;Tmed7;Copb2;Cst3;S100a1;Bok;Tapbp;Cdc42;Slc35a2;Tmem43;Calu;Furin;Mgat2;Mgat1;Pdcd10;Ctsl;Trappc4;Ppp1r15a;Tmed9;Kdelr2;Slc38a10;Tmem59;Laptm4a;Slc35e4;Arl1
GOBP	MORPHOGENESIS_OF_AN_EPITHELIUM	-1.74779	0.0106135	0.122668	Fzd1;Rac1;Ccn1;Ctsz;Kdr;Adm;Msn;Rhoa;Ctsd;Cd151;Actg1;Rhob;Dag1;Cdc42;Naglu;Ilk;Pdcd10;Ctsl
GOBP	FOREBRAIN_DEVELOPMENT	-1.74917	0.0187009	0.151637	Aqp1;Rac1;Csf1r;B2m;Atf5;Rhoa;App
GOBP	LEUKOCYTE_CELL_CELL_ADHESION	-1.75134	0.0265011	0.192501	H2-Q7;H2-K1;H2-D1;Prnp;B2m;Tnfrsf21;Fgl2;Msn;Selenok;Rhoa;Itgb1;Cebpb;Il6st;Hspb1
GOBP	REGULATION_OF_RESPONSE_TO_EXTERNAL_STIMULUS	-1.7541	0.0142594	0.135594	Cd109;H2-Q7;H2-K1;Ccn3;H2-D1;Rac1;Kdr;Selenos;Csf1r;Serpinb9b;Fgl2;Selenok;Trem2;Grn;Nenf;Mapk3;Fabp4;Zmpste24;App;Ctla2a;Nbl1;Cebpb;F2r;Lamp1;Rarres2;Hspb1;Naglu;Cldn3
GOBP	REGULATION_OF_ACTIN_FILAMENT_BUNDLE_ASSEMBLY	-1.75545	0.013158	0.131079	Ccn2;Rac1;Rhoc;Rhoa;Actg1;S100a10;Cdc42
GOBP	REGULATION_OF_ACTOMYOSIN_STRUCTURE_ORGANIZATION	-1.75545	0.013158	0.131079	Ccn2;Rac1;Rhoc;Rhoa;Actg1;S100a10;Cdc42
GOCC	EXTERNAL_ENCAPSULATING_STRUCTURE	-1.75887	0.00923013	0.122668	Ccn2;Igfbp6;Ccn3;Lox;Tnfrsf11b;Ccn1;Ctsz;Tgfbi;Fgl2;Dcn;Ctsb;Ctsd;Col12a1;Angptl2;Itgb1;Cd151;Cst3;Rarres2;S100a10;Dag1;Lum;Ctsl;Lgals3;S100a11;Thbs2;Serpinh1;Calr;Mmp14;Tgm2;Mfap5;Serpinb6a
GOBP	REGULATION_OF_CELL_DEVELOPMENT	-1.76232	0.00890909	0.122668	Lox;Vim;Tnfrsf11b;Rac1;Kdr;Csf1r;B2m;Zfp36l1;Atf5;Fgl2;Trem2;Grn;Man2a1;Rhoa;Rheb;Itgb1;Ctla2a;Tnfrsf12a;Cebpb;Il6st;S100a10;Dag1;Hspb1
GOBP	REGULATION_OF_INFLAMMATORY_RESPONSE	-1.76322	0.0222024	0.170762	H2-Q7;H2-K1;Ccn3;H2-D1;Selenos;Csf1r;Trem2;Grn;Fabp4;App;Ctla2a;Cebpb
GOBP	POSITIVE_REGULATION_OF_PEPTIDASE_ACTIVITY	-1.76464	0.0192609	0.154977	Ccn2;Ctsk;Ccn1;Grn;Rhoa;Ctsd;App;F2r;Bok;Cldn3;Tnfrsf23;Ctsl
GOBP	REGULATION_OF_GLIOGENESIS	-1.76593	0.0117076	0.126023	Vim;Csf1r;Atf5;Trem2;Rheb;Il6st;Dag1
GOBP	EMBRYO_DEVELOPMENT_ENDING_IN_BIRTH_OR_EGG_HATCHING	-1.7661	0.0103731	0.122668	Cr1l;Ly6e;Fzd1;Ccn1;Sulf2;Prkcsh;Adm;Ece1;Zfp36l1;Grn;Man2a1;Itgb1;Cmtm3;Cebpb;Dad1;Ssr2
GOBP	REGULATION_OF_PHOSPHORYLATION	-1.76932	0.0127239	0.130306	Ccn2;Cd109;Lox;Prnp;Fzd1;Rac1;Ccn1;Kdr;Csf1r;Trem2;Rhoa;Mapk3;Itgb1;Fabp4;App;Rarres2;Il6st;Dag1;Hspb1;Cldn3;Ilk;Ppp2ca;Pdcd10;Ppp1r15a
GOBP	POSITIVE_REGULATION_OF_CATALYTIC_ACTIVITY	-1.77158	0.00642642	0.10842	Ccn2;Prnp;Serinc1;Ctsk;Ccn1;Kdr;Csf1r;Trem2;Rhoc;Grn;Rhoa;Ctsd;Mapk3;Itgb1;App;F2r;S100a1;Bok;S100a10;Dag1;Cdc42;Cldn3;Ilk;Tnfrsf23;Ppp2ca;Pdcd10;Ctsl;Ppp1r15a
GOBP	CARDIAC_CHAMBER_DEVELOPMENT	-1.77413	0.0169271	0.142788	Cpe;Ly6e;Fzd1;Ccn1;Fkbp1a;Zmpste24
GOBP	REGULATION_OF_ADAPTIVE_IMMUNE_RESPONSE	-1.77744	0.0160633	0.142392	H2-Q7;H2-K1;Cr1l;H2-D1;B2m;Trem2
GOBP	HUMORAL_IMMUNE_RESPONSE	-1.77842	0.0168354	0.142788	H2-Q7;H2-K1;Cr1l;H2-D1;B2m;Adm;Tnfrsf21;Trem2
GOBP	NEGATIVE_REGULATION_OF_NEURON_PROJECTION_DEVELOPMENT	-1.7786	0.0110269	0.122668	H2-K1;H2-D1;Vim;Prkcsh;B2m;Rhoa
GOBP	STRIATED_MUSCLE_TISSUE_DEVELOPMENT	-1.78729	0.00994885	0.122668	Lox;Ly6e;Fkbp1a;Itgb1;Zmpste24;Cdc42;Naglu
GOCC	SIDE_OF_MEMBRANE	-1.7911	0.0109372	0.122668	Cd109;H2-Q7;H2-K1;Cr1l;H2-D1;Prnp;Ctsk;Ly6e;Kdr;B2m;Ece1;Tmem123;Msn;Ctsb;Rhoa;Itgb1;Gng11;Ly6a;Lamp1;Il6st;Dag1;Tnfrsf23;Ctsl;Lgals3;P4hb;Calr;Il11ra1;Cdh5;Vsir;Itga2;Ly6c1
GOBP	ANTIGEN_PROCESSING_AND_PRESENTATION_OF_PEPTIDE_ANTIGEN	-1.7912	0.0155081	0.13984	H2-Q7;H2-K1;H2-D1;B2m;Trem2;Tapbp;Ctsl;Calr;Pdia3
GOBP	REGULATION_OF_GLIAL_CELL_DIFFERENTIATION	-1.79205	0.00984576	0.122668	Csf1r;Tnfrsf21;Atf5;Trem2;Rheb;Il6st;Dag1
GOBP	DEFENSE_RESPONSE_TO_BACTERIUM	-1.79445	0.0167524	0.142788	H2-Q7;H2-K1;H2-D1;Aqp1;B2m;Adm;Trem2;Grn;App;Cebpb;Rarres2
GOBP	REGULATION_OF_PHOSPHATIDYLINOSITOL_3_KINASE_PROTEIN_KINASE_B_SIGNAL_TRANSDUCTION	-1.79449	0.0148487	0.138088	Rac1;Kdr;Csf1r;Dcn;Trem2;Itgb1;F2r;Dag1;Cdc42;Ilk;Ppp2ca
GOBP	STRESS_FIBER_ASSEMBLY	-1.79461	0.0100335	0.122668	Ccn2;Rac1;Rhoc;Rhoa;Itgb1;Actg1;S100a10;Cdc42
GOBP	POSITIVE_REGULATION_OF_LOCOMOTION	-1.79725	0.00975705	0.122668	Aqp1;Rac1;Ccn1;Kdr;Csf1r;Selenok;Trem2;Rhoc;Grn;Rhoa;Mapk3;Itgb1;App;Cd151;Actg1;F2r;Rarres2;Il6st;Rhob;Cdc42;Hspb1;Cldn3;Ilk;Furin;Pdcd10;Lgals3;S100a11;Calr;Mmp14;Cdh5;Sema3g;Vsir;Itga2;Sparc;Hspa5;Sema3b;Emc10;Hmox1;Adam10;Sdcbp;Cldn1;Serpine1;Rras
GOBP	NEGATIVE_REGULATION_OF_IMMUNE_SYSTEM_PROCESS	-1.79965	0.00956512	0.122668	H2-Q7;H2-K1;Ccn3;Cr1l;H2-D1;Prnp;Tnfrsf11b;Selenos;Tnfrsf21;Serpinb9b;Fgl2;Trem2;Grn;Cd68;Nbl1;Cebpb;Tmbim6
GOBP	NEGATIVE_REGULATION_OF_RESPONSE_TO_EXTERNAL_STIMULUS	-1.80763	0.0174944	0.144193	Cd109;H2-Q7;H2-K1;Ccn3;H2-D1;Selenos;Serpinb9b;Fgl2;Trem2;Grn;Nenf
GOBP	CONNECTIVE_TISSUE_DEVELOPMENT	-1.80766	0.0141053	0.135359	Ccn2;Ccn3;Lox;Ctsk;Ccn1;Sulf2;Pbxip1;Mapk3;Zmpste24
GOBP	POSITIVE_REGULATION_OF_PHOSPHORUS_METABOLIC_PROCESS	-1.81193	0.0106623	0.122668	Ccn2;Prnp;Fzd1;Rac1;Ccn1;Kdr;Csf1r;Trem2;Rhoa;Mapk3;Itgb1;App;Rarres2;Il6st;Dag1;Cldn3;Ilk;Ppp2ca;Pdcd10;Ppp1r15a
GOBP	TISSUE_MORPHOGENESIS	-1.81269	0.00830312	0.122668	Ly6e;Fzd1;Rac1;Ccn1;Ctsz;Kdr;Adm;Msn;Rhoa;Ctsd;Fkbp1a;Cd151;Actg1;Rhob;Dag1;Cdc42;Naglu;Ilk;Pdcd10;Ctsl
GOBP	REGULATION_OF_PEPTIDASE_ACTIVITY	-1.81353	0.0103779	0.122668	Ccn2;Cryab;Cd109;Aqp1;Ctsk;Ccn1;Tmed10;Serpinb9b;Grn;Rhoa;Ctsd;Tfpi2;App;F2r;Cst3;Bok;Cldn3;Tnfrsf23;Furin;Ctsl
GOBP	REGULATION_OF_CYSTEINE_TYPE_ENDOPEPTIDASE_ACTIVITY	-1.81539	0.0107666	0.122668	Ccn2;Cryab;Aqp1;Ccn1;Rhoa;Ctsd;App;F2r;Cst3;Bok;Tnfrsf23
GOBP	REGULATION_OF_CATALYTIC_ACTIVITY	-1.81695	0.00531142	0.102448	Ccn2;Cryab;Cd109;Prnp;Serinc1;Aqp1;Ctsk;Ccn1;Kdr;Tmed10;Csf1r;Serpinb9b;Trem2;Rhoc;Grn;Pbxip1;Ctsb;Rhoa;Ctsd;Mapk3;Tfpi2;Itgb1;Fabp4;App;F2r;Tmbim6;Cst3;S100a1;Bok;S100a10;Dag1;Cdc42;Hspb1;Bscl2;Cldn3;Ilk;Tnfrsf23;Furin;Ppp2ca;Pdcd10;Ctsl
GOBP	LEUKOCYTE_MEDIATED_IMMUNITY	-1.81952	0.0138195	0.134769	H2-Q7;H2-K1;Cr1l;H2-D1;B2m;Serpinb9b;Fgl2;Trem2;Kdelr1
GOBP	REGULATION_OF_DNA_BINDING_TRANSCRIPTION_FACTOR_ACTIVITY	-1.8217	0.0134809	0.133029	Jund;Prnp;Fzd1;Mtpn;Mapk3;App
GOBP	REGULATION_OF_SYNAPSE_STRUCTURE_OR_ACTIVITY	-1.82748	0.0128313	0.130306	Pgrmc1;Prnp;Fzd1;Trem2;Rhoa;Rheb;Itgb1;App;Srgn;Rhob;Dag1;Cdc42;Tuba1a;Thbs2
GOBP	MAPK_CASCADE	-1.82915	0.0102119	0.122668	Ccn2;Cryab;Igfbp6;Rac1;Ccn1;Kdr;Csf1r;Ece1;Zfp36l1;Trem2;Atp6v0c;Nenf;Mapk3;App;F2r;Dag1;Cdc42;Ilk;Tnfrsf23;Pdcd10
GOBP	CALCIUM_MEDIATED_SIGNALING	-1.83135	0.00788694	0.119561	Prnp;Kdr;Selenok;Trem2;Zmpste24;App
GOBP	B_CELL_MEDIATED_IMMUNITY	-1.83197	0.0101742	0.122668	H2-Q7;H2-K1;Cr1l;H2-D1;Fgl2;Trem2
GOBP	NEGATIVE_REGULATION_OF_CELL_POPULATION_PROLIFERATION	-1.83229	0.00555078	0.102448	Cd109;H2-K1;Ccn3;H2-D1;Prnp;Vim;Csf1r;Prkcsh;B2m;Adm;Tnfrsf21;Atf5;Trem2;Rhoa;Itgb1;App;Cebpb;F2r;Cldn3;Ilk;Pdcd10;Ctsl;Lgals3;Atraid;Ppp1r15a;Fth1;Ndrg1;Cdh5;Sema3g;Vsir;Tspo;Sparc;Sema3b;Timp2;Hmox1;Tsc22d1
GOBP	GLIAL_CELL_DEVELOPMENT	-1.83584	0.00922174	0.122668	Vim;Csf1r;Trem2;Grn;Mapk3;App;Dag1;Naglu;Mxra8;Ilk
GOBP	POSITIVE_REGULATION_OF_ADAPTIVE_IMMUNE_RESPONSE	-1.83722	0.00757765	0.116562	H2-Q7;H2-K1;H2-D1;B2m;Trem2
GOBP	RESPONSE_TO_OXIDATIVE_STRESS	-1.83815	0.0150498	0.138088	Cryab;Prnp;Aqp1;Selenos;Selenok;Mapk3;App;Cst3;Rhob;Hspb1;Naglu;Gpx8;Pdcd10;Nfe2l1;Txnip
GOBP	RESPONSE_TO_LIPID	-1.84538	0.00915114	0.122668	Lox;Vim;Aqp1;Cdo1;Selenos;B2m;Adm;Zfp36l1;Msn;Trem2;Grn;Rhoa;Mapk3;Cd68;Cebpb;F2r;Naglu;Nfe2l1;Eif4ebp1;Lipa;Calr;Pdia3
GOBP	REGULATION_OF_LYMPHOCYTE_ACTIVATION	-1.85094	0.00494272	0.102448	H2-Q7;H2-K1;H2-D1;Prnp;Csf1r;B2m;Tnfrsf21;Zfp36l1;Fgl2;Selenok;Rhoa;Ctla2a;Cebpb;Lamp1;Il6st;Hspb1
GOBP	LEUKOCYTE_MEDIATED_CYTOTOXICITY	-1.85232	0.00695908	0.111356	H2-Q7;H2-K1;H2-D1;B2m;Serpinb9b
GOBP	MUSCLE_ORGAN_DEVELOPMENT	-1.85654	0.00691875	0.111356	Cryab;Lox;Ly6e;Fzd1;Rhoa;Fkbp1a;Itgb1;Uqcc2;Dag1;Naglu
GOBP	SENSORY_ORGAN_DEVELOPMENT	-1.86225	0.00989663	0.122668	Cryab;H2-K1;Vim;Aqp1;Rac1;Kdr;Ece1;Grn;Man2a1;Mapk3
GOBP	REGULATION_OF_RESPONSE_TO_BIOTIC_STIMULUS	-1.86367	0.0122002	0.12635	H2-Q7;H2-K1;H2-D1;Serpinb9b;Fgl2;Selenok;Trem2;Grn;Mapk3;Zmpste24;App
GOBP	REGULATION_OF_CELLULAR_RESPONSE_TO_STRESS	-1.86441	0.00426681	0.0991797	Ccn2;Igfbp6;Selenos;Amfr;Trem2;Grn;Pttg1ip;Mapk3;Zmpste24;App;Tmbim6;Bok;Cdc42;Hspb1;Tnfrsf23;Pdia6;Pdcd10;Nfe2l1;Ppp1r15a
GOBP	REGULATION_OF_MYELOID_CELL_DIFFERENTIATION	-1.86522	0.00509096	0.102448	Lox;Tnfrsf11b;Csf1r;B2m;Zfp36l1;Trem2
GOBP	OSTEOBLAST_DIFFERENTIATION	-1.86677	0.00509096	0.102448	Jund;Lox;Fzd1;Ccn1;Clic1;Cebpb;Il6st;Ilk;Atraid
GOCC	GOLGI_MEMBRANE	-1.86821	0.00702629	0.111356	H2-Q7;H2-K1;Kdelr3;H2-D1;Rac1;Tmed10;Kdelr1;Man2a1;Rheb;Srgn;Copb2;Tapbp;Cdc42;Slc35a2;Furin;Mgat2;Mgat1
GOBP	NEGATIVE_REGULATION_OF_LEUKOCYTE_MEDIATED_IMMUNITY	-1.8706	0.0110483	0.122668	H2-Q7;H2-K1;Cr1l;H2-D1;Serpinb9b
GOBP	REGULATION_OF_LYMPHOCYTE_MEDIATED_IMMUNITY	-1.87808	0.00558274	0.102448	H2-Q7;H2-K1;Cr1l;H2-D1;B2m;Serpinb9b;Trem2
GOBP	REGULATION_OF_B_CELL_MEDIATED_IMMUNITY	-1.8841	0.00582503	0.102855	H2-Q7;H2-K1;Cr1l;H2-D1;Trem2
GOBP	CELLULAR_RESPONSE_TO_BIOTIC_STIMULUS	-1.88415	0.0069518	0.111356	Vim;Selenos;B2m;Trem2;Rhoa;Mapk3;Zmpste24;Cd68;Cebpb
GOBP	MUSCLE_STRUCTURE_DEVELOPMENT	-1.89303	0.00529901	0.102448	Cryab;Ccn3;Lox;Ly6e;Fzd1;Csf1r;Adm;Zfp36l1;Mtln;Rhoa;Fkbp1a;Itgb1;Zmpste24;Actg1;Csrp1;Uqcc2;Dag1;Naglu;Ilk
GOBP	LEUKOCYTE_PROLIFERATION	-1.89545	0.00893834	0.122668	H2-Q7;H2-K1;H2-D1;Prnp;Csf1r;Tnfrsf21;Msn;Selenok;Trem2;Mapk3;Fkbp1a;Cd151;Cebpb;Il6st
GOBP	REGULATION_OF_STRESS_ACTIVATED_PROTEIN_KINASE_SIGNALING_CASCADE	-1.8997	0.004156	0.0987995	Ccn2;Igfbp6;Trem2;Mapk3;Zmpste24;App;Cdc42;Tnfrsf23;Pdcd10
GOBP	REGULATION_OF_NEURON_APOPTOTIC_PROCESS	-1.90205	0.00863989	0.122668	Prnp;Fzd1;Kdr;Trem2;Grn;Rhoa;App;Sigmar1;Cebpb;F2r;Il6st;Bok;Cdc42;Ilk
GOCC	EARLY_ENDOSOME	-1.90332	0.00717618	0.112034	H2-Q7;H2-K1;H2-D1;Rac1;Kdr;Ece1;Derl1;Mapk3;App;F2r;Bok;Rhob;Furin
GOBP	IN_UTERO_EMBRYONIC_DEVELOPMENT	-1.90463	0.00492467	0.102448	Cr1l;Ly6e;Ccn1;Prkcsh;Adm;Zfp36l1;Grn;Man2a1;Itgb1;Cmtm3;Cebpb;Dad1;Ssr2;Furin;Mgat1
GOBP	POSITIVE_REGULATION_OF_TRANSFERASE_ACTIVITY	-1.90953	0.00961378	0.122668	Prnp;Serinc1;Ccn1;Kdr;Csf1r;Trem2;Rhoa;Mapk3;App;Dag1;Ilk;Ppp2ca;Pdcd10
GOBP	POSITIVE_REGULATION_OF_INFLAMMATORY_RESPONSE	-1.91826	0.00415458	0.0987995	H2-Q7;H2-K1;H2-D1;Csf1r;Trem2;Grn;Fabp4;App;Cebpb
GOBP	CELLULAR_COMPONENT_MAINTENANCE	-1.93117	0.00336908	0.093449	Prnp;Csf1r;Trem2;Grn;Itgb1;App;F2r;Chchd10;Cldn3
GOBP	OSSIFICATION	-1.93365	0.0058999	0.102855	Ccn2;Jund;Lox;Fzd1;Ccn1;Csf1r;Clic1;Rhoa;Mapk3;Zmpste24;Srgn;Cebpb;Il6st
GOMF	AMIDE_BINDING	-1.93614	0.00241718	0.0890042	Cryab;H2-Q7;H2-K1;Kdelr3;H2-D1;Prnp;Tpp1;B2m;Trem2;Kdelr1;Ctsb;Ctsd;Fkbp1a
GOBP	NEGATIVE_REGULATION_OF_IMMUNE_RESPONSE	-1.93643	0.00629358	0.107919	H2-Q7;H2-K1;Cr1l;H2-D1;Selenos;Serpinb9b;Fgl2;Trem2;Grn
GOMF	SIGNALING_RECEPTOR_REGULATOR_ACTIVITY	-1.93796	0.00550867	0.102448	Ccn2;Ccn3;Ly6e;Adm;Grn;Nenf;Fkbp1a;App;Cmtm3;Nbl1;Ly6a;Lgals3;Sema3g;Lrpap1;Ly6c1;Sema3b
GOCC	EXTRACELLULAR_SPACE	-1.94614	0.00122533	0.0698261	Ccn2;Cd109;H2-Q7;Igfbp6;H2-K1;Ccn3;Cr1l;H2-D1;Lox;Tnfrsf11b;Fuca2;Aqp1;Cpe;Ctsk;Ctsz;Selenos;Sulf2;B2m;Tgfbi;Adm;Npc2;Serpinb9b;Fgl2;Clic1;Dcn;Cd63;Grn;Man2a1;Ctsb;Nenf;Ctsd;Col12a1;Angptl2;Tfpi2;App;Pla1a;Srgn;Cmtm3;Actg1;Nbl1;Lgals3bp;Cst3;Rarres2;Il6st;S100a10;Ggh;Dag1;Naglu;Hilpda;Lum;Pdia6;Dmkn;Ctsl;Asah1;Lgals3
GOBP	CELL_KILLING	-1.94838	0.0033949	0.093449	H2-Q7;H2-K1;Cr1l;H2-D1;B2m;Serpinb9b;Fgl2
GOBP	POSITIVE_REGULATION_OF_PHOSPHATIDYLINOSITOL_3_KINASE_PROTEIN_KINASE_B_SIGNAL_TRANSDUCTION	-1.94914	0.00292643	0.0890042	Rac1;Kdr;Csf1r;Dcn;Trem2;Itgb1;F2r;Cdc42;Ilk
GOBP	REGULATION_OF_IMMUNE_SYSTEM_PROCESS	-1.9553	0.00111245	0.0698261	H2-Q7;H2-K1;Ccn3;Cr1l;Jund;H2-D1;Lox;Prnp;Tnfrsf11b;Rac1;Selenos;Csf1r;B2m;Tnfrsf21;Zfp36l1;Serpinb9b;Fgl2;Msn;Selenok;Trem2;Grn;Rhoa;Mapk3;App;Ctla2a;Cmtm3;Cd68;Nbl1;Cebpb;Tmbim6;Lamp1;Rarres2;Il6st
GOCC	CELL_SURFACE	-1.96304	0.000928225	0.0698261	Cryab;H2-Q7;H2-K1;Cr1l;H2-D1;Prnp;Ctsk;Fzd1;Ctsz;Kdr;Csf1r;Sulf2;B2m;Ece1;Tmem123;Msn;Trem2;Cd63;Ctsb;Itgb1;App;Ckap4;Cd151;Tnfrsf12a;F2r;Ly6a;Lamp1;Il6st;S100a10;Dag1;Hilpda;Mxra8;Tnfrsf23;Furin;Apmap;Ctsl;Lgals3;Ramp1;P4hb;Calr;Il11ra1;Pdia3;Cdh5;Vsir;Vldlr;Itga2;Ly6c1;Sparc;Neu1;Hspa5;Timp2;Anpep
GOMF	GLYCOSAMINOGLYCAN_BINDING	-1.96626	0.00369411	0.0966009	Ccn2;Ccn3;Prnp;Ccn1;Sulf2;Dcn;Trem2;App
GOBP	NEGATIVE_REGULATION_OF_DEFENSE_RESPONSE	-1.96969	0.00587656	0.102855	H2-Q7;H2-K1;Ccn3;H2-D1;Selenos;Serpinb9b;Fgl2;Trem2;Grn
GOBP	REGULATION_OF_RESPONSE_TO_STRESS	-1.97107	0.00127643	0.0698261	Ccn2;Cd109;H2-Q7;Igfbp6;H2-K1;Ccn3;H2-D1;Selenos;Csf1r;Amfr;Serpinb9b;Fgl2;Selenok;Trem2;Grn;Pttg1ip;Mapk3;Itgb1;Fabp4;Zmpste24;App;Ctla2a;Actg1;Tnfrsf12a;Cebpb;F2r;Tmbim6;Lamp1;Bok;Cdc42;Hspb1;Naglu;Cldn3;Tnfrsf23;Ppp2ca;Pdia6;Pdcd10;Nfe2l1;Ppp1r15a
GOBP	CARTILAGE_DEVELOPMENT	-1.97557	0.00249277	0.0890042	Ccn2;Ccn3;Ctsk;Ccn1;Sulf2;Pbxip1;Mapk3;Zmpste24
GOBP	REGULATION_OF_BLOOD_CIRCULATION	-1.97735	0.00219014	0.0870277	Ccn2;Gaa;Adm;Rhoa;Zmpste24;App;F2r;S100a1
GOBP	REGULATION_OF_CELL_ACTIVATION	-1.98173	0.00224641	0.0870277	Ccn2;H2-Q7;H2-K1;Jund;H2-D1;Prnp;Csf1r;B2m;Tnfrsf21;Zfp36l1;Fgl2;Selenok;Trem2;Grn;Rhoa;Ctla2a;Cebpb;Lamp1;Il6st;Hspb1
GOBP	ANTIGEN_PROCESSING_AND_PRESENTATION	-1.98659	0.00495284	0.102448	H2-Q7;H2-K1;H2-D1;B2m;Fgl2;Trem2;Cd68;Tapbp;Ctsl;Calr;Pdia3
GOMF	PEPTIDE_BINDING	-1.9915	0.00518826	0.102448	Cryab;H2-Q7;H2-K1;Kdelr3;H2-D1;Prnp;Tpp1;B2m;Trem2;Kdelr1;Ctsb;Ctsd
GOBP	SECOND_MESSENGER_MEDIATED_SIGNALING	-1.99537	0.00366994	0.0966009	Prnp;Aqp1;Kdr;Ece1;Selenok;Trem2;Zmpste24;App
GOBP	POSITIVE_REGULATION_OF_TUMOR_NECROSIS_FACTOR_SUPERFAMILY_CYTOKINE_PRODUCTION	-1.99545	0.00184756	0.0773017	H2-Q7;H2-K1;H2-D1;Ccn1;Csf1r;Selenok;App
GOBP	NEGATIVE_REGULATION_OF_RESPONSE_TO_BIOTIC_STIMULUS	-2.00019	0.00476097	0.102448	H2-Q7;H2-K1;H2-D1;Serpinb9b;Fgl2;Trem2;Grn
GOBP	PHOSPHATIDYLINOSITOL_3_KINASE_PROTEIN_KINASE_B_SIGNAL_TRANSDUCTION	-2.00402	0.00306324	0.0890042	Lox;Rac1;Kdr;Csf1r;Zfp36l1;Dcn;Trem2;Itgb1;F2r;Dag1;Cdc42;Ilk;Ppp2ca
GOBP	POSITIVE_REGULATION_OF_CELL_ACTIVATION	-2.01127	0.00407827	0.0987995	Ccn2;H2-Q7;H2-K1;Jund;H2-D1;Csf1r;B2m;Selenok;Trem2;Rhoa
GOCC	MEMBRANE_MICRODOMAIN	-2.02018	0.00156844	0.0703544	Cr1l;H2-D1;Prnp;Tpp1;Aqp1;Kdr;Trem2;Ctsb;Ctsd;Mapk3;Itgb1;App;F2r;Il6st;S100a10;Dag1;Tnfrsf23;Furin;Tuba1a;Ppp2ca
GOBP	POSITIVE_REGULATION_OF_ERK1_AND_ERK2_CASCADE	-2.02838	0.0038997	0.0987995	Ccn2;Kdr;Csf1r;Trem2;Atp6v0c;Mapk3;App;F2r
GOBP	POSITIVE_REGULATION_OF_PHOSPHORYLATION	-2.02845	0.00124448	0.0698261	Ccn2;Prnp;Fzd1;Rac1;Ccn1;Kdr;Csf1r;Trem2;Rhoa;Mapk3;Itgb1;App;Rarres2;Il6st;Dag1;Cldn3;Ilk;Ppp2ca;Pdcd10;Ppp1r15a
GOBP	TUMOR_NECROSIS_FACTOR_SUPERFAMILY_CYTOKINE_PRODUCTION	-2.0294	0.00298224	0.0890042	H2-Q7;H2-K1;H2-D1;Ccn1;Selenos;Csf1r;Selenok;Trem2;App
GOBP	ADAPTIVE_IMMUNE_RESPONSE_BASED_ON_SOMATIC_RECOMBINATION_OF_IMMUNE_RECEPTORS_BUILT_FROM_IMMUNOGLOBULIN_SUPERFAMILY_DOMAINS	-2.03321	0.00295111	0.0890042	H2-Q7;H2-K1;Cr1l;H2-D1;B2m;Serpinb9b;Fgl2;Trem2;Kdelr1
GOBP	NEURON_APOPTOTIC_PROCESS	-2.03943	0.00263935	0.0890042	Prnp;Fzd1;Kdr;Tnfrsf21;Trem2;Grn;Ctsb;Rhoa;App;Sigmar1;Cebpb;F2r;Tmbim6;Il6st;Bok;Cdc42;Ilk;Tnfrsf23;Tuba1a
GOBP	LYMPHOCYTE_MEDIATED_IMMUNITY	-2.04768	0.00305983	0.0890042	H2-Q7;H2-K1;Cr1l;H2-D1;B2m;Serpinb9b;Fgl2;Trem2;Kdelr1
GOBP	PEPTIDYL_TYROSINE_MODIFICATION	-2.06357	0.00268482	0.0890042	Prnp;Kdr;Csf1r;Trem2;Mapk3;Itgb1;App;Il6st
GOBP	NEGATIVE_REGULATION_OF_CELL_PROJECTION_ORGANIZATION	-2.06525	0.00124026	0.0698261	H2-K1;H2-D1;Prnp;Vim;Prkcsh;B2m;Rhoa;Itgb1;App
GOBP	REGULATION_OF_PROTEOLYSIS	-2.07004	0.00151248	0.0703544	Ccn2;Cryab;Cd109;Aqp1;Ctsk;Ccn1;Ctsz;Tmed10;Gabarap;Serpinb9b;Trem2;Grn;Rhoa;Ctsd;Tfpi2;App;Ctla2a;F2r;Cst3;Bok;S100a10;Cldn3;Tnfrsf23;Furin;Ctsl;Nfe2l1;Ppp1r15a;Serpinh1;Mmp14;Gapdh;Vsir;Ubb;Serpinb6a
GOBP	REGULATION_OF_SYSTEM_PROCESS	-2.08291	0.00161425	0.0703544	Ccn2;Ccn3;Aqp1;Gaa;Adm;Tnfrsf21;Ece1;Mtpn;Rhoa;Zmpste24;App;F2r;S100a1;Dag1
HALLMARK	HYPOXIA	-2.08336	0.00133511	0.0698261	Ccn2;Plin2;Kdelr3;Lox;Ccn1;Gaa;Tgfbi;Adm;Hexa;Dcn
GOBP	ANIMAL_ORGAN_MORPHOGENESIS	-2.09429	0.000608894	0.0698261	Ccn2;Tnfrsf11b;Aqp1;Cpe;Ly6e;Fzd1;Rac1;Ccn1;Ctsz;Kdr;Gaa;Sulf2;Msn;Man2a1;Rhoa;Ctsd;Mapk3;Fkbp1a;Zmpste24;Nbl1;Cebpb;Dag1;Cdc42;Naglu;Ilk;Tuba1a;Ctsl;Lipa;Serpinh1;Mmp14;Tgm2;Mfap5
GOBP	REGULATION_OF_CELL_KILLING	-2.10439	0.00158549	0.0703544	H2-Q7;H2-K1;Cr1l;H2-D1;B2m;Serpinb9b
GOCC	CIS_GOLGI_NETWORK	-2.13165	0.00121122	0.0698261	H2-Q7;H2-K1;Kdelr3;H2-D1;Tmed10;Kdelr1;Man2a1
GOBP	RESPONSE_TO_BACTERIUM	-2.1372	0.000930015	0.0698261	H2-Q7;H2-K1;H2-D1;Vim;Fuca2;Aqp1;Selenos;B2m;Adm;Trem2;Grn;Rhoa;Mapk3;Fabp4;App;Cd68;Cebpb;F2r;Ly6a;Rarres2
GOBP	ASTROCYTE_DIFFERENTIATION	-2.1376	0.00114911	0.0698261	Vim;Csf1r;Atf5;Trem2;Grn;Mapk3;App;Il6st;Naglu
GOBP	RESPONSE_TO_MOLECULE_OF_BACTERIAL_ORIGIN	-2.14439	0.000891175	0.0698261	Vim;Selenos;B2m;Adm;Trem2;Rhoa;Mapk3;Cd68;Cebpb;F2r;Naglu
GOBP	GLIAL_CELL_DIFFERENTIATION	-2.15325	0.00095614	0.0698261	Vim;Csf1r;Tnfrsf21;Atf5;Trem2;Grn;Rhoa;Rheb;Mapk3;App;Il6st;Dag1;Naglu;Mxra8;Ilk;Tuba1a;Nfe2l1
GOBP	ADAPTIVE_IMMUNE_RESPONSE	-2.17548	0.000620356	0.0698261	H2-Q7;H2-K1;Cr1l;H2-D1;B2m;Tnfrsf21;Serpinb9b;Fgl2;Trem2;Kdelr1
GOBP	ERK1_AND_ERK2_CASCADE	-2.19875	0.000345396	0.0698261	Ccn2;Ccn1;Kdr;Csf1r;Ece1;Zfp36l1;Trem2;Atp6v0c;Mapk3;App;F2r
GOBP	HEART_MORPHOGENESIS	-2.20838	0.000301178	0.0698261	Cpe;Ly6e;Fzd1;Rac1;Ccn1;Gaa;Fkbp1a;Zmpste24;Dag1;Cdc42;Naglu;Ilk
GOBP	STRESS_ACTIVATED_PROTEIN_KINASE_SIGNALING_CASCADE	-2.24374	0.000344867	0.0698261	Ccn2;Cryab;Igfbp6;Zfp36l1;Trem2;Rhoa;Mapk3;Zmpste24;App;Cdc42;Tnfrsf23;Pdcd10
GOBP	T_CELL_MEDIATED_IMMUNITY	-2.25608	0.00041103	0.0698261	H2-Q7;H2-K1;Cr1l;H2-D1;B2m;Serpinb9b;Kdelr1
GOMF	PROTEIN_FOLDING_CHAPERONE_BINDING	-2.27687	0.000240796	0.0698261	H2-Q7;H2-K1;H2-D1;Prnp;Amfr;Grn;Dnajb4;Fkbp1a;App
GOBP	HEART_DEVELOPMENT	-2.32517	4.87848e-05	0.0510289	Lox;Cpe;Ly6e;Fzd1;Rac1;Ccn1;Kdr;Gaa;Adm;Ece1;Zfp36l1;Rhoa;Mapk3;Fkbp1a;Itgb1;Zmpste24;Dag1;Cdc42;Naglu;Ilk

## Sheet: I) E11.5 Fetal Endo GSEA 2 
Dataset S8I: Significantly enriched gene sets in pseudobulk analysis of CONV-D versus CONV-R fetal endothelial cells in snRNA-seq of E11.5 placentas.
Gene set database	Pathway	Normalized enrichment score	p-value	Adjusted p-value	Leading edge genes
GOBP	CELLULAR_RESPIRATION	-2.20908	0.00163967	0.0232629	Atp5j2;Prelid1;Atp5k;Ndufb4;Mdh2;Cox7a2l;Gba;Park7;Atp5a1;Cox7a2;Cox4i1
GOBP	ENERGY_DERIVATION_BY_OXIDATION_OF_ORGANIC_COMPOUNDS	-2.20908	0.00163967	0.0232629	Atp5j2;Prelid1;Atp5k;Ndufb4;Mdh2;Cox7a2l;Gba;Park7;Atp5a1;Cox7a2;Cox4i1
GOBP	AEROBIC_RESPIRATION	-1.84905	0.0166833	0.164657	Atp5j2;Atp5k;Ndufb4;Mdh2;Cox7a2l;Park7;Atp5a1;Cox7a2;Cox4i1
GOCC	SYNAPSE	1.64076	0.0142961	0.154534	Rplp1;Rpl35a;Rpl30;Rpl13;Rpl32;Rps18;Rpl9;Rpl11;Rplp0;Rpl6;Rpl7;Rpl19;Rpl36;Rpl37a;Rps7;Rpsa;Pfn1;Rps9;Rpl15;Rps27a;Rpl38;Eef2;Rpl17;Atp1a1;Rps12;Hnrnpab;Rpl18a;Rps2;Rpl24;Rps19;Rps28;Pcbp1;Rps17;Eef1d;Slc16a1;Rpl27a;Rpl8;Rpl22;Rps3;Rpl14;Rpl23;Rps14;Calm3;Rpl3;Rpl26;Rps5
GOMF	RRNA_BINDING	1.72593	0.0195954	0.18534	Rps18;Rpl9;Rpl11;Rplp0;Rpl6;Rpl7;Rpl19;Npm1;Rps9;Eef2;Rpl17
GOBP	RIBOSOME_BIOGENESIS	1.75719	0.0149773	0.154538	Rpl35a;Rps8;Rpl11;Rplp0;Rpl6;Rpl7;Npm1;Rps7;Rpsa;Fau;Rps9;Rpl38;Rps12;Rpl24;Rps19;Rps28;Rps17
GOBP	RIBONUCLEOPROTEIN_COMPLEX_BIOGENESIS	1.82325	0.00885405	0.100493	Rpl35a;Rps8;Rpl11;Rplp0;Rpl6;Rpl7;Npm1;Rps7;Rpsa;Fau;Rps9;Rpl38;Hsp90aa1;Rps12;Rpl24;Rps19;Rps28;Rps17
GOCC	POSTSYNAPSE	1.849	0.00587859	0.0702337	Rplp1;Rpl35a;Rpl30;Rpl13;Rpl32;Rps18;Rpl9;Rplp0;Rpl6;Rpl7;Rpl36;Rpl37a;Rps7;Rpsa;Pfn1;Rps9;Rpl15;Rps27a;Rpl38;Rpl17;Atp1a1;Rps12;Rpl18a;Rps2;Rpl24;Rps19;Rps28;Pcbp1;Rps17;Rpl27a;Rpl8;Rpl22;Rps3;Rpl14;Rpl23;Rps14
GOCC	POLYSOME	1.97463	0.00197963	0.0249653	Rpl30;Rpl32;Rpl11;Btf3;Rpl6;Rpl7;Rpl19;Rpl36;Rpl38;Eef2;Rpl18a;Rpl24;Rps28
GOMF	STRUCTURAL_MOLECULE_ACTIVITY	1.98595	0.00105868	0.0171657	Rplp1;Rpl35a;Rpl30;Rpl13;Rps8;Rpl32;Rpl41;Rps18;Rpl9;Rpl11;Rplp0;Rpl6;Rpl7;Rpl19;Rpl36;Rpl37a;Rps7;Rpsa;Fau;Rps9;Rpl15;Rps27a;Rpl38;Rpl17;Rps12;Rpl18a;Rps2;Rpl24;Rps19;H3f3a;Rps28;Rps17;Rpl27a;Rpl8;H3f3b;Rpl22;Rps3;Rpl14;Rpl23;Rps14;Mrpl35;Rpl3;Rpl26;Rps5
GOCC	POLYSOMAL_RIBOSOME	1.99191	0.00193446	0.0249653	Rpl30;Rpl32;Rpl11;Btf3;Rpl6;Rpl19;Rpl36;Rpl38;Eef2;Rpl18a;Rpl24;Rps28
GOCC	RIBONUCLEOPROTEIN_COMPLEX	2.06974	0.000547419	0.00955878	Rplp1;Rpl35a;Rpl30;Rpl13;Rps8;Rpl32;Rpl41;Rps18;Rpl9;Rpl11;Btf3;Rplp0;Rpl6;Rpl7;Rpl19;Rpl36;Rpl37a;Npm1;Rps7;Rpsa;Fau;Rps9;Rpl15;Rps27a;Rpl38;Eef2;Rpl17;Rps12;Hnrnpab;Rpl18a;Rps2;Rpl24;Rps19;Rps28;Pcbp1;Rps17;Rpl27a;Rpl8;Alyref;Rpl22;Rps3;Rpl14;Rpl23;Rps14;Mrpl35;Rack1;Rpl3;Rpl26;Rps5
GOBP	ORGANONITROGEN_COMPOUND_BIOSYNTHETIC_PROCESS	2.13282	0.000106188	0.0026783	Rplp1;Rpl35a;Rpl30;Rpl13;Rps8;Rpl32;Eef1a1;Rpl41;Rps18;Rpl9;Rpl11;Rplp0;Rpl6;Rpl7;Aprt;Rpl19;Rpl36;Rpl37a;Npm1;Rps7;Rpsa;Eif3m;Fau;Rps9;Rpl15;Rps27a;Rpl38;Atp5l;Eef2;Rpl17;Rps12;Rpl18a;Rps2;Rpl24;Rps19;Rps28;Oaz1;Rps17;Eef1d;Rpl27a;Atp5g3;Rpl8;Ndufb3;Rpl22;Rps3;Nme2;Rpl14;Rpl23;Rps14;Mrpl35;Rack1;Rpl3;Rpl26;Rps5
GOBP	AMIDE_METABOLIC_PROCESS	2.14264	0.00017576	0.00332478	Rplp1;Rpl35a;Rpl30;Rpl13;Rps8;Rpl32;Eef1a1;Rpl41;Rps18;Rpl9;Rpl11;Rplp0;Rpl6;Rpl7;Rpl19;Rpl36;Rpl37a;Npm1;Rps7;Rpsa;Eif3m;Fau;Rps9;Rpl15;Rps27a;Rpl38;Eef2;Rpl17;Rps12;Rpl18a;Rps2;Rpl24;Rps19;Rps28;Rps17;Eef1d;Rpl27a;Rpl8;Rpl22;Rps3;Rpl14;Rpl23;Rps14;Mrpl35;Rack1;Rpl3;Rpl26;Rps5
GOMF	STRUCTURAL_CONSTITUENT_OF_RIBOSOME	2.19848	0.000104862	0.0026783	Rplp1;Rpl35a;Rpl30;Rpl13;Rps8;Rpl32;Rpl41;Rps18;Rpl9;Rpl11;Rplp0;Rpl6;Rpl7;Rpl19;Rpl36;Rpl37a;Rps7;Rpsa;Fau;Rps9;Rpl15;Rps27a;Rpl38;Rpl17;Rps12;Rpl18a;Rps2;Rpl24;Rps19;Rps28;Rps17;Rpl27a;Rpl8;Rpl22;Rps3;Rpl14;Rpl23;Rps14;Mrpl35;Rpl3;Rpl26;Rps5
GOBP	PEPTIDE_METABOLIC_PROCESS	2.20541	8.87e-05	0.0026783	Rplp1;Rpl35a;Rpl30;Rpl13;Rps8;Rpl32;Eef1a1;Rpl41;Rps18;Rpl9;Rpl11;Rplp0;Rpl6;Rpl7;Rpl19;Rpl36;Rpl37a;Npm1;Rps7;Rpsa;Eif3m;Fau;Rps9;Rpl15;Rps27a;Rpl38;Eef2;Rpl17;Rps12;Rpl18a;Rps2;Rpl24;Rps19;Rps28;Rps17;Eef1d;Rpl27a;Rpl8;Rpl22;Rps3;Rpl14;Rpl23;Rps14;Mrpl35;Rack1;Rpl3;Rpl26;Rps5
GOCC	CYTOSOLIC_RIBOSOME	2.20689	8.95e-05	0.0026783	Rplp1;Rpl35a;Rpl30;Rpl13;Rps8;Rpl32;Eef1a1;Rpl41;Rps18;Rpl9;Rpl11;Rplp0;Rpl6;Rpl7;Rpl19;Rpl36;Rpl37a;Rps7;Rpsa;Fau;Rps9;Rpl15;Rps27a;Rpl38;Rpl17;Rps12;Rpl18a;Rps2;Rpl24;Rps19;Rps28;Rps17;Rpl27a;Rpl8;Rpl22;Rps3;Rpl14;Rpl23;Rps14;Rpl3;Rpl26;Rps5
GOBP	AMIDE_BIOSYNTHETIC_PROCESS	2.20757	8.75e-05	0.0026783	Rplp1;Rpl35a;Rpl30;Rpl13;Rps8;Rpl32;Eef1a1;Rpl41;Rps18;Rpl9;Rpl11;Rplp0;Rpl6;Rpl7;Rpl19;Rpl36;Rpl37a;Npm1;Rps7;Rpsa;Eif3m;Fau;Rps9;Rpl15;Rps27a;Rpl38;Eef2;Rpl17;Rps12;Rpl18a;Rps2;Rpl24;Rps19;Rps28;Rps17;Eef1d;Rpl27a;Rpl8;Rpl22;Rps3;Rpl14;Rpl23;Rps14;Mrpl35;Rack1;Rpl3;Rpl26;Rps5
GOCC	CYTOSOLIC_LARGE_RIBOSOMAL_SUBUNIT	2.23318	0.000138477	0.00285766	Rplp1;Rpl35a;Rpl30;Rpl13;Rpl32;Rpl41;Rpl9;Rpl11;Rplp0;Rpl6;Rpl7;Rpl19;Rpl36;Rpl37a
GOBP	PEPTIDE_BIOSYNTHETIC_PROCESS	2.26123	5.76e-05	0.0026783	Rplp1;Rpl35a;Rpl30;Rpl13;Rps8;Rpl32;Eef1a1;Rpl41;Rps18;Rpl9;Rpl11;Rplp0;Rpl6;Rpl7;Rpl19;Rpl36;Rpl37a;Npm1;Rps7;Rpsa;Eif3m;Fau;Rps9;Rpl15;Rps27a;Rpl38;Eef2;Rpl17;Rps12;Rpl18a;Rps2;Rpl24;Rps19;Rps28;Rps17;Eef1d;Rpl27a;Rpl8;Rpl22;Rps3;Rpl14;Rpl23;Rps14;Mrpl35;Rack1;Rpl3;Rpl26;Rps5
GOCC	LARGE_RIBOSOMAL_SUBUNIT	2.26966	0.000119212	0.00270612	Rplp1;Rpl35a;Rpl30;Rpl13;Rpl32;Rpl41;Rpl9;Rpl11;Rplp0;Rpl6;Rpl7;Rpl19;Rpl36;Rpl37a;Npm1
GOCC	RIBOSOMAL_SUBUNIT	2.27686	5.97e-05	0.0026783	Rplp1;Rpl35a;Rpl30;Rpl13;Rps8;Rpl32;Rpl41;Rps18;Rpl9;Rpl11;Rplp0;Rpl6;Rpl7;Rpl19;Rpl36;Rpl37a;Npm1;Rps7;Rpsa;Fau;Rps9;Rpl15;Rps27a;Rpl38;Rpl17;Rps12;Rpl18a;Rps2;Rpl24;Rps19;Rps28;Rps17;Rpl27a;Rpl8;Rpl22;Rps3;Rpl14;Rpl23;Rps14;Mrpl35;Rack1;Rpl3;Rpl26;Rps5
GOBP	CYTOPLASMIC_TRANSLATION	2.35423	2.41e-05	0.0026783	Rplp1;Rpl35a;Rpl30;Rpl13;Rps8;Rpl32;Rpl41;Rps18;Rpl9;Rpl11;Rplp0;Rpl6;Rpl7;Rpl19;Rpl36;Rpl37a;Rps7;Rpsa;Eif3m;Fau;Rps9;Rpl15;Rps27a;Rpl38;Eef2;Rpl17;Rps12;Rpl18a;Rps2;Rpl24;Rps19;Rps28;Rps17;Rpl27a;Rpl8;Rpl22;Rps3;Rpl14;Rpl23;Rps14;Rpl3;Rpl26;Rps5
GOCC	RIBOSOME	2.40688	4.12e-06	0.000934996	Rplp1;Rpl35a;Rpl30;Rpl13;Rps8;Rpl32;Eef1a1;Rpl41;Rps18;Rpl9;Rpl11;Btf3;Rplp0;Rpl6;Rpl7;Rpl19;Rpl36;Rpl37a;Npm1;Rps7;Rpsa;Fau;Rps9;Rpl15;Rps27a;Rpl38;Eef2;Rpl17;Rps12;Rpl18a;Rps2;Rpl24;Rps19;Rps28;Rps17;Rpl27a;Rpl8;Rpl22;Rps3;Rpl14;Rpl23;Rps14;Mrpl35;Rack1;Rpl3;Rpl26;Rps5

## Sheet: J) E11.5 Maternal Endo GSEA 2
Dataset S8J: Significantly enriched gene sets in pseudobulk analysis of CONV-D versus CONV-R maternal endothelial cells in snRNA-seq of E11.5 placentas.
Gene set database	Pathway	Normalized enrichment score	p-value	Adjusted p-value	Leading edge genes
GOCC	SYNAPSE	1.60381	0.0227142	0.249856	Rps4x;Rplp1;Rplp2;Fabp5;Rps3;Rps18;Tuba1a;Rpl34;Rpl8;Rpl32;Rps12;Psma7;Rps15;Rpl17;Eif5a;Calm1;Rps3a1;Rps20;Rps5;Rps14;Rpl14;Rps16;Rpl6;Rps11;Rpl27;Rps10;Cfl1;Rpl7;Gapdh;Rpl10
GOCC	PRESYNAPSE	1.65782	0.0206422	0.235798	Rplp2;Rpl34;Rpl8;Rpl32;Rps12;Rpl17;Calm1;Rps5;Rps14;Rpl14;Rps16;Rpl6;Rps11;Rpl27;Rps10;Rpl7;Rpl10;Rpl7a;Rpl9;Rpl37;Calm3;Rpl38;Rpl26;Rps27a;Rpl23a;Rpl36a;Ppp1ca;Rpl24;Dbi;Rpl35a;Actb
GOCC	POSTSYNAPSE	1.67759	0.0112985	0.159793	Rplp1;Rplp2;Fabp5;Rps3;Rps18;Rpl34;Rpl8;Rpl32;Rps12;Psma7;Rpl17;Rps3a1;Rps20;Rps5;Rps14;Rpl14;Rps16;Rpl6;Rps11;Rpl27;Rps10;Cfl1;Rpl7;Gapdh;Rpl10;Rps25;Rpl7a;Rpl9;Rpl37;Rpl38;Rpl26;Rps19;Rps27a;Rps21;Rpl23a;Rpl36a;Rpl30;Ppp1ca;Rpl21;Rps2;Rpl24
GOBP	ENDOCYTOSIS	1.71321	0.0176861	0.219536	Camk1d;Hmgb1;Rack1;Mfge8;Cyba;Atp5b
GOMF	MOLECULAR_FUNCTION_INHIBITOR_ACTIVITY	1.72816	0.0181207	0.219536	Cdkn1c;Rps15;Calm1;Rack1;Rps20;Cst3;Npm1;Id2;Gapdh;Serpinb9e;Rpl37
GOCC	MITOCHONDRION	1.72876	0.0180027	0.219536	Ldha;Rps3;Tmem14c;Rpl34;Ctsb;Calm1;Rack1;Cyba;Atp5b;Rps14;Prdx1;Psap;Fdps;Cfl1;Gapdh;Ncoa4;Degs1;Mdh2;Calm3;Park7;Cox4i1;Atp5g3;Atp5l
HALLMARK	MYC_TARGETS_V1	1.7307	0.0184795	0.219536	Ldha;Rps3;Psma7;Rack1;Rps5;Npm1;Rpl14;Rpl6;Rps10
GOMF	RRNA_BINDING	1.74032	0.0103325	0.158518	Rps4x;Rps3;Rps18;Rpl8;Rpl17;Hmgb1;Rps5;Npm1;Rpl6;Rps11
GOCC	RIBONUCLEOPROTEIN_COMPLEX	1.78018	0.00989595	0.158518	Rps4x;Rplp1;Rplp2;Rps3;Rps18;Rpl34;Rpl8;Rpl32;Rps12;Rps15;Rpl17;Rps8;H19;Rack1;Rps3a1;Rps20;Rps5;Npm1;Rps14;Rpl14;Rps16;Rpl6;Rps11;Rpl27;Rps10;Rpl7;Gapdh;Rpl10;Rps25;Rpl7a;Rpl9;Rpl41;Rpl37;Rpl38;Rpl26;Rps19;Rps27a;Rps21;Rpl23a;Rpl36a;Rpl30;Rpl21;Rps2;Rpl24;Rbm8a;Rpl18a;Ncl;Rpl35a;Actb
GOBP	MULTICELLULAR_ORGANISMAL_LEVEL_HOMEOSTASIS	1.78529	0.00752571	0.131479	Fabp5;Tuba1a;Tmem14c;Spp1;Hmgb1;Rps14;Prdx1;Id2;Car2
GOBP	TRANSLATION_AT_SYNAPSE	1.82138	0.0106746	0.158518	Rplp2;Rpl34;Rpl8;Rpl32;Rps12;Rpl17;Rps5;Rps14;Rpl14;Rps16;Rpl6;Rps11;Rpl27;Rps10;Rpl7;Rpl10;Rpl7a;Rpl9;Rpl37;Rpl38;Rpl26;Rps27a;Rpl23a;Rpl36a
GOMF	STRUCTURAL_MOLECULE_ACTIVITY	1.86654	0.00190984	0.0472684	Rps4x;Rplp1;Rplp2;Rps3;Rps18;Tuba1a;Rpl34;Rpl8;Rpl32;Rps12;Rps15;Rpl17;Rps8;Mfge8;Rps3a1;Rps20;Rps5;Rps14;Rpl14;Rps16;Rpl6;Rps11;Rpl27;Rps10;Rpl7;Rpl10;Rps25;Rpl7a;Rpl9;Rpl41;Rpl37;Rpl38;Rpl26;Rps19;Rps27a;Rps21;Rpl23a;Rpl36a;Arpc1b;Rpl30;Rpl21;Rps2;Rpl24
GOCC	PRERIBOSOME	1.87408	0.00333133	0.0618379	Rps4x;Rps12;Rps8;Rps3a1;Rps5;Rps14;Rps16;Rps11
GOCC	SMALL_SUBUNIT_PROCESSOME	1.87408	0.00333133	0.0618379	Rps4x;Rps12;Rps8;Rps3a1;Rps5;Rps14;Rps16;Rps11
GOBP	CYTOPLASMIC_TRANSLATION	1.8901	0.00319937	0.0618379	Rps4x;Rplp1;Rplp2;Rps3;Rps18;Rpl34;Rpl8;Rpl32;Rps12;Rps15;Rpl17;Rps8;Rps3a1;Rps20;Rps5;Rps14;Rpl14;Rps16;Rpl6;Rps11;Rpl27;Rps10;Rpl7;Rps25;Rpl7a;Rpl9;Rpl41;Rpl38;Rpl26;Rps19;Rps27a;Rps21;Rpl23a;Rpl36a;Rpl30;Rpl21;Rps2;Rpl24
GOBP	HOMEOSTATIC_PROCESS	1.93546	0.00233246	0.0532877	Fabp5;Tuba1a;Tmem14c;Spp1;Hmgb1;Calm1;Rack1;Cyba;Atp5b;Npm1;Rps14;Prdx1;Id2;Car2;Creg1;Ncoa4;Strap;Calm3;Park7;Ftl1;Rps19;Hba-a2
GOBP	PEPTIDE_BIOSYNTHETIC_PROCESS	1.97899	0.000982379	0.0265242	Rps4x;Rplp1;Rplp2;Rps3;Rps18;Rpl34;Rpl8;Rpl32;Rps12;Rps15;Rpl17;Rps8;Eif5a;Rack1;Rps3a1;Rps20;Rps5;Npm1;Rps14;Rpl14;Rps16;Rpl6;Rps11;Gzmf;Rpl27;Rps10;Rpl7;Gapdh;Rpl10;Rps25;Rpl7a;Rpl9;Rpl41;Rpl37;Rpl38;Rpl26;Rps19;Rps27a;Eef1e1;Rps21;Rpl23a;Rpl36a;Rpl30;Ppp1ca;Rpl21;Rps2;Rpl24;Gzmc;Gzmg;Rpl18a;Ncl;Rpl35a;Eif3i;Eef2;Dap;Rpl27a
GOBP	PEPTIDE_METABOLIC_PROCESS	2.00666	0.000904488	0.0265242	Rps4x;Rplp1;Rplp2;Rps3;Rps18;Rpl34;Rpl8;Rpl32;Rps12;Rps15;Rpl17;Rps8;Eif5a;Rack1;Rps3a1;Rps20;Rps5;Npm1;Rps14;Rpl14;Rps16;Rpl6;Rps11;Gzmf;Rpl27;Rps10;Rpl7;Gapdh;Rpl10;Rps25;Rpl7a;Rpl9;Rpl41;Rpl37;Rpl38;Rpl26;Rps19;Rps27a;Eef1e1;Rps21;Rpl23a;Rpl36a;Efna1;Rpl30;Ppp1ca;Rpl21;Rps2;Rpl24;Gzmc;Gzmg;Rpl18a;Ncl;Rpl35a;Eif3i;Eef2;Dap;Rpl27a
GOBP	AMIDE_BIOSYNTHETIC_PROCESS	2.00767	0.000866604	0.0265242	Rps4x;Rplp1;Rplp2;Rps3;Rps18;Rpl34;Rpl8;Rpl32;Rps12;Rps15;Rpl17;Rps8;Eif5a;Rack1;Rps3a1;Rps20;Rps5;Npm1;Rps14;Rpl14;Rps16;Rpl6;Rps11;Gzmf;Rpl27;Rps10;Rpl7;Gapdh;Rpl10;Degs1;Rps25;Rpl7a;Rpl9;Rpl41;Rpl37;Rpl38;Rpl26;Rps19;Rps27a;Eef1e1;Rps21;Rpl23a;Rpl36a;Rpl30;Ppp1ca;Rpl21;Rps2;Rpl24;Gzmc;Gzmg;Rpl18a;Ncl;Rpl35a;Eif3i;Eef2;Dap;Rpl27a
GOCC	CYTOSOLIC_SMALL_RIBOSOMAL_SUBUNIT	2.04527	0.00084812	0.0265242	Rps4x;Rps3;Rps18;Rps12;Rps15;Rps8;Rps3a1;Rps20;Rps5;Rps14;Rps16;Rps11;Rps10
GOBP	AMIDE_METABOLIC_PROCESS	2.06031	0.000389165	0.0226299	Rps4x;Rplp1;Rplp2;Rps3;Rps18;Rpl34;Rpl8;Rpl32;Rps12;Rps15;Rpl17;Rps8;Eif5a;Rack1;Rps3a1;Rps20;Rps5;Npm1;Rps14;Rpl14;Rps16;Psap;Rpl6;Rps11;Gzmf;Rpl27;Rps10;Rpl7;Gapdh;Rpl10;Degs1;Rps25;Rpl7a;Rpl9;Rpl41;Rpl37;Rpl38;Rpl26;Rps19;Rps27a;Eef1e1;Rps21;Rpl23a;Rpl36a;Efna1;Rpl30;Ppp1ca;Rpl21;Rps2;Rpl24;Gzmc;Gzmg;Rpl18a;Ncl;Rpl35a
GOCC	CYTOSOLIC_RIBOSOME	2.07428	0.000465701	0.0226299	Rps4x;Rplp1;Rplp2;Rps3;Rps18;Rpl34;Rpl8;Rpl32;Rps12;Rps15;Rpl17;Rps8;Rps3a1;Rps20;Rps5;Rps14;Rpl14;Rps16;Rpl6;Rps11;Rpl27;Rps10;Rpl7;Rpl10;Rps25;Rpl7a;Rpl9;Rpl41;Rpl37;Rpl38;Rpl26;Rps19;Rps27a;Rps21;Rpl23a;Rpl36a;Rpl30;Rpl21;Rps2;Rpl24
GOMF	STRUCTURAL_CONSTITUENT_OF_RIBOSOME	2.07428	0.000465701	0.0226299	Rps4x;Rplp1;Rplp2;Rps3;Rps18;Rpl34;Rpl8;Rpl32;Rps12;Rps15;Rpl17;Rps8;Rps3a1;Rps20;Rps5;Rps14;Rpl14;Rps16;Rpl6;Rps11;Rpl27;Rps10;Rpl7;Rpl10;Rps25;Rpl7a;Rpl9;Rpl41;Rpl37;Rpl38;Rpl26;Rps19;Rps27a;Rps21;Rpl23a;Rpl36a;Rpl30;Rpl21;Rps2;Rpl24
GOCC	RIBOSOME	2.09397	0.000533364	0.0226299	Rps4x;Rplp1;Rplp2;Rps3;Rps18;Rpl34;Rpl8;Rpl32;Rps12;Rps15;Rpl17;Rps8;Rack1;Rps3a1;Rps20;Rps5;Npm1;Rps14;Rpl14;Rps16;Rpl6;Rps11;Rpl27;Rps10;Rpl7;Rpl10;Rps25;Rpl7a;Rpl9;Rpl41;Rpl37;Rpl38;Rpl26;Rps19;Rps27a;Rps21;Rpl23a;Rpl36a;Rpl30;Rpl21;Rps2;Rpl24
GOBP	ORGANONITROGEN_COMPOUND_BIOSYNTHETIC_PROCESS	2.09896	0.000138359	0.0226299	Rps4x;Rplp1;Rplp2;Fabp5;Rps3;Rps18;Tmem14c;Rpl34;Rpn1;Spp1;Rpl8;Rpl32;Rps12;Rps15;Rpl17;Rps8;Eif5a;Rack1;Rps3a1;Atp5b;Rps20;Rps5;Npm1;Rps14;Rpl14;Rps16;Rpl6;Rps11;Gzmf;Rpl27;Rps10;Rpl7;Gapdh;Rpl10;Degs1;Rps25;Rpl7a;Rpl9;Rpl41;Rpl37;Rpl38;Park7;Rpl26;Atp5g3;Rps19;Atp5l;Rps27a;Eef1e1;Rps21;Rpl23a;Rpl36a;Atp5d;Rpl30;Ppp1ca;Rpl21;Rps2;Rpl24;Gzmc;Dbi;Gzmg;Rpl18a;Ncl;Rpl35a
GOCC	RIBOSOMAL_SUBUNIT	2.14739	0.000238586	0.0226299	Rps4x;Rplp1;Rplp2;Rps3;Rps18;Rpl34;Rpl8;Rpl32;Rps12;Rps15;Rpl17;Rps8;Rack1;Rps3a1;Rps20;Rps5;Npm1;Rps14;Rpl14;Rps16;Rpl6;Rps11;Rpl27;Rps10;Rpl7;Rpl10;Rps25;Rpl7a;Rpl9;Rpl41;Rpl37;Rpl38;Rpl26;Rps19;Rps27a;Rps21;Rpl23a;Rpl36a;Rpl30;Rpl21;Rps2;Rpl24
GOCC	SMALL_RIBOSOMAL_SUBUNIT	2.22309	0.000218274	0.0226299	Rps4x;Rps3;Rps18;Rps12;Rps15;Rps8;Rack1;Rps3a1;Rps20;Rps5;Npm1;Rps14;Rps16;Rps11;Rps10
