# Supplementary material for: Effects of the gut microbiota on placental angiogenesis and intrauterine growth in gnotobiotic mice
Source: Proc Natl Acad Sci U S A. 2025 Jul 25;122(30):e2426341122. doi: 10.1073/pnas.2426341122 (PMC12318179; doi:10.1073/pnas.2426341122)
Supplement: Supplementary file 10 — Dataset S09 (XLSX) [file pnas.2426341122.sd09.xlsx]

## Sheet: A) E17.5 FindMarkers
Dataset S9A: Cell cluster marker genes for combined E17.5 placenta snRNA-seq dataset.
Cell cluster assignment	Gene	p-value	Adjusted p-value	Average log2(fold-difference)	% expressed in cluster	% expressed in other clusters
Endothelial cells	Clvs1	0	0	10.0982	0.642	0.003
Endothelial cells	Clca2	0	0	9.34209	0.579	0.002
Endothelial cells	Fmo2	0	0	8.9589	0.463	0.003
Endothelial cells	Chrm3	0	0	8.54058	0.618	0.007
Endothelial cells	Cftr	0	0	8.45418	0.396	0.003
Endothelial cells	Gja5	0	0	7.50448	0.524	0.009
Endothelial cells	Bmx	0	0	7.12792	0.406	0.006
Endothelial cells	St8sia6	0	0	7.09786	0.481	0.005
Endothelial cells	Gm6213	0	0	6.93854	0.277	0.004
Endothelial cells	Eln	0	0	6.50718	0.432	0.024
Endothelial cells	Lama3	0	0	6.42229	0.647	0.019
Endothelial cells	Tcaf2	0	0	6.34244	0.386	0.009
Endothelial cells	Vegfc	0	0	6.16445	0.534	0.021
Endothelial cells	Apln	0	0	6.14584	0.312	0.007
Endothelial cells	Rassf9	0	0	6.11986	0.414	0.007
Endothelial cells	Dusp2	0	0	6.05937	0.295	0.006
Endothelial cells	Rgs16	0	0	5.83131	0.551	0.019
Endothelial cells	Foxd2os	0	0	5.79931	0.404	0.01
Endothelial cells	D5Ertd615e	0	0	5.77359	0.463	0.014
Endothelial cells	Hoxb9	0	0	5.77027	0.379	0.009
Endothelial cells	D5Ertd615e	0	0	5.73447	0.293	0.013
Endothelial cells	Zfpm2	0	0	5.71549	0.492	0.022
Endothelial cells	Cttnbp2	0	0	5.64543	0.425	0.019
Endothelial cells	Slc35f3	0	0	5.54084	0.677	0.055
Endothelial cells	Adamts7	0	0	5.39789	0.323	0.011
Endothelial cells	Slfn4	0	0	5.37172	0.256	0.008
Endothelial cells	Nmb	0	0	5.33686	0.323	0.014
Endothelial cells	Vwf	0	0	5.32685	0.53	0.034
Endothelial cells	Bcl6b	0	0	5.29416	0.428	0.014
Endothelial cells	Sgip1	0	0	5.19437	0.695	0.034
Endothelial cells	Gm49890	0	0	5.18161	0.596	0.035
Endothelial cells	Fbln5	0	0	5.09904	0.468	0.045
Endothelial cells	Ttc39c	0	0	4.9651	0.554	0.039
Endothelial cells	Aplnr	0	0	4.94218	0.517	0.019
Endothelial cells	Ltbp4	0	0	4.94134	0.424	0.027
Endothelial cells	Snca	2.64e-45	6.6e-41	4.89503	0.343	0.019
Endothelial cells	Gm43507	0	0	4.84411	0.428	0.02
Endothelial cells	Pcdh17	0	0	4.81884	0.394	0.037
Endothelial cells	Hoxd10	0	0	4.73206	0.295	0.012
Endothelial cells	Stab2	2.3e-83	5.75e-79	4.70052	0.357	0.108
Endothelial cells	Upp1	0	0	4.7005	0.632	0.039
Endothelial cells	Hoxd3	0	0	4.65707	0.533	0.029
Endothelial cells	Hoxd4	0	0	4.63939	0.519	0.028
Endothelial cells	Myrip	0	0	4.60782	0.297	0.022
Endothelial cells	Gm49267	5.65e-293	1.41e-288	4.5604	0.358	0.022
Endothelial cells	Lcp2	2.92e-271	7.31e-267	4.53545	0.284	0.015
Endothelial cells	B630019A10Rik	0	0	4.52249	0.359	0.021
Endothelial cells	Nos3	0	0	4.47721	0.414	0.024
Endothelial cells	9630014M24Rik	1.32e-267	3.3e-263	4.47099	0.558	0.062
Endothelial cells	Gm46565	6.14e-240	1.54e-235	4.42276	0.302	0.019
Endothelial cells	Pde3b	0	0	4.40393	0.561	0.034
Endothelial cells	Erc2	3.47e-37	8.69e-33	4.38296	0.253	0.069
Endothelial cells	Fbln5	0	0	4.3793	0.625	0.046
Endothelial cells	Cttnbp2	0	0	4.37339	0.347	0.018
Endothelial cells	Aim2	0	0	4.33893	0.34	0.015
Endothelial cells	4933406I18Rik	1.73e-289	4.32e-285	4.26849	0.277	0.013
Endothelial cells	Zfp521	0	0	4.26698	0.639	0.076
Endothelial cells	Tox2	0	0	4.25983	0.275	0.016
Endothelial cells	Apold1	4.72e-278	1.18e-273	4.24726	0.319	0.03
Endothelial cells	Chrdl1	0	0	4.22667	0.414	0.025
Endothelial cells	Hoxd9	6.03e-263	1.51e-258	4.21741	0.361	0.025
Endothelial cells	Enox1	1.16e-64	2.91e-60	4.18761	0.26	0.048
Endothelial cells	Hmcn1	0	0	4.1837	0.631	0.068
Endothelial cells	Stox2	0	0	4.18091	0.627	0.096
Endothelial cells	Gm13684	1e-228	2.51e-224	4.16487	0.586	0.081
Endothelial cells	Adgrg3	0	0	4.16035	0.649	0.063
Endothelial cells	Prdm16	1.5e-246	3.75e-242	4.14823	0.311	0.033
Endothelial cells	Apold1	5.85e-282	1.46e-277	4.10876	0.418	0.031
Endothelial cells	Pik3c2b	0	0	4.10577	0.478	0.039
Endothelial cells	Pcsk5	5.8e-216	1.45e-211	4.10158	0.394	0.06
Endothelial cells	Gm3364	5.41e-226	1.35e-221	4.09213	0.319	0.023
Endothelial cells	Hoxd3os1	2.28e-177	5.71e-173	4.08493	0.267	0.02
Endothelial cells	Gm12648	2.73e-237	6.83e-233	4.04062	0.288	0.018
Endothelial cells	Alas2	1.3e-14	3.25e-10	4.03496	0.257	0.032
Endothelial cells	Hoxb6	0	0	4.03405	0.505	0.04
Endothelial cells	Cd300lg	0	0	4.00328	0.281	0.018
Endothelial cells	Sncaip	0	0	3.98093	0.586	0.05
Endothelial cells	Plau	9.62e-168	2.41e-163	3.97769	0.288	0.025
Endothelial cells	Klhl6	0	0	3.95126	0.275	0.018
Endothelial cells	Rspo3	0	0	3.94762	0.589	0.05
Endothelial cells	Thrsp	0	0	3.91559	0.353	0.026
Endothelial cells	Plcb1	3.07e-263	7.68e-259	3.90942	0.59	0.11
Endothelial cells	Rasa4	0	0	3.89543	0.442	0.044
Endothelial cells	Thbs1	4.32e-128	1.08e-123	3.88086	0.379	0.053
Endothelial cells	Meox2	0	0	3.87303	0.455	0.037
Endothelial cells	Dach1	0	0	3.87213	0.464	0.038
Endothelial cells	Amigo2	0	0	3.8548	0.311	0.026
Endothelial cells	Epha2	5.08e-230	1.27e-225	3.84113	0.512	0.059
Endothelial cells	Lyve1	0	0	3.83136	0.556	0.046
Endothelial cells	Vwf	0	0	3.81934	0.558	0.037
Endothelial cells	Mmrn2	0	0	3.78333	0.614	0.062
Endothelial cells	Hoxb6	0	0	3.78215	0.418	0.034
Endothelial cells	Emid1	5.17e-202	1.29e-197	3.77093	0.298	0.022
Endothelial cells	Tmem119	0	0	3.76922	0.613	0.05
Endothelial cells	Jag1	0	0	3.76787	0.462	0.051
Endothelial cells	Tro	0	0	3.73544	0.691	0.059
Endothelial cells	Nos3	0	0	3.73488	0.295	0.022
Endothelial cells	Magel2	0	0	3.72269	0.415	0.04
Endothelial cells	Stc1	0	0	3.72095	0.412	0.032
Endothelial cells	Gja4	7.53e-284	1.88e-279	3.7041	0.386	0.044
Endothelial cells	Gm14221	0	0	3.70407	0.55	0.049
Endothelial cells	Myct1	0	0	3.68154	0.424	0.039
Endothelial cells	Hlx	0	0	3.63887	0.457	0.039
Endothelial cells	Lyve1	0	0	3.63612	0.558	0.061
Endothelial cells	Apcdd1	0	0	3.63452	0.684	0.061
Endothelial cells	Gm50138	0	0	3.6153	0.305	0.025
Endothelial cells	Stox2	0	0	3.60976	0.524	0.093
Endothelial cells	Hoxa13	0	0	3.60365	0.291	0.024
Endothelial cells	Ppard	2.34e-174	5.85e-170	3.60063	0.684	0.15
Endothelial cells	Mgp	1.96e-211	4.89e-207	3.59365	0.321	0.04
Endothelial cells	Gpihbp1	0	0	3.58896	0.52	0.042
Endothelial cells	Agmo	0	0	3.57637	0.643	0.064
Endothelial cells	Slfn3	0	0	3.57549	0.631	0.06
Endothelial cells	Ptgis	0	0	3.57223	0.256	0.022
Endothelial cells	Dbn1	3.29e-214	8.22e-210	3.56547	0.421	0.041
Endothelial cells	Gm16046	0	0	3.56366	0.428	0.04
Endothelial cells	Gm49767	0	0	3.55609	0.281	0.026
Endothelial cells	Prx	0	0	3.55123	0.562	0.051
Endothelial cells	Stmn2	0	0	3.54844	0.385	0.034
Endothelial cells	Oit3	0	0	3.54554	0.343	0.03
Endothelial cells	Kcnq1	2.18e-190	5.46e-186	3.54451	0.495	0.065
Endothelial cells	Dll4	0	0	3.54416	0.395	0.033
Endothelial cells	Tnfsf10	0	0	3.53369	0.461	0.043
Endothelial cells	Klhl3	1.03e-226	2.57e-222	3.53074	0.283	0.029
Endothelial cells	Lmo2	1.97e-223	4.94e-219	3.52853	0.307	0.034
Endothelial cells	Edn1	0	0	3.5208	0.586	0.053
Endothelial cells	Gpr182	0	0	3.50369	0.255	0.021
Endothelial cells	4930542D17Rik	0	0	3.50117	0.281	0.028
Endothelial cells	Grrp1	0	0	3.49985	0.3	0.027
Endothelial cells	Ifi44	0	0	3.4934	0.535	0.059
Endothelial cells	Spred3	9.9e-145	2.48e-140	3.49126	0.277	0.026
Endothelial cells	Gbp5	0	0	3.48769	0.332	0.03
Endothelial cells	Itga9	0	0	3.4857	0.685	0.094
Endothelial cells	Kctd12b	0	0	3.47587	0.619	0.064
Endothelial cells	Zfp69	3.35e-249	8.37e-245	3.47104	0.339	0.038
Endothelial cells	Cxcl12	4.27e-237	1.07e-232	3.46473	0.46	0.074
Endothelial cells	Spata13	3.78e-249	9.46e-245	3.45157	0.691	0.102
Endothelial cells	Iigp1	0	0	3.44195	0.432	0.051
Endothelial cells	Gbp4	0	0	3.44184	0.662	0.072
Endothelial cells	Notch4	0	0	3.43243	0.515	0.05
Endothelial cells	N4bp3	2.22e-129	5.57e-125	3.43056	0.267	0.027
Endothelial cells	Bzw2	1.94e-226	4.86e-222	3.42512	0.691	0.111
Endothelial cells	Dll4	0	0	3.41585	0.488	0.052
Endothelial cells	Sox4	3.33e-214	8.33e-210	3.41513	0.611	0.089
Endothelial cells	Bcl2l11	4.93e-133	1.23e-128	3.41476	0.411	0.061
Endothelial cells	Stab1	0	0	3.41328	0.502	0.048
Endothelial cells	AU021092	0	0	3.4095	0.58	0.055
Endothelial cells	Chst2	0	0	3.40771	0.631	0.067
Endothelial cells	Hoxa13	0	0	3.40019	0.311	0.032
Endothelial cells	Foxf1	0	0	3.39973	0.614	0.064
Endothelial cells	Dusp5	5.09e-116	1.27e-111	3.39631	0.326	0.044
Endothelial cells	Icam2	0	0	3.39255	0.656	0.065
Endothelial cells	Gm4951	0	0	3.39207	0.275	0.03
Endothelial cells	Colgalt2	0	0	3.38563	0.276	0.026
Endothelial cells	Abi3	0	0	3.38537	0.643	0.062
Endothelial cells	Peg13	0	0	3.37927	0.471	0.048
Endothelial cells	Gm4070	0	0	3.37641	0.43	0.042
Endothelial cells	Gimap4	0	0	3.37508	0.313	0.031
Endothelial cells	Ushbp1	0	0	3.3658	0.655	0.062
Endothelial cells	Arhgef15	0	0	3.36518	0.595	0.057
Endothelial cells	Col13a1	1.83e-144	4.58e-140	3.36249	0.273	0.041
Endothelial cells	Fndc3c1	0	0	3.36104	0.592	0.07
Endothelial cells	Ccm2l	0	0	3.36004	0.669	0.073
Endothelial cells	Armh4	0	0	3.35749	0.274	0.033
Endothelial cells	Gm4070	0	0	3.35306	0.533	0.056
Endothelial cells	Slfn3	0	0	3.34761	0.471	0.046
Endothelial cells	Morrbid	1.51e-195	3.79e-191	3.34515	0.698	0.133
Endothelial cells	Cd200	0	0	3.33756	0.565	0.058
Endothelial cells	Rasip1	0	0	3.33279	0.694	0.069
Endothelial cells	Reep1	0	0	3.33021	0.428	0.049
Endothelial cells	Hoxb3	1.27e-170	3.18e-166	3.32843	0.251	0.03
Endothelial cells	Rasgef1a	0	0	3.32833	0.358	0.039
Endothelial cells	Lama4	1.01e-83	2.52e-79	3.32783	0.593	0.195
Endothelial cells	Kcnb1	0	0	3.32146	0.603	0.066
Endothelial cells	Dennd3	0	0	3.32094	0.699	0.076
Endothelial cells	Meox2	0	0	3.31519	0.295	0.029
Endothelial cells	Larp1b	4.31e-105	1.08e-100	3.31419	0.54	0.13
Endothelial cells	She	0	0	3.30873	0.606	0.075
Endothelial cells	Sox7	0	0	3.30631	0.48	0.053
Endothelial cells	Ccm2l	0	0	3.30584	0.54	0.055
Endothelial cells	Chrm2	0	0	3.30402	0.465	0.054
Endothelial cells	Stc1	0	0	3.29637	0.405	0.044
Endothelial cells	Gvin1	0	0	3.29434	0.613	0.067
Endothelial cells	Tnfsf10	0	0	3.29377	0.554	0.059
Endothelial cells	Nfkbiz	7.14e-178	1.79e-173	3.28934	0.579	0.095
Endothelial cells	Stmn2	3.8e-221	9.52e-217	3.2876	0.38	0.053
Endothelial cells	Gbp4	0	0	3.28743	0.529	0.055
Endothelial cells	Hoxb6	7.6e-238	1.9e-233	3.2837	0.341	0.04
Endothelial cells	Nova2	0	0	3.28225	0.633	0.067
Endothelial cells	Prx	0	0	3.27874	0.6	0.072
Endothelial cells	Chrm2	0	0	3.27619	0.385	0.041
Endothelial cells	Tmem204	0	0	3.27571	0.546	0.063
Endothelial cells	4930502E18Rik	0	0	3.2717	0.544	0.063
Endothelial cells	Phf6	0	0	3.27113	0.606	0.083
Endothelial cells	Fndc3c1	0	0	3.2706	0.685	0.09
Endothelial cells	Gbp6	0	0	3.27027	0.424	0.051
Endothelial cells	Sox18	0	0	3.26758	0.328	0.034
Endothelial cells	Gbp9	0	0	3.26577	0.329	0.038
Endothelial cells	Rpap3	1.02e-116	2.55e-112	3.25774	0.33	0.045
Endothelial cells	Hlx	0	0	3.2557	0.468	0.051
Endothelial cells	A230057D06Rik	0	0	3.25518	0.344	0.043
Endothelial cells	Tmcc2	0	0	3.25464	0.438	0.048
Endothelial cells	Ccdc160	0	0	3.24918	0.395	0.044
Endothelial cells	Prcp	1.74e-195	4.35e-191	3.24657	0.663	0.115
Endothelial cells	Gvin1	0	0	3.24401	0.49	0.051
Endothelial cells	Kcnq1	4.66e-257	1.17e-252	3.23619	0.444	0.063
Endothelial cells	Cd300lg	0	0	3.23568	0.251	0.027
Endothelial cells	Slc9a3r2	0	0	3.23443	0.647	0.076
Endothelial cells	9530082P21Rik	0	0	3.23376	0.423	0.049
Endothelial cells	Spry4	0	0	3.23375	0.361	0.04
Endothelial cells	Gpihbp1	0	0	3.23281	0.51	0.057
Endothelial cells	Apcdd1	0	0	3.23215	0.689	0.08
Endothelial cells	AU021092	0	0	3.23146	0.614	0.07
Endothelial cells	Shisa4	0	0	3.22971	0.332	0.039
Endothelial cells	Myct1	0	0	3.22681	0.333	0.036
Endothelial cells	Fam43a	3.46e-164	8.64e-160	3.21822	0.554	0.092
Endothelial cells	Dcaf12l1	0	0	3.21445	0.584	0.077
Endothelial cells	Tmem119	0	0	3.21263	0.585	0.068
Endothelial cells	Rapgef4os1	0	0	3.21195	0.268	0.031
Endothelial cells	Tubb6	8.86e-114	2.22e-109	3.21018	0.319	0.043
Endothelial cells	BC028528	0	0	3.20932	0.578	0.069
Endothelial cells	Gpihbp1	6.46e-241	1.62e-236	3.20924	0.452	0.069
Endothelial cells	Gbp3	0	0	3.20744	0.403	0.049
Endothelial cells	Tcf15	8.05e-302	2.01e-297	3.20271	0.251	0.028
Endothelial cells	Agmo	0	0	3.19638	0.673	0.089
Endothelial cells	Cmpk2	0	0	3.1946	0.296	0.034
Endothelial cells	Igfbp4	0	0	3.19391	0.618	0.104
Endothelial cells	Adcy4	0	0	3.19329	0.571	0.067
Endothelial cells	Notch1	0	0	3.19154	0.565	0.065
Endothelial cells	Trib2	0	0	3.19034	0.489	0.058
Endothelial cells	Scarf1	0	0	3.18252	0.493	0.058
Endothelial cells	Tal1	2.63e-272	6.58e-268	3.18218	0.388	0.045
Endothelial cells	Phf11d	0	0	3.17942	0.431	0.052
Endothelial cells	Pcdh19	0	0	3.17938	0.406	0.054
Endothelial cells	Lmo2	0	0	3.17837	0.296	0.031
Endothelial cells	Gbp9	0	0	3.17503	0.259	0.03
Endothelial cells	Lpar4	0	0	3.17474	0.554	0.059
Endothelial cells	Gngt2	0	0	3.17386	0.392	0.041
Endothelial cells	Tal1	0	0	3.17336	0.289	0.032
Endothelial cells	Nrarp	0	0	3.17103	0.259	0.029
Endothelial cells	Dusp6	0	0	3.1695	0.506	0.062
Endothelial cells	Prkcg	1.04e-104	2.6e-100	3.16842	0.34	0.052
Endothelial cells	Jag2	0	0	3.1663	0.574	0.067
Endothelial cells	Mettl24	0	0	3.16609	0.41	0.051
Endothelial cells	Dll4	0	0	3.16598	0.376	0.045
Endothelial cells	Rnf144b	4.27e-183	1.07e-178	3.16162	0.691	0.137
Endothelial cells	Ttll7	0	0	3.15914	0.495	0.061
Endothelial cells	Tmem44	0	0	3.15441	0.514	0.061
Endothelial cells	Stmn2	0	0	3.15275	0.385	0.045
Endothelial cells	Ecscr	0	0	3.15205	0.608	0.075
Endothelial cells	Ushbp1	0	0	3.14979	0.673	0.095
Endothelial cells	Mtcl1	5.52e-81	1.38e-76	3.14977	0.277	0.044
Endothelial cells	9330175M20Rik	0	0	3.14731	0.25	0.03
Endothelial cells	Lrrk2	1.32e-184	3.3e-180	3.14681	0.544	0.079
Endothelial cells	Mfng	0	0	3.14612	0.284	0.033
Endothelial cells	Icam2	0	0	3.14316	0.678	0.082
Endothelial cells	Mettl24	0	0	3.14278	0.483	0.064
Endothelial cells	Prx	0	0	3.14151	0.562	0.067
Endothelial cells	Pvt1	2.77e-195	6.92e-191	3.13819	0.561	0.08
Endothelial cells	Tro	0	0	3.13568	0.658	0.08
Endothelial cells	Oit3	0	0	3.13515	0.334	0.04
Endothelial cells	Sh2d3c	1.26e-204	3.16e-200	3.13388	0.667	0.111
Endothelial cells	B130024G19Rik	1.34e-154	3.35e-150	3.13334	0.372	0.043
Endothelial cells	Robo4	0	0	3.12938	0.68	0.083
Endothelial cells	Tbc1d30	4.45e-198	1.11e-193	3.11661	0.351	0.05
Endothelial cells	Gbp5	0	0	3.11585	0.353	0.043
Endothelial cells	Prom1	5.21e-139	1.3e-134	3.11468	0.389	0.052
Endothelial cells	Tmem44	0	0	3.10983	0.599	0.078
Endothelial cells	Edn1	0	0	3.10633	0.569	0.071
Endothelial cells	Fbln2	2.15e-208	5.39e-204	3.10287	0.456	0.08
Endothelial cells	Cd38	2.01e-168	5.02e-164	3.09915	0.474	0.065
Endothelial cells	Pola1	3.29e-89	8.24e-85	3.09478	0.361	0.066
Endothelial cells	Chrdl1	0	0	3.09398	0.349	0.04
Endothelial cells	Rnf125	0	0	3.0933	0.395	0.047
Endothelial cells	Sox18	6.45e-241	1.61e-236	3.08989	0.386	0.05
Endothelial cells	Mctp1	2.05e-150	5.13e-146	3.08191	0.316	0.032
Endothelial cells	Armcx4	0	0	3.07899	0.385	0.049
Endothelial cells	Foxf1	0	0	3.07784	0.621	0.08
Endothelial cells	Nxpe4	2.2e-104	5.5e-100	3.07669	0.484	0.102
Endothelial cells	Ccdc160	0	0	3.07592	0.29	0.036
Endothelial cells	Gimap8	0	0	3.07387	0.262	0.03
Endothelial cells	Palmd	0	0	3.07321	0.555	0.062
Endothelial cells	Lpar4	0	0	3.07273	0.555	0.074
Endothelial cells	Rnf125	0	0	3.07006	0.466	0.061
Endothelial cells	Gngt2	0	0	3.06961	0.458	0.055
Endothelial cells	Oit3	0	0	3.0673	0.363	0.043
Endothelial cells	Ushbp1	0	0	3.0668	0.685	0.087
Endothelial cells	Gm10125	0	0	3.06582	0.352	0.047
Endothelial cells	Nxpe2	0	0	3.0645	0.268	0.034
Endothelial cells	Nod1	0	0	3.06305	0.622	0.085
Endothelial cells	Casp8	5.62e-198	1.41e-193	3.06229	0.646	0.106
Endothelial cells	Ccdc88c	2.28e-160	5.7e-156	3.06142	0.313	0.048
Endothelial cells	Nova2	0	0	3.06102	0.689	0.09
Endothelial cells	H2-T24	2.01e-279	5.03e-275	3.05951	0.267	0.035
Endothelial cells	Ahr	0	0	3.05655	0.447	0.057
Endothelial cells	Sox18	0	0	3.05558	0.349	0.043
Endothelial cells	Cmpk2	0	0	3.05278	0.327	0.044
Endothelial cells	Cd38	3.41e-196	8.52e-192	3.05134	0.396	0.063
Endothelial cells	Jam3	6.35e-110	1.59e-105	3.04781	0.267	0.049
Endothelial cells	Nipal1	2.22e-150	5.55e-146	3.04612	0.607	0.12
Endothelial cells	Gimap6	0	0	3.04429	0.477	0.056
Endothelial cells	Gbp8	0	0	3.03317	0.462	0.06
Endothelial cells	Klf12	0	0	3.03241	0.665	0.108
Endothelial cells	Nxpe4	4.76e-218	1.19e-213	3.03117	0.518	0.099
Endothelial cells	Ccdc85a	0	0	3.02462	0.691	0.095
Endothelial cells	Limch1	0	0	3.02306	0.699	0.122
Endothelial cells	BC028528	0	0	3.01888	0.66	0.089
Endothelial cells	Gm50138	0	0	3.0161	0.268	0.035
Endothelial cells	Adamts6	0	0	3.01315	0.697	0.108
Endothelial cells	Peg13	0	0	3.01295	0.473	0.061
Endothelial cells	Jam2	2.67e-202	6.67e-198	3.01231	0.331	0.043
Endothelial cells	Nxn	1.23e-170	3.08e-166	3.00708	0.667	0.129
Endothelial cells	Tal1	0	0	3.00636	0.335	0.042
Endothelial cells	Sema6b	6.34e-274	1.59e-269	3.00572	0.259	0.033
Endothelial cells	Tnfsf10	0	0	3.00476	0.458	0.056
Endothelial cells	She	0	0	3.00393	0.455	0.055
Endothelial cells	Dcaf12l1	0	0	3.00211	0.604	0.092
Endothelial cells	Gimap6	0	0	3.00209	0.568	0.072
Endothelial cells	Tbc1d30	6.04e-123	1.51e-118	3.00088	0.365	0.051
Endothelial cells	Scarf1	0	0	2.99588	0.55	0.076
Endothelial cells	Ednrb	1.1e-234	2.74e-230	2.98642	0.564	0.109
Endothelial cells	Smox	7.05e-98	1.76e-93	2.98009	0.344	0.056
Endothelial cells	Cpq	1.51e-160	3.78e-156	2.97909	0.526	0.083
Endothelial cells	Zfp521	4.14e-136	1.04e-131	2.97629	0.481	0.08
Endothelial cells	Cracr2b	0	0	2.97604	0.29	0.04
Endothelial cells	She	0	0	2.97404	0.515	0.071
Endothelial cells	Notch4	0	0	2.97349	0.542	0.075
Endothelial cells	Pik3r6	0	0	2.97134	0.269	0.032
Endothelial cells	Notch4	0	0	2.97034	0.5	0.065
Endothelial cells	Gm14221	0	0	2.97032	0.556	0.071
Endothelial cells	Myct1	6.22e-104	1.56e-99	2.96833	0.305	0.042
Endothelial cells	Kctd12b	0	0	2.96494	0.621	0.081
Endothelial cells	Cav2	0	0	2.9626	0.482	0.063
Endothelial cells	Slc9a3r2	0	0	2.96244	0.658	0.093
Endothelial cells	Edn1	6.17e-261	1.54e-256	2.95934	0.52	0.084
Endothelial cells	Agmo	0	0	2.95793	0.602	0.084
Endothelial cells	Abi3	0	0	2.95708	0.619	0.081
Endothelial cells	Sema7a	0	0	2.95543	0.579	0.079
Endothelial cells	Meox2	0	0	2.95334	0.308	0.037
Endothelial cells	Hes1	3.57e-92	8.94e-88	2.95314	0.495	0.117
Endothelial cells	Pald1	0	0	2.95274	0.482	0.063
Endothelial cells	Wfdc1	0	0	2.95215	0.528	0.072
Endothelial cells	Gbp6	0	0	2.95078	0.318	0.042
Endothelial cells	Ifit3	4.91e-302	1.23e-297	2.94965	0.286	0.037
Endothelial cells	Stard9	3.49e-127	8.74e-123	2.94903	0.688	0.187
Endothelial cells	Herc6	0	0	2.94313	0.655	0.118
Endothelial cells	Magel2	0	0	2.9414	0.281	0.04
Endothelial cells	Gngt2	0	0	2.9414	0.393	0.052
Endothelial cells	Unc13b	2.41e-265	6.02e-261	2.94018	0.592	0.11
Endothelial cells	Gbp5	0	0	2.93954	0.305	0.041
Endothelial cells	Epha4	6.97e-272	1.74e-267	2.93459	0.554	0.092
Endothelial cells	Pcdh17	0	0	2.93333	0.315	0.034
Endothelial cells	Cxcl12	0	0	2.93168	0.366	0.059
Endothelial cells	6430548M08Rik	0	0	2.92711	0.411	0.057
Endothelial cells	Gm9917	6e-286	1.5e-281	2.92528	0.276	0.036
Endothelial cells	Notch1	0	0	2.92492	0.555	0.081
Endothelial cells	Chst2	0	0	2.91986	0.596	0.086
Endothelial cells	Ifit1	0	0	2.91915	0.427	0.061
Endothelial cells	Cd200	0	0	2.91838	0.551	0.075
Endothelial cells	Pccb	2.82e-102	7.07e-98	2.91604	0.414	0.077
Endothelial cells	Adcy4	0	0	2.916	0.586	0.082
Endothelial cells	Prr5	2.05e-123	5.12e-119	2.90643	0.411	0.064
Endothelial cells	Nod1	0	0	2.90472	0.503	0.069
Endothelial cells	Tmcc2	0	0	2.90247	0.431	0.06
Endothelial cells	Adamts12	2.27e-201	5.67e-197	2.9017	0.435	0.046
Endothelial cells	Ahr	0	0	2.90117	0.357	0.045
Endothelial cells	Gm20559	1.37e-124	3.43e-120	2.90034	0.477	0.085
Endothelial cells	Sema6d	4.07e-177	1.02e-172	2.897	0.562	0.138
Endothelial cells	Efr3b	0	0	2.89606	0.543	0.085
Endothelial cells	9330175M20Rik	3.08e-276	7.7e-272	2.89449	0.283	0.039
Endothelial cells	Rasip1	0	0	2.89205	0.656	0.09
Endothelial cells	Samd9l	9.99e-155	2.5e-150	2.88881	0.561	0.098
Endothelial cells	Dennd3	0	0	2.88712	0.673	0.097
Endothelial cells	Depp1	0	0	2.8857	0.683	0.098
Endothelial cells	Fndc3c1	0	0	2.88403	0.574	0.087
Endothelial cells	Gna14	9.35e-204	2.34e-199	2.88294	0.691	0.117
Endothelial cells	Tal1	0	0	2.87985	0.299	0.04
Endothelial cells	Adcy4	0	0	2.87965	0.618	0.088
Endothelial cells	Ramp3	0	0	2.87767	0.548	0.061
Endothelial cells	Arhgef15	0	0	2.8763	0.568	0.075
Endothelial cells	Klf12	3.9e-287	9.75e-283	2.87624	0.635	0.115
Endothelial cells	Tm6sf1	0	0	2.87619	0.574	0.073
Endothelial cells	Tmem204	0	0	2.87429	0.537	0.078
Endothelial cells	Pald1	0	0	2.87419	0.544	0.08
Endothelial cells	Cxcl12	0	0	2.87396	0.351	0.069
Endothelial cells	Trib2	0	0	2.87331	0.352	0.049
Endothelial cells	Spry4	0	0	2.87154	0.347	0.051
Endothelial cells	Rnf144a	0	0	2.87001	0.678	0.087
Endothelial cells	Rapgef3	0	0	2.86511	0.653	0.098
Endothelial cells	Icam2	0	0	2.86478	0.671	0.097
Endothelial cells	Fzd4	0	0	2.86246	0.535	0.074
Endothelial cells	Casz1	0	0	2.85888	0.536	0.08
Endothelial cells	Fzd6	4.26e-191	1.07e-186	2.85649	0.444	0.081
Endothelial cells	Gbp3	0	0	2.85605	0.29	0.041
Endothelial cells	Gask1b	2.99e-134	7.48e-130	2.85466	0.343	0.065
Endothelial cells	Kcnk6	0	0	2.85426	0.259	0.037
Endothelial cells	Fzd4	0	0	2.8454	0.439	0.06
Endothelial cells	Fbn1	1.63e-78	4.07e-74	2.84527	0.321	0.087
Endothelial cells	Rspo3	0	0	2.84343	0.35	0.042
Endothelial cells	Rasgef1a	0	0	2.84325	0.371	0.053
Endothelial cells	St8sia4	1.37e-132	3.44e-128	2.84249	0.428	0.064
Endothelial cells	Ccm2l	0	0	2.8422	0.586	0.081
Endothelial cells	Slfn2	0	0	2.8415	0.527	0.08
Endothelial cells	Sp100	0	0	2.8404	0.625	0.1
Endothelial cells	Ppp1r16b	0	0	2.84024	0.7	0.094
Endothelial cells	AU021092	0	0	2.83905	0.597	0.078
Endothelial cells	Cav2	0	0	2.83859	0.506	0.075
Endothelial cells	Sox18	0	0	2.834	0.338	0.047
Endothelial cells	Cbfa2t3	0	0	2.8327	0.52	0.073
Endothelial cells	Hmcn1	0	0	2.82926	0.413	0.066
Endothelial cells	Ecscr	0	0	2.82913	0.607	0.092
Endothelial cells	Gbp8	0	0	2.82884	0.356	0.049
Endothelial cells	Ephb4	0	0	2.82728	0.582	0.087
Endothelial cells	Cd200	7.66e-252	1.92e-247	2.8224	0.526	0.087
Endothelial cells	Edn1	4.25e-41	1.06e-36	2.82187	0.309	0.088
Endothelial cells	Nova2	0	0	2.82083	0.603	0.086
Endothelial cells	Rasgef1a	0	0	2.82004	0.356	0.049
Endothelial cells	BC028528	0	0	2.81676	0.586	0.085
Endothelial cells	Ptgs1	0	0	2.8164	0.528	0.066
Endothelial cells	Pdgfd	2.1e-217	5.24e-213	2.8154	0.669	0.167
Endothelial cells	Fes	0	0	2.81324	0.312	0.044
Endothelial cells	Robo4	0	0	2.81154	0.679	0.091
Endothelial cells	Slfn2	0	0	2.81129	0.451	0.065
Endothelial cells	Kif26a	2.58e-133	6.46e-129	2.81039	0.271	0.042
Endothelial cells	Nxpe2	0	0	2.80935	0.276	0.04
Endothelial cells	Rtl8a	0	0	2.80732	0.609	0.096
Endothelial cells	Gm50138	5.01e-258	1.25e-253	2.80538	0.272	0.038
Endothelial cells	Dok4	3.52e-270	8.8e-266	2.80445	0.298	0.044
Endothelial cells	Tspan2	1.25e-255	3.13e-251	2.8023	0.46	0.066
Endothelial cells	Cdc42ep1	0	0	2.80055	0.507	0.08
Endothelial cells	9330175M20Rik	0	0	2.79975	0.26	0.037
Endothelial cells	Sema3g	4.7e-266	1.18e-261	2.79912	0.645	0.128
Endothelial cells	Kcnb1	0	0	2.79803	0.568	0.084
Endothelial cells	Slfn3	0	0	2.79688	0.433	0.061
Endothelial cells	Slc9a3r2	0	0	2.79651	0.666	0.1
Endothelial cells	Tm6sf1	0	0	2.79163	0.641	0.1
Endothelial cells	Pde2a	1.73e-157	4.33e-153	2.79147	0.639	0.125
Endothelial cells	Palmd	0	0	2.79052	0.588	0.076
Endothelial cells	Cdc42ep3	1.45e-112	3.62e-108	2.78836	0.456	0.085
Endothelial cells	4930502E18Rik	0	0	2.78759	0.523	0.079
Endothelial cells	AU021092	2.42e-286	6.07e-282	2.78607	0.55	0.085
Endothelial cells	Chrm2	0	0	2.78019	0.359	0.053
Endothelial cells	Ivns1abp	7.44e-121	1.86e-116	2.77956	0.656	0.172
Endothelial cells	Wfdc1	0	0	2.77898	0.554	0.085
Endothelial cells	Cldn5	0	0	2.77878	0.546	0.062
Endothelial cells	Trp53i11	1.07e-188	2.69e-184	2.77528	0.663	0.112
Endothelial cells	Tm6sf1	0	0	2.77358	0.626	0.093
Endothelial cells	Gm26510	0	0	2.77281	0.344	0.051
Endothelial cells	Tlr4	8.55e-154	2.14e-149	2.77069	0.54	0.09
Endothelial cells	Tspan12	2.66e-172	6.66e-168	2.7703	0.371	0.061
Endothelial cells	Gm4070	0	0	2.76754	0.39	0.055
Endothelial cells	6430548M08Rik	0	0	2.76668	0.473	0.071
Endothelial cells	Mfng	6.9e-136	1.73e-131	2.76666	0.253	0.036
Endothelial cells	Phf11d	0	0	2.76488	0.288	0.045
Endothelial cells	Nfix	4.01e-168	1e-163	2.76476	0.418	0.08
Endothelial cells	Kank4	0	0	2.76234	0.65	0.101
Endothelial cells	Pcdh19	0	0	2.75945	0.406	0.065
Endothelial cells	Sox7	0	0	2.75913	0.447	0.068
Endothelial cells	Gbp4	0	0	2.75836	0.493	0.071
Endothelial cells	Gimap8	8.26e-259	2.07e-254	2.75734	0.279	0.04
Endothelial cells	Gm14221	0	0	2.75728	0.475	0.067
Endothelial cells	Col13a1	0	0	2.75532	0.305	0.037
Endothelial cells	Ushbp1	0	0	2.75513	0.594	0.083
Endothelial cells	Cmpk2	0	0	2.75505	0.285	0.042
Endothelial cells	Nrarp	1.96e-130	4.91e-126	2.75488	0.267	0.042
Endothelial cells	A930037H05Rik	1.74e-63	4.34e-59	2.75487	0.316	0.067
Endothelial cells	Prkd1	0	0	2.75452	0.585	0.111
Endothelial cells	Jag2	0	0	2.75436	0.542	0.084
Endothelial cells	Gm16046	0	0	2.7519	0.349	0.055
Endothelial cells	Fkbp14	0	0	2.75099	0.339	0.052
Endothelial cells	Fat4	0	0	2.74924	0.449	0.067
Endothelial cells	Fzd4	8.09e-227	2.02e-222	2.74598	0.482	0.08
Endothelial cells	Tmtc2	1.14e-161	2.85e-157	2.74388	0.52	0.129
Endothelial cells	Sox7	0	0	2.74377	0.485	0.072
Endothelial cells	Ccm2l	0	0	2.74376	0.512	0.071
Endothelial cells	Tspan6	5.11e-247	1.28e-242	2.74127	0.285	0.044
Endothelial cells	Thsd1	0	0	2.7412	0.666	0.101
Endothelial cells	Scarf1	0	0	2.73991	0.477	0.072
Endothelial cells	Rtl8a	0	0	2.73986	0.684	0.117
Endothelial cells	Ccnd2	1.12e-121	2.79e-117	2.73958	0.255	0.041
Endothelial cells	Fat4	4.59e-225	1.15e-220	2.73833	0.454	0.072
Endothelial cells	9330175M20Rik	1.01e-139	2.52e-135	2.7377	0.277	0.042
Endothelial cells	Sh2d3c	0	0	2.73419	0.568	0.082
Endothelial cells	Rspo3	0	0	2.72933	0.355	0.052
Endothelial cells	Gvin1	0	0	2.72907	0.453	0.066
Endothelial cells	Dusp6	0	0	2.72624	0.475	0.077
Endothelial cells	She	0	0	2.72619	0.446	0.067
Endothelial cells	Thsd7a	1.94e-123	4.85e-119	2.72476	0.474	0.128
Endothelial cells	Id3	0	0	2.72415	0.686	0.116
Endothelial cells	Erg	0	0	2.72287	0.668	0.097
Endothelial cells	Gng2	1.04e-154	2.61e-150	2.7227	0.449	0.061
Endothelial cells	Mmrn2	0	0	2.71849	0.406	0.061
Endothelial cells	Atp2a3	0	0	2.71797	0.278	0.044
Endothelial cells	Disc1	0	0	2.71776	0.393	0.062
Endothelial cells	1010001N08Rik	3.8e-175	9.51e-171	2.71772	0.382	0.064
Endothelial cells	Tmem44	0	0	2.71449	0.485	0.076
Endothelial cells	Tspan6	4.38e-114	1.1e-109	2.71239	0.267	0.047
Endothelial cells	Irgm2	0	0	2.71153	0.394	0.064
Endothelial cells	Kcnq1	0	0	2.70835	0.326	0.049
Endothelial cells	Lpar6	0	0	2.70778	0.389	0.064
Endothelial cells	Gm4876	0	0	2.70764	0.427	0.087
Endothelial cells	Nxpe2	4.9e-244	1.23e-239	2.70513	0.283	0.043
Endothelial cells	Ifi44	1.86e-133	4.64e-129	2.70512	0.442	0.068
Endothelial cells	Me3	1.92e-248	4.81e-244	2.70349	0.276	0.041
Endothelial cells	Rnf144a	0	0	2.69973	0.683	0.113
Endothelial cells	Armcx4	0	0	2.69932	0.271	0.042
Endothelial cells	Rtl8a	0	0	2.6983	0.631	0.111
Endothelial cells	Rgs12	0	0	2.69417	0.678	0.118
Endothelial cells	Gbp8	7.22e-95	1.81e-90	2.69376	0.379	0.068
Endothelial cells	Rph3al	1.98e-199	4.95e-195	2.69197	0.25	0.041
Endothelial cells	Gimap1	0	0	2.69161	0.288	0.045
Endothelial cells	Grasp	3.92e-260	9.81e-256	2.68784	0.315	0.051
Endothelial cells	Ifit1	0	0	2.68749	0.318	0.053
Endothelial cells	Fscn1	2.6e-92	6.51e-88	2.68513	0.435	0.091
Endothelial cells	Armh4	5.49e-285	1.37e-280	2.68492	0.254	0.042
Endothelial cells	Dennd3	0	0	2.68474	0.608	0.106
Endothelial cells	Unc13b	8.6e-165	2.15e-160	2.68294	0.625	0.113
Endothelial cells	Apcdd1	0	0	2.68015	0.584	0.09
Endothelial cells	Mmd	1.42e-70	3.55e-66	2.678	0.379	0.087
Endothelial cells	Icam2	0	0	2.67681	0.628	0.092
Endothelial cells	Zfp57	5.07e-109	1.27e-104	2.66932	0.382	0.061
Endothelial cells	Ccdc160	0	0	2.6689	0.275	0.044
Endothelial cells	Gimap1	1.39e-259	3.48e-255	2.66492	0.328	0.055
Endothelial cells	Gm12216	0	0	2.66266	0.289	0.048
Endothelial cells	Tmcc2	0	0	2.66114	0.416	0.065
Endothelial cells	Cldn5	0	0	2.65937	0.572	0.082
Endothelial cells	Gbp6	0	0	2.65859	0.303	0.051
Endothelial cells	Olfr56	3.63e-216	9.08e-212	2.65792	0.263	0.042
Endothelial cells	Adamts10	0	0	2.65686	0.506	0.084
Endothelial cells	Ahr	3.86e-171	9.66e-167	2.6558	0.375	0.062
Endothelial cells	Depp1	0	0	2.65548	0.659	0.117
Endothelial cells	Trib2	0	0	2.6544	0.357	0.058
Endothelial cells	Ttll7	0	0	2.65121	0.451	0.076
Endothelial cells	Gimap6	0	0	2.65113	0.47	0.069
Endothelial cells	Cemip2	0	0	2.64963	0.689	0.136
Endothelial cells	Rnf125	0	0	2.64915	0.367	0.059
Endothelial cells	Chst2	0	0	2.64823	0.573	0.093
Endothelial cells	Tbc1d8	2.51e-150	6.28e-146	2.6477	0.656	0.137
Endothelial cells	Cracr2b	0	0	2.64564	0.292	0.048
Endothelial cells	Fkbp14	0	0	2.64401	0.352	0.061
Endothelial cells	Slfn5	0	0	2.64077	0.7	0.112
Endothelial cells	Rnf24	1.98e-97	4.94e-93	2.6402	0.33	0.051
Endothelial cells	Mettl24	0	0	2.63876	0.392	0.063
Endothelial cells	Nod1	0	0	2.63819	0.501	0.082
Endothelial cells	Bgn	5.12e-151	1.28e-146	2.63675	0.436	0.093
Endothelial cells	Plxnd1	2.83e-219	7.08e-215	2.63627	0.576	0.119
Endothelial cells	Sult1a1	7.65e-236	1.91e-231	2.6355	0.302	0.051
Endothelial cells	Arhgef28	9.57e-257	2.39e-252	2.63229	0.616	0.118
Endothelial cells	Gadd45a	3.05e-86	7.64e-82	2.6292	0.368	0.069
Endothelial cells	Gm20559	0	0	2.6275	0.465	0.078
Endothelial cells	Caskin2	0	0	2.62544	0.409	0.07
Endothelial cells	Pde2a	0	0	2.62529	0.666	0.107
Endothelial cells	Slit2	1.27e-173	3.17e-169	2.62412	0.45	0.088
Endothelial cells	Zfp46	4.66e-218	1.16e-213	2.6219	0.289	0.05
Endothelial cells	Gask1b	2.81e-273	7.03e-269	2.62177	0.358	0.062
Endothelial cells	Fzd4	0	0	2.61977	0.437	0.072
Endothelial cells	Zdhhc15	3.78e-302	9.45e-298	2.61659	0.355	0.056
Endothelial cells	Tmem44	1.3e-227	3.24e-223	2.61549	0.502	0.086
Endothelial cells	Stc1	9.04e-81	2.26e-76	2.61013	0.253	0.055
Endothelial cells	Gm20559	7.62e-184	1.91e-179	2.60898	0.448	0.083
Endothelial cells	Ttyh3	0	0	2.60789	0.444	0.078
Endothelial cells	Coro2b	0	0	2.60706	0.69	0.12
Endothelial cells	Lipe	0	0	2.60556	0.396	0.072
Endothelial cells	Rtl8b	0	0	2.60549	0.471	0.08
Endothelial cells	Grap	0	0	2.60262	0.33	0.052
Endothelial cells	Ppp1r16b	0	0	2.60247	0.68	0.103
Endothelial cells	Gm26510	0	0	2.60069	0.39	0.063
Endothelial cells	Arhgap27	0	0	2.59659	0.544	0.101
Endothelial cells	Kcnk6	1.29e-268	3.23e-264	2.5961	0.256	0.044
Endothelial cells	Zfp52	3.87e-90	9.67e-86	2.59545	0.368	0.067
Endothelial cells	Tubb2a	0	0	2.59298	0.446	0.08
Endothelial cells	Gpihbp1	1.48e-92	3.69e-88	2.58987	0.389	0.072
Endothelial cells	Procr	3.56e-184	8.91e-180	2.589	0.698	0.132
Endothelial cells	Tubb2a	0	0	2.58576	0.409	0.07
Endothelial cells	Hivep3	1.08e-116	2.69e-112	2.58505	0.394	0.095
Endothelial cells	Gm12216	1.74e-246	4.35e-242	2.58466	0.328	0.057
Endothelial cells	Mmp28	0	0	2.58162	0.596	0.104
Endothelial cells	Sult1a1	0	0	2.57981	0.257	0.043
Endothelial cells	Tbx3	0	0	2.57587	0.614	0.12
Endothelial cells	Fmnl3	0	0	2.57309	0.697	0.133
Endothelial cells	Lpin3	1.47e-55	3.69e-51	2.57284	0.27	0.056
Endothelial cells	Ace	5.16e-207	1.29e-202	2.5715	0.564	0.118
Endothelial cells	mt-Nd1	4.27e-09	0.00010675	2.57099	0.371	0.095
Endothelial cells	Ifi44	0	0	2.56933	0.325	0.052
Endothelial cells	Cbfa2t3	0	0	2.56881	0.508	0.087
Endothelial cells	Inhbb	5.52e-119	1.38e-114	2.56851	0.589	0.131
Endothelial cells	2900026A02Rik	0	0	2.56679	0.659	0.116
Endothelial cells	Zfp423	2.99e-258	7.48e-254	2.56599	0.633	0.123
Endothelial cells	4930502E18Rik	0	0	2.56539	0.488	0.085
Endothelial cells	Rapgef3	0	0	2.56388	0.654	0.115
Endothelial cells	Cdc14a	1.1e-126	2.75e-122	2.56271	0.398	0.09
Endothelial cells	Foxf1	0	0	2.56171	0.542	0.09
Endothelial cells	Prkd2	0	0	2.56026	0.546	0.099
Endothelial cells	Ppm1f	0	0	2.55879	0.371	0.066
Endothelial cells	Cbfa2t3	1.1e-236	2.76e-232	2.55783	0.544	0.097
Endothelial cells	Kcnq1	1.39e-247	3.48e-243	2.55638	0.339	0.061
Endothelial cells	Map3k6	4.15e-207	1.04e-202	2.55492	0.272	0.046
Endothelial cells	Nxpe2	1.51e-109	3.77e-105	2.5547	0.263	0.047
Endothelial cells	Dcbld1	0	0	2.55464	0.695	0.142
Endothelial cells	Cemip2	0	0	2.5533	0.698	0.143
Endothelial cells	Gm10125	0	0	2.55263	0.324	0.057
Endothelial cells	Rnf144a	0	0	2.55235	0.66	0.106
Endothelial cells	Tm6sf1	0	0	2.55198	0.57	0.089
Endothelial cells	Tes	7.42e-134	1.86e-129	2.55187	0.663	0.153
Endothelial cells	Mtss2	5.27e-198	1.32e-193	2.55095	0.277	0.05
Endothelial cells	Trim12a	0	0	2.54998	0.614	0.12
Endothelial cells	Flrt3	0	0	2.54962	0.335	0.053
Endothelial cells	Cbx6	1.98e-143	4.95e-139	2.54947	0.384	0.076
Endothelial cells	Rnf125	1.71e-92	4.29e-88	2.54861	0.379	0.068
Endothelial cells	Tspan15	0	0	2.54585	0.503	0.086
Endothelial cells	Ahr	0	0	2.54127	0.319	0.057
Endothelial cells	Slfn2	0	0	2.53882	0.47	0.076
Endothelial cells	Tmem204	0	0	2.53873	0.515	0.085
Endothelial cells	Ptpru	0	0	2.53845	0.545	0.089
Endothelial cells	Ammecr1	1.05e-102	2.64e-98	2.53653	0.635	0.18
Endothelial cells	Adam15	0	0	2.53642	0.697	0.139
Endothelial cells	Il15	0	0	2.53298	0.576	0.111
Endothelial cells	Ramp3	0	0	2.53283	0.532	0.077
Endothelial cells	Mark4	0	0	2.53269	0.583	0.119
Endothelial cells	Slc43a3	0	0	2.52877	0.695	0.146
Endothelial cells	Grasp	0	0	2.52829	0.251	0.043
Endothelial cells	Ric8b	1.7e-84	4.25e-80	2.52745	0.593	0.187
Endothelial cells	4930503L19Rik	0	0	2.52537	0.449	0.085
Endothelial cells	Gab3	0	0	2.52521	0.288	0.046
Endothelial cells	Phf6	0	0	2.52206	0.403	0.074
Endothelial cells	Trim30a	0	0	2.5214	0.68	0.119
Endothelial cells	Cldn5	0	0	2.52041	0.517	0.078
Endothelial cells	Prcp	0	0	2.51905	0.547	0.108
Endothelial cells	Cav2	0	0	2.51885	0.481	0.081
Endothelial cells	Fes	0	0	2.51784	0.307	0.053
Endothelial cells	Plk2	3.89e-188	9.73e-184	2.51725	0.576	0.133
Endothelial cells	Cpne8	5.79e-183	1.45e-178	2.51542	0.608	0.154
Endothelial cells	Sema7a	0	0	2.51441	0.549	0.095
Endothelial cells	Hlx	1.55e-287	3.88e-283	2.51432	0.361	0.059
Endothelial cells	Ehd2	0	0	2.51313	0.636	0.116
Endothelial cells	Sh2d3c	0	0	2.51225	0.582	0.103
Endothelial cells	Plcg2	9.27e-124	2.32e-119	2.51016	0.257	0.04
Endothelial cells	6430548M08Rik	0	0	2.5077	0.386	0.069
Endothelial cells	Rtl8b	0	0	2.50451	0.394	0.068
Endothelial cells	Casz1	0	0	2.50221	0.509	0.095
Endothelial cells	Tmem119	0	0	2.50205	0.489	0.077
Endothelial cells	Fat4	0	0	2.49907	0.335	0.058
Endothelial cells	Lyve1	3.54e-170	8.85e-166	2.49889	0.412	0.076
Endothelial cells	Id3	0	0	2.49543	0.685	0.133
Endothelial cells	Gata6	7.44e-193	1.86e-188	2.492	0.504	0.101
Endothelial cells	Pald1	0	0	2.49165	0.449	0.077
Endothelial cells	Casz1	0	0	2.48877	0.52	0.1
Endothelial cells	Sema7a	2.08e-59	5.21e-55	2.48798	0.404	0.11
Endothelial cells	Stab2	0	0	2.48754	0.603	0.075
Endothelial cells	Rasip1	7.91e-137	1.98e-132	2.48418	0.572	0.108
Endothelial cells	Bcl2	5.25e-154	1.31e-149	2.48149	0.474	0.107
Endothelial cells	Zdhhc15	0	0	2.4794	0.269	0.048
Endothelial cells	Cd200	7.88e-96	1.97e-91	2.47422	0.446	0.09
Endothelial cells	Klhl7	0	0	2.47419	0.562	0.128
Endothelial cells	Ccnjl	0	0	2.47297	0.494	0.084
Endothelial cells	Slc8a1	2.69e-90	6.74e-86	2.47239	0.363	0.097
Endothelial cells	Fzd6	9.86e-87	2.47e-82	2.47182	0.411	0.084
Endothelial cells	Synpo	9.73e-98	2.43e-93	2.47103	0.54	0.13
Endothelial cells	Cd200	0	0	2.47066	0.486	0.082
Endothelial cells	St8sia4	3.6e-283	9.01e-279	2.47042	0.358	0.06
Endothelial cells	Gbp8	0	0	2.46998	0.327	0.06
Endothelial cells	Ecscr	4.98e-134	1.25e-129	2.46804	0.568	0.108
Endothelial cells	Trim12a	0	0	2.46797	0.539	0.103
Endothelial cells	Mcph1	1.83e-83	4.57e-79	2.4674	0.498	0.127
Endothelial cells	Erc2	0	0	2.46706	0.282	0.054
Endothelial cells	Ifitm2	2.94e-10	7.35e-06	2.46464	0.486	0.142
Endothelial cells	Bace2	4.33e-218	1.08e-213	2.4646	0.288	0.049
Endothelial cells	Cdc42ep1	0	0	2.463	0.498	0.094
Endothelial cells	Stmn2	2.53e-275	6.33e-271	2.46213	0.326	0.05
Endothelial cells	Ephb4	0	0	2.46188	0.547	0.103
Endothelial cells	Lncppara	6.66e-105	1.67e-100	2.46127	0.509	0.109
Endothelial cells	Sult1a1	2.71e-256	6.78e-252	2.46076	0.265	0.049
Endothelial cells	Armcx4	6.14e-105	1.54e-100	2.46021	0.281	0.054
Endothelial cells	Nrros	9.97e-123	2.49e-118	2.45838	0.279	0.047
Endothelial cells	Ifi44	0	0	2.45727	0.325	0.061
Endothelial cells	Cbfa2t3	0	0	2.45421	0.527	0.092
Endothelial cells	Sipa1	0	0	2.45317	0.414	0.082
Endothelial cells	Gm47644	4.25e-182	1.06e-177	2.45294	0.273	0.052
Endothelial cells	Tor3a	0	0	2.44866	0.415	0.08
Endothelial cells	Arhgef15	4.93e-241	1.23e-236	2.44849	0.526	0.088
Endothelial cells	Lrrc32	5.04e-160	1.26e-155	2.44742	0.422	0.082
Endothelial cells	AU020206	2.33e-303	5.83e-299	2.44703	0.462	0.092
Endothelial cells	Ecscr	0	0	2.44418	0.56	0.1
Endothelial cells	Shisa4	6.24e-242	1.56e-237	2.44346	0.263	0.051
Endothelial cells	Prkd2	0	0	2.44146	0.445	0.086
Endothelial cells	Osmr	2.35e-135	5.89e-131	2.44137	0.396	0.084
Endothelial cells	Notch4	0	0	2.44059	0.431	0.072
Endothelial cells	Zbtb46	5.96e-251	1.49e-246	2.43785	0.693	0.149
Endothelial cells	Ppm1f	8.58e-275	2.15e-270	2.43578	0.408	0.078
Endothelial cells	Sema7a	0	0	2.43545	0.525	0.102
Endothelial cells	Lrrc32	0	0	2.43492	0.37	0.066
Endothelial cells	Adamts10	1.06e-161	2.65e-157	2.43385	0.442	0.09
Endothelial cells	Ehd2	0	0	2.43363	0.534	0.1
Endothelial cells	Grasp	4.2e-237	1.05e-232	2.43343	0.257	0.049
Endothelial cells	Cavin3	2.1e-48	5.26e-44	2.43327	0.253	0.054
Endothelial cells	Als2cl	0	0	2.43236	0.536	0.103
Endothelial cells	Gimap8	5.21e-107	1.3e-102	2.43132	0.251	0.043
Endothelial cells	Chn2	0	0	2.43121	0.644	0.116
Endothelial cells	Ace	0	0	2.4297	0.555	0.093
Endothelial cells	Erg	6.31e-145	1.58e-140	2.42794	0.611	0.115
Endothelial cells	Relb	1.99e-70	4.98e-66	2.427	0.323	0.063
Endothelial cells	Apobec3	0	0	2.42455	0.582	0.102
Endothelial cells	Ddit4	0	0	2.42442	0.348	0.064
Endothelial cells	Ehd2	0	0	2.42213	0.586	0.111
Endothelial cells	Ifitm2	0	0	2.42184	0.611	0.123
Endothelial cells	Akap12	0	0	2.42175	0.582	0.115
Endothelial cells	Sox13	0	0	2.42172	0.7	0.145
Endothelial cells	9930111J21Rik2	0	0	2.42122	0.486	0.091
Endothelial cells	Prrg1	0	0	2.4206	0.412	0.079
Endothelial cells	Peg13	2.67e-282	6.67e-278	2.42043	0.386	0.069
Endothelial cells	Ifit1	0	0	2.42017	0.322	0.061
Endothelial cells	Ccdc85b	0	0	2.41804	0.44	0.086
Endothelial cells	Adcy4	4.97e-215	1.24e-210	2.41693	0.522	0.096
Endothelial cells	Trim16	0	0	2.41532	0.277	0.053
Endothelial cells	Caskin2	1.31e-307	3.29e-303	2.41451	0.445	0.084
Endothelial cells	Serpinb9	1.14e-64	2.85e-60	2.41109	0.319	0.067
Endothelial cells	Trim16	1.6e-284	3.99e-280	2.41048	0.305	0.059
Endothelial cells	Coro2b	0	0	2.4103	0.663	0.128
Endothelial cells	Ehd2	5.76e-219	1.44e-214	2.40734	0.594	0.123
Endothelial cells	Gbp3	4.56e-252	1.14e-247	2.40595	0.265	0.05
Endothelial cells	Ptpru	0	0	2.40456	0.573	0.108
Endothelial cells	Palmd	5.25e-183	1.31e-178	2.40396	0.47	0.09
Endothelial cells	Gm10125	1.72e-215	4.31e-211	2.39886	0.321	0.061
Endothelial cells	Slc2a13	0	0	2.39841	0.361	0.065
Endothelial cells	Adamts6	5.67e-102	1.42e-97	2.39463	0.53	0.12
Endothelial cells	Zbtb46	0	0	2.39344	0.676	0.136
Endothelial cells	Trps1	2.15e-149	5.37e-145	2.39327	0.67	0.142
Endothelial cells	Dusp3	0	0	2.39199	0.565	0.116
Endothelial cells	Gimap6	1.59e-93	3.99e-89	2.39195	0.421	0.082
Endothelial cells	Ttll7	2.51e-275	6.29e-271	2.38813	0.418	0.082
Endothelial cells	Disc1	2.67e-144	6.69e-140	2.387	0.398	0.08
Endothelial cells	Eogt	0	0	2.38689	0.664	0.161
Endothelial cells	Caskin2	0	0	2.38561	0.406	0.081
Endothelial cells	Cmah	1.49e-182	3.73e-178	2.3849	0.26	0.047
Endothelial cells	Ttyh3	0	0	2.38487	0.443	0.089
Endothelial cells	Rtl8b	0	0	2.38349	0.399	0.078
Endothelial cells	Kif2a	7.12e-101	1.78e-96	2.38107	0.688	0.216
Endothelial cells	B4galt4	1.31e-263	3.27e-259	2.37986	0.409	0.082
Endothelial cells	Nrp2	1.04e-119	2.59e-115	2.3783	0.422	0.105
Endothelial cells	Herc6	0	0	2.37821	0.518	0.104
Endothelial cells	Fam122b	0	0	2.37745	0.582	0.132
Endothelial cells	Pcdh19	9.87e-235	2.47e-230	2.37742	0.361	0.07
Endothelial cells	Marcksl1	2.09e-84	5.24e-80	2.37626	0.526	0.135
Endothelial cells	Fam171a1	2.19e-192	5.48e-188	2.37626	0.679	0.18
Endothelial cells	Prom1	2.07e-89	5.17e-85	2.3749	0.257	0.052
Endothelial cells	Nod1	6.22e-185	1.56e-180	2.37158	0.482	0.093
Endothelial cells	Scarf1	6.03e-189	1.51e-184	2.37128	0.458	0.083
Endothelial cells	Ecscr	2.9e-214	7.26e-210	2.36988	0.548	0.105
Endothelial cells	Ccdc28b	6.12e-229	1.53e-224	2.36884	0.346	0.066
Endothelial cells	Phf6	0	0	2.36665	0.406	0.084
Endothelial cells	Samd9l	3.05e-165	7.62e-161	2.36569	0.466	0.097
Endothelial cells	Nova2	9.69e-214	2.42e-209	2.36482	0.532	0.1
Endothelial cells	Zfp521	4.18e-217	1.05e-212	2.36436	0.362	0.076
Endothelial cells	Nova2	5.27e-107	1.32e-102	2.36431	0.502	0.102
Endothelial cells	Samd9l	0	0	2.36302	0.467	0.092
Endothelial cells	Filip1	0	0	2.36098	0.564	0.108
Endothelial cells	mt-Nd2	6.02e-08	0.00150677	2.36069	0.343	0.091
Endothelial cells	Grasp	1.19e-95	2.99e-91	2.35856	0.271	0.054
Endothelial cells	Sh2d3c	0	0	2.35537	0.536	0.098
Endothelial cells	Tspan15	0	0	2.35502	0.495	0.099
Endothelial cells	9930111J21Rik2	0	0	2.35475	0.54	0.107
Endothelial cells	Twf2	0	0	2.35111	0.367	0.076
Endothelial cells	4930599N23Rik	7.79e-203	1.95e-198	2.35065	0.354	0.077
Endothelial cells	Gimap1	1.73e-111	4.34e-107	2.35028	0.301	0.058
Endothelial cells	Cers4	0	0	2.34991	0.438	0.086
Endothelial cells	Jag2	0	0	2.3496	0.494	0.091
Endothelial cells	Mmp28	0	0	2.34769	0.596	0.12
Endothelial cells	Chst2	2.49e-105	6.23e-101	2.3464	0.502	0.102
Endothelial cells	Gm15675	4.48e-60	1.12e-55	2.34449	0.316	0.068
Endothelial cells	Flt4	0	0	2.34357	0.398	0.065
Endothelial cells	Sdc3	1.83e-56	4.59e-52	2.34294	0.319	0.073
Endothelial cells	Clstn1	0	0	2.3419	0.401	0.083
Endothelial cells	Sox13	9.63e-206	2.41e-201	2.34074	0.659	0.16
Endothelial cells	Parvb	0	0	2.3402	0.679	0.14
Endothelial cells	Iigp1	8.32e-90	2.08e-85	2.33995	0.273	0.058
Endothelial cells	Gm26510	2.87e-285	7.17e-281	2.33969	0.314	0.061
Endothelial cells	Ccdc28b	0	0	2.33936	0.286	0.058
Endothelial cells	Fes	2.97e-105	7.42e-101	2.33654	0.297	0.059
Endothelial cells	Cpne8	1.05e-307	2.64e-303	2.33639	0.589	0.149
Endothelial cells	Stab2	0	0	2.33601	0.596	0.092
Endothelial cells	Ptpru	0	0	2.33424	0.546	0.103
Endothelial cells	Ddah1	0	0	2.33394	0.696	0.157
Endothelial cells	Rgs12	0	0	2.3332	0.651	0.137
Endothelial cells	Enc1	0	0	2.33315	0.297	0.059
Endothelial cells	St3gal2	0	0	2.33293	0.428	0.093
Endothelial cells	Tmem252	4.3e-67	1.08e-62	2.33287	0.358	0.078
Endothelial cells	Itprip	0	0	2.33277	0.377	0.072
Endothelial cells	Bcam	0	0	2.32992	0.463	0.086
Endothelial cells	Gm12185	3.69e-183	9.24e-179	2.32602	0.282	0.054
Endothelial cells	Cracr2b	6.43e-89	1.61e-84	2.32591	0.263	0.054
Endothelial cells	Mid2	0	0	2.32267	0.617	0.136
Endothelial cells	Cdc42ep2	0	0	2.32187	0.299	0.057
Endothelial cells	F730043M19Rik	2.79e-87	6.99e-83	2.32173	0.354	0.063
Endothelial cells	Pqlc1	9.49e-90	2.37e-85	2.32131	0.265	0.055
Endothelial cells	Tal1	4.64e-58	1.16e-53	2.31887	0.256	0.048
Endothelial cells	Fsd1l	9.25e-82	2.32e-77	2.31814	0.418	0.09
Endothelial cells	Nuak2	0	0	2.31588	0.267	0.055
Endothelial cells	Ophn1	7.73e-212	1.93e-207	2.31567	0.596	0.127
Endothelial cells	Tbx3	0	0	2.31368	0.662	0.14
Endothelial cells	Disc1	1.19e-240	2.99e-236	2.31188	0.382	0.077
Endothelial cells	Rgs3	0	0	2.31024	0.688	0.147
Endothelial cells	Cavin3	3.27e-95	8.17e-91	2.30985	0.267	0.053
Endothelial cells	Ppm1f	0	0	2.30957	0.368	0.076
Endothelial cells	Slc25a37	1.35e-05	0.337632	2.30955	0.371	0.141
Endothelial cells	Lrrc32	0	0	2.30864	0.379	0.075
Endothelial cells	Hes1	0	0	2.30444	0.451	0.096
Endothelial cells	Ntn4	2.21e-72	5.52e-68	2.30265	0.537	0.159
Endothelial cells	Thsd1	1.06e-267	2.66e-263	2.30257	0.639	0.116
Endothelial cells	Inpp5k	0	0	2.30211	0.601	0.145
Endothelial cells	Zdhhc15	2.53e-243	6.34e-239	2.30095	0.275	0.055
Endothelial cells	Ets1	1.37e-182	3.44e-178	2.30074	0.635	0.164
Endothelial cells	Fam13c	7.17e-236	1.8e-231	2.29931	0.374	0.075
Endothelial cells	Trim14	1.5e-243	3.76e-239	2.29923	0.402	0.084
Endothelial cells	Gbp8	8.54e-06	0.213539	2.29865	0.257	0.07
Endothelial cells	Mid1	0	0	2.29641	0.468	0.116
Endothelial cells	Csrp2	0	0	2.29572	0.669	0.139
Endothelial cells	Cd38	0	0	2.29362	0.284	0.052
Endothelial cells	Ap1s2	1.95e-88	4.89e-84	2.29245	0.432	0.089
Endothelial cells	Trim30d	1.13e-202	2.83e-198	2.2913	0.344	0.072
Endothelial cells	Lrrc32	5.58e-261	1.4e-256	2.29073	0.401	0.078
Endothelial cells	Pik3r3	2.67e-165	6.68e-161	2.28889	0.629	0.174
Endothelial cells	Arhgap27	0	0	2.2874	0.555	0.12
Endothelial cells	Cavin2	1.79e-06	0.0446705	2.28737	0.371	0.124
Endothelial cells	9530082P21Rik	1.41e-225	3.52e-221	2.28661	0.257	0.051
Endothelial cells	Rarg	1e-225	2.5e-221	2.28557	0.392	0.085
Endothelial cells	Ramp2	5.48e-13	1.37e-08	2.28379	0.571	0.15
Endothelial cells	Cd34	1.49e-09	3.74e-05	2.28375	0.457	0.13
Endothelial cells	Irx3	1.41e-234	3.52e-230	2.28274	0.26	0.051
Endothelial cells	Grap	6.28e-276	1.57e-271	2.28192	0.31	0.062
Endothelial cells	2210408F21Rik	5.42e-58	1.36e-53	2.28191	0.326	0.074
Endothelial cells	Sacs	0	0	2.28137	0.269	0.055
Endothelial cells	Cers4	2.29e-285	5.74e-281	2.28111	0.474	0.1
Endothelial cells	Adarb1	1.74e-157	4.36e-153	2.27911	0.492	0.112
Endothelial cells	Gimap1	6.51e-228	1.63e-223	2.27851	0.265	0.054
Endothelial cells	Npr1	0	0	2.27714	0.581	0.121
Endothelial cells	Pcdh1	2.07e-100	5.18e-96	2.27476	0.572	0.135
Endothelial cells	Fam13c	0	0	2.27445	0.342	0.064
Endothelial cells	Ifitm2	0	0	2.27352	0.546	0.112
Endothelial cells	Gm4258	0	0	2.272	0.437	0.096
Endothelial cells	Cracr2b	2.83e-169	7.08e-165	2.27166	0.266	0.052
Endothelial cells	Gfod2	4.2e-102	1.05e-97	2.27121	0.351	0.083
Endothelial cells	Fmnl3	0	0	2.27077	0.68	0.151
Endothelial cells	Nudt5	4.98e-05	1	2.27017	0.314	0.111
Endothelial cells	Impdh1	8.73e-05	1	2.26931	0.257	0.081
Endothelial cells	Efr3b	0	0	2.26908	0.412	0.074
Endothelial cells	Chst15	0	0	2.26703	0.386	0.078
Endothelial cells	Cdc42ep1	5.87e-279	1.47e-274	2.26551	0.467	0.1
Endothelial cells	Disc1	1.46e-297	3.65e-293	2.26359	0.353	0.074
Endothelial cells	Glis2	0	0	2.26159	0.314	0.07
Endothelial cells	Trim14	0	0	2.26104	0.353	0.073
Endothelial cells	Rnf144a	1.8e-225	4.49e-221	2.26011	0.608	0.121
Endothelial cells	Ankrd37	3.99e-78	9.97e-74	2.25947	0.393	0.083
Endothelial cells	Depp1	4.88e-149	1.22e-144	2.2588	0.53	0.132
Endothelial cells	Gimap6	7.44e-152	1.86e-147	2.255	0.41	0.08
Endothelial cells	Lpar6	3.35e-278	8.39e-274	2.25454	0.347	0.075
Endothelial cells	Tbx3	0	0	2.25262	0.606	0.135
Endothelial cells	Ica1	0	0	2.25235	0.646	0.14
Endothelial cells	Kcnq1	1.07e-220	2.69e-216	2.2506	0.276	0.06
Endothelial cells	Pitpnm2	0	0	2.25058	0.688	0.149
Endothelial cells	Phf11d	1.34e-204	3.35e-200	2.25057	0.253	0.054
Endothelial cells	Slc43a3	0	0	2.24967	0.688	0.163
Endothelial cells	Prrg1	3.45e-120	8.63e-116	2.2486	0.41	0.097
Endothelial cells	Akap12	0	0	2.24832	0.596	0.129
Endothelial cells	Gfod2	2.21e-184	5.53e-180	2.24829	0.347	0.08
Endothelial cells	Sipa1	0	0	2.24514	0.432	0.091
Endothelial cells	Limch1	0	0	2.24478	0.458	0.106
Endothelial cells	Trim30a	0	0	2.24427	0.669	0.137
Endothelial cells	Adamts1	9.71e-63	2.43e-58	2.24283	0.495	0.155
Endothelial cells	Irx3	1.42e-182	3.55e-178	2.24221	0.279	0.053
Endothelial cells	Ica1	3.02e-207	7.55e-203	2.24134	0.651	0.153
Endothelial cells	Ddit4	2.6e-239	6.5e-235	2.24078	0.38	0.076
Endothelial cells	Thbd	0	0	2.23978	0.639	0.137
Endothelial cells	Lpar6	1.48e-89	3.7e-85	2.23943	0.331	0.082
Endothelial cells	Slc25a37	0	0	2.23874	0.53	0.126
Endothelial cells	Zfp366	9.51e-291	2.38e-286	2.23867	0.673	0.117
Endothelial cells	Nxpe3	0	0	2.23857	0.328	0.073
Endothelial cells	Map1b	2.81e-106	7.02e-102	2.23766	0.66	0.182
Endothelial cells	Atp2a3	5.98e-212	1.5e-207	2.23136	0.253	0.052
Endothelial cells	Gm4876	1.63e-280	4.09e-276	2.2308	0.399	0.099
Endothelial cells	Pltp	0	0	2.23057	0.623	0.136
Endothelial cells	Dgkz	0	0	2.23056	0.652	0.157
Endothelial cells	Grap	4.24e-192	1.06e-187	2.22575	0.317	0.065
Endothelial cells	Tead2	1.6e-164	3.99e-160	2.22487	0.285	0.06
Endothelial cells	Herc6	0	0	2.22452	0.526	0.116
Endothelial cells	Mmrn2	2.44e-261	6.11e-257	2.22426	0.302	0.061
Endothelial cells	Sh2b3	0	0	2.2242	0.305	0.065
Endothelial cells	Sh2b3	4.35e-244	1.09e-239	2.22397	0.319	0.072
Endothelial cells	Ace	0	0	2.22347	0.507	0.109
Endothelial cells	Gab3	8.75e-184	2.19e-179	2.22337	0.289	0.057
Endothelial cells	Setx	5.37e-85	1.34e-80	2.22234	0.625	0.194
Endothelial cells	Exoc3l2	2.22e-187	5.56e-183	2.22062	0.526	0.107
Endothelial cells	Fat4	7.03e-286	1.76e-281	2.2193	0.329	0.067
Endothelial cells	Chn2	0	0	2.2189	0.648	0.132
Endothelial cells	Jag2	3.3e-135	8.26e-131	2.2182	0.432	0.097
Endothelial cells	Samd9l	0	0	2.2179	0.381	0.081
Endothelial cells	N4bp1	3.23e-83	8.07e-79	2.21765	0.596	0.18
Endothelial cells	Arhgef10	4.15e-305	1.04e-300	2.21612	0.617	0.163
Endothelial cells	Alas1	0	0	2.21487	0.487	0.121
Endothelial cells	Lrrk2	6.62e-271	1.66e-266	2.21367	0.396	0.075
Endothelial cells	Ceacam1	3.66e-171	9.17e-167	2.21047	0.284	0.058
Endothelial cells	Casp7	0	0	2.21027	0.326	0.074
Endothelial cells	Ifi44	1.31e-78	3.27e-74	2.20994	0.283	0.068
Endothelial cells	Plk2	0	0	2.20963	0.524	0.111
Endothelial cells	Lpcat1	0	0	2.20926	0.442	0.096
Endothelial cells	Ddit4	1.96e-261	4.91e-257	2.20522	0.333	0.073
Endothelial cells	Arhgef40	1.3e-183	3.24e-179	2.20385	0.336	0.075
Endothelial cells	Flt4	2.45e-86	6.12e-82	2.20377	0.331	0.084
Endothelial cells	She	6.06e-67	1.52e-62	2.20116	0.361	0.08
Endothelial cells	Irgm2	0	0	2.2008	0.261	0.059
Endothelial cells	Trim16	2.15e-158	5.39e-154	2.20076	0.286	0.062
Endothelial cells	Chn2	6.71e-205	1.68e-200	2.19893	0.633	0.145
Endothelial cells	Cacna1a	1.12e-125	2.81e-121	2.19772	0.251	0.059
Endothelial cells	Pitpnm2	0	0	2.19662	0.588	0.131
Endothelial cells	Mark4	0	0	2.19598	0.548	0.135
Endothelial cells	Slit2	0	0	2.19421	0.369	0.073
Endothelial cells	Thbd	0	0	2.19334	0.619	0.122
Endothelial cells	Pde3a	6.53e-75	1.63e-70	2.19281	0.635	0.217
Endothelial cells	Lipe	5.14e-287	1.29e-282	2.1926	0.369	0.083
Endothelial cells	Golim4	2.51e-129	6.28e-125	2.19155	0.444	0.106
Endothelial cells	Eogt	0	0	2.19101	0.652	0.177
Endothelial cells	4930503L19Rik	5.06e-234	1.27e-229	2.19016	0.439	0.102
Endothelial cells	Gm12185	6.96e-214	1.74e-209	2.18851	0.255	0.052
Endothelial cells	Slc2a13	1.03e-65	2.58e-61	2.18754	0.368	0.083
Endothelial cells	Ramp3	0	0	2.18731	0.494	0.084
Endothelial cells	Pak1	1.01e-80	2.52e-76	2.18679	0.446	0.102
Endothelial cells	Cd38	5.39e-198	1.35e-193	2.18631	0.313	0.061
Endothelial cells	Nfix	3.19e-182	7.97e-178	2.18568	0.342	0.078
Endothelial cells	2900026A02Rik	0	0	2.18556	0.644	0.134
Endothelial cells	Prickle2	0	0	2.1851	0.697	0.141
Endothelial cells	45354	5.83e-69	1.46e-64	2.18503	0.351	0.109
Endothelial cells	4930599N23Rik	0	0	2.18449	0.286	0.07
Endothelial cells	AU020206	0	0	2.1837	0.352	0.083
Endothelial cells	Arhgef2	0	0	2.18363	0.671	0.165
Endothelial cells	Pde7b	2.88e-70	7.21e-66	2.18316	0.305	0.057
Endothelial cells	Rarg	0	0	2.18306	0.334	0.075
Endothelial cells	Tead2	3.28e-94	8.21e-90	2.18231	0.293	0.063
Endothelial cells	Ttc39b	1.64e-69	4.1e-65	2.18196	0.379	0.084
Endothelial cells	Ccdc85b	0	0	2.18031	0.429	0.097
Endothelial cells	Prkd2	2.25e-129	5.62e-125	2.18017	0.444	0.106
Endothelial cells	Apobec3	0	0	2.17947	0.562	0.118
Endothelial cells	Znfx1	1.98e-235	4.96e-231	2.17837	0.49	0.126
Endothelial cells	9930111J21Rik2	0	0	2.17745	0.468	0.104
Endothelial cells	Ttyh3	9.79e-242	2.45e-237	2.17672	0.428	0.094
Endothelial cells	Kank4	0	0	2.17595	0.456	0.09
Endothelial cells	Maged2	8.61e-14	2.15e-09	2.17524	0.686	0.201
Endothelial cells	Tspan15	4.77e-278	1.19e-273	2.17505	0.481	0.105
Endothelial cells	Tor3a	0	0	2.17227	0.4	0.091
Endothelial cells	Dnm3	1.78e-117	4.45e-113	2.16628	0.466	0.127
Endothelial cells	Adgrg3	0	0	2.1649	0.293	0.051
Endothelial cells	Cdc42ep2	7.38e-257	1.85e-252	2.1649	0.31	0.065
Endothelial cells	Tie1	1.58e-140	3.95e-136	2.16444	0.628	0.12
Endothelial cells	Il1rap	5.3e-46	1.32e-41	2.16426	0.298	0.074
Endothelial cells	2610307P16Rik	5.12e-54	1.28e-49	2.1622	0.337	0.083
Endothelial cells	Ephb4	1.65e-157	4.14e-153	2.16187	0.506	0.115
Endothelial cells	Casp7	2.32e-171	5.8e-167	2.16011	0.349	0.085
Endothelial cells	Bmp6	3.95e-75	9.89e-71	2.15987	0.474	0.176
Endothelial cells	Nrp2	0	0	2.15948	0.534	0.098
Endothelial cells	Rbfa	9.68e-05	1	2.15836	0.257	0.081
Endothelial cells	Itprip	3.06e-268	7.65e-264	2.15835	0.358	0.083
Endothelial cells	Hes1	1.66e-103	4.14e-99	2.15816	0.426	0.116
Endothelial cells	Ccdc28b	3.12e-209	7.81e-205	2.15756	0.284	0.065
Endothelial cells	Kank4	0	0	2.15643	0.461	0.101
Endothelial cells	Plvap	1.12e-17	2.8e-13	2.15621	0.686	0.16
Endothelial cells	Fzd6	0	0	2.15257	0.305	0.07
Endothelial cells	Slc43a3	0	0	2.15116	0.688	0.17
Endothelial cells	Csrp2	0	0	2.15102	0.648	0.156
Endothelial cells	Acyp2	4.61e-229	1.15e-224	2.1506	0.495	0.131
Endothelial cells	Stxbp1	1.65e-104	4.13e-100	2.15041	0.408	0.107
Endothelial cells	Hyal2	1.4e-219	3.5e-215	2.14946	0.391	0.085
Endothelial cells	Arhgap27	0	0	2.14915	0.491	0.117
Endothelial cells	Casp8	2.7e-111	6.74e-107	2.14877	0.418	0.106
Endothelial cells	Mid2	0	0	2.14865	0.632	0.156
Endothelial cells	Dcbld1	0	0	2.14761	0.612	0.151
Endothelial cells	Trim34a	2.04e-252	5.09e-248	2.14741	0.522	0.135
Endothelial cells	4930503L19Rik	0	0	2.14691	0.417	0.098
Endothelial cells	Adam15	0	0	2.14595	0.54	0.125
Endothelial cells	Mmrn2	0	0	2.14508	0.278	0.055
Endothelial cells	Twf2	1.56e-274	3.89e-270	2.14383	0.367	0.085
Endothelial cells	Enpp2	0	0	2.14381	0.662	0.128
Endothelial cells	Robo4	1.51e-199	3.77e-195	2.14168	0.526	0.1
Endothelial cells	Cotl1	4.42e-51	1.11e-46	2.14141	0.421	0.127
Endothelial cells	Hes1	0	0	2.13644	0.45	0.107
Endothelial cells	Armcx3	2.95e-71	7.39e-67	2.13548	0.251	0.059
Endothelial cells	Gm4876	1.2e-186	3.01e-182	2.13537	0.4	0.102
Endothelial cells	Parp14	0	0	2.13469	0.696	0.19
Endothelial cells	Mark4	1.65e-292	4.13e-288	2.13317	0.568	0.14
Endothelial cells	Rnf141	0	0	2.13317	0.509	0.125
Endothelial cells	Sparcl1	2.05e-13	5.12e-09	2.13225	0.6	0.157
Endothelial cells	Spry4	3.78e-41	9.45e-37	2.13173	0.253	0.06
Endothelial cells	Gm42047	2.79e-52	6.99e-48	2.13172	0.253	0.05
Endothelial cells	Dipk2a	1.03e-06	0.0256606	2.13132	0.257	0.062
Endothelial cells	Trim34a	0	0	2.13126	0.477	0.12
Endothelial cells	Syk	0	0	2.13019	0.416	0.068
Endothelial cells	Id3	0	0	2.12878	0.661	0.141
Endothelial cells	Eif2ak4	3.29e-75	8.22e-71	2.12602	0.526	0.15
Endothelial cells	Cd38	4.21e-246	1.05e-241	2.12481	0.29	0.059
Endothelial cells	Gfod2	1.03e-52	2.59e-48	2.1234	0.337	0.084
Endothelial cells	Oasl2	0	0	2.12288	0.683	0.182
Endothelial cells	Mndal	9.06e-97	2.27e-92	2.11966	0.34	0.053
Endothelial cells	Sacs	4.2e-126	1.05e-121	2.1183	0.265	0.065
Endothelial cells	Enc1	2.02e-208	5.06e-204	2.11767	0.288	0.067
Endothelial cells	Lrrc8b	0	0	2.11757	0.487	0.12
Endothelial cells	Plcg1	4.72e-297	1.18e-292	2.11693	0.629	0.173
Endothelial cells	Fam43a	0	0	2.11658	0.334	0.078
Endothelial cells	Prkd2	2.34e-296	5.87e-292	2.11654	0.411	0.098
Endothelial cells	Twf2	2.57e-204	6.43e-200	2.11636	0.385	0.088
Endothelial cells	Nuak2	5.34e-155	1.34e-150	2.11535	0.288	0.064
Endothelial cells	2900026A02Rik	9.5e-08	0.00237557	2.11399	0.457	0.153
Endothelial cells	Dusp6	4.63e-05	1	2.11302	0.286	0.092
Endothelial cells	Cdr2l	3e-52	7.51e-48	2.11289	0.305	0.071
Endothelial cells	St3gal2	1.9e-213	4.76e-209	2.11287	0.435	0.108
Endothelial cells	Efna1	0	0	2.11262	0.538	0.115
Endothelial cells	Pcdh1	0	0	2.11261	0.532	0.11
Endothelial cells	Irgm2	6.97e-194	1.74e-189	2.1117	0.273	0.064
Endothelial cells	Mid1	1.07e-227	2.67e-223	2.1107	0.492	0.131
Endothelial cells	Casp7	6.8e-98	1.7e-93	2.10872	0.359	0.088
Endothelial cells	Lipe	1.44e-188	3.61e-184	2.10848	0.369	0.087
Endothelial cells	Taok2	0	0	2.1077	0.504	0.134
Endothelial cells	Dusp3	0	0	2.1065	0.542	0.131
Endothelial cells	Lrrk2	0	0	2.10608	0.352	0.063
Endothelial cells	Cntln	4.52e-117	1.13e-112	2.10438	0.5	0.143
Endothelial cells	Mapt	0	0	2.10365	0.444	0.056
Endothelial cells	Trim12a	0	0	2.10355	0.512	0.118
Endothelial cells	S1pr1	1.2e-227	3e-223	2.10287	0.641	0.131
Endothelial cells	Kalrn	2.03e-147	5.08e-143	2.10006	0.592	0.168
Endothelial cells	Hdac9	7.68e-173	1.92e-168	2.09907	0.317	0.046
Endothelial cells	Clstn1	3.79e-266	9.48e-262	2.09862	0.384	0.094
Endothelial cells	Ddah1	0	0	2.09804	0.694	0.174
Endothelial cells	Glis2	4.29e-207	1.07e-202	2.09772	0.312	0.078
Endothelial cells	Sipa1	1.64e-113	4.1e-109	2.09642	0.41	0.1
Endothelial cells	Slc25a37	0	0	2.0949	0.458	0.118
Endothelial cells	Ppm1f	1.36e-96	3.41e-92	2.09487	0.347	0.083
Endothelial cells	Cers4	1.01e-139	2.53e-135	2.0938	0.46	0.105
Endothelial cells	Ddit4	1.18e-88	2.94e-84	2.09328	0.327	0.08
Endothelial cells	Myzap	3.41e-294	8.52e-290	2.09293	0.53	0.121
Endothelial cells	Sun2	0	0	2.09043	0.32	0.077
Endothelial cells	Alpk1	1.34e-50	3.36e-46	2.08975	0.274	0.06
Endothelial cells	Fkbp10	0	0	2.089	0.282	0.061
Endothelial cells	Dennd2c	1.39e-177	3.47e-173	2.08866	0.323	0.071
Endothelial cells	Flrt3	1.11e-246	2.77e-242	2.0859	0.301	0.063
Endothelial cells	Efr3b	0	0	2.08493	0.398	0.085
Endothelial cells	Isg15	1.77e-216	4.43e-212	2.08312	0.413	0.096
Endothelial cells	Fkbp10	2.86e-195	7.17e-191	2.08106	0.283	0.068
Endothelial cells	Hyal2	0	0	2.07934	0.328	0.076
Endothelial cells	Itpripl2	0	0	2.07905	0.505	0.124
Endothelial cells	Ppp1cc	2.51e-69	6.27e-65	2.07839	0.554	0.172
Endothelial cells	Zhx3	0	0	2.07813	0.624	0.183
Endothelial cells	Sox17	0	0	2.07742	0.662	0.134
Endothelial cells	Klhl7	0	0	2.07633	0.538	0.142
Endothelial cells	Helz2	0	0	2.07495	0.439	0.103
Endothelial cells	Plcg1	0	0	2.07478	0.579	0.156
Endothelial cells	Irgm1	4.4e-296	1.1e-291	2.07404	0.27	0.065
Endothelial cells	Tspan7	1.49e-92	3.72e-88	2.0739	0.442	0.132
Endothelial cells	Adamts10	0	0	2.07332	0.334	0.077
Endothelial cells	Slc9a3r2	1.44e-156	3.6e-152	2.07233	0.496	0.109
Endothelial cells	Thsd1	5.07e-114	1.27e-109	2.07183	0.568	0.119
Endothelial cells	2610008E11Rik	0	0	2.07003	0.398	0.104
Endothelial cells	Rcan3	4.72e-56	1.18e-51	2.0694	0.365	0.092
Endothelial cells	Nuak2	3.04e-178	7.62e-174	2.06847	0.26	0.062
Endothelial cells	Slc37a1	0	0	2.0678	0.348	0.093
Endothelial cells	Sp100	6.85e-148	1.71e-143	2.06772	0.478	0.108
Endothelial cells	Gnao1	2.69e-162	6.74e-158	2.06606	0.337	0.083
Endothelial cells	Sipa1	1.76e-209	4.4e-205	2.06312	0.41	0.096
Endothelial cells	Hmcn1	0	0	2.06051	0.302	0.059
Endothelial cells	Arhgef40	1.99e-210	4.98e-206	2.06029	0.303	0.073
Endothelial cells	St3gal2	5.05e-269	1.26e-264	2.05979	0.408	0.104
Endothelial cells	Slc2a13	3.02e-189	7.56e-185	2.05878	0.349	0.078
Endothelial cells	Plcb1	0	0	2.05769	0.515	0.087
Endothelial cells	Atp8a1	0	0	2.05636	0.687	0.174
Endothelial cells	B4galt4	0	0	2.05514	0.311	0.074
Endothelial cells	Helz2	1.87e-256	4.69e-252	2.05484	0.492	0.116
Endothelial cells	Dcun1d3	0	0	2.05452	0.452	0.128
Endothelial cells	Sacs	6.24e-184	1.56e-179	2.0544	0.263	0.062
Endothelial cells	Caskin2	5.89e-05	1	2.05404	0.286	0.093
Endothelial cells	Trp53i11	3.82e-66	9.57e-62	2.05393	0.355	0.113
Endothelial cells	Gm16046	1.12e-139	2.81e-135	2.05385	0.269	0.061
Endothelial cells	Slc2a13	5.4e-277	1.35e-272	2.05378	0.345	0.075
Endothelial cells	Pear1	8.96e-116	2.24e-111	2.05312	0.367	0.08
Endothelial cells	Spata13	5.1e-89	1.27e-84	2.05292	0.376	0.102
Endothelial cells	Enc1	3.87e-158	9.69e-154	2.05269	0.304	0.069
Endothelial cells	Adarb1	0	0	2.05251	0.418	0.095
Endothelial cells	Tbx3	2.58e-70	6.46e-66	2.05111	0.516	0.15
Endothelial cells	Icam2	3.58e-05	0.894717	2.0503	0.314	0.105
Endothelial cells	AU021092	4.24e-05	1	2.04946	0.286	0.091
Endothelial cells	Klf2	1.32e-182	3.3e-178	2.04933	0.685	0.181
Endothelial cells	Sox7	1.97e-89	4.93e-85	2.04899	0.327	0.079
Endothelial cells	Atp11c	0	0	2.04899	0.545	0.154
Endothelial cells	Marveld1	8.28e-84	2.07e-79	2.04859	0.349	0.093
Endothelial cells	Prkd3	1.11e-68	2.78e-64	2.04769	0.561	0.181
Endothelial cells	Pcdh1	0	0	2.04693	0.54	0.123
Endothelial cells	Scarf1	1.6e-64	3.99e-60	2.04608	0.372	0.086
Endothelial cells	Arhgef2	0	0	2.04567	0.574	0.149
Endothelial cells	Als2cl	0	0	2.04547	0.399	0.093
Endothelial cells	Lpcat1	6.56e-291	1.64e-286	2.04507	0.428	0.107
Endothelial cells	Efna1	0	0	2.04463	0.532	0.128
Endothelial cells	Tm4sf1	0	0	2.04453	0.642	0.124
Endothelial cells	Epha4	0	0	2.04402	0.347	0.08
Endothelial cells	Ivns1abp	6.48e-98	1.62e-93	2.04392	0.514	0.171
Endothelial cells	Fam122b	0	0	2.0408	0.561	0.146
Endothelial cells	Fhl2	5.41e-65	1.35e-60	2.04025	0.488	0.145
Endothelial cells	Rnf125	7.29e-76	1.82e-71	2.03927	0.281	0.068
Endothelial cells	Plk2	0	0	2.03885	0.512	0.124
Endothelial cells	Sox17	1.23e-107	3.09e-103	2.03782	0.611	0.144
Endothelial cells	Crem	6.99e-60	1.75e-55	2.03756	0.449	0.129
Endothelial cells	Fam13c	8.23e-221	2.06e-216	2.03572	0.312	0.074
Endothelial cells	Myzap	1.08e-159	2.71e-155	2.03485	0.536	0.126
Endothelial cells	Pbx3	1.72e-83	4.31e-79	2.03446	0.558	0.15
Endothelial cells	Acvrl1	2.31e-10	5.79e-06	2.03412	0.6	0.198
Endothelial cells	Fbxl5	3.93e-87	9.84e-83	2.03306	0.663	0.213
Endothelial cells	Pwwp2b	4.15e-283	1.04e-278	2.03273	0.254	0.06
Endothelial cells	Filip1	1.29e-87	3.23e-83	2.03205	0.396	0.116
Endothelial cells	Lpar6	1.38e-164	3.45e-160	2.03192	0.333	0.079
Endothelial cells	Kdr	6.49e-132	1.62e-127	2.03168	0.602	0.181
Endothelial cells	2900026A02Rik	0	0	2.03102	0.616	0.141
Endothelial cells	Nrep	1.81e-76	4.53e-72	2.02964	0.279	0.067
Endothelial cells	Rps6ka5	2.77e-40	6.93e-36	2.02905	0.335	0.135
Endothelial cells	Fes	2.07e-136	5.17e-132	2.02881	0.258	0.058
Endothelial cells	Synj2bp	1.35e-75	3.37e-71	2.02863	0.632	0.217
Endothelial cells	2700054A10Rik	0	0	2.02855	0.59	0.135
Endothelial cells	Parvb	0	0	2.02847	0.635	0.158
Endothelial cells	Smco4	0	0	2.02687	0.528	0.126
Endothelial cells	Asah2	7.68e-99	1.92e-94	2.02665	0.442	0.128
Endothelial cells	Slit2	1.87e-304	4.68e-300	2.02616	0.377	0.082
Endothelial cells	Ifitm3	0	0	2.02536	0.665	0.163
Endothelial cells	Cyb561	0	0	2.02431	0.301	0.072
Endothelial cells	Cav2	2.6e-114	6.49e-110	2.02368	0.384	0.087
Endothelial cells	Irgm1	7.04e-137	1.76e-132	2.02235	0.296	0.073
Endothelial cells	Efna1	3.27e-139	8.17e-135	2.0222	0.532	0.138
Endothelial cells	Tle1	3.1e-240	7.75e-236	2.0214	0.537	0.145
Endothelial cells	Lrrc32	2.53e-44	6.33e-40	2.02103	0.316	0.085
Endothelial cells	Lix1l	1.07e-45	2.67e-41	2.0206	0.309	0.079
Endothelial cells	Erc2	6.18e-177	1.54e-172	2.02051	0.258	0.062
Endothelial cells	Antxr2	5.42e-92	1.35e-87	2.02005	0.523	0.122
Endothelial cells	Dusp6	9.45e-107	2.36e-102	2.01982	0.375	0.088
Endothelial cells	Dcun1d3	1.4e-226	3.51e-222	2.01914	0.514	0.141
Endothelial cells	Ier2	1.24e-94	3.1e-90	2.0184	0.349	0.085
Endothelial cells	B4galt4	6.7e-190	1.68e-185	2.01515	0.309	0.081
Endothelial cells	Parp14	0	0	2.01376	0.623	0.173
Endothelial cells	Ushbp1	3.97e-84	9.93e-80	2.01289	0.456	0.1
Endothelial cells	Amd1	0	0	2.01115	0.379	0.109
Endothelial cells	Gab3	2.02e-189	5.06e-185	2.01061	0.25	0.055
Endothelial cells	Plk2	1.29e-256	3.23e-252	2.00966	0.522	0.129
Endothelial cells	Sntb1	2.61e-91	6.53e-87	2.00964	0.369	0.097
Endothelial cells	Fkbp5	8.35e-146	2.09e-141	2.00877	0.683	0.219
Endothelial cells	Pxdn	9.66e-62	2.42e-57	2.00851	0.474	0.137
Endothelial cells	2510009E07Rik	6.08e-197	1.52e-192	2.0076	0.426	0.109
Endothelial cells	Impdh1	0	0	2.00676	0.285	0.066
Endothelial cells	Gm4258	1.71e-51	4.28e-47	2.00659	0.404	0.117
Endothelial cells	Tgfb1	8.63e-67	2.16e-62	2.00565	0.488	0.137
Endothelial cells	Ntn4	1.83e-74	4.59e-70	2.00209	0.446	0.158
Endothelial cells	A730081D07Rik	5.81e-67	1.45e-62	2.00194	0.313	0.09
Endothelial cells	Trim14	1.58e-233	3.94e-229	2.00154	0.34	0.082
Endothelial cells	Tlnrd1	4.81e-175	1.2e-170	2.00146	0.263	0.064
Endothelial cells	Itpr3	4.04e-88	1.01e-83	2.00079	0.339	0.085
Endothelial cells	Plcb1	0	0	1.99991	0.526	0.1
Endothelial cells	Trim6	0	0	1.9999	0.375	0.103
Endothelial cells	Guk1	1.41e-37	3.52e-33	1.99936	0.27	0.072
Endothelial cells	Itprip	3.36e-176	8.4e-172	1.99778	0.36	0.086
Endothelial cells	Jdp2	0	0	1.9973	0.519	0.138
Endothelial cells	Fat4	1.51e-46	3.77e-42	1.99691	0.302	0.075
Endothelial cells	Klhl5	1.13e-153	2.84e-149	1.99674	0.614	0.17
Endothelial cells	Cavin1	0	0	1.99453	0.628	0.158
Endothelial cells	Stab2	3.08e-42	7.7e-38	1.99443	0.358	0.109
Endothelial cells	Arhgef7	3.98e-90	9.95e-86	1.99441	0.618	0.175
Endothelial cells	Sh3bgrl2	4.8e-48	1.2e-43	1.99424	0.33	0.085
Endothelial cells	Trib2	1.34e-72	3.34e-68	1.99416	0.273	0.067
Endothelial cells	Abcc4	2.79e-104	6.99e-100	1.99365	0.422	0.111
Endothelial cells	Tshz1	4.25e-21	1.06e-16	1.99296	0.365	0.172
Endothelial cells	45354	1.68e-52	4.21e-48	1.99269	0.393	0.11
Endothelial cells	Arhgef40	2.19e-254	5.48e-250	1.99116	0.261	0.068
Endothelial cells	Sh3bp5	8.11e-107	2.03e-102	1.99092	0.508	0.155
Endothelial cells	Eml3	5.86e-05	1	1.99018	0.257	0.078
Endothelial cells	Wdr37	3.17e-147	7.93e-143	1.98989	0.669	0.218
Endothelial cells	Gjc1	1.13e-234	2.82e-230	1.98907	0.37	0.073
Endothelial cells	Sh3bp5	1.57e-278	3.93e-274	1.98904	0.582	0.149
Endothelial cells	Chst15	3.31e-248	8.29e-244	1.98883	0.363	0.089
Endothelial cells	Sh3pxd2b	1.5e-67	3.74e-63	1.98643	0.428	0.106
Endothelial cells	Inpp5k	0	0	1.98484	0.577	0.16
Endothelial cells	Arhgef7	3.8e-123	9.52e-119	1.98397	0.562	0.173
Endothelial cells	Cers4	2.76e-259	6.89e-255	1.9829	0.392	0.099
Endothelial cells	Eogt	2.3e-134	5.74e-130	1.98161	0.612	0.19
Endothelial cells	Sec14l1	0	0	1.98094	0.662	0.19
Endothelial cells	Dusp1	0	0	1.98081	0.571	0.158
Endothelial cells	Mid2	0	0	1.98041	0.578	0.152
Endothelial cells	Slc9a3r2	6.97e-07	0.0174305	1.98007	0.371	0.114
Endothelial cells	4930503L19Rik	4.31e-49	1.08e-44	1.9782	0.379	0.108
Endothelial cells	Adam15	0	0	1.97796	0.52	0.139
Endothelial cells	Prdm11	7.86e-67	1.97e-62	1.97753	0.301	0.084
Endothelial cells	Itprid2	3.72e-90	9.31e-86	1.97671	0.474	0.156
Endothelial cells	Plxna4	3.03e-162	7.59e-158	1.97557	0.655	0.184
Endothelial cells	Cd34	4.51e-186	1.13e-181	1.97499	0.578	0.124
Endothelial cells	Impdh1	1.34e-176	3.35e-172	1.97348	0.284	0.073
Endothelial cells	Chst15	9.52e-185	2.38e-180	1.97275	0.38	0.092
Endothelial cells	Prrg1	1.88e-174	4.7e-170	1.97176	0.377	0.095
Endothelial cells	Gm4258	1.08e-251	2.71e-247	1.97168	0.476	0.11
Endothelial cells	Nbea	0	0	1.97142	0.631	0.166
Endothelial cells	Slc2a13	6.02e-74	1.51e-69	1.9707	0.307	0.082
Endothelial cells	Camkk2	1.02e-39	2.55e-35	1.97019	0.418	0.146
Endothelial cells	Fam120c	1.69e-160	4.24e-156	1.96972	0.377	0.101
Endothelial cells	Mid1	2.03e-274	5.07e-270	1.96842	0.456	0.127
Endothelial cells	Pbx3	1.46e-68	3.66e-64	1.96805	0.418	0.149
Endothelial cells	Syn3	0	0	1.96689	0.341	0.08
Endothelial cells	Dusp1	0	0	1.96647	0.583	0.144
Endothelial cells	Gda	1.83e-79	4.57e-75	1.96602	0.351	0.065
Endothelial cells	Xaf1	3.4e-233	8.5e-229	1.96572	0.545	0.152
Endothelial cells	Plekhg5	4.85e-90	1.21e-85	1.96475	0.363	0.094
Endothelial cells	Ier2	4.54e-307	1.14e-302	1.96469	0.295	0.073
Endothelial cells	Tubb2a	1.86e-168	4.67e-164	1.96458	0.355	0.087
Endothelial cells	Sema4c	4.01e-64	1e-59	1.9636	0.488	0.141
Endothelial cells	Pde4a	5.2e-265	1.3e-260	1.96238	0.29	0.08
Endothelial cells	Fosl2	3.19e-87	7.99e-83	1.96032	0.681	0.22
Endothelial cells	Ick	0	0	1.96003	0.456	0.131
Endothelial cells	B830012L14Rik	4.28e-57	1.07e-52	1.95968	0.51	0.254
Endothelial cells	Taok2	1.11e-223	2.78e-219	1.9585	0.529	0.149
Endothelial cells	Unc5b	1.99e-107	4.97e-103	1.95789	0.57	0.192
Endothelial cells	Abi3	3.06e-117	7.65e-113	1.95739	0.412	0.097
Endothelial cells	Arhgef10	0	0	1.95411	0.553	0.147
Endothelial cells	1700017B05Rik	0	0	1.95355	0.382	0.107
Endothelial cells	Dgkz	0	0	1.95205	0.632	0.173
Endothelial cells	Phldb1	0	0	1.95199	0.508	0.139
Endothelial cells	Rgs3	0	0	1.94868	0.666	0.155
Endothelial cells	Rtl1	2.09e-59	5.22e-55	1.94866	0.43	0.172
Endothelial cells	Zyx	1.55e-66	3.89e-62	1.94786	0.547	0.171
Endothelial cells	Klhl2	6.71e-66	1.68e-61	1.94524	0.656	0.256
Endothelial cells	Parp12	2.61e-182	6.54e-178	1.94489	0.428	0.116
Endothelial cells	Acyp2	0	0	1.94445	0.392	0.122
Endothelial cells	Map4k2	4.57e-104	1.14e-99	1.94382	0.418	0.11
Endothelial cells	Klf10	0	0	1.94092	0.543	0.149
Endothelial cells	Senp2	3.15e-77	7.87e-73	1.94082	0.695	0.266
Endothelial cells	Slc30a1	0	0	1.94004	0.528	0.131
Endothelial cells	Gm20559	1.18e-293	2.95e-289	1.9392	0.288	0.073
Endothelial cells	Sorbs3	0	0	1.93827	0.49	0.13
Endothelial cells	Dgkz	4.56e-149	1.14e-144	1.93719	0.631	0.184
Endothelial cells	Sh3bp5	0	0	1.93647	0.524	0.134
Endothelial cells	Dcp1b	6.26e-67	1.57e-62	1.93625	0.309	0.088
Endothelial cells	Fam124a	7.12e-133	1.78e-128	1.93599	0.311	0.082
Endothelial cells	Cd93	1.46e-08	0.00036453	1.93455	0.486	0.149
Endothelial cells	2610008E11Rik	3.37e-42	8.43e-38	1.93377	0.382	0.122
Endothelial cells	Irgm1	2.69e-153	6.72e-149	1.93293	0.265	0.072
Endothelial cells	Trim47	9.21e-81	2.3e-76	1.93179	0.337	0.089
Endothelial cells	Cavin1	0	0	1.93173	0.599	0.145
Endothelial cells	2510009E07Rik	0	0	1.93166	0.375	0.098
Endothelial cells	Rapgef3	4.76e-151	1.19e-146	1.93149	0.538	0.13
Endothelial cells	Zfp715	5.96e-138	1.49e-133	1.93085	0.33	0.088
Endothelial cells	Ppm1l	2.13e-159	5.33e-155	1.92985	0.4	0.113
Endothelial cells	Inpp5d	2.71e-102	6.77e-98	1.92837	0.632	0.155
Endothelial cells	Tgfbi	1.62e-250	4.05e-246	1.9282	0.337	0.058
Endothelial cells	Trim30d	9.05e-265	2.27e-260	1.92718	0.261	0.066
Endothelial cells	Hyal2	3.5e-208	8.75e-204	1.92578	0.328	0.084
Endothelial cells	Atp11c	1.18e-296	2.95e-292	1.92533	0.54	0.166
Endothelial cells	Tmtc2	4.2e-208	1.05e-203	1.92481	0.469	0.125
Endothelial cells	Galnt10	2.33e-285	5.82e-281	1.92453	0.658	0.189
Endothelial cells	Cdk19	1.49e-98	3.74e-94	1.92202	0.647	0.261
Endothelial cells	Foxf1	0.0010428	1	1.92167	0.257	0.101
Endothelial cells	Ncald	0	0	1.92154	0.53	0.127
Endothelial cells	Limch1	5.68e-273	1.42e-268	1.92099	0.439	0.118
Endothelial cells	Cx3cr1	4.95e-219	1.24e-214	1.91983	0.398	0.088
Endothelial cells	Gm4258	3.33e-263	8.33e-259	1.91932	0.412	0.107
Endothelial cells	Pcdh1	1.62e-259	4.06e-255	1.91838	0.528	0.128
Endothelial cells	Pitpnm2	0	0	1.91741	0.575	0.146
Endothelial cells	Ifitm2	4.2e-249	1.05e-244	1.91689	0.526	0.132
Endothelial cells	Ifngr1	0	0	1.91573	0.525	0.136
Endothelial cells	Bicd2	0	0	1.91385	0.469	0.131
Endothelial cells	Clec1a	2.46e-09	6.15e-05	1.91344	0.486	0.14
Endothelial cells	Dtx3l	3.32e-155	8.31e-151	1.91287	0.356	0.093
Endothelial cells	Ccdc9b	3.66e-34	9.16e-30	1.9102	0.267	0.075
Endothelial cells	Gpr146	0	0	1.90995	0.431	0.108
Endothelial cells	Casp7	1.83e-172	4.59e-168	1.90972	0.302	0.083
Endothelial cells	Gm49959	0	0	1.90914	0.442	0.112
Endothelial cells	Atp11c	4.83e-141	1.21e-136	1.90905	0.602	0.174
Endothelial cells	Adgrg3	1.28e-148	3.2e-144	1.90902	0.28	0.062
Endothelial cells	Rras	8.03e-05	1	1.90879	0.371	0.148
Endothelial cells	Zfp423	0	0	1.90828	0.46	0.106
Endothelial cells	Stxbp1	3.31e-154	8.29e-150	1.90754	0.379	0.104
Endothelial cells	Npr1	0	0	1.907	0.447	0.11
Endothelial cells	Irf1	4.94e-278	1.24e-273	1.90694	0.277	0.071
Endothelial cells	Socs2	0	0	1.90672	0.372	0.097
Endothelial cells	Gbp8	1.96e-64	4.9e-60	1.90478	0.263	0.068
Endothelial cells	Sp100	0	0	1.90374	0.42	0.091
Endothelial cells	Ddit4	2.79e-34	6.99e-30	1.9035	0.281	0.082
Endothelial cells	Spns2	4.94e-297	1.24e-292	1.90252	0.613	0.154
Endothelial cells	Hif3a	2.67e-290	6.69e-286	1.9025	0.639	0.171
Endothelial cells	Alas1	1.83e-271	4.58e-267	1.90145	0.468	0.133
Endothelial cells	Plxnd1	5.09e-228	1.27e-223	1.90086	0.473	0.116
Endothelial cells	Adgra2	4.69e-213	1.17e-208	1.9008	0.476	0.124
Endothelial cells	Spata6	6.01e-70	1.5e-65	1.90052	0.639	0.23
Endothelial cells	Npr1	2.76e-94	6.9e-90	1.90024	0.442	0.128
Endothelial cells	Sh2b3	6.91e-56	1.73e-51	1.89978	0.271	0.078
Endothelial cells	mt-Co1	2.27e-12	5.67e-08	1.89978	0.657	0.205
Endothelial cells	Ptprj	9.87e-49	2.47e-44	1.89923	0.384	0.159
Endothelial cells	Hyal2	0.00042456	1	1.89864	0.257	0.093
Endothelial cells	Ddah1	2.69e-280	6.73e-276	1.89843	0.652	0.182
Endothelial cells	Plekhg5	5.65e-303	1.41e-298	1.89843	0.312	0.082
Endothelial cells	Card10	2.9e-145	7.25e-141	1.89821	0.334	0.086
Endothelial cells	Ier2	1.15e-184	2.88e-180	1.89788	0.305	0.08
Endothelial cells	H2-T22	2.81e-139	7.03e-135	1.89756	0.332	0.088
Endothelial cells	Tie1	4.1e-06	0.102564	1.89741	0.371	0.124
Endothelial cells	Zbtb4	0	0	1.89642	0.436	0.12
Endothelial cells	Mxra7	0	0	1.89517	0.333	0.087
Endothelial cells	6430548M08Rik	3.01e-66	7.52e-62	1.89494	0.289	0.078
Endothelial cells	Ric8b	8.68e-223	2.17e-218	1.89459	0.583	0.18
Endothelial cells	Fam13c	1.85e-65	4.63e-61	1.89352	0.291	0.08
Endothelial cells	Ccnjl	2.16e-99	5.41e-95	1.89304	0.371	0.09
Endothelial cells	Rarg	5.22e-174	1.31e-169	1.89213	0.306	0.084
Endothelial cells	Cdc42ep2	2.3e-119	5.75e-115	1.89121	0.271	0.069
Endothelial cells	Peli2	0	0	1.8912	0.606	0.161
Endothelial cells	Atp11c	1.87e-236	4.67e-232	1.89065	0.583	0.17
Endothelial cells	Dab2ip	0	0	1.88945	0.649	0.199
Endothelial cells	Sox17	0.00037469	1	1.88917	0.343	0.147
Endothelial cells	Cerk	8.49e-71	2.12e-66	1.88871	0.604	0.199
Endothelial cells	Bcl10	9.73e-31	2.43e-26	1.88858	0.288	0.091
Endothelial cells	Ophn1	1.63e-61	4.09e-57	1.88856	0.46	0.131
Endothelial cells	Wipf2	1.03e-46	2.59e-42	1.88782	0.442	0.148
Endothelial cells	Ifitm3	8.11e-06	0.20287	1.88771	0.457	0.182
Endothelial cells	Slc30a1	0	0	1.88678	0.534	0.143
Endothelial cells	Arhgef2	0	0	1.8858	0.567	0.163
Endothelial cells	Ick	1.97e-206	4.94e-202	1.88556	0.506	0.143
Endothelial cells	Id1	5.45e-151	1.36e-146	1.88509	0.578	0.148
Endothelial cells	Tbc1d8	6.1e-104	1.53e-99	1.88498	0.474	0.136
Endothelial cells	Rnf213	1.28e-63	3.2e-59	1.88461	0.621	0.224
Endothelial cells	4930599N23Rik	1.27e-145	3.17e-141	1.88451	0.27	0.077
Endothelial cells	Tlnrd1	6.29e-117	1.57e-112	1.88433	0.265	0.067
Endothelial cells	Akap12	1.45e-290	3.63e-286	1.8835	0.568	0.136
Endothelial cells	Chst2	2.48e-06	0.062075	1.88335	0.343	0.105
Endothelial cells	Bag6	0.00103787	1	1.8832	0.343	0.156
Endothelial cells	Lrrc8b	6.05e-261	1.51e-256	1.88168	0.46	0.132
Endothelial cells	Trim30a	4.57e-163	1.14e-158	1.87969	0.604	0.151
Endothelial cells	Id1	0	0	1.87963	0.607	0.142
Endothelial cells	Slfn3	8.55e-64	2.14e-59	1.87762	0.273	0.072
Endothelial cells	Adgra2	0	0	1.87591	0.438	0.111
Endothelial cells	Cdkn1a	8.97e-49	2.24e-44	1.87564	0.407	0.123
Endothelial cells	Pex3	4.79e-222	1.2e-217	1.87553	0.444	0.108
Endothelial cells	Samd9l	5.01e-208	1.25e-203	1.87522	0.346	0.092
Endothelial cells	Ppm1l	3.1e-208	7.76e-204	1.87428	0.308	0.107
Endothelial cells	Prrg1	5.36e-222	1.34e-217	1.87356	0.354	0.092
Endothelial cells	Dram2	0	0	1.87327	0.587	0.177
Endothelial cells	Tor3a	1.63e-155	4.07e-151	1.87314	0.364	0.096
Endothelial cells	Sh3bp4	8.45e-88	2.11e-83	1.87278	0.42	0.125
Endothelial cells	Sp100	1.03e-85	2.58e-81	1.87267	0.484	0.11
Endothelial cells	Eaf1	4.03e-41	1.01e-36	1.8721	0.298	0.08
Endothelial cells	Cntln	1.07e-159	2.67e-155	1.87192	0.451	0.14
Endothelial cells	1700017B05Rik	3.44e-220	8.62e-216	1.87161	0.399	0.114
Endothelial cells	Galnt10	0	0	1.87105	0.597	0.172
Endothelial cells	Rnf141	1.45e-266	3.63e-262	1.87021	0.476	0.139
Endothelial cells	Adamts10	4.51e-210	1.13e-205	1.86969	0.333	0.085
Endothelial cells	Cyb561	2.28e-172	5.71e-168	1.86953	0.296	0.079
Endothelial cells	Gm49959	1.09e-173	2.73e-169	1.86917	0.442	0.127
Endothelial cells	Inpp5k	2.09e-203	5.22e-199	1.86793	0.54	0.166
Endothelial cells	Svil	2.95e-295	7.39e-291	1.86735	0.699	0.209
Endothelial cells	Klhl7	1.01e-187	2.53e-183	1.86718	0.496	0.149
Endothelial cells	Snx13	3.03e-62	7.59e-58	1.86701	0.649	0.257
Endothelial cells	Als2cl	4.41e-265	1.1e-260	1.86621	0.405	0.102
Endothelial cells	Pgm2	6.98e-57	1.75e-52	1.86471	0.439	0.125
Endothelial cells	Rftn1	1.21e-150	3.03e-146	1.862	0.552	0.137
Endothelial cells	Gbe1	1.5e-228	3.77e-224	1.86025	0.653	0.222
Endothelial cells	Fzd6	6.8e-173	1.7e-168	1.85996	0.293	0.078
Endothelial cells	Parp9	7.86e-196	1.97e-191	1.85916	0.517	0.155
Endothelial cells	Itpripl2	1.79e-283	4.49e-279	1.85831	0.487	0.137
Endothelial cells	Abcb1b	7.9e-08	0.00197709	1.85657	0.257	0.054
Endothelial cells	Fkbp10	1.66e-117	4.14e-113	1.85605	0.274	0.071
Endothelial cells	Apobec3	1.01e-132	2.53e-128	1.85504	0.51	0.13
Endothelial cells	Fam43a	6.76e-190	1.69e-185	1.85452	0.322	0.086
Endothelial cells	Notch4	1.03e-41	2.58e-37	1.85451	0.302	0.08
Endothelial cells	Apex2	1.07e-163	2.67e-159	1.85349	0.528	0.185
Endothelial cells	Lpcat1	1.48e-168	3.7e-164	1.85291	0.41	0.112
Endothelial cells	Zfp423	3.7e-56	9.25e-52	1.85141	0.442	0.127
Endothelial cells	Fignl2	8.98e-120	2.25e-115	1.8512	0.299	0.081
Endothelial cells	Ccdc85b	1.59e-92	3.97e-88	1.85098	0.394	0.106
Endothelial cells	Amd1	5.01e-46	1.25e-41	1.85067	0.329	0.125
Endothelial cells	Tcirg1	6.58e-165	1.65e-160	1.85051	0.406	0.112
Endothelial cells	Prickle2	0	0	1.84782	0.667	0.159
Endothelial cells	Rnf213	0	0	1.84754	0.675	0.195
Endothelial cells	Nxpe3	6.67e-190	1.67e-185	1.84708	0.311	0.081
Endothelial cells	Arhgef2	2.05e-129	5.12e-125	1.84657	0.584	0.173
Endothelial cells	Asah2	6.1e-140	1.53e-135	1.84614	0.402	0.125
Endothelial cells	Dcaf12l1	6.23e-07	0.0155961	1.84595	0.371	0.111
Endothelial cells	Syk	6.45e-220	1.61e-215	1.84456	0.388	0.084
Endothelial cells	Arhgap18	6.1e-31	1.53e-26	1.84426	0.341	0.162
Endothelial cells	Tgif1	2.35e-32	5.88e-28	1.84259	0.26	0.074
Endothelial cells	Notch1	1.41e-214	3.54e-210	1.8422	0.408	0.091
Endothelial cells	Coro2b	7.35e-103	1.84e-98	1.84173	0.472	0.137
Endothelial cells	A730049H05Rik	3.95e-45	9.88e-41	1.84109	0.281	0.068
Endothelial cells	Nfix	1.73e-230	4.32e-226	1.8397	0.258	0.072
Endothelial cells	Plekhg5	4.36e-126	1.09e-121	1.83811	0.327	0.092
Endothelial cells	Ubr7	4.55e-154	1.14e-149	1.83811	0.417	0.124
Endothelial cells	Golim4	1.82e-267	4.55e-263	1.83745	0.321	0.095
Endothelial cells	Slc25a37	6.45e-197	1.61e-192	1.83723	0.477	0.132
Endothelial cells	Pdia5	3.44e-75	8.6e-71	1.83621	0.646	0.214
Endothelial cells	Ifitm2	3.25e-128	8.14e-124	1.83568	0.52	0.137
Endothelial cells	Prickle2	8.8e-271	2.2e-266	1.83542	0.613	0.167
Endothelial cells	1700017B05Rik	4.33e-47	1.08e-42	1.83487	0.404	0.123
Endothelial cells	Mirg	8.75e-48	2.19e-43	1.834	0.486	0.245
Endothelial cells	Amotl2	0	0	1.83395	0.659	0.185
Endothelial cells	Id3	1.81e-137	4.54e-133	1.83344	0.56	0.149
Endothelial cells	Taok2	3.96e-109	9.91e-105	1.83309	0.514	0.154
Endothelial cells	Sh3bgrl	0	0	1.8327	0.684	0.22
Endothelial cells	Wfdc1	2.01e-201	5.04e-197	1.83219	0.406	0.095
Endothelial cells	Dennd3	9.38e-119	2.35e-114	1.83124	0.456	0.114
Endothelial cells	Ccdc9b	2.64e-54	6.6e-50	1.83123	0.259	0.074
Endothelial cells	Ipo11	8.65e-48	2.16e-43	1.83101	0.491	0.175
Endothelial cells	Ifitm3	0	0	1.83048	0.614	0.151
Endothelial cells	Kank3	0	0	1.83033	0.676	0.192
Endothelial cells	Ccdc28b	2.72e-56	6.8e-52	1.83015	0.257	0.071
Endothelial cells	Mxra7	5.46e-178	1.37e-173	1.83013	0.33	0.094
Endothelial cells	Ston1	0	0	1.8285	0.551	0.168
Endothelial cells	Arhgef40	3.1e-57	7.77e-53	1.82799	0.275	0.079
Endothelial cells	Exoc2	3.89e-51	9.74e-47	1.82739	0.589	0.242
Endothelial cells	Rnf141	2.66e-87	6.65e-83	1.82609	0.46	0.147
Endothelial cells	Tmem241	2.3e-184	5.75e-180	1.82583	0.526	0.169
Endothelial cells	Spns2	0	0	1.82531	0.553	0.138
Endothelial cells	Taok2	7.02e-257	1.76e-252	1.82504	0.483	0.146
Endothelial cells	Zfp423	3.23e-303	8.08e-299	1.82499	0.462	0.117
Endothelial cells	Mid2	3.44e-104	8.59e-100	1.82457	0.524	0.164
Endothelial cells	Nbea	0	0	1.82455	0.616	0.181
Endothelial cells	Peli2	4.19e-272	1.05e-267	1.82428	0.641	0.18
Endothelial cells	Rian	4.33e-37	1.08e-32	1.82367	0.649	0.501
Endothelial cells	Prdm11	1.7e-238	4.24e-234	1.82255	0.266	0.074
Endothelial cells	Snrnp48	7.03e-52	1.76e-47	1.82219	0.544	0.203
Endothelial cells	Gm14221	1.34e-53	3.36e-49	1.82209	0.337	0.081
Endothelial cells	Nid2	1.15e-06	0.0288309	1.82167	0.514	0.21
Endothelial cells	Nfkbia	0	0	1.82071	0.652	0.178
Endothelial cells	Mob2	5.76e-226	1.44e-221	1.81866	0.652	0.223
Endothelial cells	Fmnl3	1.28e-162	3.21e-158	1.8185	0.633	0.165
Endothelial cells	Nos1ap	2.03e-83	5.08e-79	1.81791	0.572	0.156
Endothelial cells	Helz2	1.67e-244	4.17e-240	1.8172	0.417	0.114
Endothelial cells	Irf1	7.03e-110	1.76e-105	1.81662	0.285	0.079
Endothelial cells	Dcp1b	5.45e-104	1.36e-99	1.81349	0.29	0.085
Endothelial cells	Cdk6	6.99e-67	1.75e-62	1.81299	0.442	0.162
Endothelial cells	Parvb	9.88e-138	2.47e-133	1.81202	0.602	0.17
Endothelial cells	Bcam	7.8e-208	1.95e-203	1.81112	0.335	0.086
Endothelial cells	Klf12	4.93e-238	1.23e-233	1.8108	0.405	0.111
Endothelial cells	Lrrk2	3.83e-247	9.59e-243	1.81072	0.327	0.073
Endothelial cells	Smco4	2.71e-228	6.78e-224	1.81017	0.533	0.143
Endothelial cells	Icam1	1.1e-256	2.76e-252	1.80987	0.28	0.076
Endothelial cells	Grk5	5.02e-75	1.26e-70	1.80953	0.639	0.205
Endothelial cells	Hmcn1	1.19e-227	2.98e-223	1.80898	0.299	0.066
Endothelial cells	Serpinb6b	2.18e-35	5.45e-31	1.80749	0.449	0.177
Endothelial cells	Card10	9.5e-71	2.38e-66	1.80741	0.323	0.089
Endothelial cells	Mllt3	5.77e-73	1.44e-68	1.80705	0.548	0.233
Endothelial cells	Zc3h15	1.06e-58	2.64e-54	1.80676	0.604	0.224
Endothelial cells	Ifi35	0	0	1.80643	0.409	0.128
Endothelial cells	Ipo11	0	0	1.80602	0.48	0.155
Endothelial cells	Ubr7	0	0	1.80521	0.377	0.114
Endothelial cells	Sh3bgrl	8.49e-74	2.12e-69	1.80398	0.684	0.248
Endothelial cells	Sh2d3c	1.52e-81	3.79e-77	1.80377	0.386	0.111
Endothelial cells	AU020206	9.3e-160	2.33e-155	1.80363	0.314	0.093
Endothelial cells	Nuak1	9.25e-130	2.31e-125	1.80349	0.414	0.09
Endothelial cells	Ocrl	3.44e-49	8.61e-45	1.80335	0.439	0.139
Endothelial cells	Cables1	3.99e-94	9.99e-90	1.80277	0.466	0.142
Endothelial cells	Sec14l1	0	0	1.80117	0.651	0.205
Endothelial cells	Myzap	2.54e-44	6.37e-40	1.80024	0.404	0.129
Endothelial cells	Tmem204	1.31e-69	3.27e-65	1.79737	0.327	0.092
Endothelial cells	Clstn1	8.9e-136	2.23e-131	1.79727	0.351	0.099
Endothelial cells	Disc1	5.92e-42	1.48e-37	1.79555	0.309	0.083
Endothelial cells	Tomm6	2.83e-05	0.707218	1.79541	0.314	0.102
Endothelial cells	Vamp5	2e-107	5e-103	1.79467	0.53	0.164
Endothelial cells	Dennd3	0.00097927	1	1.79464	0.286	0.118
Endothelial cells	Itga9	2.06e-123	5.16e-119	1.79464	0.332	0.096
Endothelial cells	Itga3	5.35e-58	1.34e-53	1.79321	0.589	0.213
Endothelial cells	Smco4	6.35e-297	1.59e-292	1.79298	0.505	0.139
Endothelial cells	Ddah1	1.82e-126	4.55e-122	1.79254	0.61	0.188
Endothelial cells	Fam124a	5.85e-44	1.46e-39	1.79025	0.259	0.085
Endothelial cells	E2f3	7.55e-75	1.89e-70	1.78968	0.42	0.139
Endothelial cells	2510009E07Rik	5.37e-82	1.34e-77	1.78921	0.39	0.113
Endothelial cells	Apaf1	3.1e-60	7.76e-56	1.78771	0.596	0.221
Endothelial cells	Tmem241	0	0	1.78645	0.476	0.156
Endothelial cells	Vav3	9.45e-79	2.36e-74	1.78618	0.698	0.238
Endothelial cells	Lpl	1.54e-08	0.00038489	1.78567	0.457	0.137
Endothelial cells	Iqsec2	2.2e-171	5.51e-167	1.78491	0.45	0.132
Endothelial cells	Adgrg6	2.77e-72	6.93e-68	1.78491	0.484	0.177
Endothelial cells	Iffo1	1.42e-291	3.55e-287	1.78488	0.332	0.095
Endothelial cells	Tmem120b	9.85e-38	2.47e-33	1.78416	0.365	0.119
Endothelial cells	Fignl2	5.13e-220	1.28e-215	1.78284	0.259	0.074
Endothelial cells	Irf1	1.16e-147	2.91e-143	1.78268	0.274	0.077
Endothelial cells	Tbc1d8	0	0	1.78197	0.399	0.122
Endothelial cells	Zbtb38	2.05e-63	5.12e-59	1.78121	0.632	0.234
Endothelial cells	Spata6	3.69e-123	9.23e-119	1.77966	0.655	0.227
Endothelial cells	Gramd4	1.17e-211	2.93e-207	1.77864	0.514	0.144
Endothelial cells	Cep192	2.92e-45	7.31e-41	1.77513	0.442	0.145
Endothelial cells	Wdfy2	2.26e-71	5.65e-67	1.77512	0.604	0.196
Endothelial cells	Znfx1	0	0	1.77379	0.389	0.117
Endothelial cells	Apex2	3.82e-279	9.55e-275	1.77231	0.453	0.175
Endothelial cells	Sp100	4.4e-285	1.1e-280	1.77222	0.416	0.101
Endothelial cells	Iqsec2	2.47e-80	6.17e-76	1.77084	0.428	0.136
Endothelial cells	Gbp4	1.2e-34	2.99e-30	1.77053	0.291	0.086
Endothelial cells	Zhx3	2.56e-293	6.41e-289	1.77003	0.596	0.197
Endothelial cells	Card10	4.96e-251	1.24e-246	1.76985	0.283	0.079
Endothelial cells	Arhgap35	1.5e-97	3.74e-93	1.76964	0.57	0.205
Endothelial cells	Cavin1	7.82e-254	1.96e-249	1.76956	0.597	0.165
Endothelial cells	Dcun1d3	2.9e-218	7.24e-214	1.76927	0.442	0.139
Endothelial cells	Ccnjl	1.37e-197	3.43e-193	1.76908	0.326	0.085
Endothelial cells	Slc43a3	1.92e-117	4.81e-113	1.76908	0.578	0.178
Endothelial cells	Cask	4.18e-54	1.05e-49	1.76906	0.505	0.165
Endothelial cells	Pald1	8.13e-68	2.03e-63	1.7687	0.315	0.088
Endothelial cells	Vamp5	4.25e-227	1.06e-222	1.76845	0.561	0.159
Endothelial cells	Adgre5	5.22e-170	1.31e-165	1.76834	0.62	0.149
Endothelial cells	Pltp	0	0	1.76832	0.504	0.134
Endothelial cells	Tdrd7	1.58e-222	3.96e-218	1.76786	0.619	0.199
Endothelial cells	Cep85l	5.16e-60	1.29e-55	1.76765	0.639	0.243
Endothelial cells	Arrb1	7.97e-93	1.99e-88	1.76595	0.492	0.158
Endothelial cells	Rab8b	7.8e-89	1.95e-84	1.76585	0.681	0.209
Endothelial cells	Erg	3.46e-06	0.0866333	1.7649	0.371	0.119
Endothelial cells	Tmpo	2.75e-70	6.89e-66	1.76447	0.432	0.15
Endothelial cells	Hoga1	2.21e-201	5.53e-197	1.7642	0.445	0.112
Endothelial cells	Golim4	1.59e-117	3.99e-113	1.76221	0.343	0.105
Endothelial cells	Asph	6.23e-72	1.56e-67	1.76195	0.452	0.162
Endothelial cells	Edc3	7.16e-122	1.79e-117	1.76114	0.362	0.112
Endothelial cells	Tec	2.2e-49	5.51e-45	1.76014	0.484	0.161
Endothelial cells	Jag2	0.00194633	1	1.75855	0.257	0.101
Endothelial cells	Eml2	1.66e-47	4.15e-43	1.75725	0.365	0.101
Endothelial cells	Dcp1b	1.69e-188	4.24e-184	1.75662	0.252	0.079
Endothelial cells	Lrrc8b	4.62e-180	1.16e-175	1.75595	0.471	0.136
Endothelial cells	Inpp4b	2.18e-134	5.46e-130	1.75572	0.335	0.06
Endothelial cells	A730081D07Rik	2.9e-82	7.25e-78	1.75456	0.272	0.089
Endothelial cells	Cdc42ep1	2.98e-80	7.45e-76	1.75419	0.375	0.106
Endothelial cells	Prkacb	0	0	1.75365	0.542	0.186
Endothelial cells	Bcam	2.09e-306	5.24e-302	1.75321	0.311	0.08
Endothelial cells	Trim34a	4.1e-228	1.03e-223	1.75316	0.441	0.133
Endothelial cells	Sh3bp5	8.79e-308	2.2e-303	1.75222	0.525	0.146
Endothelial cells	Impdh1	8.41e-105	2.1e-100	1.75183	0.274	0.076
Endothelial cells	Fkbp1a	9.71e-06	0.242842	1.75172	0.629	0.36
Endothelial cells	Ccnyl1	2.14e-96	5.35e-92	1.7516	0.554	0.192
Endothelial cells	Fyn	0	0	1.75155	0.661	0.202
Endothelial cells	Sun2	3.66e-138	9.16e-134	1.75128	0.283	0.086
Endothelial cells	Pltp	0	0	1.75109	0.478	0.124
Endothelial cells	Fabp4	5.6e-155	1.4e-150	1.75054	0.679	0.204
Endothelial cells	Tnfrsf1a	0.00377189	1	1.75034	0.314	0.161
Endothelial cells	2610008E11Rik	6.63e-183	1.66e-178	1.7501	0.372	0.114
Endothelial cells	Dram2	1.11e-222	2.78e-218	1.74952	0.614	0.194
Endothelial cells	Bgn	0.0001062	1	1.74814	0.286	0.098
Endothelial cells	Zfp521	0	0	1.74734	0.302	0.068
Endothelial cells	Tcf3	1.44e-52	3.61e-48	1.7462	0.303	0.098
Endothelial cells	Cebpd	0.00443211	1	1.74355	0.257	0.116
Endothelial cells	Lrrk2	4.44e-95	1.11e-90	1.74334	0.339	0.079
Endothelial cells	Junb	2.6e-32	6.51e-28	1.74327	0.337	0.115
Endothelial cells	Ipo9	1.27e-146	3.18e-142	1.74304	0.44	0.141
Endothelial cells	2510009E07Rik	3.96e-183	9.9e-179	1.74267	0.36	0.107
Endothelial cells	Palm	0	0	1.74201	0.368	0.103
Endothelial cells	Tecpr1	0	0	1.74131	0.454	0.139
Endothelial cells	Flt4	2.83e-217	7.08e-213	1.74107	0.322	0.078
Endothelial cells	Itm2a	1.17e-224	2.92e-220	1.73997	0.356	0.091
Endothelial cells	Cdc42ep4	4.69e-308	1.17e-303	1.73887	0.381	0.117
Endothelial cells	Jdp2	1.52e-168	3.81e-164	1.73846	0.491	0.155
Endothelial cells	Mylip	0	0	1.73809	0.683	0.222
Endothelial cells	Ercc6	2.55e-35	6.37e-31	1.73746	0.326	0.102
Endothelial cells	Prkd2	4.09e-47	1.02e-42	1.73717	0.379	0.108
Endothelial cells	Spns2	0	0	1.73711	0.552	0.151
Endothelial cells	Il17rd	5.94e-180	1.49e-175	1.73631	0.475	0.138
Endothelial cells	Gm49417	8.66e-252	2.17e-247	1.7352	0.343	0.111
Endothelial cells	Zfp280c	2.48e-28	6.2e-24	1.73491	0.274	0.088
Endothelial cells	Tle4	8.89e-251	2.22e-246	1.73463	0.692	0.223
Endothelial cells	Apcdd1	2.68e-05	0.671393	1.73463	0.314	0.103
Endothelial cells	Sh3bgrl	0	0	1.73385	0.687	0.234
Endothelial cells	Syk	3.09e-289	7.72e-285	1.73356	0.369	0.08
Endothelial cells	Nfix	4.9e-136	1.23e-131	1.73237	0.265	0.077
Endothelial cells	Cldn5	6.95e-05	1	1.73206	0.286	0.094
Endothelial cells	Mxra7	8.52e-128	2.13e-123	1.73092	0.342	0.097
Endothelial cells	Gabbr1	1.02e-92	2.55e-88	1.7301	0.444	0.13
Endothelial cells	Ifngr1	5.73e-290	1.43e-285	1.72967	0.517	0.148
Endothelial cells	Tmem64	1.25e-140	3.13e-136	1.72902	0.386	0.113
Endothelial cells	Trim56	1.72e-227	4.3e-223	1.72844	0.296	0.092
Endothelial cells	Gulp1	1.17e-199	2.92e-195	1.72833	0.669	0.161
Endothelial cells	Slfn5	2.21e-126	5.52e-122	1.72706	0.504	0.129
Endothelial cells	Lbr	7.53e-61	1.88e-56	1.72697	0.347	0.112
Endothelial cells	Nxn	0	0	1.72676	0.409	0.113
Endothelial cells	Fblim1	4.3e-80	1.08e-75	1.72658	0.544	0.139
Endothelial cells	Elovl5	2.43e-123	6.09e-119	1.72624	0.606	0.187
Endothelial cells	Gm20559	1.24e-140	3.11e-136	1.72594	0.275	0.081
Endothelial cells	Bicd2	4.79e-210	1.2e-205	1.72564	0.445	0.143
Endothelial cells	Pde4a	1.36e-114	3.41e-110	1.72506	0.267	0.088
Endothelial cells	Arhgap45	0	0	1.72506	0.34	0.059
Endothelial cells	Klf10	1.86e-258	4.66e-254	1.72377	0.517	0.163
Endothelial cells	Ppm1l	1.8e-105	4.5e-101	1.72271	0.302	0.113
Endothelial cells	Ccdc88a	8.02e-112	2.01e-107	1.72255	0.62	0.217
Endothelial cells	Syn3	3e-194	7.5e-190	1.72111	0.33	0.088
Endothelial cells	Peli2	0	0	1.71925	0.594	0.176
Endothelial cells	Zfp715	5.75e-193	1.44e-188	1.71871	0.261	0.082
Endothelial cells	Acyp2	3.21e-182	8.04e-178	1.71826	0.399	0.13
Endothelial cells	Parp12	4.59e-270	1.15e-265	1.718	0.346	0.107
Endothelial cells	Parp9	0	0	1.71286	0.446	0.144
Endothelial cells	Cavin1	2.81e-139	7.03e-135	1.71178	0.608	0.17
Endothelial cells	Arhgef10	1.41e-241	3.53e-237	1.71177	0.5	0.161
Endothelial cells	Tmem119	1.8e-07	0.00449834	1.71131	0.343	0.088
Endothelial cells	Sh2b3	1.61e-84	4.02e-80	1.71097	0.253	0.077
Endothelial cells	Ccnjl	1.57e-305	3.94e-301	1.71072	0.308	0.079
Endothelial cells	Npr1	3.59e-240	8.99e-236	1.71014	0.431	0.121
Endothelial cells	Galnt10	2.64e-280	6.61e-276	1.70865	0.574	0.186
Endothelial cells	Slc25a13	5.1e-54	1.28e-49	1.70828	0.404	0.11
Endothelial cells	Myef2	8.96e-44	2.24e-39	1.70826	0.375	0.112
Endothelial cells	Elf4	1.27e-170	3.18e-166	1.70813	0.481	0.147
Endothelial cells	Csrp2	6.07e-235	1.52e-230	1.70739	0.583	0.164
Endothelial cells	Gm48678	2.95e-42	7.37e-38	1.70695	0.407	0.134
Endothelial cells	Cdc42ep4	0.00081863	1	1.70644	0.314	0.134
Endothelial cells	Nectin2	3.65e-70	9.14e-66	1.7055	0.691	0.271
Endothelial cells	Glis2	3.31e-89	8.29e-85	1.7046	0.269	0.082
Endothelial cells	Arhgef7	0	0	1.70458	0.488	0.156
Endothelial cells	Nfkbia	0	0	1.70441	0.637	0.193
Endothelial cells	Klf10	1.06e-195	2.65e-191	1.70418	0.543	0.167
Endothelial cells	Plcg1	1.03e-266	2.58e-262	1.70328	0.537	0.171
Endothelial cells	Bcr	3.48e-51	8.7e-47	1.70204	0.526	0.188
Endothelial cells	Ripor1	3.01e-200	7.53e-196	1.7019	0.533	0.157
Endothelial cells	Bgn	3.73e-165	9.32e-161	1.70004	0.365	0.091
Endothelial cells	Ttyh3	2.95e-70	7.38e-66	1.69982	0.343	0.099
Endothelial cells	Uvssa	4.02e-114	1.01e-109	1.69764	0.365	0.118
Endothelial cells	Ddx58	1.14e-166	2.84e-162	1.69718	0.498	0.159
Endothelial cells	Adamts6	0	0	1.69569	0.429	0.101
Endothelial cells	Trim6	2.72e-161	6.8e-157	1.69535	0.352	0.112
Endothelial cells	Cx3cr1	1.37e-293	3.43e-289	1.69514	0.305	0.08
Endothelial cells	Sh3bgrl	1.12e-240	2.81e-236	1.69495	0.7	0.24
Endothelial cells	Dab2ip	0	0	1.69456	0.639	0.213
Endothelial cells	Adarb1	9.25e-202	2.31e-197	1.69449	0.372	0.107
Endothelial cells	Junos	1.79e-235	4.48e-231	1.69345	0.31	0.097
Endothelial cells	Ick	1.06e-200	2.64e-196	1.69309	0.435	0.142
Endothelial cells	Wwp1	1.94e-63	4.86e-59	1.693	0.57	0.264
Endothelial cells	Alas1	5.56e-52	1.39e-47	1.69286	0.376	0.142
Endothelial cells	Pear1	1.52e-111	3.81e-107	1.69281	0.286	0.078
Endothelial cells	Plcg1	3.93e-104	9.84e-100	1.69198	0.554	0.18
Endothelial cells	Ier2	7.31e-99	1.83e-94	1.69167	0.283	0.083
Endothelial cells	Arhgap8	8.27e-45	2.07e-40	1.69166	0.307	0.111
Endothelial cells	Abcc4	7.15e-255	1.79e-250	1.69155	0.325	0.1
Endothelial cells	Ate1	7.46e-39	1.87e-34	1.69144	0.386	0.128
Endothelial cells	Gpr146	1.45e-216	3.63e-212	1.69102	0.409	0.119
Endothelial cells	Atp2b4	1.54e-230	3.85e-226	1.69073	0.525	0.137
Endothelial cells	Adam12	1.37e-68	3.42e-64	1.69002	0.408	0.139
Endothelial cells	Sema7a	0.00081473	1	1.69	0.286	0.113
Endothelial cells	Sorbs3	4.59e-236	1.15e-231	1.68927	0.465	0.142
Endothelial cells	Znfx1	1.15e-202	2.87e-198	1.6891	0.409	0.124
Endothelial cells	Taok2	0.00335119	1	1.68901	0.314	0.159
Endothelial cells	Zbtb4	1.78e-203	4.45e-199	1.68879	0.42	0.131
Endothelial cells	Gulp1	0	0	1.68769	0.664	0.131
Endothelial cells	Zfp945	1.59e-76	3.98e-72	1.68766	0.25	0.08
Endothelial cells	3110082I17Rik	1.16e-218	2.89e-214	1.68656	0.3	0.096
Endothelial cells	Proser1	4.05e-190	1.01e-185	1.68649	0.259	0.082
Endothelial cells	Dusp1	8.33e-51	2.08e-46	1.68593	0.509	0.171
Endothelial cells	Marveld1	1.39e-212	3.48e-208	1.68575	0.274	0.084
Endothelial cells	Elmsan1	0	0	1.68535	0.521	0.183
Endothelial cells	Tbc1d8	8.47e-201	2.12e-196	1.68444	0.417	0.13
Endothelial cells	Myef2	3.14e-66	7.86e-62	1.68407	0.357	0.11
Endothelial cells	Stxbp1	3.41e-206	8.54e-202	1.68319	0.296	0.098
Endothelial cells	Ptch1	2.09e-62	5.22e-58	1.68292	0.39	0.137
Endothelial cells	Gm49959	4.98e-198	1.25e-193	1.68286	0.404	0.124
Endothelial cells	Ston1	2.34e-256	5.84e-252	1.68225	0.545	0.18
Endothelial cells	Gpd2	6.73e-54	1.68e-49	1.68172	0.449	0.134
Endothelial cells	Zfp280c	1.77e-42	4.43e-38	1.6808	0.261	0.087
Endothelial cells	Slc37a1	1.05e-133	2.63e-129	1.67955	0.311	0.102
Endothelial cells	Golim4	4.28e-144	1.07e-139	1.6794	0.32	0.102
Endothelial cells	Tmlhe	9.02e-61	2.26e-56	1.67842	0.349	0.113
Endothelial cells	Clec1a	3.92e-162	9.8e-158	1.67795	0.578	0.134
Endothelial cells	Marveld1	3.24e-134	8.12e-130	1.67789	0.288	0.089
Endothelial cells	Fzd6	6.68e-96	1.67e-91	1.6777	0.275	0.081
Endothelial cells	Hmgb2	0	0	1.6776	0.394	0.117
Endothelial cells	Abcg1	0	0	1.67692	0.684	0.213
Endothelial cells	Stard13	0	0	1.67568	0.671	0.229
Endothelial cells	Dusp3	7.46e-05	1	1.67561	0.371	0.146
Endothelial cells	Nxn	8.56e-234	2.14e-229	1.67529	0.423	0.122
Endothelial cells	Pkn1	1.84e-86	4.61e-82	1.67412	0.496	0.166
Endothelial cells	Trerf1	1.5e-272	3.75e-268	1.67376	0.676	0.197
Endothelial cells	Trim3	7.49e-246	1.87e-241	1.6735	0.328	0.104
Endothelial cells	Cradd	3.76e-220	9.4e-216	1.67247	0.369	0.138
Endothelial cells	Adrb1	2.21e-08	0.00055239	1.67179	0.486	0.149
Endothelial cells	Fam122b	8.9e-154	2.23e-149	1.67046	0.475	0.154
Endothelial cells	Nid2	5.97e-270	1.49e-265	1.66978	0.682	0.198
Endothelial cells	Klf8	4.07e-66	1.02e-61	1.6697	0.266	0.097
Endothelial cells	Slc12a2	9.66e-36	2.42e-31	1.66935	0.344	0.109
Endothelial cells	Jdp2	2.47e-227	6.19e-223	1.66886	0.477	0.151
Endothelial cells	S1pr1	5.15e-07	0.0128903	1.66811	0.429	0.137
Endothelial cells	Trim30d	1.54e-31	3.86e-27	1.66781	0.267	0.078
Endothelial cells	Trim12c	1.19e-106	2.98e-102	1.66697	0.356	0.118
Endothelial cells	Parp14	1.24e-278	3.11e-274	1.66606	0.577	0.188
Endothelial cells	Epha4	4.73e-175	1.18e-170	1.66462	0.321	0.09
Endothelial cells	Nxpe4	3.95e-98	9.89e-94	1.66454	0.314	0.1
Endothelial cells	Tex2	4.3e-48	1.08e-43	1.66423	0.653	0.308
Endothelial cells	Amotl2	0	0	1.66402	0.642	0.201
Endothelial cells	Plekhg5	6.22e-130	1.56e-125	1.66373	0.287	0.091
Endothelial cells	Ppp2r5a	3.9e-217	9.75e-213	1.6634	0.625	0.203
Endothelial cells	Prag1	7.22e-136	1.81e-131	1.66294	0.293	0.091
Endothelial cells	Gpr1	4.53e-251	1.13e-246	1.66257	0.323	0.099
Endothelial cells	Amd1	7.81e-152	1.95e-147	1.66219	0.355	0.119
Endothelial cells	Zdhhc1	4.96e-92	1.24e-87	1.66218	0.303	0.098
Endothelial cells	Gsr	3.86e-48	9.66e-44	1.66208	0.414	0.125
Endothelial cells	Gtf2i	1.55e-212	3.87e-208	1.66204	0.636	0.214
Endothelial cells	Klf12	0	0	1.66156	0.37	0.104
Endothelial cells	Ppm1f	1.62e-25	4.05e-21	1.66155	0.26	0.085
Endothelial cells	Adamts1	0	0	1.65984	0.475	0.134
Endothelial cells	Icam1	6.35e-117	1.59e-112	1.65971	0.263	0.083
Endothelial cells	Tubb2a	1.83e-54	4.57e-50	1.65939	0.295	0.091
Endothelial cells	Wdr37	5.73e-49	1.43e-44	1.65907	0.565	0.221
Endothelial cells	Irf2bp2	0	0	1.65897	0.605	0.195
Endothelial cells	Nol4l	2.67e-103	6.68e-99	1.65811	0.274	0.077
Endothelial cells	Ripor1	0	0	1.65647	0.485	0.144
Endothelial cells	Tmem120b	2.83e-226	7.09e-222	1.65594	0.321	0.106
Endothelial cells	Tln2	3.84e-48	9.62e-44	1.65537	0.347	0.13
Endothelial cells	Ramp3	0.00066151	1	1.65445	0.257	0.094
Endothelial cells	Socs5	3.89e-205	9.74e-201	1.65422	0.292	0.095
Endothelial cells	Isg15	3.69e-164	9.23e-160	1.65287	0.323	0.095
Endothelial cells	Rbm28	3.26e-36	8.15e-32	1.65236	0.439	0.168
Endothelial cells	Ifi35	5.43e-125	1.36e-120	1.65231	0.416	0.14
Endothelial cells	Ubash3b	4.04e-298	1.01e-293	1.65219	0.346	0.1
Endothelial cells	Stom	7.24e-187	1.81e-182	1.65126	0.465	0.127
Endothelial cells	Tbc1d22a	4.6e-102	1.15e-97	1.6511	0.633	0.235
Endothelial cells	Ankrd13a	0	0	1.64997	0.562	0.192
Endothelial cells	Map4k2	7.7e-127	1.93e-122	1.64986	0.362	0.107
Endothelial cells	Tap1	2.95e-94	7.38e-90	1.64854	0.263	0.075
Endothelial cells	4930581F22Rik	2.11e-99	5.28e-95	1.64824	0.289	0.086
Endothelial cells	Ppp2r5a	0	0	1.64789	0.568	0.188
Endothelial cells	Filip1	0	0	1.64773	0.398	0.099
Endothelial cells	Herc6	2.87e-69	7.18e-65	1.64735	0.396	0.128
Endothelial cells	Pld1	4.42e-103	1.11e-98	1.64635	0.631	0.235
Endothelial cells	Hmgb2	2.43e-190	6.07e-186	1.64569	0.4	0.126
Endothelial cells	Gbp4	2.8e-63	6.99e-59	1.64504	0.301	0.084
Endothelial cells	Clec2d	0	0	1.64504	0.659	0.198
Endothelial cells	Ipo11	5.16e-228	1.29e-223	1.64435	0.495	0.165
Endothelial cells	Ccdc85b	2.94e-117	7.36e-113	1.644	0.345	0.104
Endothelial cells	Nin	2.64e-169	6.61e-165	1.64373	0.544	0.186
Endothelial cells	Prdm11	9.71e-89	2.43e-84	1.64356	0.269	0.082
Endothelial cells	Zdhhc1	3.72e-202	9.32e-198	1.64329	0.282	0.091
Endothelial cells	Efnb1	3.08e-08	0.0007703	1.64218	0.6	0.23
Endothelial cells	Stx2	1.05e-121	2.62e-117	1.64153	0.363	0.111
Endothelial cells	Rtp4	0	0	1.64138	0.412	0.127
Endothelial cells	Fas	5.37e-113	1.34e-108	1.64132	0.494	0.132
Endothelial cells	Xaf1	0	0	1.64088	0.445	0.142
Endothelial cells	Dtx3l	4.99e-211	1.25e-206	1.64076	0.279	0.086
Endothelial cells	Zfyve9	2.96e-194	7.41e-190	1.64075	0.585	0.192
Endothelial cells	Nfkb1	5.03e-57	1.26e-52	1.64059	0.684	0.298
Endothelial cells	Tmem120b	4.2e-158	1.05e-153	1.64012	0.349	0.111
Endothelial cells	Chd9	0	0	1.63956	0.69	0.239
Endothelial cells	Cd81	6.89e-07	0.0172462	1.6393	0.6	0.28
Endothelial cells	Itm2a	0.00161854	1	1.63826	0.257	0.101
Endothelial cells	Mark4	3.44e-79	8.59e-75	1.63814	0.448	0.146
Endothelial cells	4930503L19Rik	7.77e-61	1.94e-56	1.63787	0.339	0.107
Endothelial cells	Rflnb	0.00215381	1	1.63763	0.371	0.186
Endothelial cells	Rnf213	0	0	1.63495	0.659	0.21
Endothelial cells	B4galt4	1.51e-60	3.78e-56	1.63487	0.301	0.087
Endothelial cells	Rcan3	2.5e-187	6.26e-183	1.63458	0.26	0.082
Endothelial cells	Dazap1	0	0	1.63347	0.688	0.263
Endothelial cells	Fzd4	1.31e-25	3.28e-21	1.63319	0.26	0.085
Endothelial cells	Pear1	2.39e-239	5.98e-235	1.63278	0.263	0.071
Endothelial cells	Fam43a	1.45e-57	3.64e-53	1.63257	0.305	0.092
Endothelial cells	Card10	4.62e-134	1.16e-129	1.63202	0.281	0.085
Endothelial cells	Socs2	1.96e-159	4.89e-155	1.63198	0.342	0.106
Endothelial cells	Icam1	6.12e-95	1.53e-90	1.63191	0.283	0.085
Endothelial cells	Fignl2	3.56e-108	8.91e-104	1.63074	0.25	0.08
Endothelial cells	Phldb1	7.07e-225	1.77e-220	1.63054	0.476	0.152
Endothelial cells	Zdhhc1	4.73e-42	1.18e-37	1.63045	0.285	0.101
Endothelial cells	Vim	7.44e-49	1.86e-44	1.6297	0.621	0.247
Endothelial cells	Sipa1	1.51e-34	3.78e-30	1.62947	0.326	0.102
Endothelial cells	Tsix	1.53e-64	3.82e-60	1.62905	0.488	0.135
Endothelial cells	Tbc1d22a	5.01e-180	1.25e-175	1.62901	0.621	0.231
Endothelial cells	Pik3r3	4.69e-45	1.17e-40	1.62899	0.498	0.178
Endothelial cells	Cflar	1.95e-56	4.88e-52	1.62899	0.656	0.272
Endothelial cells	Tmtc2	0	0	1.62874	0.385	0.116
Endothelial cells	Eci2	1.25e-91	3.13e-87	1.62797	0.306	0.1
Endothelial cells	Hoga1	0	0	1.62787	0.392	0.1
Endothelial cells	Elk4	6.41e-212	1.6e-207	1.62713	0.657	0.228
Endothelial cells	Palm	5.55e-130	1.39e-125	1.6271	0.378	0.114
Endothelial cells	Mtmr10	1.73e-18	4.34e-14	1.62688	0.312	0.138
Endothelial cells	Il4ra	0	0	1.62615	0.48	0.133
Endothelial cells	Setx	6.39e-136	1.6e-131	1.62543	0.505	0.189
Endothelial cells	Prcp	2.38e-40	5.95e-36	1.62539	0.309	0.117
Endothelial cells	Cebpd	7.9e-30	1.98e-25	1.62537	0.33	0.115
Endothelial cells	Peli2	5.84e-86	1.46e-81	1.62412	0.532	0.187
Endothelial cells	Dram2	3.84e-252	9.62e-248	1.62364	0.559	0.191
Endothelial cells	Prkd1	1.39e-140	3.48e-136	1.62352	0.338	0.115
Endothelial cells	Vangl1	2.1e-106	5.25e-102	1.62308	0.318	0.096
Endothelial cells	Elf4	0	0	1.62303	0.418	0.136
Endothelial cells	Ecscr	9.81e-05	1	1.62236	0.314	0.111
Endothelial cells	Ppp2r5a	2.74e-254	6.85e-250	1.62149	0.572	0.2
Endothelial cells	Mapt	0	0	1.62073	0.389	0.07
Endothelial cells	Kitl	9.35e-96	2.34e-91	1.62051	0.576	0.2
Endothelial cells	Isg15	1.45e-231	3.63e-227	1.62024	0.296	0.09
Endothelial cells	Hif3a	0	0	1.61861	0.528	0.158
Endothelial cells	Lbp	5.51e-293	1.38e-288	1.61822	0.524	0.113
Endothelial cells	Kank3	8.3e-106	2.08e-101	1.61783	0.604	0.205
Endothelial cells	Adamts6	2.55e-264	6.37e-260	1.61736	0.426	0.111
Endothelial cells	Ccdc6	1.68e-47	4.19e-43	1.61643	0.621	0.27
Endothelial cells	Rnf138	2.7e-45	6.75e-41	1.61547	0.488	0.176
Endothelial cells	Mcf2l	1.25e-09	3.13e-05	1.61536	0.543	0.16
Endothelial cells	Vamp5	0	0	1.61399	0.479	0.147
Endothelial cells	2610008E11Rik	2.03e-105	5.08e-101	1.61388	0.355	0.118
Endothelial cells	Zfp871	0	0	1.61383	0.685	0.258
Endothelial cells	Map4k2	2.4e-234	6.01e-230	1.61359	0.314	0.099
Endothelial cells	Zdbf2	3.97e-10	9.94e-06	1.6129	0.657	0.236
Endothelial cells	Nfatc1	7.59e-240	1.9e-235	1.61224	0.493	0.119
Endothelial cells	Als2cl	6.25e-67	1.56e-62	1.61207	0.361	0.11
Endothelial cells	Iqsec2	6.03e-282	1.51e-277	1.61115	0.379	0.123
Endothelial cells	Prag1	5.86e-215	1.47e-210	1.61102	0.279	0.085
Endothelial cells	Schip1	6.64e-98	1.66e-93	1.60939	0.637	0.246
Endothelial cells	Npr3	3.96e-291	9.91e-287	1.60868	0.615	0.15
Endothelial cells	Pde10a	5.03e-41	1.26e-36	1.60846	0.614	0.275
Endothelial cells	Cpne8	2.61e-165	6.52e-161	1.60736	0.419	0.15
Endothelial cells	Dcaf12l1	6.07e-168	1.52e-163	1.60718	0.399	0.104
Endothelial cells	Dusp3	5.19e-74	1.3e-69	1.6069	0.434	0.143
Endothelial cells	Acyp2	5.74e-60	1.44e-55	1.60634	0.39	0.137
Endothelial cells	Trim56	4.19e-122	1.05e-117	1.60618	0.295	0.098
Endothelial cells	5330438D12Rik	2.55e-55	6.38e-51	1.60444	0.544	0.186
Endothelial cells	Nfic	2.33e-249	5.84e-245	1.60414	0.332	0.104
Endothelial cells	Il17rd	3.38e-189	8.45e-185	1.6039	0.419	0.135
Endothelial cells	Arhgef10	1.75e-71	4.38e-67	1.60256	0.47	0.17
Endothelial cells	Abcc4	2.09e-148	5.23e-144	1.60236	0.332	0.106
Endothelial cells	Ipo11	1.65e-150	4.12e-146	1.60209	0.495	0.169
Endothelial cells	Ripor1	2.37e-229	5.94e-225	1.60179	0.485	0.154
Endothelial cells	Mill2	0	0	1.60157	0.648	0.202
Endothelial cells	Adgra2	1.31e-191	3.28e-187	1.6012	0.398	0.122
Endothelial cells	Wfdc1	2.02e-46	5.06e-42	1.60106	0.295	0.1
Endothelial cells	Pitpnm2	1.48e-80	3.7e-76	1.60075	0.474	0.158
Endothelial cells	Iws1	1.61e-44	4.02e-40	1.60053	0.544	0.221
Endothelial cells	Zbtb4	6.33e-63	1.58e-58	1.60044	0.398	0.138
Endothelial cells	Hace1	2.76e-50	6.91e-46	1.59908	0.361	0.135
Endothelial cells	Ttll7	3.52e-45	8.81e-41	1.59793	0.271	0.088
Endothelial cells	Prag1	1.17e-89	2.93e-85	1.59697	0.292	0.093
Endothelial cells	Dgke	5.92e-171	1.48e-166	1.59619	0.258	0.087
Endothelial cells	Snx25	1.32e-55	3.3e-51	1.59578	0.394	0.147
Endothelial cells	Zfp532	2.48e-201	6.2e-197	1.59574	0.684	0.257
Endothelial cells	Mylip	6.22e-234	1.56e-229	1.59564	0.692	0.228
Endothelial cells	Vav3	2.95e-109	7.38e-105	1.59563	0.651	0.236
Endothelial cells	Gm4876	3.63e-42	9.09e-38	1.59539	0.365	0.108
Endothelial cells	45353	0.00617468	1	1.59539	0.429	0.26
Endothelial cells	Itprid2	2.05e-149	5.13e-145	1.59406	0.469	0.152
Endothelial cells	Atp2b4	2.91e-94	7.28e-90	1.59331	0.474	0.143
Endothelial cells	Il17rd	0	0	1.59329	0.412	0.127
Endothelial cells	Pxn	0	0	1.59316	0.635	0.231
Endothelial cells	Nck1	2.4e-165	6e-161	1.59312	0.576	0.21
Endothelial cells	Tdrd7	0	0	1.59308	0.54	0.186
Endothelial cells	Pdzd2	3.31e-106	8.27e-102	1.593	0.616	0.221
Endothelial cells	Clec14a	1.53e-09	3.84e-05	1.59232	0.514	0.143
Endothelial cells	Zdhhc18	1.78e-56	4.46e-52	1.59172	0.337	0.11
Endothelial cells	Oaz2	0	0	1.59137	0.521	0.181
Endothelial cells	Hjurp	4.99e-40	1.25e-35	1.5905	0.345	0.141
Endothelial cells	Ifih1	3.92e-120	9.8e-116	1.59025	0.409	0.138
Endothelial cells	Ankrd50	6.25e-239	1.56e-234	1.5899	0.328	0.105
Endothelial cells	Irf2bp2	1.19e-248	2.98e-244	1.58959	0.584	0.208
Endothelial cells	Sppl2a	0	0	1.58935	0.566	0.187
Endothelial cells	Rab3gap2	1.73e-35	4.33e-31	1.58796	0.561	0.276
Endothelial cells	Proser1	3.14e-98	7.85e-94	1.58783	0.254	0.088
Endothelial cells	Zfp277	4.97e-64	1.24e-59	1.58776	0.402	0.139
Endothelial cells	Frmd6	3.26e-38	8.15e-34	1.58702	0.572	0.261
Endothelial cells	Nfic	1.44e-104	3.6e-100	1.586	0.347	0.113
Endothelial cells	Sh3tc1	0	0	1.58581	0.422	0.116
Endothelial cells	Morrbid	2.95e-53	7.38e-49	1.58564	0.369	0.135
Endothelial cells	Sppl2a	4.54e-267	1.14e-262	1.58545	0.587	0.198
Endothelial cells	Stat1	3.05e-63	7.63e-59	1.58532	0.436	0.163
Endothelial cells	Lbr	2.34e-239	5.86e-235	1.58467	0.32	0.1
Endothelial cells	Nos1ap	0	0	1.58438	0.468	0.137
Endothelial cells	3110082I17Rik	4.52e-95	1.13e-90	1.58335	0.319	0.104
Endothelial cells	Btg3	0	0	1.58232	0.487	0.162
Endothelial cells	Ndufc2	7.92e-182	1.98e-177	1.58194	0.54	0.17
Endothelial cells	Prkacb	2.77e-201	6.93e-197	1.58176	0.525	0.198
Endothelial cells	Rfx3	7.35e-69	1.84e-64	1.58165	0.46	0.166
Endothelial cells	Zfyve9	0	0	1.58141	0.528	0.178
Endothelial cells	Kank4	7.65e-45	1.91e-40	1.58134	0.311	0.112
Endothelial cells	Pcdh12	2.67e-138	6.67e-134	1.58094	0.354	0.096
Endothelial cells	Nbdy	1.78e-88	4.45e-84	1.58088	0.303	0.1
Endothelial cells	Cgnl1	3.24e-93	8.11e-89	1.58027	0.639	0.254
Endothelial cells	Adam15	1.22e-85	3.05e-81	1.58005	0.472	0.149
Endothelial cells	Ubr7	1.55e-155	3.87e-151	1.57908	0.367	0.122
Endothelial cells	Kdr	4.47e-08	0.00111903	1.57852	0.543	0.186
Endothelial cells	Cpne8	1.66e-253	4.15e-249	1.57848	0.398	0.143
Endothelial cells	Npr3	1.64e-75	4.1e-71	1.57842	0.466	0.158
Endothelial cells	Tecpr1	2.05e-186	5.12e-182	1.5777	0.44	0.149
Endothelial cells	Mpdz	1.67e-68	4.17e-64	1.57705	0.384	0.122
Endothelial cells	Tle1	1.73e-192	4.33e-188	1.57704	0.436	0.144
Endothelial cells	Arhgef7	2.14e-161	5.35e-157	1.57662	0.511	0.17
Endothelial cells	45546	1.63e-107	4.09e-103	1.57636	0.699	0.272
Endothelial cells	Nde1	6.29e-43	1.57e-38	1.57601	0.263	0.086
Endothelial cells	Marveld1	1.93e-91	4.84e-87	1.57531	0.291	0.091
Endothelial cells	Zfp608	0	0	1.57374	0.577	0.164
Endothelial cells	Gm49417	4.72e-122	1.18e-117	1.57335	0.33	0.119
Endothelial cells	Grk4	7.85e-69	1.96e-64	1.57335	0.255	0.088
Endothelial cells	Nde1	4.06e-79	1.02e-74	1.57273	0.263	0.084
Endothelial cells	Afg1l	3.04e-157	7.6e-153	1.57223	0.587	0.225
Endothelial cells	Pkig	2.52e-212	6.3e-208	1.57207	0.685	0.245
Endothelial cells	Gabbr1	1.08e-117	2.7e-113	1.57141	0.388	0.127
Endothelial cells	mt-Atp6	2.63e-05	0.657131	1.57092	0.457	0.194
Endothelial cells	Sec14l1	2.54e-91	6.36e-87	1.5706	0.59	0.217
Endothelial cells	Angpt2	5.46e-210	1.37e-205	1.57026	0.257	0.076
Endothelial cells	Pkig	0	0	1.56952	0.643	0.228
Endothelial cells	Ddx60	4.36e-260	1.09e-255	1.56915	0.663	0.196
Endothelial cells	H2-Q4	6.52e-101	1.63e-96	1.5686	0.326	0.103
Endothelial cells	Tecpr1	2.24e-117	5.61e-113	1.56836	0.43	0.153
Endothelial cells	Zdhhc18	3.98e-224	9.97e-220	1.56722	0.31	0.099
Endothelial cells	Chd9	5.79e-216	1.45e-211	1.56624	0.697	0.245
Endothelial cells	Tap2	1.3e-94	3.26e-90	1.56607	0.297	0.092
Endothelial cells	Uvssa	4.02e-205	1.01e-200	1.56531	0.319	0.111
Endothelial cells	Rsad2	1.55e-10	3.89e-06	1.5653	0.571	0.167
Endothelial cells	Il15	2.29e-261	5.73e-257	1.56338	0.343	0.107
Endothelial cells	Jcad	9.45e-102	2.36e-97	1.56335	0.576	0.19
Endothelial cells	Dab2ip	4.22e-92	1.06e-87	1.5631	0.6	0.224
Endothelial cells	Ubtd1	1.26e-54	3.16e-50	1.56249	0.523	0.173
Endothelial cells	Gm15283	3.47e-46	8.67e-42	1.56223	0.425	0.134
Endothelial cells	Ophn1	0	0	1.56216	0.393	0.115
Endothelial cells	Fyn	1.11e-295	2.78e-291	1.56128	0.638	0.217
Endothelial cells	Ywhaz	7.89e-05	1	1.56099	0.686	0.489
Endothelial cells	Ppp1r16b	0.00026875	1	1.56076	0.314	0.117
Endothelial cells	Inpp4b	5.88e-64	1.47e-59	1.56038	0.312	0.062
Endothelial cells	Ifi35	3.07e-154	7.69e-150	1.56014	0.391	0.137
Endothelial cells	Hif1a	1.34e-56	3.34e-52	1.56007	0.677	0.283
Endothelial cells	Csrp2	7.51e-92	1.88e-87	1.55994	0.52	0.17
Endothelial cells	Tnfrsf1a	4.22e-221	1.06e-216	1.55946	0.47	0.148
Endothelial cells	Casz1	9.61e-54	2.4e-49	1.5589	0.327	0.108
Endothelial cells	Trafd1	2.06e-119	5.16e-115	1.55785	0.411	0.139
Endothelial cells	Trim56	3.67e-79	9.17e-75	1.55698	0.292	0.101
Endothelial cells	Hif3a	5.06e-252	1.27e-247	1.55686	0.532	0.169
Endothelial cells	Fam120c	1.16e-42	2.9e-38	1.55672	0.295	0.105
Endothelial cells	Stom	6.75e-190	1.69e-185	1.55664	0.403	0.125
Endothelial cells	Chst15	4.91e-43	1.23e-38	1.55614	0.281	0.096
Endothelial cells	Mtm1	2.08e-41	5.21e-37	1.55583	0.309	0.116
Endothelial cells	Eif2ak2	3.08e-107	7.69e-103	1.55542	0.425	0.159
Endothelial cells	Casd1	1.26e-151	3.16e-147	1.55461	0.526	0.186
Endothelial cells	mt-Co3	0.00026113	1	1.55455	0.429	0.204
Endothelial cells	Rgs12	9.97e-187	2.49e-182	1.55453	0.507	0.147
Endothelial cells	Zfyve9	2.67e-223	6.69e-219	1.55446	0.535	0.188
Endothelial cells	Tmem184b	1.35e-198	3.38e-194	1.5543	0.668	0.244
Endothelial cells	Prag1	3.4e-35	8.5e-31	1.55415	0.261	0.096
Endothelial cells	Parp12	5.09e-145	1.27e-140	1.55351	0.344	0.115
Endothelial cells	Myzap	0	0	1.55239	0.394	0.112
Endothelial cells	E030030I06Rik	1.12e-68	2.8e-64	1.55234	0.255	0.088
Endothelial cells	Elmsan1	2.7e-155	6.75e-151	1.55153	0.549	0.197
Endothelial cells	Gtf2i	5.29e-99	1.32e-94	1.55062	0.61	0.219
Endothelial cells	E2f3	1.12e-103	2.79e-99	1.55049	0.385	0.137
Endothelial cells	Ets1	0	0	1.55045	0.64	0.158
Endothelial cells	Cyb5b	1.41e-45	3.52e-41	1.55041	0.582	0.24
Endothelial cells	Dusp1	1.57e-75	3.92e-71	1.55032	0.482	0.169
Endothelial cells	Tomm70a	1.63e-40	4.09e-36	1.54982	0.484	0.185
Endothelial cells	Bcam	0.00099833	1	1.54982	0.257	0.095
Endothelial cells	Adamts1	5.09e-242	1.27e-237	1.54861	0.48	0.145
Endothelial cells	Tle1	1.93e-286	4.84e-282	1.54824	0.407	0.136
Endothelial cells	Adar	1.4e-114	3.49e-110	1.54807	0.409	0.141
Endothelial cells	Ica1	4.77e-48	1.19e-43	1.54807	0.481	0.157
Endothelial cells	Tuba1a	0.00247965	1	1.54704	0.4	0.208
Endothelial cells	Robo4	0.00045474	1	1.547	0.286	0.106
Endothelial cells	Tmx3	8.51e-160	2.13e-155	1.54698	0.586	0.221
Endothelial cells	Ppp1r18	1.29e-27	3.22e-23	1.54601	0.309	0.107
Endothelial cells	Tcirg1	4.59e-54	1.15e-49	1.54561	0.343	0.116
Endothelial cells	Zhx3	5.13e-87	1.28e-82	1.54551	0.568	0.208
Endothelial cells	Skap2	6.32e-86	1.58e-81	1.54491	0.602	0.24
Endothelial cells	Cttnbp2nl	7.72e-50	1.93e-45	1.54395	0.639	0.275
Endothelial cells	Tmem241	1.33e-162	3.33e-158	1.54394	0.445	0.167
Endothelial cells	Casp8	6.8e-204	1.7e-199	1.54345	0.296	0.097
Endothelial cells	Rassf3	0	0	1.54308	0.682	0.249
Endothelial cells	Tcirg1	8.08e-225	2.02e-220	1.5429	0.32	0.105
Endothelial cells	Nynrin	1.33e-48	3.33e-44	1.5425	0.293	0.096
Endothelial cells	Foxo1	6.19e-47	1.55e-42	1.54244	0.639	0.282
Endothelial cells	Rnf213	7.65e-107	1.91e-102	1.54175	0.637	0.222
Endothelial cells	Plk2	2.58e-32	6.46e-28	1.54156	0.379	0.137
Endothelial cells	Nbdy	2.8e-44	7.01e-40	1.54017	0.295	0.103
Endothelial cells	Sft2d2	8.2e-28	2.05e-23	1.54006	0.309	0.106
Endothelial cells	Nbdy	8.01e-26	2.01e-21	1.53981	0.295	0.104
Endothelial cells	Cradd	1.98e-58	4.94e-54	1.53951	0.408	0.151
Endothelial cells	Stard13	4.3e-211	1.08e-206	1.53839	0.688	0.248
Endothelial cells	Fam222b	8.09e-176	2.02e-171	1.53834	0.661	0.26
Endothelial cells	Cd34	2.88e-54	7.21e-50	1.5382	0.453	0.128
Endothelial cells	Ctps	9.41e-32	2.35e-27	1.538	0.265	0.104
Endothelial cells	Atxn3	7.9e-94	1.98e-89	1.53793	0.359	0.128
Endothelial cells	Ifngr1	6.54e-155	1.64e-150	1.5379	0.482	0.154
Endothelial cells	Zfp532	0	0	1.5371	0.639	0.24
Endothelial cells	Tdrd3	1.26e-157	3.15e-153	1.53635	0.572	0.21
Endothelial cells	Tmem164	9.55e-212	2.39e-207	1.53587	0.692	0.251
Endothelial cells	Pear1	2.72e-126	6.8e-122	1.53549	0.259	0.077
Endothelial cells	3110082I17Rik	1.29e-111	3.23e-107	1.53517	0.293	0.103
Endothelial cells	Xrcc4	1.16e-57	2.91e-53	1.53422	0.466	0.192
Endothelial cells	Socs2	7.64e-108	1.91e-103	1.53348	0.346	0.109
Endothelial cells	Gbe1	0	0	1.53295	0.534	0.211
Endothelial cells	Gulp1	0	0	1.53233	0.68	0.147
Endothelial cells	Caml	4.28e-139	1.07e-134	1.5323	0.478	0.164
Endothelial cells	Ipo9	3.32e-229	8.3e-225	1.53198	0.369	0.132
Endothelial cells	Snrpg	0.00847101	1	1.53194	0.314	0.158
Endothelial cells	Fam222b	1.13e-80	2.82e-76	1.53193	0.624	0.266
Endothelial cells	Rtp4	2.43e-171	6.08e-167	1.53188	0.406	0.136
Endothelial cells	Junos	3e-85	7.49e-81	1.53146	0.311	0.107
Endothelial cells	Riok1	8.31e-35	2.08e-30	1.53117	0.432	0.166
Endothelial cells	Rbck1	3.84e-78	9.61e-74	1.5311	0.299	0.105
Endothelial cells	Ipo9	2.54e-31	6.35e-27	1.53095	0.389	0.146
Endothelial cells	Nfic	6.85e-135	1.71e-130	1.5293	0.33	0.111
Endothelial cells	Arhgef7	9.85e-220	2.46e-215	1.52884	0.497	0.166
Endothelial cells	Prkd1	8.7e-193	2.18e-188	1.52826	0.31	0.109
Endothelial cells	Ly6e	3.51e-09	8.79e-05	1.52771	0.657	0.247
Endothelial cells	Irf2bpl	7.01e-118	1.75e-113	1.52743	0.264	0.083
Endothelial cells	Ophn1	2.62e-167	6.55e-163	1.52725	0.441	0.126
Endothelial cells	Lncppara	4.95e-57	1.24e-52	1.52716	0.337	0.109
Endothelial cells	Zfp608	0	0	1.52648	0.569	0.152
Endothelial cells	Shank3	2.85e-61	7.12e-57	1.52477	0.491	0.136
Endothelial cells	Trim3	2.87e-91	7.18e-87	1.52461	0.332	0.114
Endothelial cells	Sh3bp4	2.57e-212	6.42e-208	1.52451	0.331	0.115
Endothelial cells	Ankrd50	1.08e-131	2.7e-127	1.5245	0.329	0.112
Endothelial cells	Gpr146	4.35e-124	1.09e-119	1.5242	0.391	0.123
Endothelial cells	Dennd3	6.87e-43	1.72e-38	1.52343	0.386	0.116
Endothelial cells	Dusp3	2.08e-134	5.2e-130	1.52321	0.432	0.139
Endothelial cells	Adgra2	1.06e-68	2.65e-64	1.52302	0.4	0.129
Endothelial cells	Gpi1	1.47e-50	3.68e-46	1.52122	0.561	0.203
Endothelial cells	Klf4	3.88e-260	9.7e-256	1.52106	0.573	0.191
Endothelial cells	Rnf144a	3.96e-39	9.92e-35	1.52013	0.389	0.125
Endothelial cells	Gm17106	1.43e-21	3.57e-17	1.51816	0.291	0.113
Endothelial cells	Elf4	2.97e-179	7.44e-175	1.51777	0.427	0.145
Endothelial cells	Stx6	2.91e-44	7.28e-40	1.51769	0.498	0.182
Endothelial cells	Edc3	1.7e-174	4.25e-170	1.51624	0.293	0.106
Endothelial cells	Tcim	1.78e-86	4.46e-82	1.51531	0.464	0.143
Endothelial cells	Dtx3l	6.3e-109	1.58e-104	1.51458	0.274	0.092
Endothelial cells	Eng	1.83e-06	0.0456614	1.51403	0.514	0.201
[truncated: 56,461 more rows]

## Sheet: B) E17.5 DEGs
Dataset S9B: Pseudobulk analysis comparing GF to CONV-R and GF to CONV-D groups in E17.5 placentas
Comparison	Cell type	Gene	Mean base expression	Log2(fold change) (GF/CONV-R or CONV-D)	Log2(fold change) standard error	p-value	Adjusted p-value
GF_vs_CONV-R	Endothelial cells	Snhg6	23.9643	2.28866	0.54407	2.59291e-05	0.0241585
GF_vs_CONV-R	Endothelial cells	Uqcc2	47.7089	2.13074	0.388959	4.30014e-08	0.000145044
GF_vs_CONV-R	Endothelial cells	Rps26	119.664	1.76058	0.415522	2.26504e-05	0.0241585
GF_vs_CONV-R	Endothelial cells	Rps27l	100.976	1.72233	0.393237	1.18749e-05	0.0178018
GF_vs_CONV-R	Endothelial cells	S100a11	244.973	1.49837	0.365258	4.09214e-05	0.0306729
GF_vs_CONV-R	Endothelial cells	Atp5md	124.763	1.44807	0.342801	2.39745e-05	0.0241585
GF_vs_CONV-R	Endothelial cells	Pwwp3b	66.2437	1.43077	0.31643	6.13735e-06	0.0103506
GF_vs_CONV-R	Endothelial cells	Atp5mpl	93.881	1.35512	0.323477	2.799e-05	0.0241585
GF_vs_CONV-R	Endothelial cells	Prdx1	220.577	1.33706	0.312974	1.93623e-05	0.0241585
GF_vs_CONV-R	Endothelial cells	Fam214a	90.1065	1.33587	0.339062	8.15197e-05	0.0499938
GF_vs_CONV-R	Endothelial cells	Txn1	144.226	1.25416	0.312132	5.86855e-05	0.0395892
GF_vs_CONV-R	Endothelial cells	Rps13	371.392	1.2155	0.16688	3.24773e-13	4.38184e-09
GF_vs_CONV-R	Endothelial cells	Cox8a	253.731	1.12487	0.277145	4.93305e-05	0.0350298
GF_vs_CONV-R	Endothelial cells	Rpl36	374.907	1.12038	0.193958	7.63081e-09	5.14774e-05
GF_vs_CONV-R	Endothelial cells	Rpl35	220.371	1.01609	0.181414	2.13201e-08	9.58838e-05
GF_vs_CONV-R	Endothelial cells	Rpl26	408.133	1.01195	0.215045	2.52951e-06	0.00682563
GF_vs_CONV-R	Endothelial cells	Rpl12	251.802	0.989067	0.212849	3.37133e-06	0.007581
GF_vs_CONV-R	Endothelial cells	Rpl32	449.377	0.938668	0.224469	2.89315e-05	0.0241585
GF_vs_CONV-R	Endothelial cells	Rps7	460.576	0.883986	0.194216	5.32483e-06	0.0102632
GF_vs_CONV-R	Endothelial cells	Rpl27	533.916	0.797676	0.191282	3.04398e-05	0.0241585
GF_vs_CONV-R	Endothelial cells	Rpl10	541.111	0.71261	0.180769	8.07684e-05	0.0499938
GF_vs_CONV-R	Endothelial cells	Prl3d1	11.255	-7.04931	1.67052	2.4449e-05	0.0241585
GF_vs_CONV-R	Fetal mesenchyme	Kcnh1	161.869	7.40223	1.53483	1.41525e-06	0.00743479
GF_vs_CONV-R	Fetal mesenchyme	Prl7b1	36.6823	3.35825	0.667386	4.85509e-07	0.00743479
GF_vs_CONV-R	Fetal mesenchyme	Car2	20.8108	3.00522	0.672882	7.96222e-06	0.0313711
GF_vs_CONV-R	Fetal mesenchyme	Pfn1	133.916	1.35618	0.279076	1.17662e-06	0.00743479
GF_vs_CONV-R	Immune cells	Plcb1	104.738	1.73966	0.35939	1.29456e-06	0.0172772
GF_vs_CONV-R	Maternal blood vessel-associated TGCs	Aff2	27.5533	-3.16187	0.678163	3.12528e-06	0.0491137
GF_vs_CONV-R	Maternal stroma 1	Hecw1	5.86033	6.55104	1.71474	0.00013322	0.0465499
GF_vs_CONV-R	Maternal stroma 1	Pga5	12.3162	6.50809	1.57463	3.57907e-05	0.0233121
GF_vs_CONV-R	Maternal stroma 1	Mir142hg	5.85338	6.46255	1.47769	1.22314e-05	0.0146435
GF_vs_CONV-R	Maternal stroma 1	Edn1	24.3502	4.752	0.858328	3.08841e-08	0.000174708
GF_vs_CONV-R	Maternal stroma 1	Arhgap45	7.76524	4.24105	1.05381	5.70955e-05	0.031058
GF_vs_CONV-R	Maternal stroma 1	Rtl1	11.564	4.18982	1.07347	9.49776e-05	0.0387485
GF_vs_CONV-R	Maternal stroma 1	Tll1	16.6681	4.173	1.09547	0.000139339	0.0465499
GF_vs_CONV-R	Maternal stroma 1	9330175M20Rik	8.47847	4.1645	1.04946	7.24067e-05	0.0340601
GF_vs_CONV-R	Maternal stroma 1	Rsad2	25.9767	4.03412	0.723774	2.49345e-08	0.000174708
GF_vs_CONV-R	Maternal stroma 1	C3	20.7425	3.52722	0.884415	6.65782e-05	0.0339528
GF_vs_CONV-R	Maternal stroma 1	Arhgap15	16.9053	3.19174	0.74097	1.65097e-05	0.0156147
GF_vs_CONV-R	Maternal stroma 1	Ptprb	30.6026	3.17395	0.71387	8.74383e-06	0.0125333
GF_vs_CONV-R	Maternal stroma 1	Efnb1	16.9342	2.95831	0.636013	3.29793e-06	0.00672737
GF_vs_CONV-R	Maternal stroma 1	Rhpn2	15.9583	2.93371	0.681165	1.65561e-05	0.0156147
GF_vs_CONV-R	Maternal stroma 1	Rapgef5	25.1968	2.91783	0.607999	1.59398e-06	0.00433535
GF_vs_CONV-R	Maternal stroma 1	Inpp5d	13.6578	2.9061	0.675412	1.68722e-05	0.0156147
GF_vs_CONV-R	Maternal stroma 1	Lama1	45.2792	2.71885	0.657186	3.51708e-05	0.0233121
GF_vs_CONV-R	Maternal stroma 1	Arhgef26	24.164	2.67996	0.670824	6.46881e-05	0.0339528
GF_vs_CONV-R	Maternal stroma 1	Maged2	18.6612	2.54084	0.609777	3.08857e-05	0.0229102
GF_vs_CONV-R	Maternal stroma 1	Plcb1	24.2561	2.37274	0.606414	9.12568e-05	0.0387485
GF_vs_CONV-R	Maternal stroma 1	Bank1	38.3348	2.36825	0.505361	2.78247e-06	0.00648674
GF_vs_CONV-R	Maternal stroma 1	Pecam1	67.6009	2.2832	0.451573	4.27875e-07	0.00174562
GF_vs_CONV-R	Maternal stroma 1	Aff3	36.7493	2.24747	0.553174	4.84741e-05	0.0282517
GF_vs_CONV-R	Maternal stroma 1	Id2	23.6615	2.16085	0.530403	4.62165e-05	0.0279336
GF_vs_CONV-R	Maternal stroma 1	Dlk1	30.9504	2.0808	0.524643	7.305e-05	0.0340601
GF_vs_CONV-R	Maternal stroma 1	Csrp2	41.9165	2.0672	0.501192	3.71417e-05	0.0233121
GF_vs_CONV-R	Maternal stroma 1	Gm31243	156.499	2.06343	0.423094	1.0771e-06	0.00351545
GF_vs_CONV-R	Maternal stroma 1	Mest	26.4168	1.99424	0.520672	0.000128075	0.0465499
GF_vs_CONV-R	Maternal stroma 1	Shroom3	83.5387	1.98998	0.455625	1.25626e-05	0.0146435
GF_vs_CONV-R	Maternal stroma 1	Zdbf2	36.6695	1.98045	0.513901	0.000116315	0.0442785
GF_vs_CONV-R	Maternal stroma 1	Flrt2	23.1903	1.97433	0.504882	9.21125e-05	0.0387485
GF_vs_CONV-R	Maternal stroma 1	Sgms1	61.538	1.81911	0.477637	0.000139772	0.0465499
GF_vs_CONV-R	Maternal stroma 1	Plagl1	57.5598	1.75216	0.395095	9.21622e-06	0.0125333
GF_vs_CONV-R	Maternal stroma 1	Acer2	81.9938	1.73912	0.45586	0.000136163	0.0465499
GF_vs_CONV-R	Maternal stroma 1	Fhod3	30.7682	1.7001	0.422421	5.70573e-05	0.031058
GF_vs_CONV-R	Maternal stroma 1	Ednrb	46.588	1.62755	0.425043	0.000128586	0.0465499
GF_vs_CONV-R	Maternal stroma 1	Rps26	78.7623	1.59475	0.408176	9.34449e-05	0.0387485
GF_vs_CONV-R	Maternal stroma 1	Tmem45b	37.244	1.48046	0.39092	0.000152405	0.0497419
GF_vs_CONV-R	Maternal stroma 1	H19	127.305	1.48002	0.344338	1.72232e-05	0.0156147
GF_vs_CONV-R	Maternal stroma 1	Igf2	122.032	1.43861	0.322563	8.19869e-06	0.0125333
GF_vs_CONV-R	Maternal stroma 1	Tcf7l2	89.6494	1.43238	0.345393	3.36699e-05	0.0233121
GF_vs_CONV-R	Maternal stroma 1	Timp3	56.5192	1.40981	0.334164	2.45486e-05	0.0190766
GF_vs_CONV-R	Maternal stroma 1	Rpl22l1	151.509	1.33974	0.300882	8.47892e-06	0.0125333
GF_vs_CONV-R	Maternal stroma 1	Rps12	180.919	1.32861	0.240278	3.21175e-08	0.000174708
GF_vs_CONV-R	Maternal stroma 1	Rps24	354.129	1.09645	0.258402	2.20375e-05	0.0182075
GF_vs_CONV-R	Maternal stroma 1	Igfbp7	85.3791	1.08446	0.27272	6.99476e-05	0.0340601
GF_vs_CONV-R	Maternal stroma 1	Uqcrb	124.961	1.05522	0.273868	0.000116672	0.0442785
GF_vs_CONV-R	Maternal stroma 1	Rplp0	250.482	0.783896	0.2006	9.31578e-05	0.0387485
GF_vs_CONV-R	Maternal stroma 1	Meis2	2885.03	-0.478297	0.122751	9.76021e-05	0.038848
GF_vs_CONV-R	Maternal stroma 1	Cacna2d3	84.9018	-1.0861	0.256132	2.23145e-05	0.0182075
GF_vs_CONV-R	Maternal stroma 2	Fst	16.0918	-4.03266	0.836773	1.44067e-06	0.0174048
GF_vs_CONV-R	Pericytes	Slc16a1	25.6458	2.90987	0.492634	3.48915e-09	5.49646e-05
GF_vs_CONV-R	Pericytes	Usp53	58.7837	1.73855	0.353662	8.8398e-07	0.00696266
GF_vs_CONV-R	Pericytes	Lrmda	306.111	-0.687202	0.152747	6.82922e-06	0.0358602
GF_vs_CONV-R	SpT 1	Cts6	122.928	-2.77459	0.484479	1.02257e-08	0.000112022
GF_vs_CONV-R	SpT 2	Cdh18	90.6823	1.65205	0.352104	2.70606e-06	0.0348987
GF_vs_CONV-R	SpT 2	Rdm1	508.142	0.966028	0.210794	4.58771e-06	0.0348987
GF_vs_CONV-R	SynTI	Kcnh1	161.869	7.40223	1.53483	1.41525e-06	0.00743479
GF_vs_CONV-R	SynTI	Prl7b1	36.6823	3.35825	0.667386	4.85509e-07	0.00743479
GF_vs_CONV-R	SynTI	Car2	20.8108	3.00522	0.672882	7.96222e-06	0.0313711
GF_vs_CONV-R	SynTI	Pfn1	133.916	1.35618	0.279076	1.17662e-06	0.00743479
GF_vs_CONV-R	SynTII	Arid5b	205.06	-1.07323	0.222103	1.35088e-06	0.0101519
GF_vs_CONV-R	SynTII	Arhgef3	150.531	-1.2632	0.237356	1.02659e-07	0.00154296
GF_vs_CONV-R	SynTII	Aff1	80.8759	-1.63389	0.348638	2.77937e-06	0.0139247
GF_vs_CONV-R	Yolk sac 1	Polr2l	16.283	4.05952	0.95274	2.03616e-05	0.0161555
GF_vs_CONV-R	Yolk sac 1	Rpl35	53.5496	2.53041	0.631102	6.08438e-05	0.0281605
GF_vs_CONV-R	Yolk sac 1	Efr3a	28.0446	2.4942	0.627852	7.1093e-05	0.0294737
GF_vs_CONV-R	Yolk sac 1	Rps7	95.1242	2.33133	0.519596	7.22973e-06	0.00803078
GF_vs_CONV-R	Yolk sac 1	Rpl39	56.464	2.23792	0.575538	0.000100904	0.0350263
GF_vs_CONV-R	Yolk sac 1	Rps15a	122	2.09767	0.402958	1.93287e-07	0.000536758
GF_vs_CONV-R	Yolk sac 1	Rps9	90.8357	2.07621	0.405861	3.12787e-07	0.000579073
GF_vs_CONV-R	Yolk sac 1	Rhob	61.306	2.02801	0.512849	7.67243e-05	0.0294737
GF_vs_CONV-R	Yolk sac 1	Rps18	152.075	1.87541	0.34784	6.98435e-08	0.000387911
GF_vs_CONV-R	Yolk sac 1	Rps21	138.159	1.74005	0.397089	1.17587e-05	0.0108846
GF_vs_CONV-R	Yolk sac 1	Rpl30	156.528	1.54733	0.380498	4.7704e-05	0.0264948
GF_vs_CONV-R	Yolk sac 1	Rps23	127.856	1.5031	0.393273	0.000132364	0.0408417
GF_vs_CONV-R	Yolk sac 1	Rplp2	134.967	1.46345	0.380508	0.000120048	0.0392204
GF_vs_CONV-R	Yolk sac 1	Rpl21	155.734	1.29769	0.323232	5.95138e-05	0.0281605
GF_vs_CONV-R	Yolk sac 1	Rpl7a	162.305	1.20868	0.295059	4.19602e-05	0.0258941
GF_vs_CONV-R	Yolk sac 1	Rpl34	159.255	1.09317	0.291549	0.00017718	0.0485121
GF_vs_CONV-R	Yolk sac 1	Rpl13	289.465	1.09155	0.27665	7.96014e-05	0.0294737
GF_vs_CONV-R	Yolk sac 1	Rpl19	343.011	1.01652	0.241154	2.49517e-05	0.0173227
GF_vs_CONV-R	Yolk sac 1	Ctsq	345.964	-2.36968	0.522885	5.84477e-06	0.00803078
GF_vs_CONV-R	Yolk sac 1	Acta1	52.264	-2.81753	0.753188	0.000183427	0.0485121
GF_vs_CONV-R	Yolk sac 1	Chsy1	24.4082	-2.98767	0.793995	0.000167997	0.0485121
GF_vs_CONV-R	Yolk sac 2	Dmd	47.8748	7.59641	1.2062	3.01908e-10	1.55966e-06
GF_vs_CONV-R	Yolk sac 2	Gm41609	11.4066	7.1203	1.77767	6.19068e-05	0.0492016
GF_vs_CONV-R	Yolk sac 2	Gm11751	29.4156	6.95752	1.41446	8.70572e-07	0.00224869
GF_vs_CONV-R	Yolk sac 2	Uba52	12.7793	4.04741	0.876016	3.83285e-06	0.00565729
GF_vs_CONV-R	Yolk sac 2	Gm47020	31.9539	4.02148	0.862163	3.09503e-06	0.00565729
GF_vs_CONV-R	Yolk sac 2	Adamts9	23.2734	3.53538	0.787654	7.1727e-06	0.00926354
GF_vs_CONV-R	Yolk sac 2	Rps14	38.6544	2.42106	0.491495	8.397e-07	0.00224869
GF_vs_CONV-R	Yolk sac 2	Btf3	31.1604	2.27937	0.546628	3.04765e-05	0.0286257
GF_vs_CONV-R	Yolk sac 2	Ndufb1-ps	32.2844	2.27484	0.491735	3.72529e-06	0.00565729
GF_vs_CONV-R	Yolk sac 2	Gnas	151.947	1.6061	0.374435	1.79151e-05	0.0185099
GF_vs_CONV-R	Yolk sac 2	Acta1	16.2976	-5.12499	1.16403	1.06872e-05	0.0122689
GF_vs_CONV-R	Yolk sac 2	Xist	1587.4	-10.142	2.50805	5.25993e-05	0.045288
GF_vs_CONV-R	Yolk sac 2	Zfp804a	14.4087	-25.2481	3.90966	1.06181e-10	1.09706e-06
GF_vs_CONV-D	Endothelial cells	Atp10a	45.0406	-1.90068	0.437405	1.39058e-05	0.046554
GF_vs_CONV-D	Endothelial cells	Gpc6	89.7874	-1.9007	0.385558	8.23365e-07	0.00689115
GF_vs_CONV-D	Endothelial cells	Slit3	79.6283	-2.37915	0.536623	9.26913e-06	0.0453035
GF_vs_CONV-D	Endothelial cells	Ctsq	618.963	-3.25559	0.649612	5.39797e-07	0.00689115
GF_vs_CONV-D	Endothelial cells	Slc13a4	16.2157	-3.92703	0.892509	1.08259e-05	0.0453035
GF_vs_CONV-D	Immune cells	Plcb1	104.738	1.40279	0.357609	8.7564e-05	0.043925
GF_vs_CONV-D	Immune cells	Pde4b	91.2944	0.926851	0.223064	3.25154e-05	0.0272178
GF_vs_CONV-D	Immune cells	Arhgap26	216.742	0.853191	0.186606	4.82749e-06	0.00909258
GF_vs_CONV-D	Immune cells	Ms4a7	88.1892	-0.902127	0.230875	9.32837e-05	0.043925
GF_vs_CONV-D	Immune cells	Frmd4b	301.423	-1.05532	0.255466	3.61267e-05	0.0272178
GF_vs_CONV-D	Immune cells	C1qb	150.957	-1.18059	0.304953	0.000108216	0.0452945
GF_vs_CONV-D	Immune cells	C1qc	130.747	-1.18421	0.251737	2.54929e-06	0.00909258
GF_vs_CONV-D	Immune cells	C1qa	141.418	-1.19992	0.275773	1.35438e-05	0.0170066
GF_vs_CONV-D	Immune cells	Lair1	64.2918	-1.22942	0.323453	0.000144154	0.0493662
GF_vs_CONV-D	Immune cells	Tpm1	48.18	-1.54771	0.390885	7.51047e-05	0.043925
GF_vs_CONV-D	Immune cells	Errfi1	29.7187	-1.98769	0.521745	0.000139136	0.0493662
GF_vs_CONV-D	Pericytes	Thsd7a	78.2632	1.30416	0.27655	2.40759e-06	0.0379267
GF_vs_CONV-D	SpT 1	Cts6	122.928	-2.91359	0.48227	1.52785e-09	1.67376e-05
GF_vs_CONV-D	Yolk sac 1	Dock4	13.9027	3.80197	0.865579	1.12109e-05	0.0454004
GF_vs_CONV-D	Yolk sac 1	Adam23	21.3267	3.64676	0.675538	6.72741e-08	0.000408657
GF_vs_CONV-D	Yolk sac 1	Meg3	277.092	2.83166	0.32759	5.43116e-18	6.59832e-14
CONV-D_vs_CONV-R	Endothelial cells	Eef1e1	18.6468	2.77441	0.66376	2.91724e-05	0.0496481
CONV-D_vs_CONV-R	Endothelial cells	S100g	44.8394	2.04317	0.453668	6.67905e-06	0.0179099
CONV-D_vs_CONV-R	Endothelial cells	Slc16a1	35.9456	1.87717	0.453014	3.41709e-05	0.0496481
CONV-D_vs_CONV-R	Endothelial cells	mt-Atp6	228.304	1.80353	0.396736	5.46946e-06	0.0175996
CONV-D_vs_CONV-R	Endothelial cells	Uqcc2	47.7089	1.64016	0.395005	3.29227e-05	0.0496481
CONV-D_vs_CONV-R	Endothelial cells	Slco2a1	70.6377	1.61552	0.285955	1.60854e-08	0.000258798
CONV-D_vs_CONV-R	Endothelial cells	Pwwp3b	66.2437	1.5082	0.316808	1.93011e-06	0.0103512
CONV-D_vs_CONV-R	Endothelial cells	Glrx5	80.5735	1.07476	0.259882	3.54083e-05	0.0496481
CONV-D_vs_CONV-R	Endothelial cells	Rps13	371.392	0.85561	0.168467	3.79843e-07	0.00305564
CONV-D_vs_CONV-R	Endothelial cells	Rpl35	220.371	0.84373	0.182906	3.97073e-06	0.0159713
CONV-D_vs_CONV-R	Endothelial cells	Sorbs1	6238.57	-0.434037	0.0997586	1.35596e-05	0.0311657
CONV-D_vs_CONV-R	Endothelial cells	2700054A10Rik	1394.97	-0.497667	0.120639	3.70301e-05	0.0496481
CONV-D_vs_CONV-R	Immune cells	Clec9a	12.8234	4.14958	0.907101	4.77248e-06	0.0318468
CONV-D_vs_CONV-R	Immune cells	Syne1	70.9454	2.02407	0.423852	1.79328e-06	0.0239331
CONV-D_vs_CONV-R	Maternal blood vessel-associated TGCs	Snap91	110.16	-1.65738	0.365205	5.67344e-06	0.0252847
CONV-D_vs_CONV-R	Maternal blood vessel-associated TGCs	Pls3	34.6977	-2.08858	0.467874	8.04476e-06	0.0252847
CONV-D_vs_CONV-R	Maternal blood vessel-associated TGCs	Aff2	27.5533	-2.80809	0.624727	6.96021e-06	0.0252847
CONV-D_vs_CONV-R	Maternal blood vessel-associated TGCs	Gpc4	16.9059	-3.02477	0.637644	2.09887e-06	0.0164919
CONV-D_vs_CONV-R	Maternal blood vessel-associated TGCs	Nhsl2	21.7138	-3.88034	0.807211	1.53136e-06	0.0164919
CONV-D_vs_CONV-R	Maternal stroma 1	Edn1	24.3502	3.88679	0.855499	5.53793e-06	0.0250217
CONV-D_vs_CONV-R	Maternal stroma 1	Rapgef5	25.1968	2.78968	0.595083	2.76041e-06	0.0241152
CONV-D_vs_CONV-R	Maternal stroma 1	Rapgef4	35.0676	2.43037	0.498179	1.06891e-06	0.0193185
CONV-D_vs_CONV-R	Maternal stroma 1	Pecam1	67.6009	2.05198	0.444997	4.00296e-06	0.0241152
CONV-D_vs_CONV-R	Maternal stroma 1	Tcf7l2	89.6494	1.47623	0.3368	1.17005e-05	0.0422927
CONV-D_vs_CONV-R	Pericytes	Slc16a1	25.6458	2.72078	0.492361	3.27648e-08	0.000516144
CONV-D_vs_CONV-R	Pericytes	Ctsl	77.4023	1.63548	0.326909	5.6486e-07	0.00444912
CONV-D_vs_CONV-R	Yolk sac 1	Polr2l	16.283	4.01677	0.946269	2.18743e-05	0.0379645
CONV-D_vs_CONV-R	Yolk sac 1	Rps15a	122	1.79079	0.401549	8.20772e-06	0.0199431
CONV-D_vs_CONV-R	Yolk sac 1	Rps18	152.075	1.55217	0.346562	7.50721e-06	0.0199431
CONV-D_vs_CONV-R	Yolk sac 1	Meg3	277.092	-2.35587	0.328441	7.34237e-13	8.92024e-09
CONV-D_vs_CONV-R	Yolk sac 1	Adam23	21.3267	-3.28832	0.679552	1.30526e-06	0.00792878
CONV-D_vs_CONV-R	Yolk sac 1	Rapgef4	13.3617	-3.82116	0.87244	1.18761e-05	0.0240472
CONV-D_vs_CONV-R	Yolk sac 1	Cyyr1	15.4752	-4.56125	1.01411	6.86605e-06	0.0199431
CONV-D_vs_CONV-R	Yolk sac 2	Dmd	47.8748	7.07206	1.20625	4.55042e-09	6.81835e-05
CONV-D_vs_CONV-R	Yolk sac 2	Zfp804a	14.4087	-21.7987	3.9096	2.46557e-08	0.000184721

## Sheet: C) E17.5 Endo DEGs
Dataset S9C: Functions and cellular compartment for DEGs in GF versus CONV-R endothelial cells at E17.5
Gene	Full gene name	Function [Taken from NIH Gene]	Cellular compartment	Upregulated or downregulated
Prl3d1	prolactin family 3, subfamily d, member 1	Predicted to enable hormone activity and prolactin receptor binding activity. Predicted to be involved in several processes, including female pregnancy; positive regulation of lactation; and positive regulation of receptor signaling pathway via JAK-STAT.	Extracellular space	↓
Fam21a	WASH complex subunit 2	Predicted to enable phosphatidylinositol phosphate binding activity; phosphatidylinositol-3,4-bisphosphate binding activity; and retromer complex binding activity. Predicted to be involved in protein localization to endosome and retrograde transport, endosome to Golgi. Part of WASH complex.	-	↑
Uqcc2	Ubiquinol-cytochrome c reductase complex assembly factor 2	Involved in regulation of insulin secretion; regulation of oxidative phosphorylation; and regulation of skeletal muscle cell differentiation.	Mitochondrial inner membrane; mitochondrial intermembrane space; and mitochondrial matrix	↑
Rpl35	Ribosomal protein L35	A structural constituent of ribosome. Predicted to be involved in maturation of LSU-rRNA from tricistronic rRNA transcript (SSU-rRNA, 5.8S rRNA, LSU-rRNA); part of the cytosolic large ribosomal subunit.	Cytoplasm	↑
Pwwp3b	PWWP domain containing 3B	Is expressed in heart; lateral ventricle choroid plexus; metencephalon part of 4th ventricle choroid plexus; tongue muscle; and vertebral axis musculature.	-	↑
Rpl32	ribosomal protein L32	A structural constituent of ribosome. Predicted to be involved in cytoplasmic translation. Predicted to act upstream of or within translation. Part of cytosolic large ribosomal subunit.	Cytoplasm	↑
Rpl26	Ribosomal protein L26	A structural constituent of ribosome. Involved in DNA damage response, signal transduction by p53 class mediator resulting in cell cycle arrest; cellular response to ionizing radiation; and positive regulation of intrinsic apoptotic signaling pathway in response to DNA damage by p53 class mediator. Part of cytosolic large ribosomal subunit.	Cytoplasm	↑
Rps7	Ribosomal protein S7	A structural constituent of ribosome. Acts upstream of or within neural crest cell differentiation and neural tube closure. Part of cytosolic small ribosomal subunit.	-	↑
Rpl10	Ribosomal protein L10	A structural constituent of ribosome. Predicted to be involved in several processes, including embryonic brain development; regulation of gene expression; and translation. Part of cytosolic large ribosomal subunit. Colocalizes with smooth endoplasmic reticulum.	Cytoplasm	↑
Snhg6	Small nucleolar RNA host gene 6	A lncRNA; expression is dysregulated in many types of cancers.	Nucleolus	↑
Rps13	Ribosomal protein S13	A structural constituent of ribosome. Predicted to be involved in negative regulation of RNA splicing and ribosomal small subunit biogenesis; part of the cytosolic small ribosomal subunit.	Cytoplasm	↑
S100a11	S100 calcium binding protein A11	S100 protein binding activity; calcium-dependent protein binding activity; and protein homodimerization activity. Predicted to be involved in positive regulation of smooth muscle cell migration.	Cytoplasm	↑
Atp5mpl	ATP synthase membrane subunit j	Predicted to be integral component of membrane. Predicted to be part of mitochondrial proton-transporting ATP synthase complex.	Mitochondrion	↑
Atp5md	ATP synthase membrane subunit k	Located in mitochondrion. Is expressed in several structures, including brain; genitourinary system; gut; hemolymphoid system; and integumental system.	Mitochondrion	↑
Rps27l	Ribosomal protein S27-like	Predicted to enable RNA binding activity; cysteine-type endopeptidase activator activity involved in apoptotic process; and translation activator activity. Predicted to be a structural constituent of ribosome. Predicted to be involved in intracellular signal transduction; positive regulation of protein metabolic process; and ribosomal small subunit assembly.	Nucleus	↑
Rpl27	Ribosomal protein L27	A structural constituent of ribosome. Predicted to be involved in rRNA processing. Part of cytosolic large ribosomal subunit.	Cytoplasm	↑
Rps26	Ribosomal protein S26	A structural constituent of ribosome. Predicted to be involved in cytoplasmic translation and negative regulation of RNA splicing. Part of cytosolic small ribosomal subunit.	Cytoplasm	↑
Txn1	Thioredoxin 1	Enables protein-disulfide reductase activity. Acts upstream of or within cell redox homeostasis; negative regulation of protein export from nucleus; and negative regulation of transcription by RNA polymerase II.	Cytosol and nucleus	↑
Prdx1	Peroxiredoxin 1	Acts upstream of with a negative effect on canonical NF-kappaB signal transduction and regulation of non-canonical NF-kappaB signal transduction. Acts upstream of or within several processes, including natural killer cell mediated cytotoxicity; regulation of stress-activated MAPK cascade; and removal of superoxide radicals.	Mitochondrion	↑
Cox8a	Cytochrome c oxidase subunit 8A	involved in mitochondrial electron transport, cytochrome c to oxygen.	Mitochondrion	↑
Rpl12	Ribosomal protein L12	enables large ribosomal subunit rRNA binding activity. Predicted to be a structural constituent of ribosome. Predicted to be involved in translation.	Cytoplasm and nucleolus	↑
Rpl36	Ribosomal protein L36	A structural constituent of ribosome. Predicted to be involved in cytoplasmic translation; part of cytosolic large ribosomal subunit.	Cytoplasm	↑

## Sheet: D) E17.5 Maternal Stroma 1 DEGs
Dataset S9D: Functions and cellular compartment for DEGs in GF versus CONV-R maternal stroma 1 cells at E17.5
Gene	Full gene name	Function [Taken from NIH Gene]	Cellular compartment	Upregulated or downregulated
Tll1	Tolloid-like	Enables collagen binding activity. Predicted to be involved in dorsal/ventral pattern formation and protein processing.	Extracellular region	↑
Hecw1	HECT, C2 and WW domain containing E3 ubiquitin protein ligase 1	Predicted to enable ubiquitin protein ligase activity. Predicted to be involved in regulation of dendrite morphogenesis and ubiquitin-dependent protein catabolic process.	Cytoplasm	↑
Rsad2	Radical S-adenosyl methionine domain containing 2	Predicted to enable 4 iron, 4 sulfur cluster binding activity. Involved in several processes, including defense response to virus; negative regulation of viral genome replication; and positive regulation of immune response.	Endoplasmic reticulum	↑
C3	Complement C3	This gene encodes complement protein C3 which plays a central role in the classical, alternative and lectin activation pathways of the complement system. The encoded preproprotein undergoes a multi-step processing to generate various functional peptides.	Extracellular region	↑
Pga5	Pepsinogen 5, group I	Enables aspartic-type endopeptidase activity. Predicted to be involved in proteolysis.	Extracellular region	↑
Inpp5d	Inositol polyphosphate-5-phosphatase D	Predicted to enable inositol-4,5-bisphosphate 5-phosphatase activity. Acts upstream of or within several processes, including determination of adult lifespan; negative regulation of B cell proliferation; and regulation of hemopoiesis. Predicted to be located in actin filament and cortical cytoskeleton; negative regulator of cell proliferation and survival.	Cytosol	↑
Edn1	Endothelin 1	has various biological activities such as vasoconstriction, cell proliferation, stimulation of hormone release and modulation of central nervous activity.	Secreted into extracellular region by vascular endothelial cells	↑
Arhgap45	Rho GTPase activating protein 45	Predicted to enable GTPase activator activity. Predicted to be involved in negative regulation of small GTPase mediated signal transduction.	Cytosol and plasma membrane	↑
Arhgap15	Rho GTPase activating protein 15	The protein encoded by this gene is a RAC GTPase-activating protein that is regulated through its PH domain and by recruitment to the membrane. The protein accelerates hydrolysis of guanosine triphosphate to guanosine diphosphate to repress Rac activity.	-	↑
Mir142hg	Mir142 host gene (non-protein coding)	Activatived miR-142-3p overexpression reduces cell viability [Kästingschäfer et al, 2015]	-	↑
Efnb1	Ephrin B1	The protein encoded by this gene is a type I membrane protein and a ligand of Eph-related receptor tyrosine kinases. It may play a role in cell adhesion.		↑
Maged2	MAGE family member D2	Predicted to be involved in female pregnancy; negative regulation of transcription by RNA polymerase II; and renal sodium ion absorption.	Cytosol, nucleolus, and nucleoplasm	↑
Arhgef26	Rho guanine nucleotide exchange factor 26	Acts upstream of or within endothelial cell morphogenesis and ruffle assembly.	-	↑
Rhpn2	Rhophilin, Rho GTPase binding protein 2	This gene encodes a member of the rhophilin family of Ras-homologous (Rho)-GTPase binding proteins. The encoded protein binds both GTP- and GDP-bound RhoA and GTP-bound RhoB and may be involved in the organization of the actin cytoskeleton.	Perinuclear region of cytoplasm and plasma membrane	↑
Ptprb	Protein tyrosine phosphatase receptor type B	Predicted to enable cadherin binding activity. Involved in angiogenesis and peptidyl-tyrosine dephosphorylation involved in inactivation of protein kinase activity.	Plasma membrane	↑
Rtl1	Retrotransposon Gaglike 1	Involved in several processes, including placenta development; skeletal muscle satellite cell proliferation; and skeletal muscle tissue development. Acts upstream of or within angiogenesis and labyrinthine layer development.	-	↑
Lama1	Laminin subunit alpha 1	Enables glycosphingolipid binding activity. An extracellular matrix structural constituent. Involved in protein phosphorylation. Acts upstream of or within several processes, including morphogenesis of an epithelium; neuron projection development; and retinal blood vessel; retinal morphogenesis. Part of the laminin-1 complex.	Basement membrane and cell-cell junctions	↑
9330175M20Rik	RIKEN cDNA 9330175M20 gene	A lncRNA gene.	-	↑
Rapgef5	Rap guanine nucleotide exchange factor (GEF) 5	Predicted to enable GTP-dependent protein binding activity and guanyl-nucleotide exchange factor activity. Predicted to be involved in Ras protein signal transduction.	Nuclear body and plasma membrane	↑
